# Supplementary material for: Structural Investigations of α-MnS Nanocrystals and Thin Films Synthesized from Manganese(II) Xanthates by Hot Injection, Solvent-Less Thermolysis, and Doctor Blade Routes
Source: ACS Omega. 2021 Oct 11;6(42):27716–25. doi: 10.1021/acsomega.1c02907 (PMC8552351; doi:10.1021/acsomega.1c02907)
Supplement: Supplementary file 1 — ao1c02907_si_001.cif [file ao1c02907_si_001.cif]

data_s4619x
_audit_creation_date              2017-02-14
_audit_creation_method
;
Olex2 1.2
(compiled 2017.01.04 svn.r3372 for OlexSys, GUI svn.r5292)
;
_shelxl_version_number            2014/6
_publ_contact_author_address      ?
_publ_contact_author_email        ?
_publ_contact_author_id_orcid     ?
_publ_contact_author_name         ''
_publ_contact_author_phone        ?
_publ_section_references
;
Dolomanov, O.V., Bourhis, L.J., Gildea, R.J, Howard, J.A.K. & Puschmann, H.
 (2009), J. Appl. Cryst. 42, 339-341.

Sheldrick, G.M. (2015). Acta Cryst. A71, 3-8.

Sheldrick, G.M. (2015). Acta Cryst. C71, 3-8.
;
_chemical_name_common             ?
_chemical_name_systematic         ?
_chemical_formula_moiety          'C10 H22 Mn N2 O2 S4'
_chemical_formula_sum             'C10 H22 Mn N2 O2 S4'
_chemical_formula_weight          385.47
_chemical_melting_point           ?
loop_
  _atom_type_symbol
  _atom_type_description
  _atom_type_scat_dispersion_real
  _atom_type_scat_dispersion_imag
  _atom_type_scat_source
 'C' 'C' 0.0181 0.0091 'International Tables Vol C Tables 4.2.6.8 and 6.1.1.4'
 'H' 'H' 0.0000 0.0000 'International Tables Vol C Tables 4.2.6.8 and 6.1.1.4'
 'Mn' 'Mn' -0.5299 2.8052
 'International Tables Vol C Tables 4.2.6.8 and 6.1.1.4'
 'N' 'N' 0.0311 0.0180 'International Tables Vol C Tables 4.2.6.8 and 6.1.1.4'
 'O' 'O' 0.0492 0.0322 'International Tables Vol C Tables 4.2.6.8 and 6.1.1.4'
 'S' 'S' 0.3331 0.5567 'International Tables Vol C Tables 4.2.6.8 and 6.1.1.4'

_shelx_space_group_comment
;
The symmetry employed for this shelxl refinement is uniquely defined
by the following loop, which should always be used as a source of
symmetry information in preference to the above space-group names.
They are only intended as comments.
;
_space_group_crystal_system       'orthorhombic'
_space_group_IT_number            61
_space_group_name_H-M_alt         'P b c a'
_space_group_name_Hall            '-P 2ac 2ab'
loop_
  _space_group_symop_operation_xyz
 'x, y, z'
 '-x+1/2, -y, z+1/2'
 'x+1/2, -y+1/2, -z'
 '-x, y+1/2, -z+1/2'
 '-x, -y, -z'
 'x-1/2, y, -z-1/2'
 '-x-1/2, y-1/2, z'
 'x, -y-1/2, z-1/2'

_cell_length_a                    15.2336(8)
_cell_length_b                    16.3399(7)
_cell_length_c                    13.8528(7)
_cell_angle_alpha                 90
_cell_angle_beta                  90
_cell_angle_gamma                 90
_cell_volume                      3448.2(3)
_cell_formula_units_Z             8
_cell_measurement_reflns_used     4463
_cell_measurement_temperature     293(2)
_cell_measurement_theta_max       72.5940
_cell_measurement_theta_min       5.0650
_shelx_estimated_absorpt_T_max    ?
_shelx_estimated_absorpt_T_min    ?
_exptl_absorpt_coefficient_mu     10.753
_exptl_absorpt_correction_T_max   1.00000
_exptl_absorpt_correction_T_min   0.28190
_exptl_absorpt_correction_type    multi-scan
_exptl_absorpt_process_details
;
CrysAlisPro 1.171.38.43 (Rigaku Oxford Diffraction, 2015)
Empirical absorption correction using spherical harmonics,
 implemented in SCALE3 ABSPACK scaling algorithm.
;
_exptl_absorpt_special_details    ?
_exptl_crystal_colour             'clear light colourless'
_exptl_crystal_colour_lustre      clear
_exptl_crystal_colour_modifier    light
_exptl_crystal_colour_primary     colourless
_exptl_crystal_density_diffrn     1.485
_exptl_crystal_density_meas       ?
_exptl_crystal_density_method     ?
_exptl_crystal_description        needle
_exptl_crystal_F_000              1608
_exptl_crystal_size_max           0.3
_exptl_crystal_size_mid           0.1
_exptl_crystal_size_min           0.04
_exptl_transmission_factor_max    ?
_exptl_transmission_factor_min    ?
_diffrn_reflns_av_R_equivalents   0.0956
_diffrn_reflns_av_unetI/netI      0.0503
_diffrn_reflns_Laue_measured_fraction_full 0.992
_diffrn_reflns_Laue_measured_fraction_max 0.941
_diffrn_reflns_limit_h_max        16
_diffrn_reflns_limit_h_min        -18
_diffrn_reflns_limit_k_max        17
_diffrn_reflns_limit_k_min        -19
_diffrn_reflns_limit_l_max        15
_diffrn_reflns_limit_l_min        -16
_diffrn_reflns_number             15125
_diffrn_reflns_point_group_measured_fraction_full 0.992
_diffrn_reflns_point_group_measured_fraction_max 0.941
_diffrn_reflns_theta_full         67.684
_diffrn_reflns_theta_max          73.863
_diffrn_reflns_theta_min          5.094
_diffrn_ambient_temperature       293.15
_diffrn_detector                  'CCD plate'
_diffrn_detector_area_resol_mean  ?
_diffrn_measured_fraction_theta_full 0.992
_diffrn_measured_fraction_theta_max 0.941
_diffrn_measurement_details
;
List of Runs (angles in degrees, time in seconds):

  # Type    Start    End  Width  t~exp~   \w     \q     \k     \f   Frames
--------------------------------------------------------------------------
  1  \w   -108.79  77.21   1.50   15.00    --  -80.00  73.87 114.21  124
  2  \w     66.77 215.27   1.50   30.00    --   95.00  73.87  29.21   99
  3  \w    -15.05 125.95   1.50   10.00    --  -20.00  73.87 139.21   94
  4  \f      5.19 279.57   1.50   30.00-117.60 105.00  73.87    --   183
  5  \f   -119.50  40.93   1.50   30.00 126.11 103.00  73.87    --   107
  6  \w   -103.44 -13.44   1.50   15.00    --  -75.00  73.87 -70.79   60
  7  \f    224.33 317.29   1.50   30.00  85.84 110.00  73.87    --    62
  8  \w     78.11 151.61   1.50   30.00    --  103.00  73.87 -38.29   49
;
_diffrn_measurement_device        'abstract diffractometer'
_diffrn_measurement_device_type
'Saxi-CrysAlisPro-abstract goniometer imported SAXI images'
_diffrn_measurement_method        '\w and \f scans'
_diffrn_orient_matrix_type
'CrysAlisPro convention (1999,Acta A55,543-557)'
_diffrn_orient_matrix_UB_11       0.0562161000
_diffrn_orient_matrix_UB_12       0.0696975000
_diffrn_orient_matrix_UB_13       0.0420995000
_diffrn_orient_matrix_UB_21       0.0790385000
_diffrn_orient_matrix_UB_22       -0.0585458000
_diffrn_orient_matrix_UB_23       0.0069114000
_diffrn_orient_matrix_UB_31       0.0284047000
_diffrn_orient_matrix_UB_32       0.0246622000
_diffrn_orient_matrix_UB_33       -0.1027465000
_diffrn_radiation_monochromator   graphite
_diffrn_radiation_probe           x-ray
_diffrn_radiation_type            CuK\a
_diffrn_radiation_wavelength      1.54184
_diffrn_source                    'fine-focus sealed X-ray tube'
_diffrn_source_type               'Enhance (Cu) X-ray Source'
_reflns_Friedel_coverage          0.000
_reflns_Friedel_fraction_full     .
_reflns_Friedel_fraction_max      .
_reflns_number_gt                 2271
_reflns_number_total              3288
_reflns_odcompleteness_completeness 93.91
_reflns_odcompleteness_iscentric  1
_reflns_odcompleteness_theta      73.70
_reflns_special_details
;
 Reflections were merged by SHELXL according to the crystal
 class for the calculation of statistics and refinement.
 
 _reflns_Friedel_fraction is defined as the number of unique
 Friedel pairs measured divided by the number that would be
 possible theoretically, ignoring centric projections and
 systematic absences.
;
_reflns_threshold_expression      'I > 2\s(I)'
_computing_cell_refinement        'CrysAlisPro 1.171.38.43 (Rigaku OD, 2015)'
_computing_data_collection        'CrysAlisPro 1.171.38.43 (Rigaku OD, 2015)'
_computing_data_reduction         'CrysAlisPro 1.171.38.43 (Rigaku OD, 2015)'
_computing_molecular_graphics     'Olex2 (Dolomanov et al., 2009)'
_computing_publication_material   'Olex2 (Dolomanov et al., 2009)'
_computing_structure_refinement   'ShelXL (Sheldrick, 2015)'
_computing_structure_solution     'ShelXT (Sheldrick, 2015)'
_refine_diff_density_max          1.780
_refine_diff_density_min          -0.731
_refine_diff_density_rms          0.152
_refine_ls_extinction_coef        .
_refine_ls_extinction_method      none
_refine_ls_goodness_of_fit_ref    1.052
_refine_ls_hydrogen_treatment     constr
_refine_ls_matrix_type            full
_refine_ls_number_parameters      178
_refine_ls_number_reflns          3288
_refine_ls_number_restraints      0
_refine_ls_R_factor_all           0.0958
_refine_ls_R_factor_gt            0.0699
_refine_ls_restrained_S_all       1.052
_refine_ls_shift/su_max           0.000
_refine_ls_shift/su_mean          0.000
_refine_ls_structure_factor_coef  Fsqd
_refine_ls_weighting_details
'w=1/[\s^2^(Fo^2^)+(0.1384P)^2^+2.8617P] where P=(Fo^2^+2Fc^2^)/3'
_refine_ls_weighting_scheme       calc
_refine_ls_wR_factor_gt           0.1928
_refine_ls_wR_factor_ref          0.2233
_refine_special_details           ?
_olex2_refinement_description
;
1. Fixed Uiso
 At 1.2 times of:
  All C(H,H) groups
 At 1.5 times of:
  All C(H,H,H) groups
2.a Secondary CH2 refined with riding coordinates:
 C6(H6A,H6B), C5(H5A,H5B)
2.b Idealised Me refined as rotating group:
 C4(H4A,H4B,H4C), C2(H2A,H2B,H2C), C7(H7A,H7B,H7C), C8(H8A,H8B,H8C), C9(H9A,
 H9B,H9C), C10(H10A,H10B,H10C)
;
_atom_sites_solution_hydrogens    geom
_atom_sites_solution_primary      dual
_atom_sites_solution_secondary    ?
loop_
  _atom_site_label
  _atom_site_type_symbol
  _atom_site_fract_x
  _atom_site_fract_y
  _atom_site_fract_z
  _atom_site_U_iso_or_equiv
  _atom_site_adp_type
  _atom_site_occupancy
  _atom_site_site_symmetry_order
  _atom_site_calc_flag
  _atom_site_refinement_flags_posn
  _atom_site_refinement_flags_adp
  _atom_site_refinement_flags_occupancy
  _atom_site_disorder_assembly
  _atom_site_disorder_group
 Mn1 Mn 0.74797(6) 0.56010(5) 0.38905(6) 0.0282(3) Uani 1 1 d . . . . .
 S1 S 0.69988(9) 0.60200(8) 0.56646(9) 0.0331(4) Uani 1 1 d . . . . .
 S3 S 0.87700(9) 0.66240(8) 0.39176(9) 0.0319(4) Uani 1 1 d . . . . .
 S4 S 0.79803(9) 0.59796(8) 0.21110(9) 0.0339(4) Uani 1 1 d . . . . .
 S2 S 0.62356(9) 0.66603(8) 0.38385(9) 0.0332(4) Uani 1 1 d . . . . .
 O2 O 0.9059(2) 0.7255(2) 0.2257(3) 0.0332(8) Uani 1 1 d . . . . .
 O1 O 0.5903(3) 0.7278(2) 0.5490(3) 0.0343(8) Uani 1 1 d . . . . .
 N1 N 0.6557(3) 0.4526(3) 0.3562(3) 0.0354(10) Uani 1 1 d . . . . .
 N2 N 0.8353(3) 0.4503(3) 0.4273(3) 0.0356(11) Uani 1 1 d . . . . .
 C1 C 0.6353(4) 0.6685(3) 0.5056(4) 0.0317(11) Uani 1 1 d . . . . .
 C3 C 0.8635(4) 0.6658(3) 0.2706(4) 0.0303(11) Uani 1 1 d . . . . .
 C4 C 0.8963(4) 0.7364(3) 0.1224(4) 0.0375(12) Uani 1 1 d . . . . .
 H4A H 0.9160 0.6880 0.0897 0.056 Uiso 1 1 calc GR . . . .
 H4B H 0.9308 0.7824 0.1019 0.056 Uiso 1 1 calc GR . . . .
 H4C H 0.8356 0.7460 0.1072 0.056 Uiso 1 1 calc GR . . . .
 C2 C 0.5992(4) 0.7391(4) 0.6526(4) 0.0382(13) Uani 1 1 d . . . . .
 H2A H 0.6595 0.7498 0.6680 0.057 Uiso 1 1 calc GR . . . .
 H2B H 0.5803 0.6904 0.6853 0.057 Uiso 1 1 calc GR . . . .
 H2C H 0.5637 0.7845 0.6728 0.057 Uiso 1 1 calc GR . . . .
 C6 C 0.7774(4) 0.3782(3) 0.4335(5) 0.0433(14) Uani 1 1 d . . . . .
 H6A H 0.7474 0.3783 0.4952 0.052 Uiso 1 1 calc R . . . .
 H6B H 0.8126 0.3288 0.4297 0.052 Uiso 1 1 calc R . . . .
 C7 C 0.9039(4) 0.4396(4) 0.3520(4) 0.0438(15) Uani 1 1 d . . . . .
 H7A H 0.8764 0.4323 0.2902 0.066 Uiso 1 1 calc GR . . . .
 H7B H 0.9388 0.3924 0.3669 0.066 Uiso 1 1 calc GR . . . .
 H7C H 0.9407 0.4873 0.3502 0.066 Uiso 1 1 calc GR . . . .
 C5 C 0.7107(5) 0.3783(4) 0.3532(5) 0.0481(16) Uani 1 1 d . . . . .
 H5A H 0.7408 0.3755 0.2915 0.058 Uiso 1 1 calc R . . . .
 H5B H 0.6736 0.3303 0.3589 0.058 Uiso 1 1 calc R . . . .
 C8 C 0.8802(4) 0.4603(4) 0.5206(4) 0.0424(13) Uani 1 1 d . . . . .
 H8A H 0.9130 0.5105 0.5202 0.064 Uiso 1 1 calc GR . . . .
 H8B H 0.9194 0.4152 0.5308 0.064 Uiso 1 1 calc GR . . . .
 H8C H 0.8375 0.4619 0.5715 0.064 Uiso 1 1 calc GR . . . .
 C9 C 0.5870(4) 0.4461(4) 0.4297(5) 0.0464(15) Uani 1 1 d . . . . .
 H9A H 0.6133 0.4466 0.4927 0.070 Uiso 1 1 calc GR . . . .
 H9B H 0.5551 0.3960 0.4208 0.070 Uiso 1 1 calc GR . . . .
 H9C H 0.5475 0.4917 0.4238 0.070 Uiso 1 1 calc GR . . . .
 C10 C 0.6120(5) 0.4602(4) 0.2616(5) 0.0458(14) Uani 1 1 d . . . . .
 H10A H 0.5747 0.5075 0.2618 0.069 Uiso 1 1 calc GR . . . .
 H10B H 0.5774 0.4121 0.2496 0.069 Uiso 1 1 calc GR . . . .
 H10C H 0.6555 0.4658 0.2120 0.069 Uiso 1 1 calc GR . . . .

loop_
  _atom_site_aniso_label
  _atom_site_aniso_U_11
  _atom_site_aniso_U_22
  _atom_site_aniso_U_33
  _atom_site_aniso_U_23
  _atom_site_aniso_U_13
  _atom_site_aniso_U_12
 Mn1 0.0367(5) 0.0200(5) 0.0279(5) -0.0004(3) 0.0001(3) -0.0004(3)
 S1 0.0428(8) 0.0265(6) 0.0299(7) 0.0012(5) -0.0008(5) 0.0039(5)
 S3 0.0411(8) 0.0273(7) 0.0274(7) -0.0007(4) -0.0023(5) -0.0051(5)
 S4 0.0445(8) 0.0282(6) 0.0290(7) -0.0011(5) -0.0017(5) -0.0060(5)
 S2 0.0431(8) 0.0286(7) 0.0280(7) -0.0007(5) -0.0015(5) 0.0051(5)
 O2 0.044(2) 0.0258(18) 0.0301(19) 0.0034(14) 0.0025(16) -0.0024(15)
 O1 0.047(2) 0.0282(18) 0.0279(19) -0.0011(14) 0.0012(16) 0.0033(16)
 N1 0.040(3) 0.029(2) 0.038(3) -0.0002(18) -0.003(2) -0.003(2)
 N2 0.046(3) 0.022(2) 0.038(3) -0.0018(18) 0.000(2) 0.0066(19)
 C1 0.040(3) 0.025(2) 0.029(3) -0.001(2) 0.003(2) -0.001(2)
 C3 0.034(3) 0.026(2) 0.031(3) 0.001(2) -0.003(2) 0.004(2)
 C4 0.049(3) 0.035(3) 0.029(3) 0.008(2) 0.002(2) -0.004(3)
 C2 0.053(4) 0.036(3) 0.026(3) -0.003(2) 0.001(2) 0.000(3)
 C6 0.053(4) 0.027(3) 0.050(4) 0.002(2) -0.005(3) -0.003(3)
 C7 0.048(4) 0.041(3) 0.043(3) -0.002(2) 0.006(3) 0.017(3)
 C5 0.062(4) 0.027(3) 0.055(4) -0.001(3) -0.006(3) 0.001(3)
 C8 0.048(3) 0.039(3) 0.040(3) 0.007(3) -0.004(2) 0.003(3)
 C9 0.047(4) 0.048(3) 0.044(4) 0.005(3) 0.003(3) -0.020(3)
 C10 0.055(4) 0.041(3) 0.041(3) -0.001(3) -0.007(3) -0.005(3)

_geom_special_details
;
 All esds (except the esd in the dihedral angle between two l.s. planes)
 are estimated using the full covariance matrix.  The cell esds are taken
 into account individually in the estimation of esds in distances, angles
 and torsion angles; correlations between esds in cell parameters are only
 used when they are defined by crystal symmetry.  An approximate (isotropic)
 treatment of cell esds is used for estimating esds involving l.s. planes.
;
loop_
  _geom_bond_atom_site_label_1
  _geom_bond_atom_site_label_2
  _geom_bond_distance
  _geom_bond_site_symmetry_2
  _geom_bond_publ_flag
 Mn1 S1 2.6543(15) . ?
 Mn1 S3 2.5805(15) . ?
 Mn1 S4 2.6535(15) . ?
 Mn1 S2 2.5676(16) . ?
 Mn1 N1 2.296(5) . ?
 Mn1 N2 2.295(4) . ?
 S1 C1 1.691(5) . ?
 S3 C3 1.692(5) . ?
 S4 C3 1.704(5) . ?
 S2 C1 1.696(5) . ?
 O2 C3 1.325(6) . ?
 O2 C4 1.449(6) . ?
 O1 C1 1.330(6) . ?
 O1 C2 1.453(6) . ?
 N1 C5 1.476(8) . ?
 N1 C9 1.464(8) . ?
 N1 C10 1.475(7) . ?
 N2 C6 1.473(7) . ?
 N2 C7 1.487(8) . ?
 N2 C8 1.472(7) . ?
 C4 H4A 0.9600 . ?
 C4 H4B 0.9600 . ?
 C4 H4C 0.9600 . ?
 C2 H2A 0.9600 . ?
 C2 H2B 0.9600 . ?
 C2 H2C 0.9600 . ?
 C6 H6A 0.9700 . ?
 C6 H6B 0.9700 . ?
 C6 C5 1.507(10) . ?
 C7 H7A 0.9600 . ?
 C7 H7B 0.9600 . ?
 C7 H7C 0.9600 . ?
 C5 H5A 0.9700 . ?
 C5 H5B 0.9700 . ?
 C8 H8A 0.9600 . ?
 C8 H8B 0.9600 . ?
 C8 H8C 0.9600 . ?
 C9 H9A 0.9600 . ?
 C9 H9B 0.9600 . ?
 C9 H9C 0.9600 . ?
 C10 H10A 0.9600 . ?
 C10 H10B 0.9600 . ?
 C10 H10C 0.9600 . ?

loop_
  _geom_angle_atom_site_label_1
  _geom_angle_atom_site_label_2
  _geom_angle_atom_site_label_3
  _geom_angle
  _geom_angle_site_symmetry_1
  _geom_angle_site_symmetry_3
  _geom_angle_publ_flag
 S3 Mn1 S1 91.70(5) . . ?
 S3 Mn1 S4 69.12(4) . . ?
 S4 Mn1 S1 151.57(5) . . ?
 S2 Mn1 S1 69.41(4) . . ?
 S2 Mn1 S3 97.24(5) . . ?
 S2 Mn1 S4 91.66(5) . . ?
 N1 Mn1 S1 102.24(13) . . ?
 N1 Mn1 S3 164.81(13) . . ?
 N1 Mn1 S4 99.81(13) . . ?
 N1 Mn1 S2 93.36(13) . . ?
 N2 Mn1 S1 98.50(13) . . ?
 N2 Mn1 S3 93.54(13) . . ?
 N2 Mn1 S4 103.30(13) . . ?
 N2 Mn1 S2 163.96(13) . . ?
 N2 Mn1 N1 78.58(18) . . ?
 C1 S1 Mn1 82.22(18) . . ?
 C3 S3 Mn1 85.09(19) . . ?
 C3 S4 Mn1 82.56(19) . . ?
 C1 S2 Mn1 84.87(19) . . ?
 C3 O2 C4 120.3(4) . . ?
 C1 O1 C2 119.3(4) . . ?
 C5 N1 Mn1 106.7(4) . . ?
 C9 N1 Mn1 110.8(3) . . ?
 C9 N1 C5 111.5(5) . . ?
 C9 N1 C10 107.5(5) . . ?
 C10 N1 Mn1 112.8(3) . . ?
 C10 N1 C5 107.5(5) . . ?
 C6 N2 Mn1 107.0(4) . . ?
 C6 N2 C7 111.6(5) . . ?
 C7 N2 Mn1 109.7(3) . . ?
 C8 N2 Mn1 112.6(3) . . ?
 C8 N2 C6 108.4(5) . . ?
 C8 N2 C7 107.6(5) . . ?
 S1 C1 S2 122.8(3) . . ?
 O1 C1 S1 122.9(4) . . ?
 O1 C1 S2 114.3(4) . . ?
 S3 C3 S4 122.0(3) . . ?
 O2 C3 S3 115.6(4) . . ?
 O2 C3 S4 122.5(4) . . ?
 O2 C4 H4A 109.5 . . ?
 O2 C4 H4B 109.5 . . ?
 O2 C4 H4C 109.5 . . ?
 H4A C4 H4B 109.5 . . ?
 H4A C4 H4C 109.5 . . ?
 H4B C4 H4C 109.5 . . ?
 O1 C2 H2A 109.5 . . ?
 O1 C2 H2B 109.5 . . ?
 O1 C2 H2C 109.5 . . ?
 H2A C2 H2B 109.5 . . ?
 H2A C2 H2C 109.5 . . ?
 H2B C2 H2C 109.5 . . ?
 N2 C6 H6A 109.4 . . ?
 N2 C6 H6B 109.4 . . ?
 N2 C6 C5 111.1(5) . . ?
 H6A C6 H6B 108.0 . . ?
 C5 C6 H6A 109.4 . . ?
 C5 C6 H6B 109.4 . . ?
 N2 C7 H7A 109.5 . . ?
 N2 C7 H7B 109.5 . . ?
 N2 C7 H7C 109.5 . . ?
 H7A C7 H7B 109.5 . . ?
 H7A C7 H7C 109.5 . . ?
 H7B C7 H7C 109.5 . . ?
 N1 C5 C6 111.2(5) . . ?
 N1 C5 H5A 109.4 . . ?
 N1 C5 H5B 109.4 . . ?
 C6 C5 H5A 109.4 . . ?
 C6 C5 H5B 109.4 . . ?
 H5A C5 H5B 108.0 . . ?
 N2 C8 H8A 109.5 . . ?
 N2 C8 H8B 109.5 . . ?
 N2 C8 H8C 109.5 . . ?
 H8A C8 H8B 109.5 . . ?
 H8A C8 H8C 109.5 . . ?
 H8B C8 H8C 109.5 . . ?
 N1 C9 H9A 109.5 . . ?
 N1 C9 H9B 109.5 . . ?
 N1 C9 H9C 109.5 . . ?
 H9A C9 H9B 109.5 . . ?
 H9A C9 H9C 109.5 . . ?
 H9B C9 H9C 109.5 . . ?
 N1 C10 H10A 109.5 . . ?
 N1 C10 H10B 109.5 . . ?
 N1 C10 H10C 109.5 . . ?
 H10A C10 H10B 109.5 . . ?
 H10A C10 H10C 109.5 . . ?
 H10B C10 H10C 109.5 . . ?

loop_
  _geom_torsion_atom_site_label_1
  _geom_torsion_atom_site_label_2
  _geom_torsion_atom_site_label_3
  _geom_torsion_atom_site_label_4
  _geom_torsion
  _geom_torsion_site_symmetry_1
  _geom_torsion_site_symmetry_2
  _geom_torsion_site_symmetry_3
  _geom_torsion_site_symmetry_4
  _geom_torsion_publ_flag
 Mn1 S1 C1 S2 8.3(3) . . . . ?
 Mn1 S1 C1 O1 -170.9(5) . . . . ?
 Mn1 S3 C3 S4 -11.2(3) . . . . ?
 Mn1 S3 C3 O2 167.6(4) . . . . ?
 Mn1 S4 C3 S3 10.9(3) . . . . ?
 Mn1 S4 C3 O2 -167.7(4) . . . . ?
 Mn1 S2 C1 S1 -8.5(3) . . . . ?
 Mn1 S2 C1 O1 170.7(4) . . . . ?
 Mn1 N1 C5 C6 42.1(6) . . . . ?
 Mn1 N2 C6 C5 41.7(6) . . . . ?
 N2 C6 C5 N1 -59.1(8) . . . . ?
 C4 O2 C3 S3 -177.4(4) . . . . ?
 C4 O2 C3 S4 1.3(7) . . . . ?
 C2 O1 C1 S1 2.8(7) . . . . ?
 C2 O1 C1 S2 -176.4(4) . . . . ?
 C7 N2 C6 C5 -78.3(7) . . . . ?
 C8 N2 C6 C5 163.4(5) . . . . ?
 C9 N1 C5 C6 -79.1(7) . . . . ?
 C10 N1 C5 C6 163.3(5) . . . . ?

_shelx_res_file
;
TITL s4619x P b c a R = 0.07
CELL 1.54184 15.2336 16.3399 13.8528 90 90 90
ZERR 8 0.0008 0.0007 0.0007 0 0 0
LATT 1
SYMM 0.5-X,-Y,0.5+Z
SYMM 0.5+X,0.5-Y,-Z
SYMM -X,0.5+Y,0.5-Z
SFAC C H Mn N O S
UNIT 80 176 8 16 16 32

L.S. 5
PLAN  -20
TEMP 20
BOND $H
CONF
fmap 2
acta
REM <olex2.extras>
REM <HklSrc "%.\\s4619x.hkl">
REM </olex2.extras>

WGHT    0.138400    2.861700
FVAR       0.23574
MN1   3    0.747972    0.560103    0.389046    11.00000    0.03670    0.02004 =
         0.02787   -0.00042    0.00011   -0.00042
S1    6    0.699885    0.602001    0.566459    11.00000    0.04276    0.02654 =
         0.02995    0.00117   -0.00075    0.00390
S3    6    0.876998    0.662404    0.391758    11.00000    0.04112    0.02731 =
         0.02742   -0.00071   -0.00233   -0.00507
S4    6    0.798035    0.597963    0.211096    11.00000    0.04446    0.02825 =
         0.02897   -0.00110   -0.00167   -0.00599
S2    6    0.623561    0.666027    0.383852    11.00000    0.04310    0.02862 =
         0.02801   -0.00071   -0.00154    0.00509
O2    5    0.905873    0.725479    0.225665    11.00000    0.04376    0.02583 =
         0.03011    0.00342    0.00252   -0.00238
O1    5    0.590281    0.727805    0.548953    11.00000    0.04676    0.02822 =
         0.02786   -0.00111    0.00119    0.00330
N1    4    0.655709    0.452555    0.356204    11.00000    0.03985    0.02891 =
         0.03755   -0.00018   -0.00313   -0.00337
N2    4    0.835265    0.450304    0.427271    11.00000    0.04646    0.02240 =
         0.03784   -0.00179   -0.00028    0.00658
C1    1    0.635302    0.668542    0.505585    11.00000    0.04014    0.02537 =
         0.02949   -0.00113    0.00310   -0.00072
C3    1    0.863547    0.665790    0.270604    11.00000    0.03391    0.02610 =
         0.03093    0.00058   -0.00250    0.00397
C4    1    0.896258    0.736377    0.122399    11.00000    0.04930    0.03452 =
         0.02854    0.00768    0.00174   -0.00414
AFIX 137
H4A   2    0.916013    0.687976    0.089670    11.00000   -1.50000
H4B   2    0.930751    0.782363    0.101869    11.00000   -1.50000
H4C   2    0.835641    0.746012    0.107240    11.00000   -1.50000
AFIX   0
C2    1    0.599207    0.739080    0.652566    11.00000    0.05262    0.03565 =
         0.02637   -0.00294    0.00117    0.00038
AFIX 137
H2A   2    0.659542    0.749828    0.668046    11.00000   -1.50000
H2B   2    0.580301    0.690388    0.685300    11.00000   -1.50000
H2C   2    0.563674    0.784472    0.672788    11.00000   -1.50000
AFIX   0
C6    1    0.777444    0.378212    0.433515    11.00000    0.05309    0.02661 =
         0.05013    0.00156   -0.00473   -0.00274
AFIX  23
H6A   2    0.747369    0.378324    0.495234    11.00000   -1.20000
H6B   2    0.812565    0.328798    0.429749    11.00000   -1.20000
AFIX   0
C7    1    0.903877    0.439648    0.351970    11.00000    0.04795    0.04056 =
         0.04291   -0.00218    0.00599    0.01738
AFIX 137
H7A   2    0.876399    0.432329    0.290206    11.00000   -1.50000
H7B   2    0.938839    0.392425    0.366863    11.00000   -1.50000
H7C   2    0.940693    0.487308    0.350225    11.00000   -1.50000
AFIX   0
C5    1    0.710742    0.378267    0.353151    11.00000    0.06242    0.02680 =
         0.05499   -0.00076   -0.00553    0.00149
AFIX  23
H5A   2    0.740803    0.375489    0.291511    11.00000   -1.20000
H5B   2    0.673649    0.330260    0.358872    11.00000   -1.20000
AFIX   0
C8    1    0.880208    0.460350    0.520552    11.00000    0.04774    0.03928 =
         0.04023    0.00683   -0.00371    0.00253
AFIX 137
H8A   2    0.913006    0.510517    0.520231    11.00000   -1.50000
H8B   2    0.919419    0.415180    0.530780    11.00000   -1.50000
H8C   2    0.837520    0.461906    0.571497    11.00000   -1.50000
AFIX   0
C9    1    0.586996    0.446143    0.429691    11.00000    0.04692    0.04807 =
         0.04414    0.00549    0.00271   -0.01991
AFIX 137
H9A   2    0.613277    0.446553    0.492675    11.00000   -1.50000
H9B   2    0.555140    0.396014    0.420802    11.00000   -1.50000
H9C   2    0.547511    0.491658    0.423786    11.00000   -1.50000
AFIX   0
C10   1    0.612023    0.460158    0.261641    11.00000    0.05537    0.04089 =
         0.04120   -0.00118   -0.00676   -0.00483
AFIX 137
H10A  2    0.574656    0.507467    0.261807    11.00000   -1.50000
H10B  2    0.577435    0.412122    0.249588    11.00000   -1.50000
H10C  2    0.655538    0.465837    0.211964    11.00000   -1.50000
AFIX   0
HKLF 4

REM  s4619x P b c a R = 0.07
REM R1 =  0.0699 for    2271 Fo > 4sig(Fo)  and  0.0958 for all    3288 data
REM    178 parameters refined using      0 restraints

END

WGHT      0.1384      2.8625

REM Highest difference peak  1.780,  deepest hole -0.731,  1-sigma level  0.152
Q1    1   0.7480  0.4432  0.3364  11.00000  0.05    1.78
Q2    1   0.6733  0.5543  0.3815  11.00000  0.05    1.00
Q3    1   0.8768  0.3373  0.3355  11.00000  0.05    0.99
Q4    1   0.6243  0.3355  0.3422  11.00000  0.05    0.97
Q5    1   0.8020  0.6020  0.6574  11.00000  0.05    0.93
Q6    1   0.7970  0.4008  0.5173  11.00000  0.05    0.83
Q7    1   0.8168  0.5499  0.3977  11.00000  0.05    0.77
Q8    1   0.6931  0.6171  0.3821  11.00000  0.05    0.70
Q9    1   0.7205  0.5997  0.2092  11.00000  0.05    0.63
Q10   1   0.6274  0.5946  0.5610  11.00000  0.05    0.61
Q11   1   0.6969  0.3909  0.4210  11.00000  0.05    0.61
Q12   1   0.8165  0.6136  0.3917  11.00000  0.05    0.58
Q13   1   0.7680  0.6179  0.5744  11.00000  0.05    0.57
Q14   1   0.7959  0.4924  0.3926  11.00000  0.05    0.55
Q15   1   0.7533  0.5988  0.5189  11.00000  0.05    0.53
Q16   1   0.5435  0.6503  0.3836  11.00000  0.05    0.52
Q17   1   0.7948  0.3797  0.3614  11.00000  0.05    0.51
Q18   1   0.9494  0.6560  0.3930  11.00000  0.05    0.49
Q19   1   0.7048  0.4932  0.3835  11.00000  0.05    0.49
Q20   1   0.8051  0.6582  0.3991  11.00000  0.05    0.48
;
_shelx_res_checksum               39992
_shelx_hkl_file
;
   0   1   0   -0.10    0.68
   0  -1   0    0.79    0.68
   0  -2   0  653.28    8.67
   0   2   0  584.83    8.68
   0   3   0    0.03    1.93
   0  -3   0    0.97    2.19
   0  -4   0 1234.97   17.08
   0  -5   0   -2.33    3.23
   0  -6   0 1624.84   26.81
   0  -7   0    4.88    3.92
   0  -8   0 1263.05   29.04
   0  -8   0 1017.02   21.25
   0  -9   0   -2.01    3.22
   0  -9   0   -5.30    4.93
   0 -10   0 1473.04   30.46
   0 -10   0 1270.91   33.05
   0 -11   0   -0.98    4.85
   0 -12   0  273.98   16.27
   0 -13   0    5.17    5.99
   0 -13   0   -3.46    5.92
   0 -14   0  434.70   21.07
   0 -14   0  418.99   17.32
   0 -15   0    0.51    5.07
   0 -15   0    2.71    7.27
   0 -15   0   -4.39    7.59
   0 -16   0  125.72   15.80
   0 -17   0   18.06    8.32
   0 -17   0    9.33    6.34
   0 -18   0 1681.27   42.17
   0 -19   0    4.38    4.44
   0 -19   0   -3.07    4.18
   1  -1   0    0.84    0.92
  -1   1   0    0.81    0.95
   1   1   0   -0.41    1.47
  -1  -1   0    0.23    1.41
   1  -2   0   -0.64    1.58
  -1   2   0   -0.17    1.45
  -1  -2   0   -0.19    1.84
   1   2   0    1.05    2.09
   1   3   0    0.11    2.56
  -1   3   0   -0.01    2.11
   1  -3   0   -1.41    1.88
  -1  -3   0    1.73    2.76
   1  -4   0   -0.54    2.41
  -1  -4   0    1.68    2.60
  -1  -5   0    1.08    3.19
   1  -5   0    2.45    2.95
   1  -6   0    0.03    2.98
  -1  -6   0   -4.51    3.73
   1  -7   0   -1.62    3.38
  -1  -7   0   -2.08    3.88
   1  -8   0    0.40    3.80
  -1  -8   0    3.17    2.93
  -1  -8   0   -2.36    5.17
   1  -8   0   -1.58    3.63
   1  -9   0   -3.51    4.14
   1  -9   0    2.29    3.28
  -1  -9   0    2.75    4.50
  -1  -9   0   -3.24    5.03
  -1 -10   0    0.56    4.68
   1 -10   0    0.04    4.12
  -1 -10   0    0.64    5.23
   1 -10   0   -4.69    4.93
  -1 -11   0    0.21    5.03
   1 -11   0   -0.44    5.28
   1 -12   0    1.39    5.85
  -1 -12   0    4.62    6.35
   1 -13   0    0.88    6.17
  -1 -13   0   -2.85    5.50
  -1 -13   0   -2.18    5.55
   1 -13   0   -1.81    4.96
  -1 -14   0    3.46    8.17
  -1 -14   0   -0.72    6.20
  -1 -14   0   12.54    7.97
   1 -14   0   -7.05    5.57
   1 -14   0    3.11    6.63
  -1 -15   0   -1.38    5.30
  -1 -15   0  -18.53   10.13
   1 -15   0   -0.94    6.32
  -1 -15   0   17.69    7.98
   1 -15   0  -19.07   12.05
   1 -15   0    0.46    5.18
   1 -16   0   -0.51    9.09
  -1 -16   0   -2.91    6.14
  -1 -16   0    8.41    9.44
   1 -16   0    4.05    5.98
  -1 -17   0   -3.51    7.12
   1 -17   0    4.20    8.53
   1 -17   0   -3.27    4.78
  -1 -17   0    4.39    5.97
  -1 -18   0   -4.85    7.26
   1 -18   0   -3.50    5.13
   1 -19   0   -7.40    5.03
  -1 -19   0   -1.33    4.06
   1 -19   0   -0.87    4.27
  -1 -19   0    4.13    5.28
  -2   1   0    0.01    1.34
   2   1   0    3.67    2.37
  -2  -1   0   -0.11    2.22
  -2  -2   0 4366.58   33.19
  -2   2   0 4185.58   26.46
   2  -3   0    1.67    2.35
  -2  -3   0    0.02    2.85
  -2   3   0    1.43    2.40
  -2  -4   0 3938.02   36.69
  -2  -5   0    1.36    3.25
   2  -5   0    2.08    3.01
   2  -6   0 1848.62   27.24
  -2  -6   0 1660.30   28.63
  -2  -7   0    1.34    4.06
   2  -7   0    1.60    3.84
  -2  -8   0  284.67   12.60
   2  -8   0  287.84   11.49
  -2  -8   0  301.93   15.15
   2  -8   0  293.95   14.20
  -2  -9   0    9.08    4.99
   2  -9   0   13.42    5.96
   2  -9   0   17.91    4.93
  -2  -9   0   15.40    6.13
  -2 -10   0    9.31    7.01
  -2 -10   0   13.84    4.81
   2 -10   0   13.48    4.59
   2 -11   0    0.63    4.92
  -2 -11   0    3.63    5.78
  -2 -12   0   38.37    7.79
   2 -12   0   23.50    5.91
  -2 -13   0    7.68    7.01
  -2 -13   0   12.63    6.72
   2 -13   0    8.80    6.13
   2 -13   0   -2.50    5.63
  -2 -14   0   81.87   10.96
   2 -14   0   64.32    8.87
   2 -14   0   67.11    9.17
  -2 -14   0   63.79    7.66
  -2 -14   0   69.55   14.05
   2 -15   0   28.97   12.19
  -2 -15   0   41.61    9.08
   2 -15   0   36.77    8.16
   2 -15   0   39.80    7.67
  -2 -15   0   43.52   10.14
  -2 -16   0   72.99   12.71
   2 -16   0   46.40    8.56
   2 -16   0   64.75   13.46
  -2 -17   0    1.87    5.79
   2 -17   0    3.98    4.90
   2 -17   0   -0.54    7.10
  -2 -17   0    1.27    6.46
  -2 -18   0  205.11   15.52
   2 -18   0  215.06   15.94
   2 -18   0  252.65   14.93
   2 -19   0   10.55    5.21
  -2 -19   0    7.03    4.27
   3   1   0   -1.15    2.84
  -3  -1   0    2.20    2.84
  -3   2   0    1.52    2.15
  -3  -2   0    1.78    3.19
  -3  -3   0    0.30    3.81
   3  -3   0    1.47    2.55
  -3   3   0    3.61    2.62
   3  -4   0   -0.25    2.71
  -3  -4   0    3.92    4.12
  -3  -5   0   -4.48    4.08
   3  -5   0    1.19    2.96
   3  -6   0   -3.69    3.82
  -3  -6   0   -0.42    4.21
  -3  -7   0   -2.43    4.12
   3  -7   0    2.71    4.01
  -3  -8   0    2.46    4.58
  -3  -8   0    3.31    4.79
   3  -8   0   -2.84    3.40
   3  -8   0    3.51    4.29
   3  -9   0    3.48    3.73
  -3  -9   0    0.74    5.23
  -3  -9   0    7.75    5.00
  -3 -10   0   -3.91    5.29
   3 -10   0   -0.99    4.15
   3 -11   0    3.56    5.03
  -3 -11   0   -1.25    5.70
   3 -12   0    4.39    5.22
  -3 -12   0    0.44    5.64
  -3 -13   0   -2.24    5.23
  -3 -13   0   -3.45    6.33
   3 -13   0   -7.55    6.23
  -3 -13   0    2.17    6.15
   3 -13   0   -4.32    6.17
  -3 -14   0   -7.72    7.12
  -3 -14   0   -3.15    7.03
   3 -14   0    8.00    6.14
   3 -14   0   -1.87    5.45
  -3 -15   0   -0.07    6.92
   3 -15   0   -7.93    5.62
   3 -15   0    1.79    5.98
  -3 -15   0    5.06    8.71
   3 -15   0    3.79    9.60
   3 -16   0    9.58    4.71
   3 -16   0   -2.24    6.46
  -3 -16   0   -5.38    7.26
  -3 -16   0   -4.41    6.87
  -3 -17   0    1.41    3.99
   3 -17   0   -3.29    3.59
  -3 -18   0   -4.45    5.95
   3 -18   0    4.35    4.62
  -3 -19   0    0.45    4.76
   3 -19   0   -3.79    5.08
  -4  -1   0    5.24    3.32
  -4  -2   0 3813.17   38.85
  -4  -3   0   22.76    4.95
  -4  -4   0  816.49   20.61
  -4  -5   0    4.35    3.92
   4  -5   0    1.85    3.02
   4  -6   0 2969.17   35.48
  -4  -6   0 2826.48   42.99
   4   7   0   22.77    4.52
   4  -7   0   11.91    3.90
  -4  -7   0   16.47    6.00
  -4  -8   0   65.76    8.58
   4  -8   0   77.10    6.94
  -4  -8   0   64.55    7.55
  -4  -9   0    6.59    5.76
  -4  -9   0    2.92    5.02
   4  -9   0   -0.73    3.66
  -4 -10   0  978.93   27.04
   4 -10   0  857.92   23.49
  -4 -11   0    1.38    5.80
   4 -11   0    7.09    4.97
  -4 -12   0  603.84   28.31
   4 -12   0  583.26   21.81
  -4 -13   0   14.53    7.61
   4 -13   0    8.57    5.66
  -4 -13   0    3.04    7.21
   4 -13   0   12.23    7.01
  -4 -14   0  204.75   15.39
   4 -14   0  200.88   12.32
  -4 -14   0  184.93   16.48
   4 -14   0  172.67   13.07
  -4 -15   0   10.61    6.81
   4 -15   0    5.91    4.54
   4 -15   0    5.49    4.53
  -4 -16   0  572.74   26.35
   4 -16   0  589.20   22.23
  -4 -17   0    5.86    5.69
   4 -17   0    5.71    4.74
   4 -17   0    8.60    2.56
  -4 -17   0   -4.94    4.81
  -4 -18   0   53.15    8.06
   4 -18   0   84.93    9.08
   4 -19   0   10.79    4.33
  -4 -19   0   -3.02    3.20
  -5  -1   0   -2.25    3.44
  -5   1   0   -1.78    2.70
  -5  -2   0   -5.70    3.76
  -5  -3   0    5.24    4.49
  -5  -4   0    3.18    4.25
  -5  -5   0    0.67    4.41
   5   6   0   14.12    4.50
  -5  -6   0    0.79    4.65
   5   7   0   -1.12    3.86
   5  -7   0    2.87    3.20
   5  -8   0   -5.85    3.47
   5   8   0    1.16    3.92
  -5  -8   0    2.53    4.19
  -5  -8   0   -1.29    5.22
   5  -9   0    2.71    4.10
  -5  -9   0    0.05    4.21
  -5 -10   0   -3.82    5.38
   5 -10   0    1.86    4.15
   5 -11   0   -2.79    4.53
  -5 -11   0    1.56    7.34
  -5 -11   0   -4.04    5.46
  -5 -12   0    0.89    6.98
   5 -12   0   -1.64    5.92
  -5 -12   0   -5.54    6.40
   5 -12   0    7.78    5.02
  -5 -13   0    5.18    6.35
   5 -13   0   -0.87    5.89
  -5 -13   0   -1.36    8.09
   5 -13   0   -0.75    4.97
  -5 -14   0   -4.99    6.27
   5 -14   0    0.77    4.01
   5 -14   0    4.18    5.39
  -5 -14   0   10.31    7.10
  -5 -15   0   -5.93    7.22
  -5 -15   0   -0.08    5.92
   5 -15   0   -2.03    3.17
   5 -16   0    4.40    2.60
  -5 -16   0   -3.82    5.94
  -5 -16   0    3.81    7.54
   5 -16   0    6.45    6.63
  -5 -17   0    2.92    4.73
   5 -17   0   -9.25    6.20
  -5 -17   0    6.54    4.51
   5 -18   0    0.19    4.39
  -5 -18   0   -0.92    4.49
  -5 -19   0   -0.40    2.79
   5 -19   0   -1.52    3.90
  -6  -1   0    5.59    3.34
  -6   1   0    0.03    2.86
  -6   2   0   21.77    4.02
  -6  -2   0   13.53    4.67
  -6  -3   0    2.09    4.38
  -6  -4   0  601.04   21.09
  -6  -5   0   -2.20    4.51
   6   6   0  587.24   17.63
  -6  -6   0  606.98   23.06
   6   7   0    2.91    3.81
   6  -7   0   -1.93    3.23
  -6  -7   0    9.52    5.41
   6  -8   0  179.10    9.89
   6   8   0  127.75    9.96
  -6  -9   0   31.95    6.34
   6  -9   0   18.37    4.98
  -6 -10   0  490.55   20.77
   6 -11   0   -5.68    3.69
  -6 -11   0    0.61    6.22
  -6 -11   0   -1.85    6.87
   6 -12   0   17.61    5.93
  -6 -12   0   32.93    8.25
   6 -12   0   29.96    6.87
  -6 -12   0   32.39    9.86
   6 -13   0   27.61    6.06
   6  13   0   13.18    3.57
   6 -13   0   12.80    4.90
  -6 -13   0   21.76    8.00
  -6 -13   0   27.85    8.28
   6 -14   0  249.64   14.35
  -6 -14   0  246.53   16.54
  -6 -14   0  250.70   18.81
   6 -15   0    0.82    5.95
  -6 -15   0    1.69    7.59
  -6 -15   0   -1.37    5.65
   6 -16   0  250.40   14.44
  -6 -16   0  187.77   14.60
  -6 -17   0    4.26    5.73
   6 -17   0   17.11    5.94
   6 -18   0  101.55    8.66
  -6 -18   0  106.43    9.21
  -7   0   0   -0.40    2.68
  -7   1   0   -3.32    3.23
  -7  -1   0    1.08    3.71
  -7   2   0    0.18    3.09
  -7  -2   0    4.79    4.80
  -7   3   0   -0.58    3.19
  -7  -3   0    4.82    4.46
  -7  -4   0   -3.29    4.82
   7   4   0    1.37    3.25
  -7  -5   0    3.50    4.95
   7   5   0    0.84    3.08
  -7  -6   0   -1.77    5.04
   7   6   0    3.08    2.97
   7  -6   0    0.58    2.69
   7   7   0   -0.35    4.24
   7  -7   0   -3.70    2.52
   7   8   0    1.25    4.30
   7  -8   0   -2.33    2.81
   7   9   0   -2.55    5.26
  -7  -9   0   -3.62    5.78
   7  -9   0    3.67    3.34
   7 -10   0    1.88    3.28
  -7 -10   0    0.06    6.12
  -7 -10   0   -4.05    5.37
   7  10   0   -1.14    3.47
  -7 -11   0    1.09    5.68
   7 -11   0    0.55    4.97
   7  11   0   -2.88    3.31
  -7 -11   0   -7.73    7.67
   7 -11   0   -3.21    3.42
  -7 -12   0   -8.41    5.98
   7  12   0   -4.80    3.49
  -7 -13   0    2.99    5.04
  -7 -13   0    6.25    5.88
   7  13   0    1.67    2.95
  -7 -14   0   -1.49    5.62
   7 -14   0    6.95    6.72
  -7 -14   0    0.66    7.31
  -7 -15   0  -12.54    7.76
   7 -15   0    3.75    4.46
  -7 -15   0   -4.00    5.74
  -7 -16   0   -6.09    4.02
  -7 -16   0   -8.25    5.99
   7 -16   0   -2.38    4.73
  -7 -17   0   -0.45    4.86
   7 -17   0    1.19    5.46
   7 -18   0    3.36    4.08
  -7 -18   0   -0.34    2.57
  -8   0   0 1688.85   33.95
  -8  -1   0    8.25    4.43
  -8   1   0    1.00    3.61
  -8   2   0   25.41    5.02
  -8  -2   0   32.55    6.46
  -8  -3   0    5.70    5.06
   8   3   0    4.49    2.97
  -8  -4   0   11.62    5.53
   8   4   0   10.18    4.11
  -8  -5   0    3.12    5.14
   8   5   0   -6.25    3.84
   8   6   0  883.40   23.04
   8   7   0   14.14    5.22
   8   8   0 1217.79   29.25
   8   9   0    0.40    5.19
  -8  -9   0   -1.98    5.22
   8   9   0   -4.33    3.34
  -8 -10   0 2444.84   52.07
   8  10   0 2459.51   29.03
  -8 -11   0   14.26    5.99
  -8 -11   0    3.44    5.57
   8  11   0   -0.95    3.25
  -8 -12   0  178.97   15.43
  -8 -12   0  160.34   12.31
  -8 -13   0   -1.00    6.29
  -8 -13   0    8.58    5.09
  -8 -14   0   58.58    9.43
  -8 -14   0   32.23    7.45
   8 -14   0   61.97    9.26
  -8 -15   0   -4.20    5.02
   8 -15   0   11.30    6.04
  -8 -15   0   14.19    6.97
   8 -16   0   70.48    8.81
  -8 -16   0   79.75    9.26
  -8 -17   0    4.71    3.59
   8 -17   0   -4.09    5.15
   8 -18   0  228.37    9.99
  -9   0   0    4.77    4.46
  -9   1   0    0.06    3.05
  -9  -2   0   -1.51    4.30
   9   2   0    2.15    2.82
   9   3   0    6.13    3.44
  -9  -3   0   -0.07    4.92
   9   4   0   -6.67    3.42
   9   5   0   -6.39    3.84
   9   6   0    0.47    3.97
  -9   6   0    0.41    5.04
   9   7   0    0.20    3.77
   9   8   0   -6.28    5.13
   9   8   0    2.72    3.04
   9   9   0    7.32    5.51
  -9   9   0   -0.26    6.18
  -9  -9   0   -4.36    5.67
   9   9   0   -2.60    3.53
  -9 -10   0    8.68    5.88
   9  10   0    4.27    3.53
  -9 -11   0    0.36    4.24
  -9 -11   0   -4.23    5.60
  -9 -12   0   -3.72    5.00
  -9 -12   0    4.93    5.16
  -9 -13   0   -6.68    6.03
  -9 -13   0   -4.85    4.95
  -9 -14   0    4.19    4.99
  -9 -14   0    1.76    6.12
   9 -14   0   -8.03    5.59
  -9 -15   0   -5.20    5.84
   9 -15   0    0.23    5.07
   9 -16   0   -0.54    4.31
  -9 -16   0   -5.64    3.47
   9 -17   0   -2.24    4.28
 -10   0   0  347.29   20.17
 -10   1   0   -5.08    6.08
 -10  -1   0    1.28    6.38
 -10  -2   0  431.12   22.59
 -10   2   0  429.66   22.22
 -10   3   0   12.87    7.16
 -10  -3   0    6.57    7.07
 -10  -4   0  100.99   11.99
 -10   4   0  106.46   12.30
  10   4   0  103.55    8.75
 -10   5   0   -6.61    6.25
  10   5   0    7.77    3.77
  10   6   0  240.35   13.34
 -10   6   0  264.77   17.04
  10   7   0    2.91    1.55
  10   7   0   11.87    4.97
  10   8   0  864.80   26.11
  10   8   0  875.22   17.08
 -10  -8   0  868.61   25.34
 -10   9   0   -2.35    6.74
 -10  -9   0    3.69    5.66
  10  10   0  655.23   14.65
 -10 -10   0  609.11   22.53
 -10 -11   0   -3.30    4.85
 -10 -12   0   37.41    6.43
 -10 -13   0   -4.49    4.93
  10 -13   0    5.30    6.92
 -10 -14   0  118.82    9.10
  10 -14   0  203.10   12.91
  10 -15   0   15.32    4.78
  10 -16   0  331.99   12.84
 -11   0   0   -6.84    7.21
 -11  -1   0    0.17    6.31
 -11   1   0   -1.48    6.01
 -11   2   0    3.40    6.58
 -11  -2   0    0.17    7.25
 -11   3   0   -9.39    5.66
 -11  -3   0    0.18    7.35
 -11   4   0    7.35    7.01
 -11  -4   0    1.92    6.05
 -11  -5   0    1.05    7.58
 -11   5   0    3.75    6.33
 -11   6   0   -1.23    5.51
 -11  -6   0   11.00    7.57
  11   7   0   -0.49    3.81
 -11  -7   0    2.38    8.04
 -11  -8   0  -11.63    7.36
  11   8   0   -0.41    3.77
 -11  -9   0    5.39    7.87
 -11   9   0    0.72    6.30
 -11  -9   0    0.40    4.62
 -11 -10   0    5.00    4.30
 -11 -10   0  -13.09    8.89
 -11 -11   0   -6.70    8.40
 -11 -11   0    1.92    3.44
 -11 -12   0    0.84    5.71
  11 -13   0   -7.52    4.82
  11 -14   0  -10.13    5.20
  11 -15   0    2.95    3.98
 -12   0   0  175.59   15.89
  12   1   0   -1.84    2.80
 -12   1   0    7.52    7.64
 -12  -1   0   -4.49    6.99
  12   2   0  223.29    8.52
 -12  -2   0  200.40   17.81
 -12   2   0  232.40   18.16
 -12  -3   0   -3.96    7.93
 -12   3   0    2.94    6.29
  12   4   0 1155.08   19.12
 -12  -4   0 1212.38   41.36
 -12   4   0 1200.53   37.74
 -12   5   0    8.02    5.60
 -12  -5   0   -4.04    6.55
 -12  -6   0  574.41   29.71
 -12   6   0  538.36   24.46
  12   6   0  529.42   13.16
 -12  -7   0   -9.88    9.58
  12   8   0  169.27    7.42
 -12   8   0  304.17   21.02
 -12  -9   0    8.22    9.38
 -12   9   0    1.03    6.26
 -12 -11   0   -4.04    6.81
  12 -12   0  497.29   17.78
  12 -13   0    5.08    3.92
  12 -14   0  368.41   12.08
 -13   0   0   -4.91    7.36
 -13   1   0    2.09    5.56
 -13  -1   0   -8.41    6.19
  13   2   0   17.44    3.40
 -13  -2   0    5.00    6.22
 -13   2   0   -0.09    6.73
 -13  -3   0    1.74    8.21
  13   3   0   -1.46    2.90
 -13   3   0    4.39    6.53
 -13  -4   0   -6.97    6.16
 -13   4   0    2.39    4.62
 -13   5   0    4.83    6.21
  13   5   0   -2.06    1.83
 -13  -5   0   -2.46    6.31
 -13   6   0   -1.80    6.03
 -13  -6   0   -2.09    8.33
 -13  -7   0   -4.20    6.05
 -13   8   0   -0.09    7.60
 -13  -8   0   12.07    7.78
 -13  -9   0    0.10    6.24
 -13 -10   0   -0.76    6.73
 -13 -11   0    2.32    4.82
  13 -12   0    6.95    3.51
 -13 -12   0   -2.25    4.74
  13 -13   0   -0.68    2.67
 -14   0   0   98.59   12.15
 -14   1   0    7.96    7.61
 -14  -1   0   -4.47    5.80
 -14  -2   0   30.52    8.54
 -14   2   0   39.00    8.24
 -14  -3   0   -8.73    8.63
 -14   3   0   -0.08    4.71
 -14   4   0  135.95   13.63
 -14  -4   0  136.90   15.50
 -14  -5   0   -0.10    7.98
 -14   5   0   -1.26    5.23
 -14   6   0   54.53    8.43
 -14  -6   0   64.23   12.67
 -14  -7   0    2.27    8.07
 -14   7   0    0.08    6.36
 -14   8   0  231.13   16.61
 -14  -9   0   -4.79    5.99
  14 -10   0  238.38    9.82
  14 -11   0    5.45    2.75
 -14 -11   0    9.24    5.00
 -15   0   0    0.84    4.67
 -15  -1   0    9.74    6.18
 -15   1   0    5.97    6.55
 -15   2   0   -2.41    5.59
 -15  -2   0    2.15    6.72
 -15   3   0   -5.13    6.03
 -15  -3   0    3.11    6.44
 -15   4   0   -6.56    5.87
 -15  -4   0    0.35    7.86
 -15  -5   0    7.13    6.61
 -15   5   0   -2.37    5.20
 -15  -6   0   -3.71    6.47
 -15   6   0    6.24    6.67
 -15  -7   0    0.43    5.23
 -15   7   0   -5.03    7.61
 -15  -8   0    7.21    6.24
 -15  -9   0   -5.51    5.48
  15  -9   0    0.35    1.69
 -15 -10   0   -2.06    3.64
 -16   0   0  238.01   16.75
 -16  -1   0   -1.23    5.47
 -16   1   0   -1.70    5.96
 -16  -2   0   20.62    7.60
 -16   2   0   23.69    6.43
 -16  -3   0   17.60    7.34
 -16   3   0   19.21    6.27
 -16  -4   0  120.45   12.64
 -16   4   0  127.12   10.81
 -16   5   0    4.23    3.80
 -16  -5   0   -2.33    6.32
 -16   5   0   13.53    6.30
 -16  -6   0   93.13   10.79
 -16   6   0  160.99   13.66
 -16  -7   0    0.70    3.92
 -17   0   0   -0.06    4.06
 -17  -1   0   -4.02    3.89
 -17   1   0    0.12    3.39
 -17  -2   0   12.83    6.31
 -17   2   0   -8.08    4.73
 -17   3   0    2.44    7.01
 -17   3   0   -0.68    3.57
 -17  -3   0    2.13    4.70
 -17   4   0    0.39    3.46
 -17   4   0   -0.88    5.97
 -17  -4   0    8.15    5.40
 -17  -5   0    4.66    5.08
 -17   5   0   -3.11    4.70
 -17  -6   0    0.11    4.58
 -18   0   0  265.79   16.70
 -18   1   0   -3.29    6.49
 -18   2   0   37.33    6.62
 -18   3   0   11.71    4.10
 -18   4   0   14.10    4.22
   0   0  -1    2.42    0.70
   0   0   1    0.69    0.75
   0  -1  -1    0.74    1.08
   0   1   1    1.02    1.31
   0  -1   1   -1.14    1.01
   0   2  -1 1460.50   14.59
   0  -2   1 1454.99   13.33
   0  -3   1    1.76    2.04
   0   3   1    2.09    2.50
   0   3  -1   -0.15    2.46
   0  -3  -1   -0.73    2.45
   0  -4  -1 1455.21   20.01
   0  -4   1 1229.87   16.98
   0  -5  -1   -2.98    2.77
   0  -5   1   -0.97    2.65
   0  -6  -1    6.47    3.57
   0  -6   1    2.55    3.18
   0  -7  -1    3.17    3.82
   0  -7   1    4.33    4.01
   0  -8  -1    4.45    3.95
   0  -8   1    9.46    4.48
   0  -8   1    0.55    2.97
   0  -8  -1    8.60    4.13
   0  -9   1   -1.32    4.44
   0  -9   1   -2.10    4.09
   0  -9  -1   -3.93    3.69
   0  -9  -1   -1.78    3.46
   0 -10  -1  833.03   27.34
   0 -10  -1  861.91   22.89
   0 -10   1  876.17   24.10
   0 -11   1    1.40    4.57
   0 -11  -1    1.08    4.91
   0 -12   1  124.41   11.97
   0 -12  -1  122.75   11.29
   0 -13   1  -10.49    6.26
   0 -13  -1    2.89    6.20
   0 -13   1    0.07    4.81
   0 -13  -1    1.27   10.38
   0 -13  -1  -10.55    6.61
   0 -14   1  433.40   17.59
   0 -14  -1  428.86   17.69
   0 -14  -1  455.35   20.83
   0 -14  -1  443.72   27.66
   0 -14   1  503.08   23.35
   0 -15  -1   -6.26    6.96
   0 -15   1   -8.90    6.76
   0 -15   1   -5.54    5.50
   0 -16   1   65.25    9.84
   0 -16   1   33.67   10.01
   0 -16  -1   67.42   12.25
   0 -16   1   49.96    7.40
   0 -16  -1   49.97    8.60
   0 -17  -1    1.54    7.67
   0 -17   1   -5.05    6.04
   0 -17  -1    2.08    4.80
   0 -17   1   -2.26    5.36
   0 -18  -1    6.58    5.45
   0 -18  -1   14.16    6.62
   0 -18   1    9.74    7.60
   0 -19   1    2.53    5.19
   0 -19  -1    3.08    4.66
   0 -19  -1    0.17    3.34
   1   0   1    0.33    0.71
  -1   0  -1    0.60    0.75
   1   1   1   58.58    2.82
  -1  -1   1   58.20    3.21
   1  -1  -1   55.95    3.21
   1   2  -1 1350.09   18.13
  -1  -2  -1 1414.40   15.53
  -1  -2   1 1390.06   16.53
  -1   2   1 1572.30   16.87
   1   2   1 1420.61   16.06
   1  -2  -1 1237.40   15.11
  -1   2  -1 1212.57    9.79
   1  -3  -1  356.31    9.13
  -1  -3  -1  436.01   10.28
  -1   3   1  500.43   11.89
   1  -3   1  358.88    7.32
  -1   3  -1  410.03    8.39
  -1  -3   1  441.01   11.07
  -1  -4  -1  418.95   11.36
  -1  -4   1  427.10   11.83
   1  -4  -1  399.79   10.33
   1  -5  -1   19.93    3.80
  -1  -5  -1   20.96    4.18
  -1  -5   1   15.95    4.10
  -1  -6   1    6.31    3.59
  -1  -6  -1   15.10    4.39
   1  -6  -1    8.48    3.40
   1  -6   1   10.25    3.22
  -1  -7   1  125.79    9.25
   1  -7   1  118.73    8.07
  -1  -7  -1  125.69    9.56
   1  -7  -1  119.22    8.15
  -1  -8   1    7.56    4.93
   1  -8   1   -0.03    3.42
   1  -8  -1    3.61    3.44
   1  -8  -1   -2.14    3.98
  -1  -8  -1    8.32    4.81
  -1  -8   1    4.35    3.82
  -1  -8  -1    5.32    4.33
   1  -8   1    4.59    3.90
   1  -9  -1  113.57   10.75
  -1  -9  -1  117.12    9.11
   1  -9  -1  109.14    7.81
  -1  -9  -1  117.27   10.75
   1  -9   1  131.70    9.37
  -1 -10  -1  802.54   28.05
  -1 -10   1  826.30   29.09
  -1 -10   1  851.07   24.32
   1 -10  -1  857.42   28.03
  -1 -10  -1  781.08   22.66
   1 -10  -1  903.86   23.29
   1 -10   1  849.47   23.41
  -1 -11   1    3.90    4.48
   1 -11   1    4.25    5.23
  -1 -11  -1   -0.62    4.70
   1 -11  -1    0.05    4.06
  -1 -12   1   72.54    9.77
  -1 -12  -1   86.67    9.40
   1 -12  -1   65.69    8.60
   1 -12   1   79.64    9.35
   1 -13  -1    9.42    6.81
  -1 -13  -1   16.81    6.79
   1 -13  -1    0.96    7.94
   1 -13   1   11.66    6.29
  -1 -13   1   21.72    8.12
   1 -13  -1   15.39    6.16
  -1 -13   1   10.04    4.61
   1 -13   1   14.56    6.08
  -1 -13  -1    6.93   10.36
  -1 -13  -1   15.43    6.84
   1 -14  -1  193.10   14.98
   1 -14  -1  175.69   12.16
  -1 -14  -1  180.72   19.24
  -1 -14   1  162.55   13.65
   1 -14   1  157.20   11.01
   1 -14  -1  178.16   19.39
  -1 -14   1  176.61   11.80
  -1 -14  -1  184.13   14.50
   1 -14   1  191.17   15.36
   1 -15   1   70.90    9.55
  -1 -15  -1   58.31    8.98
   1 -15  -1   75.78   13.41
   1 -15   1   62.48    8.29
  -1 -15   1   41.57   10.37
  -1 -15   1   48.80    9.17
   1 -15  -1   61.82    9.37
  -1 -15  -1   63.63   12.47
  -1 -15   1   56.34    7.48
   1 -16  -1  115.78   15.34
   1 -16  -1  110.43   11.87
   1 -16   1   89.36    8.70
  -1 -16   1   84.10   13.46
  -1 -16   1   89.16   10.90
  -1 -16  -1   87.79   13.11
   1 -16   1  103.14   15.58
  -1 -16   1   99.09    8.90
   1 -17  -1   43.26    9.01
  -1 -17  -1   19.88    6.40
  -1 -17   1   23.63    6.17
  -1 -17   1   17.39    8.46
   1 -17   1   26.43    9.65
   1 -17  -1   23.94    6.15
   1 -17  -1   26.56    9.78
  -1 -17  -1   18.07    7.04
   1 -17   1   35.14    6.48
  -1 -18   1    4.12    5.78
   1 -18  -1   -3.92    6.03
  -1 -18  -1   18.26    7.09
   1 -18   1   -6.18    7.49
  -1 -18  -1   -2.83    5.76
   1 -18  -1    8.20    5.59
  -1 -19   1   -0.06    3.80
  -1 -19  -1    0.22    3.78
   1 -19  -1    3.43    4.38
  -1 -19  -1    5.26    4.63
   1 -19   1   10.89    4.95
   1 -19  -1   -2.82    4.01
  -2   0  -1    1.63    1.75
   2   0   1   -1.04    1.59
  -2  -1   1  120.26    5.45
  -2   1  -1  118.25    3.31
   2   1   1  111.48    5.14
   2   2  -1  342.31   11.01
   2  -2  -1  353.49    8.79
  -2   2  -1  266.85    4.76
  -2  -2  -1  420.42   10.19
   2   2   1  385.76   10.13
  -2   2   1  475.39   10.89
  -2  -2   1  357.02    9.60
  -2  -3   1 1283.26   20.94
   2  -3  -1 1293.06   18.48
  -2   3  -1 1047.41   12.08
  -2  -3  -1 1286.74   19.40
   2  -3   1 1059.33   11.95
  -2  -4   1 1331.82   22.82
   2  -4  -1 1298.68   19.85
  -2   4  -1 1134.96   16.15
   2  -4   1 1136.91   15.63
  -2  -4  -1 1239.76   21.38
  -2  -5   1   41.98    5.81
   2  -5   1   40.48    4.22
   2  -5  -1   41.48    5.11
  -2  -5  -1   40.33    5.02
  -2  -6  -1  270.98   12.14
  -2  -6   1  266.76   12.32
  -2  -7   1  205.76   12.01
   2  -7  -1  224.67   12.11
   2  -7   1  207.58   10.06
  -2  -7  -1  197.33   11.55
  -2  -8   1   14.43    4.92
  -2  -8   1   24.88    5.97
   2  -8   1   14.74    3.40
   2  -8  -1   21.79    5.42
   2  -8  -1   26.57    4.67
  -2  -8  -1   12.73    4.52
  -2  -8  -1   26.59    6.79
   2  -8   1   19.78    5.09
   2  -9  -1  395.81   18.24
  -2  -9  -1  340.45   15.04
   2  -9   1  361.15   14.35
  -2  -9  -1  405.17   20.25
  -2  -9   1  339.07   17.94
  -2 -10   1  325.97   21.01
  -2 -10   1  315.72   15.75
   2 -10  -1  289.37   13.63
  -2 -10  -1  289.97   14.29
   2 -10   1  279.55   13.40
   2 -10  -1  279.44   16.32
   2 -11   1    8.91    5.25
   2 -11  -1    8.02    5.13
  -2 -11  -1   11.31    5.84
  -2 -11   1    7.00    5.59
  -2 -12  -1   57.30    8.88
   2 -12   1   60.03    8.84
  -2 -12   1   68.06    9.09
  -2 -12  -1   34.95    9.50
   2 -12  -1   50.91    7.47
  -2 -13   1  142.98   10.76
  -2 -13  -1  155.47   17.31
  -2 -13  -1  166.86   13.65
   2 -13   1  189.06   14.29
   2 -13  -1  163.95   11.90
   2 -13   1  161.30   11.64
  -2 -13   1  162.94   13.50
  -2 -13  -1  137.54   10.80
   2 -13  -1  165.25   13.13
  -2 -14  -1   18.38   11.33
   2 -14  -1   -4.80    6.82
   2 -14  -1    0.49    9.93
  -2 -14   1    4.82    6.74
   2 -14  -1    6.48    5.64
  -2 -14  -1   10.69    7.43
   2 -14   1    9.71    6.27
  -2 -14   1   11.94    6.46
  -2 -15  -1  133.39   15.53
  -2 -15   1  109.00   14.11
   2 -15  -1  128.45   12.32
  -2 -15   1  140.92   13.23
  -2 -15  -1  121.26   12.45
   2 -15   1  121.97   10.02
  -2 -15   1  121.64   10.44
   2 -15  -1  149.97   17.23
   2 -15   1  123.85   12.37
  -2 -16  -1    0.89    6.63
   2 -16  -1   -1.50    7.98
  -2 -16   1   -7.54    6.91
  -2 -16   1   -0.90    6.30
  -2 -16  -1   -5.19    4.80
   2 -16   1    7.71    5.75
   2 -16   1    4.83    4.44
   2 -16  -1   -5.46    4.23
   2 -16   1  -11.14   10.08
  -2 -17  -1   -1.39    4.48
   2 -17  -1    6.18    6.51
   2 -17   1   -5.32    6.23
  -2 -17   1    3.84    5.32
  -2 -17   1    8.89    6.32
   2 -17  -1    6.88    6.18
   2 -17  -1    0.41    4.49
   2 -17   1    6.79    3.29
  -2 -17  -1   -2.12    5.55
  -2 -18  -1   -1.11    4.59
  -2 -18  -1    1.41    4.53
  -2 -18   1   -2.67    4.74
   2 -18  -1    2.01    6.62
   2 -18   1    0.55    5.72
  -2 -19   1    9.27    4.49
  -2 -19  -1    5.74    4.21
   2 -19  -1    7.80    4.45
   2 -19   1   12.78    5.55
  -2 -19  -1   16.09    4.37
  -3   0  -1    1.08    2.18
   3   1   1  162.53    7.12
  -3  -1   1  163.28    7.18
  -3   1  -1  154.28    5.38
  -3   1   1  171.07    7.04
  -3   2  -1    8.28    1.83
  -3  -2  -1    8.86    3.58
  -3  -2   1    7.23    2.82
   3  -3  -1  414.40   11.47
  -3  -3   1  422.82   13.21
  -3   3  -1  403.33    8.62
  -3   4  -1 6318.27   38.05
   3  -4  -1 6363.49   46.51
  -3  -4   1 6340.10   53.89
   3  -5  -1  238.45   10.37
   3  -5   1  215.87    8.36
  -3  -5  -1  233.65   11.55
  -3  -5   1  256.38   12.51
   3  -6   1  997.62   18.83
  -3  -6  -1  988.91   23.99
  -3  -6   1  940.33   23.43
   3   7  -1   21.26    4.51
   3  -7  -1   24.08    5.75
   3  -7   1   25.62    4.69
  -3  -7  -1   26.97    5.75
  -3  -7   1   28.33    5.88
  -3  -8  -1  117.89   10.65
   3   8  -1  118.09    9.36
  -3  -8   1  114.44   10.46
   3  -8   1   96.22    7.30
  -3  -8   1  126.77    9.38
   3  -8  -1  135.83    8.62
  -3  -8  -1  112.36    8.74
  -3  -9  -1  169.30   10.70
   3  -9  -1  179.03   10.30
   3  -9  -1  190.66   13.20
  -3  -9  -1  171.08   14.50
  -3  -9   1  191.89   11.70
   3  -9   1  187.79   10.54
  -3  -9   1  159.59   13.47
   3 -10  -1   32.72    6.20
   3 -10   1   24.74    5.93
  -3 -10   1   19.70    5.43
  -3 -10  -1   35.46    7.21
   3 -11   1  128.68   10.15
  -3 -11   1  135.53   11.32
   3 -11  -1  137.28   11.20
  -3 -11  -1  145.78   12.05
  -3 -12   1   72.67    9.29
   3 -12   1   77.17    9.34
   3 -12  -1   91.14    9.85
  -3 -12  -1   78.10   13.47
  -3 -12  -1   84.74   10.24
   3 -13  -1    0.23    4.47
  -3 -13   1   -2.63    4.33
  -3 -13   1   -4.54    5.34
   3 -13  -1    8.25    6.47
  -3 -13  -1    4.67    7.11
   3 -13   1    2.17    5.77
  -3 -13  -1   -3.72    7.83
   3 -13   1    9.38    6.23
  -3 -14   1  542.52   24.17
   3 -14   1  494.67   18.94
  -3 -14  -1  494.12   22.26
  -3 -14  -1  504.42   26.70
   3 -14  -1  467.57   17.19
  -3 -14   1  394.13   24.41
   3 -14  -1  496.40   21.78
   3 -14   1  605.66   24.44
  -3 -14   1  518.23   19.58
  -3 -15  -1   92.13   12.85
  -3 -15   1   90.54   11.07
   3 -15   1  105.26    9.86
  -3 -15   1   87.55   13.10
  -3 -15  -1  108.37   11.74
   3 -16   1    4.00    4.94
   3 -16   1    2.44    8.53
  -3 -16   1    7.69    8.79
   3 -16  -1    0.36    4.84
  -3 -16  -1   -4.53    6.51
   3 -16  -1    0.79    3.92
  -3 -16  -1    2.61    8.15
   3 -16   1   -1.22    4.12
  -3 -16   1   -1.22    6.62
  -3 -17   1   -1.21    6.14
   3 -17  -1   -0.68    6.06
   3 -17   1   -7.39    8.56
  -3 -17  -1    5.97    5.12
   3 -17  -1   -1.22    4.59
  -3 -17   1    0.72    5.53
  -3 -17  -1   15.19    6.35
   3 -17   1    2.53    1.54
   3 -18  -1    8.57    6.07
  -3 -18   1   -0.38    6.07
  -3 -18  -1   -2.45    4.55
   3 -19   1    2.86    4.07
  -3 -19  -1    9.52    4.06
   3 -19  -1    8.13    4.18
  -3 -19   1   12.53    5.24
  -3 -19  -1   11.70    4.90
  -4   0  -1    3.28    2.92
  -4  -1   1  373.32   11.81
  -4   1  -1  416.30   10.28
  -4  -2   1   43.42    4.87
  -4  -2  -1   44.48    5.88
  -4   2  -1   42.48    3.44
  -4  -3   1    7.83    3.94
  -4   3  -1    2.22    2.14
  -4  -3  -1    5.76    4.18
  -4   4  -1 4869.72   36.59
  -4  -4  -1 5017.60   50.40
  -4  -4   1 4893.21   51.12
  -4  -5  -1  859.79   23.13
  -4  -5   1  823.90   22.61
   4  -5  -1  792.63   19.69
   4  -6   1  904.83   18.21
   4  -6  -1  876.76   21.27
  -4  -6  -1  841.54   24.46
  -4  -7   1    9.22    5.48
  -4  -7  -1    7.43    4.08
   4  -7  -1    5.65    4.24
   4  -7  -1    6.77    3.20
  -4  -7  -1    0.94    5.02
   4   7  -1    5.89    4.65
  -4  -8  -1  136.76   12.49
   4   8  -1  132.26    9.79
   4  -8  -1  139.39    8.90
   4  -8  -1  128.80   10.83
   4  -8   1  146.24    8.94
  -4  -8  -1  149.94   10.23
  -4  -9   1   42.19    8.38
   4  -9  -1   46.61    6.02
  -4  -9   1   57.40    7.39
   4   9  -1   51.74    7.29
  -4 -10  -1    5.35    5.06
  -4 -10   1    2.51    4.34
   4 -10  -1    9.82    4.74
   4 -10   1    2.12    3.93
   4 -11  -1  452.36   18.22
   4  11  -1  331.01   11.65
  -4 -11   1  379.53   18.50
  -4 -11  -1  371.98   22.50
   4 -11   1  459.74   18.48
  -4 -12   1   66.74    9.62
  -4 -12  -1   67.36    8.99
  -4 -12  -1   52.62   11.31
   4 -12   1   56.33    7.41
   4 -12  -1   75.81    9.12
   4 -12   1   72.92    9.19
  -4 -13  -1   29.22    8.69
   4 -13   1   34.97    7.40
   4 -13  -1   53.38    8.59
  -4 -13   1   40.74    7.86
  -4 -13   1   27.31    8.19
   4 -13   1   39.22    7.69
  -4 -13   1   22.50    8.85
   4 -13  -1   32.96    6.84
  -4 -13  -1   48.10    9.22
  -4 -14   1  442.34   25.60
  -4 -14   1  455.87   18.48
   4 -14  -1  537.95   21.95
  -4 -14  -1  482.26   25.52
  -4 -14   1  514.02   23.87
  -4 -14  -1  506.74   22.77
   4 -14   1  512.44   19.27
   4 -14   1  598.32   23.34
   4 -15   1   84.36    9.16
  -4 -15  -1   64.90   10.55
   4 -15  -1   68.73    8.70
  -4 -15   1   91.13   12.86
   4 -15  -1  103.14   10.96
  -4 -16  -1   19.31    7.13
   4 -16  -1   16.70    6.47
   4 -16   1   10.00    4.58
  -4 -16   1   18.24    6.07
  -4 -16  -1    5.79    6.28
   4 -16  -1   12.36    4.85
  -4 -16   1   26.04    7.96
   4 -17  -1   22.61    4.88
   4 -17  -1   64.59    9.04
  -4 -17   1   44.91    8.40
  -4 -17  -1   60.11    9.83
  -4 -17  -1   28.11    6.35
  -4 -17   1   25.21    6.77
  -4 -18   1   -4.76    4.93
  -4 -18  -1    1.27    5.34
   4 -18   1   -4.61    6.20
   4 -18  -1    4.53    6.15
  -4 -19  -1   40.98    6.22
   4 -19   1   39.02    7.11
  -4 -19   1   38.21    5.76
  -5   0   1   -0.41    3.21
  -5   0  -1    2.71    3.30
  -5   1  -1  308.05   10.23
  -5  -1  -1  329.49   12.32
  -5  -1   1  302.08   12.16
  -5   2  -1   30.64    3.70
  -5  -2  -1   38.49    5.71
  -5  -2   1   26.34    4.35
  -5  -3  -1   14.27    4.63
  -5  -3   1   11.80    4.30
  -5  -4   1 2481.80   38.45
  -5  -4  -1 2393.00   41.21
  -5  -5  -1  874.49   24.95
  -5  -5   1  847.51   24.69
  -5  -6  -1 1096.53   29.21
  -5  -6   1 1120.67   29.72
   5   6  -1 1125.37   23.77
  -5  -7  -1   21.20    5.25
   5   7  -1   26.37    5.11
  -5  -7  -1   16.40    5.79
  -5  -7   1   13.67    5.60
   5  -7  -1   26.21    4.28
   5   7   1   20.67    4.78
   5   8  -1   65.36    7.66
   5  -8  -1   73.21    7.06
  -5  -8   1   65.69    9.42
  -5  -8  -1   54.82    9.08
   5  -9   1   44.68    5.93
  -5  -9   1   39.85    7.26
   5   9  -1   22.85    6.57
   5  -9  -1   20.33    5.05
  -5  -9  -1   30.21    7.16
  -5 -10  -1   20.33    6.81
  -5 -10   1   19.12    6.89
   5 -10   1   10.05    4.53
   5 -10  -1    5.39    3.61
  -5 -11  -1  185.83   16.64
   5  11  -1  163.60    8.32
   5 -11   1  258.32   14.00
   5 -11  -1  235.34   13.49
  -5 -11  -1  206.82   13.68
  -5 -11   1  215.88   14.27
  -5 -12   1  229.41   13.26
   5 -12  -1  331.81   16.48
  -5 -12   1  251.33   15.42
   5 -12   1  249.88   14.14
   5 -12   1  314.21   16.01
   5 -12  -1  233.55   12.40
  -5 -12  -1  228.40   17.93
  -5 -12   1  211.13   17.47
  -5 -12  -1  266.98   15.97
  -5 -13   1   70.49   11.71
   5 -13  -1   64.36    8.43
  -5 -13  -1   69.12   11.20
   5 -13   1   74.67    9.35
  -5 -13   1   60.37    9.79
   5 -13  -1   76.38    9.24
   5 -14  -1  421.59   18.73
  -5 -14   1  396.62   20.76
  -5 -14  -1  355.12   21.72
  -5 -14   1  389.91   23.20
   5 -14   1  396.37   16.79
   5 -15  -1   23.26    6.14
   5  15  -1   13.73    3.51
  -5 -15  -1   14.44    7.25
  -5 -15  -1   23.48    8.35
   5 -15   1   16.20    5.72
   5 -15  -1   19.45    7.03
  -5 -15   1    9.24    6.85
  -5 -15   1   21.23    7.93
   5 -16  -1   -1.92    4.84
  -5 -16   1   -1.87    7.11
  -5 -16  -1   -7.50    5.86
   5 -16  -1    5.78    3.94
  -5 -16  -1    7.93    5.23
  -5 -16   1    0.65    4.24
  -5 -17  -1   26.79    5.70
  -5 -17  -1   43.18    8.81
  -5 -17   1   43.95    7.79
  -5 -17   1   25.55    6.38
   5 -18  -1    1.41    5.20
   5 -18   1    7.73    4.65
  -5 -18  -1    5.80    5.16
  -5 -18   1   -0.06    5.16
   5 -19  -1   67.26    6.73
  -5 -19  -1   52.32    6.40
  -6   0  -1    1.27    3.49
  -6   0   1    3.64    3.54
  -6   1   1  313.56   12.24
  -6   1  -1  292.22   11.30
  -6  -1   1  287.60   12.85
  -6  -2   1   81.59    7.40
  -6   2  -1   87.33    6.58
  -6  -2  -1   97.28    8.46
  -6  -3  -1   32.81    6.33
  -6  -3   1   30.38    6.04
  -6   3  -1   36.45    4.30
  -6  -4   1  160.63   11.11
  -6  -4  -1  187.18   12.63
  -6  -5  -1  384.58   17.73
  -6  -5   1  405.44   18.21
   6   5  -1  423.08   15.41
  -6  -6   1  296.04   16.22
   6   6  -1  299.00   13.33
   6   6   1  272.94   12.17
  -6  -6  -1  307.93   16.88
   6  -6  -1  318.38   12.40
   6  -7  -1   12.69    3.85
   6   7  -1    7.08    3.94
   6   7   1   16.84    4.70
  -6  -7  -1   11.14    5.93
  -6  -7   1   15.54    6.28
  -6  -7  -1   17.40    4.67
  -6  -8  -1   -5.33    5.06
   6   8  -1    3.49    4.80
   6  -8  -1    9.95    4.12
  -6  -9   1   75.13    8.73
   6   9  -1   89.42    9.43
   6 -10  -1   10.69    4.82
  -6 -10  -1    8.44    5.64
  -6 -10   1   11.88    6.58
  -6 -10  -1   14.27    7.81
  -6 -11   1  218.12   14.43
  -6 -11  -1  184.52   13.07
   6  11   1  164.03    7.82
  -6 -11  -1  164.51   15.41
   6 -11   1  156.92   10.95
  -6 -11   1  195.38   16.97
   6 -12   1  171.89   12.08
  -6 -12   1  142.21   12.35
  -6 -12  -1  164.12   15.87
  -6 -12   1  154.00   15.12
  -6 -12  -1  152.25   12.45
   6 -12  -1  168.07   12.06
  -6 -13  -1   96.11   10.28
  -6 -13   1  104.50   13.99
   6 -13   1  112.89   10.44
   6 -13  -1  115.21   10.35
  -6 -13  -1   83.81   12.26
   6 -13  -1  109.11   10.53
   6 -14   1   42.54    7.22
   6  14  -1   42.68    4.83
  -6 -14   1   47.53    9.43
  -6 -14  -1   59.76   10.55
  -6 -14   1   45.94   10.97
  -6 -14  -1   50.49    8.33
   6 -14  -1   46.20    8.69
   6 -15  -1   87.64    9.41
  -6 -15  -1   75.95   10.61
  -6 -15   1   74.21   11.92
  -6 -15   1   62.53    8.65
  -6 -16   1   14.50    6.57
   6 -16  -1   13.64    3.51
   6 -16  -1   10.87    6.16
  -6 -16   1    5.89    5.42
  -6 -16  -1    1.84    4.95
  -6 -16  -1    2.35    4.61
  -6 -17   1   32.27    7.32
   6 -17   1   33.58    6.97
   6 -17  -1   31.89    6.66
  -6 -17  -1   24.06    6.20
  -6 -18  -1    0.52    3.14
   6 -18   1    4.63    3.88
  -6 -18   1   -2.17    3.40
   6 -18  -1    3.04    4.32
  -6 -18  -1    6.23    3.72
  -7   0   1    0.54    3.55
  -7   0  -1   -2.10    3.89
  -7   1   1  245.48   12.17
  -7   1  -1  232.85   11.70
  -7  -1   1  235.84   11.99
  -7  -1  -1  256.64   13.24
  -7   2  -1  543.01   16.34
  -7   2   1  537.55   17.59
  -7  -2  -1  593.85   21.13
  -7  -2   1  538.36   19.04
  -7  -3   1   -1.15    3.97
  -7  -3  -1   -5.79    4.90
  -7  -4   1   10.32    5.27
   7   4  -1   13.05    4.20
  -7  -4  -1   20.62    6.32
   7  -4  -1    7.30    3.16
   7   5  -1  118.70    9.70
  -7  -5  -1  117.51   11.47
  -7  -5   1  122.88   11.54
   7   5   1  114.32    8.02
  -7  -6  -1  292.73   18.20
  -7  -6   1  299.38   17.39
   7   6  -1  295.29   13.98
   7   6   1  269.37   12.11
   7   7   1   80.76    7.93
   7  -7  -1   90.89    7.82
   7   7  -1   72.79    8.52
   7   8  -1  338.99   15.70
   7   8   1  307.36   14.64
   7   9  -1  119.20   10.70
  -7  -9  -1  144.42   11.44
   7  -9  -1  130.69    9.83
  -7 -10   1  292.26   16.07
  -7 -10  -1  285.76   18.11
  -7 -10   1  294.45   18.97
   7  10   1  260.38    9.42
  -7 -11   1    4.12    5.56
  -7 -11  -1    5.13    7.02
  -7 -11  -1  -11.78    6.60
  -7 -11   1   -0.64    6.34
   7  11   1   -1.12    2.72
   7 -11  -1   -2.07    4.27
   7 -11   1    1.03    5.38
   7 -12   1  300.63   14.42
  -7 -12   1  352.65   18.55
  -7 -12   1  342.17   21.37
  -7 -12  -1  317.72   20.01
  -7 -13  -1    9.52    6.43
   7 -13  -1   -1.24    3.59
   7  13  -1   -6.96    3.79
   7 -13  -1    0.48    4.49
   7 -13   1  -11.06    5.69
  -7 -13  -1    3.54    7.42
  -7 -13   1  -12.72    6.13
  -7 -13   1    2.47    7.40
  -7 -14   1   -0.51    7.54
   7  14  -1    0.98    2.79
  -7 -14  -1    9.75    6.34
  -7 -14  -1    9.47    6.00
  -7 -14   1   -7.77    6.66
   7 -14  -1   11.69    5.84
   7 -14  -1    1.95    2.93
   7 -15   1   56.51    8.03
  -7 -15  -1   36.15    6.77
  -7 -15  -1   63.59   10.31
   7 -15  -1   54.33    7.87
  -7 -15   1   27.16    8.76
  -7 -15   1   41.83    8.14
  -7 -16  -1   46.50    7.80
  -7 -16  -1   23.55    5.38
  -7 -16   1   34.20    6.67
  -7 -16   1   42.38    7.76
   7 -16  -1   43.85    7.66
   7 -16   1   53.03    7.69
   7 -17   1   -3.28    5.66
  -7 -17   1    8.45    5.02
   7 -17  -1   -2.18    4.97
  -7 -17  -1   -1.68    5.02
   7 -18  -1    7.61    4.02
  -7 -18  -1    9.71    3.48
   7 -18   1   11.27    5.44
  -7 -18   1   10.85    4.30
  -8   0   1   -1.76    4.05
  -8   0  -1  -10.45    5.05
   8   0  -1   -0.14    3.15
  -8  -1  -1   91.44    9.35
  -8  -1   1   85.89    8.63
  -8   1  -1   96.02    8.71
  -8  -2   1  587.25   21.73
  -8   2   1  586.48   20.04
  -8  -3   1   45.34    7.67
  -8  -3  -1   46.80    7.77
  -8  -4  -1   66.80    9.02
  -8  -4   1   54.70    8.58
   8   4  -1   52.46    6.73
   8   5  -1   17.92    4.93
  -8  -5   1   13.64    5.48
   8   5   1   12.64    3.42
   8  -5  -1    6.54    3.33
  -8  -5  -1   11.87    5.59
   8   6  -1   79.00    8.02
   8   6   1   65.53    6.52
   8   7  -1  139.25   11.05
   8   7   1  118.09    9.32
  -8   7  -1  132.29   11.42
   8   8  -1  333.91   16.29
  -8  -8  -1  337.02   16.66
  -8   8  -1  353.29   17.57
   8   8   1  323.69   15.64
  -8  -9  -1  208.51   15.27
   8   9   1  219.15    8.71
   8   9  -1  207.87   14.00
   8 -10   1  219.94   12.19
   8  10   1  201.15    8.42
  -8 -10   1  210.61   13.69
  -8 -10  -1  211.20   13.95
  -8 -10  -1  208.92   16.16
  -8 -11   1    1.21    6.09
   8 -11   1    2.21    5.21
   8 -11  -1   12.38    4.80
  -8 -11   1  -13.38    7.31
  -8 -11  -1    0.71    5.57
   8  11  -1   -6.41    4.09
  -8 -11  -1   -2.66    6.24
  -8 -12   1  190.14   16.24
   8 -12  -1  212.89   13.55
   8 -12   1  129.20    9.31
   8  12  -1  140.45    8.08
  -8 -12  -1  158.47   13.06
  -8 -12  -1  172.62   16.05
  -8 -13   1    5.60    5.40
  -8 -13  -1   12.77    6.35
   8 -13  -1    7.54    5.11
  -8 -13   1    1.80    6.29
  -8 -13  -1   -1.23    7.35
   8  13  -1    4.81    3.47
  -8 -14   1    3.30    5.82
  -8 -14  -1    3.63    5.35
  -8 -14   1    8.29    6.44
  -8 -14  -1    6.55    5.13
   8 -14   1   16.22    7.34
   8  14  -1    9.24    3.26
   8 -14  -1    0.46    6.49
  -8 -15   1   76.18   10.09
   8 -15  -1   82.98    9.34
  -8 -15  -1   84.58   10.19
   8 -15   1   84.52    9.19
  -8 -15   1   68.50    8.25
   8 -16  -1   92.54    9.50
  -8 -16   1   77.20    9.96
   8 -16   1   93.46   10.23
  -8 -16  -1   76.78    8.98
  -8 -17  -1   -1.13    3.35
  -8 -17   1    3.76    4.24
   8 -17   1   -0.04    3.62
   8 -17  -1   -1.45    4.25
  -9   0   1    7.03    4.66
   9   0  -1    3.19    3.10
  -9  -1  -1   13.85    6.05
   9  -1  -1   12.61    3.69
  -9  -1   1   19.43    5.97
   9   1  -1   16.04    4.90
   9   2  -1  297.73   14.38
  -9   2   1  317.71   16.56
  -9  -2   1  321.36   17.62
   9   3  -1    3.37    3.91
   9  -3  -1    6.03    3.47
  -9  -3   1    9.45    5.04
  -9  -3  -1    8.07    5.84
   9  -4  -1   -1.44    3.52
   9   4  -1    6.53    4.65
   9  -5  -1    9.98    4.11
  -9   5  -1   -3.43    6.76
   9   5  -1   -5.34    4.89
   9   6   1  123.73    9.17
   9   6  -1  145.21   11.43
  -9   7  -1   51.31    7.66
   9  -7  -1   67.39    7.51
   9   7   1   53.22    6.58
   9   7  -1   55.70    7.67
  -9  -8  -1  391.59   17.25
  -9   8  -1  414.45   19.90
   9   8   1  369.07   10.72
   9  -8  -1  407.20   17.60
   9   8  -1  365.71   17.94
   9   8  -1  401.60   12.64
   9   9  -1    9.01    5.12
   9   9  -1    6.25    3.65
  -9  -9  -1   11.74    5.09
  -9   9  -1   17.42    8.81
   9  -9   1   11.57    4.78
  -9 -10   1  441.77   19.74
   9  10  -1  469.85   13.95
  -9 -10  -1  485.83   23.24
  -9 -11  -1   -7.77    4.89
  -9 -11  -1   -2.62    6.76
  -9 -11   1   -4.23    5.87
   9  11  -1    1.07    3.27
  -9 -12  -1  172.16   12.75
  -9 -12   1  174.79   12.82
   9 -13  -1    4.45    6.08
  -9 -13  -1    4.21    4.99
  -9 -13  -1    7.95    6.53
  -9 -13   1    8.71    6.13
  -9 -13   1    7.59    5.64
  -9  13  -1    2.02    1.76
  -9 -14  -1   15.22    6.90
  -9 -14   1   18.93    6.40
   9 -14  -1   16.45    6.00
  -9 -14   1    2.62    4.58
  -9 -14  -1   13.89    5.01
   9 -14   1   15.70    5.77
   9 -15   1   13.25    5.11
  -9 -15   1    2.97    4.25
  -9 -15   1    9.95    4.94
   9 -15  -1   10.23    5.69
  -9 -15  -1    8.42    6.07
  -9 -16  -1    4.26    3.97
   9 -16  -1   14.81    5.12
  -9 -16   1    7.58    4.60
   9 -16   1   17.00    5.78
   9 -17   1   23.66    5.35
   9 -17  -1   11.47    3.38
  10   0  -1    2.71    3.62
 -10   0  -1   -4.60    6.76
 -10   0   1   -4.02    6.35
  10   1  -1    6.29    3.45
 -10  -1   1    4.97    5.23
 -10   1  -1   -1.08    6.28
 -10  -1  -1   -4.63    5.64
 -10   1   1    1.43    4.81
 -10  -2  -1   -3.00    7.57
 -10   2  -1   12.23    5.90
 -10   2   1    9.46    6.79
  10   2  -1   12.61    5.03
  10  -2  -1    9.99    3.88
 -10  -2   1   23.88    8.14
 -10  -3  -1    5.46    7.83
 -10   3   1   10.17    5.94
  10   3  -1    7.56    4.47
 -10   3  -1   -3.37    6.46
 -10   4   1   83.32   10.57
 -10   4  -1   70.95   10.14
 -10  -4  -1   91.21   12.06
  10   4  -1   83.72    8.88
 -10   5  -1    7.29    5.00
 -10   5   1    4.24    5.76
  10   5  -1   11.98    4.52
 -10  -5  -1    6.02    7.97
  10   6  -1   50.46    7.96
 -10  -6  -1   65.86   12.12
  10   6  -1   65.54    5.55
 -10   6  -1   52.27    8.60
 -10   7  -1   31.29    9.04
 -10  -7  -1   20.05    8.12
  10   7  -1   12.25    5.30
  10   7  -1   24.31    4.26
 -10   7  -1   14.72    5.39
 -10  -8  -1   53.72    7.17
 -10   8  -1   75.05   12.61
  10   8  -1   48.16    8.08
 -10   8  -1   48.86    8.75
 -10   9  -1   -1.15    9.41
 -10  -9   1  -11.22    6.20
  10   9  -1   -1.12    5.20
 -10  -9  -1   -6.11    3.47
 -10 -10  -1   36.01    6.78
 -10 -10   1   42.55    7.20
 -10 -10  -1   45.87   11.78
  10  10  -1   64.40    6.28
 -10 -11   1   12.29    6.03
 -10 -11  -1    3.17    4.20
 -10 -11  -1   12.30    8.43
 -10 -12  -1   81.67    8.36
  10 -12  -1   86.75    9.25
 -10 -13  -1   -1.77    5.45
 -10 -13  -1   -2.76    2.17
  10 -13  -1   -0.78    5.19
 -10 -13   1   -4.12    3.87
  10 -14  -1  124.00    9.51
 -10 -14  -1  115.24   11.01
  10 -14   1  134.56   11.14
  10 -15   1    4.98    4.63
  10 -15  -1    1.99    4.45
 -10 -15  -1   -1.68    3.25
  10 -16   1    4.01    4.26
  10 -16  -1   -4.50    3.29
 -11   0   1    4.61    7.44
 -11   0  -1   -6.25    6.85
 -11  -1   1   -3.70    7.20
 -11   1   1  -14.67    7.80
 -11  -1  -1    8.50    6.97
 -11   1  -1   14.88    7.91
  11   2  -1   71.16    8.23
 -11  -2   1   54.43   10.66
 -11  -2  -1   66.78   10.73
 -11   2   1   85.00   10.98
 -11   2  -1   53.40    9.98
 -11   3  -1    5.14    5.98
  11   3  -1   11.89    4.49
 -11  -3  -1   15.78    7.36
 -11  -3   1   -1.44    8.00
 -11   3   1    3.29    6.58
 -11   4   1  275.96   19.29
 -11  -4  -1  263.96   20.38
  11   4  -1  247.44   14.43
  11   4  -1  255.64    9.21
 -11  -4   1  304.22   21.34
  11  -4  -1  240.54    8.55
  11   4   1  264.01    8.69
 -11   4  -1  279.60   18.39
  11   5  -1   11.66    4.86
 -11   5   1   15.31    7.55
 -11   5  -1   15.84    6.41
  11   6  -1  104.84    6.13
  11   6  -1  109.69   10.20
 -11   7  -1    5.01    9.14
 -11   7  -1   14.53    6.48
 -11  -7  -1    5.86    6.41
  11   7  -1   -0.51    2.21
  11   7  -1   11.57    5.65
  11   8  -1   20.88    6.54
 -11   8  -1   32.70   10.17
 -11   8  -1   34.38    6.91
  11   8  -1   11.47    2.50
 -11  -8  -1   40.09    9.85
 -11  -9   1   90.40    9.26
  11   9  -1   85.69    5.90
  11   9  -1   83.55    9.30
 -11  -9  -1   76.17   12.19
 -11 -10   1   10.64    5.85
 -11 -10  -1   15.39    9.01
 -11 -11   1    7.53    5.18
 -11 -11  -1   27.14    9.05
  11  12  -1   74.65    4.53
 -11 -12   1   84.82    8.50
  11 -13  -1   -4.79    4.95
 -11 -13   1    1.86    6.63
 -11 -13   1    3.90    4.00
  11 -14  -1  172.90   10.00
  11 -14   1  207.82   12.64
  11 -15  -1    4.56    2.83
  11 -15   1   18.48    5.39
  11 -16   1   27.36    4.22
  12   0  -1   -2.67    2.45
 -12   0   1   -2.09    5.25
 -12   0  -1    8.85    5.85
 -12   1  -1   44.49    9.86
 -12  -1  -1   52.04   10.56
  12   1  -1   65.04    5.28
 -12  -1   1   65.43   12.10
 -12   1   1   56.22   10.09
  12   2  -1   70.63    4.83
 -12  -2  -1   88.66   12.56
 -12   2  -1   65.60   10.72
 -12  -2   1   75.71   13.12
 -12   2   1   69.98   10.67
  12  -2  -1  100.83    6.21
 -12  -3   1   10.54    8.70
 -12  -3  -1   -5.97    6.02
 -12   3   1    1.56    6.87
 -12   3  -1    4.02    6.77
  12  -3  -1   -0.34    2.71
 -12  -4  -1  149.35   16.70
 -12   4  -1  174.14   15.46
 -12   4   1  201.18   16.66
 -12  -4   1  164.10   16.51
  12   5  -1   20.58    5.14
 -12  -5  -1   22.31    9.92
 -12   5  -1   15.57    6.58
 -12   5   1   23.07    7.38
 -12  -5   1   21.33    9.95
 -12  -6   1   20.11    8.63
 -12  -6  -1   41.52   10.92
  12   6  -1   45.14    7.02
 -12   6  -1   34.49    8.23
 -12   6  -1   55.89   13.54
 -12   7  -1   88.58   10.70
 -12   7  -1   96.95   14.84
 -12  -7  -1   75.54   12.60
 -12  -7   1  101.13   15.55
  12   7  -1   71.62    5.56
 -12   8  -1   46.23    7.72
  12   8  -1   63.45    8.00
 -12  -8   1   45.49    7.55
 -12   8  -1   64.71   12.06
  12   8  -1   24.98    3.19
 -12  -8   1   60.74   12.76
 -12  -8  -1   60.30   11.44
 -12  -9   1   29.09    6.39
 -12  -9  -1   31.90   10.80
 -12  -9   1   23.47   10.96
 -12 -10   1   43.90    6.40
 -12 -10  -1   42.90    9.67
 -12 -10   1   34.52   10.24
 -12 -11  -1    3.23    5.78
  12 -11  -1    5.91    5.01
 -12 -11   1    0.72    7.29
 -12 -12   1   17.50    7.78
  12 -13   1    6.67    4.74
 -12 -13   1    4.76    5.53
  12 -13  -1    4.34    3.42
  12 -14  -1   58.90    3.72
  12 -14   1  181.85   10.30
  12 -15   1    1.35    2.52
 -13   0  -1    3.53    6.95
 -13   0   1    4.08    6.77
  13   0  -1    5.95    3.46
 -13  -1  -1   10.60    6.20
  13   1  -1    4.77    3.03
 -13  -1   1   22.21    9.44
 -13   1  -1    6.02    7.12
 -13   1   1    6.74    7.49
 -13  -2  -1    9.83    7.66
 -13  -2   1    8.37    8.52
 -13   2   1    5.66    7.44
 -13   2  -1   19.20    7.53
  13   2  -1   21.16    3.95
 -13  -3  -1   20.49    9.67
 -13  -3   1   14.95    9.62
 -13   3  -1   20.78    6.90
 -13   3   1   23.77    8.43
 -13  -4   1  180.98   17.64
 -13   4  -1  164.78   15.47
 -13   4   1  181.81   15.88
 -13  -5  -1   61.35   12.74
 -13   5  -1   69.80   10.59
 -13   5   1   77.02   10.71
 -13  -5   1   50.58   10.83
  13   5  -1   96.58    6.30
 -13   6  -1   28.23    7.47
 -13  -6   1   40.32   12.70
 -13  -6  -1   30.84    9.76
 -13   7  -1    2.41    4.43
 -13   7  -1    1.35    6.11
 -13  -7  -1   13.05    8.54
 -13  -7   1    1.86    7.19
  13   8  -1   12.66    2.83
 -13  -8  -1   23.74   10.01
 -13  -8   1   39.80   11.19
 -13   8  -1   42.08    8.96
 -13  -9   1   52.35   10.77
 -13  -9  -1   54.82   10.48
 -13 -10   1    7.04    8.70
  13 -10  -1   28.05    5.49
 -13 -10  -1   12.07    7.62
 -13 -11  -1   29.20    7.24
 -13 -11   1   43.82   10.25
  13 -11  -1   36.00    4.74
 -13 -12   1   39.13    8.85
  13 -12  -1   39.09    3.94
  13 -13   1   -0.44    3.70
  13 -14   1   28.43    3.08
 -14   0  -1    1.52    6.14
 -14   0   1   -9.43    8.00
 -14   1   1   46.55    9.90
 -14  -1   1   48.94   11.40
 -14  -1  -1   43.68    9.78
 -14   1  -1   38.25    8.27
  14   1  -1   54.59    5.10
 -14   2  -1   23.88    8.59
 -14  -2   1   11.53    8.83
 -14  -2  -1    6.33    5.80
 -14   2   1    6.24    5.79
 -14  -3  -1   -5.03    7.86
 -14   3   1    0.09    5.05
  14   3  -1   -1.25    3.05
 -14  -3   1    1.10    5.96
 -14   3  -1   -2.79    6.15
  14   4  -1   12.26    3.48
 -14  -4  -1   10.27    8.25
 -14  -4   1   25.80   10.68
 -14   4   1   30.05    8.49
 -14   4  -1   18.29    7.38
 -14  -5  -1  106.28   13.79
  14   5  -1  105.02    6.44
 -14  -5   1  138.22   16.38
 -14   5  -1  124.33   12.31
 -14   6  -1   29.29    6.30
 -14  -6  -1   30.86    8.54
 -14   6  -1   23.48    8.12
 -14  -6   1   29.76    9.56
 -14   7  -1    2.92    3.60
 -14   7  -1   -1.45    7.80
 -14  -7   1   -0.63    8.92
 -14  -7  -1   -5.88    7.43
 -14  -8   1   -4.91    8.86
 -14  -8  -1    6.22    6.07
 -14   8  -1   -0.97    7.34
 -14  -9  -1    3.34    6.31
 -14  -9   1    9.69    7.71
  14  -9  -1    2.04    2.75
 -14 -10  -1    6.53    5.87
  14 -10  -1   -0.69    1.53
 -14 -10   1   -6.91    6.96
 -14 -11   1   61.41    9.35
  14 -11   1   53.72    6.09
  14 -12   1   47.96    4.39
 -15   0   1   -4.45    6.93
 -15   0  -1   -4.69    6.61
 -15  -1   1   27.41    8.86
 -15  -1  -1   31.85    8.56
 -15   1   1   28.02    7.71
 -15   1  -1   28.13    8.21
 -15  -2  -1  165.28   14.90
 -15   2  -1  182.50   14.85
 -15  -2   1  232.08   18.45
 -15   2   1  220.93   16.75
 -15   3  -1    8.38    5.69
 -15   3   1   20.33    6.71
 -15  -3   1   22.75    8.89
 -15  -3  -1   16.32    7.44
 -15   4  -1   21.83   11.09
 -15  -4  -1   29.71    8.62
 -15  -4   1   22.51    7.59
 -15   4  -1   10.98    5.73
 -15   4   1   12.52    6.27
 -15   5  -1   63.60   11.03
 -15  -5  -1   57.54    9.75
 -15   5  -1   44.81    7.15
 -15  -5   1   47.07   10.12
 -15   6  -1   21.87    7.73
 -15   6  -1   14.06    5.32
 -15  -6   1   15.66    9.06
  15  -6  -1    1.75    0.66
 -15  -6  -1   -1.41    6.53
 -15  -7   1   -9.96    7.23
 -15   7  -1    1.89    4.97
 -15  -7  -1    4.48    5.78
 -15  -8   1   56.76   10.86
 -15  -8  -1   26.86    7.61
 -15  -9  -1    3.39    4.77
 -15  -9   1   16.21    6.43
  15 -10   1   43.64    3.85
 -15 -10  -1   38.35    6.51
 -16   0   1   -6.14    5.67
 -16   0  -1   -3.69    6.09
 -16   1   1   44.47    9.09
 -16  -1   1   40.99    8.43
 -16   1  -1   35.79    8.14
 -16  -1  -1   47.55    8.67
 -16  -2  -1  132.69   12.98
 -16   2  -1  128.29   11.65
 -16   2   1  136.17   12.60
 -16  -2   1  124.55   13.79
 -16  -3   1    4.63    5.06
 -16  -3  -1    9.73    5.19
 -16   3  -1    0.73    4.83
 -16   3   1   16.04    5.54
 -16   3  -1    4.45    8.04
 -16  -4   1   10.84    7.00
 -16   4  -1    8.43    8.21
 -16  -4  -1   -3.50    4.39
 -16   4  -1    7.50    4.95
 -16   5  -1   24.94    5.13
 -16  -5  -1   36.68    8.44
 -16  -5   1   36.70    7.87
 -16   6   1   31.14    8.71
 -16   6  -1   26.57    6.91
 -16  -6  -1   23.07    6.23
 -16   6  -1    9.38    4.17
 -16  -6   1    7.33    6.42
 -16  -7   1    7.58    6.66
 -16  -7  -1   13.26    5.41
 -16  -8  -1   66.75    8.46
 -17   0  -1   -0.64    5.09
 -17   0   1    1.35    3.48
 -17   0  -1   -1.81    3.74
 -17   1  -1   30.90    5.89
 -17   1  -1   39.90   10.45
 -17  -1  -1   42.16    8.96
 -17  -1   1   32.07    6.55
 -17   1   1   19.30    6.19
 -17  -1  -1   25.03    6.75
 -17  -2   1  159.65   13.33
 -17   2  -1  147.31   11.51
 -17   2  -1  295.89   18.52
 -17   2   1  160.28   11.65
 -17  -2  -1  143.26   11.71
 -17  -2  -1  274.66   17.35
 -17  -3   1    7.00    4.99
 -17   3  -1    0.05    3.09
 -17   3  -1    5.21    4.70
 -17  -3  -1    7.42    4.68
 -17  -4   1    9.65    4.72
 -17   4  -1   12.58    4.67
 -17   4  -1   11.04    3.78
 -17  -4  -1    9.07    4.53
 -17   5   1   17.90    5.82
 -17  -5   1   -0.06    4.88
 -17  -5  -1    4.08    4.60
 -17   5  -1    6.27    4.62
 -17  -6  -1   16.44    5.62
 -17  -6   1   13.05    4.81
 -18   0  -1   -3.33    5.84
 -18  -1  -1    7.67    3.71
 -18  -1  -1    7.32    6.28
 -18   2  -1   20.30    5.54
 -18  -2  -1   21.08    6.26
 -18   3  -1    1.34    3.61
 -18   4  -1   33.56    4.69
   0   0   2  359.61    7.19
   0   0  -2  325.58    6.46
   0  -1  -2    3.31    2.12
   0   1   2   -1.26    1.83
   0  -2  -2   91.08    4.95
   0  -2   2   91.68    4.25
   0   3  -2    1.81    2.88
   0  -3  -2   -2.34    2.76
   0  -3   2   -0.35    2.23
   0  -4  -2   39.72    4.36
   0  -5  -2    0.07    2.56
   0  -5   2    1.46    2.76
   0  -6   2   62.43    5.78
   0  -6  -2   71.15    6.26
   0  -7  -2   -0.17    3.41
   0  -7   2    0.62    3.40
   0  -8  -2   77.06    6.90
   0  -8  -2   55.46    6.88
   0  -8   2   63.82    6.74
   0  -8   2   64.93    8.04
   0  -9   2   -3.03    5.55
   0  -9  -2   -4.87    4.24
   0  -9  -2   -2.24    4.25
   0  -9   2    5.31    3.86
   0 -10   2  123.98    9.95
   0 -10  -2  114.01    8.90
   0 -11   2   13.24    6.49
   0  11  -2    0.16    2.59
   0 -11  -2    4.63    5.39
   0 -12  -2    0.50   11.54
   0  12  -2    9.91    3.10
   0 -12  -2    6.27    5.73
   0 -12   2    9.32    5.64
   0 -13   2    1.50    5.46
   0 -13   2    5.00    6.10
   0 -13  -2   -4.61    5.15
   0 -13  -2   -6.00   11.46
   0 -14  -2   10.15    6.36
   0 -14  -2   15.60   11.31
   0 -14   2   13.46    7.87
   0 -14   2    2.05    5.82
   0 -15  -2    2.06    9.85
   0 -15   2    1.37    7.18
   0 -15  -2    1.20    6.45
   0 -15   2    6.68    5.99
   0 -16  -2   28.52    8.78
   0 -16   2   32.38    7.00
   0 -16   2   27.95    7.69
   0 -16  -2   20.40    6.52
   0 -16  -2   29.62    8.66
   0 -17   2   -6.11    6.97
   0 -17   2   -2.27    4.17
   0 -17  -2    1.67    7.01
   0 -17   2    4.94    4.69
   0 -17  -2  -11.90    5.56
   0 -17  -2    7.65    5.94
   0 -18  -2   35.16    8.13
   0 -18   2   47.94   10.48
   0 -18  -2   55.49    8.31
   0 -19   2   -8.62    5.60
   0 -19  -2    2.41    4.52
   0 -19  -2    1.54    4.45
  -1   0   2 6315.93   31.52
  -1   0  -2 6261.39   25.10
   1  -1  -2   41.21    3.70
   1   1   2   45.34    3.37
  -1   1   2   50.25    3.91
  -1  -2  -2 2346.86   21.81
   1  -2  -2 2301.17   23.07
   1  -3  -2    5.42    3.14
   1   3  -2    2.65    3.31
  -1  -3   2    6.24    3.30
  -1   3  -2    6.26    2.26
   1  -3   2    2.35    1.42
  -1  -3  -2    7.68    2.99
   1  -4  -2  400.56   11.72
  -1   4  -2  390.47   11.08
   1  -5   2    2.95    2.48
   1  -5  -2    3.89    3.15
  -1  -5   2    2.06    3.46
  -1  -5  -2   -2.01    2.98
   1  -6   2 1032.16   19.67
  -1  -6   2  980.84   21.94
  -1  -6  -2 1069.31   22.93
   1  -6  -2 1126.27   22.85
  -1  -7  -2   -3.59    4.11
  -1  -7   2    4.74    4.15
   1  -7  -2    5.38    3.95
   1  -7   2    5.77    3.67
   1  -8  -2 3003.41   36.23
  -1  -8  -2 2999.21   37.86
  -1  -8   2 2901.76   39.83
   1  -8   2 2963.82   37.52
   1  -9  -2   21.55    4.56
  -1  -9   2   20.10    6.12
  -1  -9   2   31.04    6.30
   1  -9  -2   25.11    6.10
   1  -9   2   28.34    5.55
  -1  -9  -2   34.20    6.34
  -1  -9  -2   32.29    6.08
   1 -10  -2 2916.05   41.25
   1 -10   2 2749.68   42.45
   1 -10  -2 2825.54   52.28
  -1 -10   2 2854.60   44.77
  -1 -10  -2 2679.50   41.26
   1 -11  -2    4.10    5.01
  -1 -11   2   10.72    5.91
   1  11  -2    3.70    2.50
  -1  11  -2   -0.61    2.95
  -1 -11  -2    0.77    5.01
   1 -11   2    0.94    4.41
  -1 -12  -2    5.05    5.76
   1 -12   2   19.25    6.68
  -1 -12  -2   -4.36   11.19
   1 -12  -2   17.83   10.43
   1  12  -2   -0.03    3.01
   1 -12  -2   -3.41    4.20
  -1 -12   2    6.88    5.19
   1 -13  -2    2.75    5.68
   1 -13   2    6.58    6.17
  -1 -13  -2    1.62    8.36
  -1 -13   2    3.56    5.97
   1 -13   2    3.19    4.77
  -1 -13   2   -0.05    3.92
   1 -13  -2  -10.65    8.57
  -1 -13  -2   -2.18    5.75
  -1 -14   2  186.62   14.85
   1 -14   2  179.39   14.64
  -1 -14   2  141.62   10.43
   1 -14  -2  155.81   13.19
  -1 -14  -2  158.72   12.75
   1 -14  -2  174.74   19.15
  -1 -14  -2  130.43   16.38
   1 -14   2  124.75    9.83
  -1 -15  -2    1.83    6.56
   1 -15   2    3.78    6.98
   1 -15  -2    5.76    6.27
   1 -15  -2  -11.63    6.87
   1 -15   2    3.75    6.42
  -1 -15   2    1.11    5.89
  -1 -15   2    3.65    6.33
   1 -15  -2   12.97   10.71
  -1 -15  -2    0.10    6.83
   1 -16   2  294.74   17.54
  -1 -16  -2  321.03   22.34
   1 -16  -2  437.42   20.84
  -1 -16  -2  410.53   21.53
   1 -16  -2  323.25   22.20
   1 -16   2  306.14   14.57
  -1 -16   2  297.60   21.75
  -1 -16   2  299.10   14.06
   1 -17  -2    2.39    4.66
  -1 -17  -2   21.81    9.06
   1 -17   2   11.13    4.74
   1 -17  -2    1.55    6.02
   1 -17   2   11.10    9.63
  -1 -17   2   -3.59    8.03
  -1 -17  -2    3.90    5.43
   1 -17  -2    7.80    6.03
   1 -17   2    2.00    3.25
  -1 -17  -2    8.89    6.74
  -1 -17   2    9.24    5.40
  -1 -18   2  354.40   19.82
   1 -18  -2  538.09   21.49
   1 -18   2  395.73   21.70
  -1 -18  -2  481.18   19.43
   1 -18  -2  366.60   19.27
  -1 -18  -2  349.55   19.87
  -1 -19   2    3.80    5.27
   1 -19   2    9.40    5.62
   1 -19  -2    5.83    3.58
  -1 -19  -2    2.03    3.62
  -1 -19  -2    2.77    4.23
   2   0   2   54.56    3.17
  -2   0  -2   47.34    2.82
  -2  -1  -2 3046.04   24.15
   2   1   2 3178.89   24.68
  -2  -2   2    4.28    3.17
   2  -2  -2    1.73    2.55
   2  -3  -2  492.18   12.97
  -2  -3   2  457.68   13.09
  -2  -4  -2    4.58    3.44
   2  -4  -2   -1.33    2.69
  -2  -4   2   -1.01    3.50
   2  -4   2    1.62    1.62
  -2   4  -2   -0.54    2.06
  -2  -5   2  178.72   10.28
   2  -5   2  150.75    6.15
   2  -5  -2  150.09    8.52
  -2  -5  -2  191.65    9.85
  -2  -6   2    1.55    3.75
  -2  -6  -2    2.08    4.44
   2  -6  -2    3.63    3.74
   2  -6   2    0.11    2.45
   2  -7   2    8.62    3.40
  -2  -7   2   13.09    5.17
   2  -7  -2   10.80    3.82
   2  -7  -2    9.67    4.26
  -2  -7  -2    7.90    4.91
   2   8  -2    6.92    5.02
   2  -8   2    2.94    2.90
   2  -8  -2   13.30    3.89
   2  -8  -2   15.26    4.93
  -2  -8  -2   -0.77    4.51
  -2  -8   2   12.97    5.19
  -2  -8  -2   10.18    4.83
  -2  -8   2    2.18    4.38
  -2  -9  -2    1.93    4.43
   2  -9  -2   -2.57    3.05
  -2  -9   2    0.46    4.86
   2  -9  -2    1.48    4.21
  -2  -9  -2    0.53    5.01
   2  -9   2   -1.35    3.90
  -2  -9   2   -0.33    4.19
  -2 -10  -2   27.10    6.47
   2 -10   2   34.94    6.14
   2 -10  -2   34.50    7.48
  -2 -10   2   33.45    7.15
  -2 -10   2   28.46    8.00
   2 -10  -2   31.16    6.23
   2 -11   2   38.66    6.85
  -2 -11   2   36.40    7.88
   2 -11  -2   40.02    6.67
   2  11  -2   32.43    4.27
  -2  11  -2   27.69    4.21
  -2 -11  -2   37.92    7.35
   2  12  -2   24.08    4.27
   2 -12  -2   33.22   11.62
  -2 -12  -2    9.28   10.04
   2 -12   2   28.27    7.30
   2 -12  -2   22.58    5.82
  -2 -12   2   32.74    8.53
  -2 -12  -2   33.54    7.71
  -2 -13  -2   98.16   11.01
   2 -13  -2  115.36   16.40
  -2 -13   2   80.15    8.17
  -2 -13  -2   86.39   14.10
   2 -13  -2  108.97   10.99
   2 -13   2   81.53    8.08
   2  13  -2  107.49    7.32
  -2 -14   2    1.99    5.87
   2 -14   2   14.80    6.98
   2 -14  -2   -1.65    6.17
   2 -14  -2  -11.34   11.43
  -2 -14   2    8.03    8.20
   2 -14   2    1.21    5.25
   2 -14  -2    2.81    5.35
  -2 -14  -2    6.08    5.40
  -2 -14  -2    0.42    7.00
  -2 -15   2    3.84    7.42
  -2 -15   2   -1.47    4.99
   2 -15  -2    9.39    6.17
   2 -15  -2    6.86    8.64
  -2 -15  -2    1.78    6.84
   2 -15  -2    3.76    6.07
   2 -15   2    4.44    6.19
  -2 -15  -2    3.41    6.50
   2 -16  -2   22.92    6.80
  -2 -16  -2   33.69    9.83
  -2 -16   2   28.73    7.01
   2 -16   2   34.46    6.63
  -2 -16   2   16.16    9.32
   2 -16  -2   37.61    7.96
  -2 -16   2   18.73    7.00
   2 -16   2   22.40    5.89
  -2 -16  -2   16.68    6.88
  -2 -17   2  201.85   16.56
   2 -17   2  234.93   19.80
  -2 -17  -2  211.81   16.16
   2 -17  -2  255.86   15.53
   2 -17   2  195.27   11.06
  -2 -18   2   15.54    6.46
   2 -18  -2   19.36    6.23
  -2 -18  -2    5.32    4.63
  -2 -18  -2    9.68    5.51
   2 -18   2    9.53    7.81
  -2 -19   2    4.32    4.30
  -2 -19  -2    0.05    4.11
   2 -19   2   -7.64    5.23
   2 -19  -2   -2.01    3.33
  -2 -19  -2    3.61    4.42
   3   0   2   61.13    3.98
  -3   0  -2   48.71    3.92
  -3  -1  -2   18.64    3.23
   3   1   2   23.94    3.50
  -3   1  -2   20.15    2.02
  -3  -2   2   30.38    4.36
  -3  -2  -2    7.83    2.95
  -3  -3  -2   54.90    5.45
   3  -3  -2   51.52    5.55
  -3  -3   2   47.17    5.53
   3  -4  -2 1922.45   28.10
  -3  -4   2 1933.60   31.10
   3  -5  -2   17.71    4.31
  -3  -5   2   24.15    5.40
   3  -5   2   14.11    2.19
  -3  -5  -2   19.35    4.71
  -3  -6   2 2093.50   36.51
   3  -6   2 2060.37   23.02
   3  -7  -2   17.22    4.21
   3  -7  -2   24.08    5.45
   3   7  -2   14.67    4.22
  -3  -7  -2    7.10    5.25
  -3  -7   2    3.60    4.52
  -3  -7  -2   10.19    4.49
   3  -8  -2   27.23    6.09
   3  -8   2   26.17    4.29
  -3  -8  -2   23.77    5.12
  -3  -8  -2   20.19    7.17
   3   8  -2   25.68    5.19
  -3  -8   2   17.69    5.64
   3  -8  -2   14.76    3.53
   3  -9   2   12.96    3.64
   3  -9  -2   12.40    3.98
   3  -9  -2   12.81    5.52
   3   9  -2   12.36    5.89
  -3  -9  -2    9.07    5.67
  -3  -9   2   11.93    5.41
  -3  -9  -2   16.98    5.34
  -3  -9   2   24.17    6.67
   3 -10  -2  212.92   11.64
   3 -10   2  222.78   12.35
  -3 -10   2  238.15   14.16
  -3 -10  -2  194.48   12.46
   3 -11  -2   18.57    5.60
   3 -11   2   16.89    4.93
  -3 -11   2   17.56    6.31
   3  11  -2   26.57    4.36
  -3 -11  -2   13.41    6.58
   3 -12   2  547.46   21.57
   3 -12  -2  509.39   19.72
  -3 -12  -2  457.02   26.41
  -3 -12  -2  430.16   20.13
   3  12  -2  387.50   13.60
  -3 -12   2  506.49   22.32
   3 -13  -2    2.82    4.94
   3 -13   2    4.80    5.37
  -3 -13   2   -1.51    6.13
  -3 -13  -2    3.46    5.20
  -3 -13  -2   10.52   10.15
   3 -13  -2    4.49    5.00
   3 -13   2   -7.49    5.60
  -3 -13   2    4.05    7.51
   3 -14  -2  305.10   17.12
   3 -14  -2  313.31   16.80
   3 -14   2  284.54   16.87
  -3 -14   2  325.27   19.68
   3 -14   2  261.79   13.80
  -3 -14  -2  306.08   21.71
  -3 -14   2  258.74   13.99
   3 -15  -2   10.67    7.53
  -3 -15  -2   -3.91    7.36
  -3 -15   2    8.32    9.00
  -3 -15   2   10.96    7.54
  -3 -15  -2    0.61    4.86
   3 -15   2    1.78    5.49
  -3 -15   2    0.99    5.00
   3 -15   2   12.98    5.09
   3 -15  -2   -5.68    6.09
  -3 -16   2  620.36   28.42
   3 -16   2  619.01   20.09
   3 -16  -2  593.60   22.52
  -3 -16  -2  619.53   28.10
   3 -17   2   10.29    4.92
  -3 -17  -2   11.07    7.07
   3 -17  -2    7.63    3.51
   3 -17  -2   22.39    5.93
  -3 -17  -2   17.10    5.45
  -3 -17   2   14.41    6.22
   3 -17   2   19.64    8.13
  -3 -17   2    9.12    7.27
  -3 -17  -2   12.54    5.97
  -3 -18   2   14.93    6.59
   3 -18  -2    3.59    4.86
  -3 -18  -2   15.26    5.21
   3 -18   2   16.44    7.90
  -3 -18  -2   14.30    4.97
  -3 -19  -2   10.59    4.91
  -3 -19   2   -2.98    4.41
  -3 -19  -2   -2.37    3.02
   3 -19  -2    2.00    4.16
   4   0   2   -3.26    2.57
  -4   0  -2    0.42    2.77
  -4  -1   2  326.73   11.71
  -4   1  -2  312.12    9.01
  -4  -1  -2  340.41   11.34
  -4   2  -2   -0.17    1.09
  -4   2  -2    1.61    1.74
  -4  -2   2    0.27    3.15
  -4   3  -2 1218.19   12.01
  -4   3  -2 1564.65   13.76
  -4  -4   2    9.23    4.06
  -4  -4  -2   16.33    4.91
   4  -5  -2   22.27    5.45
  -4  -5   2   16.69    5.34
  -4  -5  -2   21.10    5.30
   4   6  -2   52.33    6.77
   4  -6  -2   49.34    6.59
  -4  -6   2   59.41    7.84
  -4  -6  -2   72.12    8.71
  -4  -7   2  108.45   10.66
   4  -7  -2  121.35    7.81
   4   7  -2  118.33    8.69
  -4  -7  -2  109.34    8.59
   4  -7  -2   93.98    9.11
  -4  -7  -2  105.27    9.89
  -4  -8   2    2.43    5.23
  -4  -8  -2    2.10    5.24
   4  -8  -2    3.08    3.59
  -4  -8  -2   -2.50    4.72
   4   8  -2    4.40    4.55
   4  -8  -2    1.63    4.18
  -4  -9   2  153.97   11.54
   4  -9  -2  137.32    9.21
  -4  -9   2  110.70   12.29
   4  -9  -2  113.77   11.61
   4   9  -2  138.42   11.21
  -4 -10   2   -9.43    5.13
   4 -10  -2    1.14    4.17
  -4 -10  -2   -1.22    5.27
  -4 -11   2   55.32    9.22
   4 -11   2   55.69    7.22
  -4 -11  -2   55.59   10.15
   4 -11  -2   44.79    6.64
  -4 -11  -2   53.97    8.63
  -4 -12  -2   17.60    6.74
   4  12  -2    6.18    3.27
   4 -12   2   26.49    6.84
   4 -12  -2   11.00    4.62
   4 -12  -2   19.62    6.70
  -4 -12  -2   23.23    8.14
  -4 -13  -2  161.04   13.62
   4 -13   2  159.24   11.18
   4  13  -2  207.76    9.89
  -4 -13   2  167.50   11.58
   4 -13  -2  201.45   13.55
   4 -13  -2  189.31   12.81
  -4 -13  -2  171.38   16.60
  -4 -13   2  177.13   14.37
   4 -14   2    8.22    5.32
   4 -14  -2   15.51    6.25
  -4 -14  -2    8.33    6.82
  -4 -14  -2    4.40    5.80
  -4 -14   2   12.41    7.38
  -4 -14   2   12.13    6.59
   4 -14  -2    9.37    6.01
  -4 -14   2    5.31    5.88
  -4 -15  -2   27.52    6.93
  -4 -15   2   20.51    8.34
   4 -15  -2   29.10    6.64
   4 -15   2   29.51    7.52
  -4 -15   2   17.48    9.63
  -4 -15  -2   35.03    9.73
   4 -15  -2   24.43    7.08
   4 -16  -2   20.37    7.21
  -4 -16   2   24.70    6.91
  -4 -16   2   26.77    8.69
  -4 -16  -2   24.28    6.71
   4 -16   2   15.33    5.98
   4 -16  -2   14.13    5.56
  -4 -16  -2   17.24    7.03
   4 -17  -2   96.80   10.09
  -4 -17   2   74.31   10.26
  -4 -17  -2  112.58   11.24
   4 -17  -2   49.04    6.33
  -4 -17   2   67.67    8.98
  -4 -17  -2   58.51    9.62
  -4 -18   2    3.22    5.68
  -4 -18  -2   -5.97    5.54
  -4 -18  -2    0.39    4.62
   4 -18  -2    5.57    5.15
  -4 -19  -2   28.84    4.54
  -4 -19  -2   23.94    4.57
  -4 -19   2   35.56    5.88
   4 -19  -2   26.72    4.51
  -5   0  -2   11.40    3.75
  -5   1  -2    2.77    2.92
  -5  -1   2    2.38    3.03
  -5  -1  -2   -1.51    3.50
  -5  -2  -2  974.73   22.59
  -5   2  -2  987.66   17.25
  -5  -3   2   15.96    4.30
  -5  -3  -2   21.05    5.20
  -5   3  -2   10.47    2.47
  -5  -4   2   72.28    7.64
  -5  -4  -2   73.96    8.25
  -5  -5   2   32.67    6.64
  -5  -5  -2   34.49    6.81
   5   6  -2 1496.33   28.89
   5  -6  -2 1490.13   24.22
  -5  -6   2 1417.10   34.20
  -5  -6  -2 1485.30   35.29
  -5  -7  -2   33.34    7.62
  -5  -7   2   25.54    6.91
  -5  -7  -2   41.82    6.46
   5   7  -2   40.50    6.78
  -5  -8  -2   36.87    5.98
  -5  -8  -2   39.24    8.78
   5   8  -2   49.27    7.55
  -5  -8   2   55.68    9.22
   5  -9  -2    9.45    4.46
   5   9  -2   16.25    2.73
  -5  -9  -2   11.39    5.83
   5   9  -2   12.56    5.45
   5  10  -2   15.96    6.98
   5 -10  -2    3.41    4.42
  -5  10  -2    7.03    3.79
  -5 -10   2    6.62    6.22
  -5 -10  -2   10.78    5.60
  -5 -11  -2   29.94    8.43
  -5 -11   2   36.29    7.28
  -5 -11  -2   19.79    6.91
   5 -11  -2   31.37    7.47
   5 -11  -2   19.34    5.11
  -5 -12  -2  220.63   14.77
  -5 -12   2  223.63   13.84
  -5 -12   2  219.88   15.42
  -5 -12  -2  211.23   17.34
   5  12  -2  199.92    9.60
   5 -12   2  228.04   13.50
   5 -12  -2  202.08   13.12
  -5 -13   2    2.30    8.38
  -5 -13  -2   11.59    8.12
  -5 -13  -2    7.64    7.04
   5 -13   2   15.33    6.87
  -5 -13   2    9.82    8.14
   5 -13  -2    7.86    5.58
  -5 -13   2   15.05    6.93
   5 -13  -2    4.85    4.85
   5 -14  -2  158.87   11.76
   5 -14   2  158.96   11.88
  -5 -14  -2  146.60   15.15
  -5 -14  -2  153.33   13.05
  -5 -14   2  150.52   16.08
  -5 -14   2  180.99   14.50
   5 -14  -2  163.65   12.51
  -5 -15   2    7.73    7.08
   5 -15  -2    8.46    6.87
  -5 -15  -2    9.32    8.52
   5 -15  -2    6.04    4.45
   5 -15   2    4.93    5.96
  -5 -15   2   16.56    7.67
  -5 -15  -2    4.92    5.06
  -5 -16  -2  407.74   21.00
  -5 -16   2  400.54   22.79
   5 -16   2  334.71   13.70
   5 -16  -2  460.33   19.50
  -5 -16  -2  282.19   15.41
   5 -17  -2   -2.20    4.66
  -5 -17   2    2.87    6.96
  -5 -17  -2   -4.15    4.60
  -5 -18  -2    5.11    3.73
  -5 -18  -2    7.79    4.89
   5 -18  -2    6.92    4.16
  -5 -18   2    0.22    3.95
  -5 -19  -2    4.84    2.74
   5 -19  -2    0.76    2.27
  -6   0   2    4.26    3.54
  -6   0  -2    8.16    4.21
  -6  -1   2   32.23    5.81
  -6   1  -2   18.94    4.55
  -6  -1  -2   26.68    5.65
  -6  -2   2   10.98    4.75
  -6   2  -2   12.32    3.58
  -6  -2  -2   20.04    5.40
  -6  -3   2  669.81   20.51
  -6  -3  -2  749.50   22.83
  -6  -4  -2    9.46    5.37
  -6  -4   2    7.85    4.94
   6   4  -2    8.41    4.19
  -6  -5   2   39.66    7.23
   6  -5  -2   19.07    4.33
  -6  -5  -2   37.54    7.28
   6   5  -2   36.49    5.70
  -6  -6   2   -1.04    4.67
   6   6   2    4.15    2.35
  -6  -6  -2    4.22    5.41
   6  -6  -2    4.93    3.47
   6   6  -2    4.06    4.93
  -6  -7  -2 1007.41   26.13
   6   7  -2  994.03   25.90
  -6  -7  -2  980.47   32.60
  -6  -8  -2    9.19    5.09
   6  -8  -2    1.66    3.38
   6   8  -2    4.68    5.84
  -6  -9  -2  192.59   12.81
   6   9  -2  208.46   13.23
   6   9  -2  196.01    9.56
  -6   9  -2  190.54   11.87
   6  -9  -2  160.84   10.43
  -6 -10  -2   -7.39    5.84
  -6 -10  -2    3.38    4.67
   6 -10  -2    3.75    3.64
   6  10  -2   -2.86    2.04
  -6  10  -2    7.72    4.20
  -6 -10   2    9.54    6.72
   6  10  -2    4.01    6.29
   6 -11   2  109.46    9.89
   6 -11  -2  111.50    9.72
  -6 -11   2  128.30   11.58
  -6 -11   2  113.15   13.04
  -6 -11  -2  133.54   14.15
  -6 -11  -2  110.29   11.41
  -6 -12  -2    2.99    5.86
   6 -12   2   -2.45    6.39
  -6 -12  -2   -3.65    8.00
   6 -12  -2    1.35    4.72
   6 -12  -2   -2.98    6.17
  -6 -12   2    1.80    5.32
  -6 -12   2   -7.50    7.64
  -6 -12   2    1.03    8.20
   6 -13  -2  107.98   10.91
  -6 -13   2   74.66   12.49
   6 -13  -2   84.39    9.37
  -6 -13  -2   92.27   12.77
   6 -13   2   93.46   10.30
  -6 -13  -2   77.89    9.72
   6 -14  -2    5.35    6.27
   6 -14  -2    3.82    4.42
  -6 -14  -2    5.01    6.17
  -6 -14  -2    7.02    6.17
   6 -14   2    3.03    5.85
  -6 -14   2   19.33    9.38
  -6 -14   2    2.72    5.35
  -6 -15  -2    8.82    7.15
   6 -15  -2   -0.10    3.88
   6 -15   2    3.16    5.61
   6 -15  -2    2.51    4.61
   6  15  -2   -3.10    3.26
  -6 -15   2   -3.59    6.51
  -6 -15  -2    1.90    5.16
  -6 -15   2  -10.51    7.97
  -6  16  -2   15.97    7.32
  -6 -16  -2    3.03    5.24
   6 -16  -2   -3.36    3.26
   6 -16  -2   -5.69    5.14
  -6 -16   2   -1.35    5.52
  -6 -16   2    1.19    4.98
  -6 -16  -2    5.02    4.49
  -6 -17  -2    7.17    5.07
   6 -17  -2    9.77    5.05
  -6 -17   2    4.40    4.47
  -6 -18  -2   -6.03    3.67
  -6 -18   2   -1.95    4.11
   6 -18  -2   -2.48    3.37
  -6 -18  -2    1.08    3.79
   6 -18   2    2.60    5.19
  -7   0   2 2212.07   37.40
  -7   0  -2 2095.64   37.38
  -7  -1  -2    2.96    4.27
  -7   1   2    2.67    4.01
  -7   1  -2    0.13    3.50
  -7  -1   2    6.57    4.46
  -7  -2  -2  491.72   19.48
   7   2  -2  457.19   15.41
  -7  -2   2  452.63   17.55
   7   3  -2   12.14    4.81
  -7  -3   2   10.81    5.21
  -7  -3  -2   19.37    5.31
   7  -3  -2    6.38    3.96
  -7  -4  -2 1037.66   30.39
   7   4  -2 1059.75   25.03
  -7   4  -2 1016.56   26.52
  -7  -4   2  998.63   29.18
  -7  -5  -2   12.83    6.27
   7   5  -2    7.81    4.09
   7  -5  -2    2.69    3.44
  -7  -5   2   -0.19    4.83
   7   6   2   11.32    3.21
   7  -6  -2   13.49    4.04
  -7  -6  -2   11.37    3.70
  -7  -6   2   14.67    5.30
  -7  -6  -2   26.28    6.97
   7   6  -2   25.09    5.97
   7  -7  -2   47.58    6.25
   7   7  -2   37.77    6.57
  -7   8  -2  869.95   26.46
   7   8  -2  937.79   26.85
  -7  -8  -2  880.46   25.45
   7  -9  -2   10.61    4.65
  -7   9  -2    7.03    4.81
  -7  -9  -2    3.97    5.28
   7   9  -2   -4.62    6.34
   7 -10  -2  211.22   12.74
  -7 -10  -2  185.83   14.96
  -7 -10   2  179.17   16.01
  -7 -10  -2  183.03   13.42
  -7 -10   2  203.70   13.55
   7  10  -2  197.34   13.88
  -7  10  -2  191.75   12.47
   7 -11   2   25.10    7.60
   7 -11  -2   17.69    5.69
  -7 -11   2    8.21    7.86
  -7 -11  -2    8.58    5.16
  -7 -11  -2   28.02    9.33
  -7 -11   2   10.90    7.51
   7 -12   2  169.96   12.29
  -7 -12  -2  145.78   14.22
  -7 -12   2  179.29   13.69
   7 -12  -2  145.77   11.36
  -7 -12   2  152.93   15.08
  -7 -12  -2  141.06   11.86
   7 -13  -2   11.06    6.14
   7 -13   2    0.05    6.13
   7 -13  -2    0.75    4.74
  -7 -13   2    9.75    8.67
  -7 -13  -2    4.73    5.64
  -7 -13  -2    8.99    6.65
  -7 -13   2    7.65    6.49
   7 -14   2   11.52    5.65
  -7 -14  -2    7.06    8.12
  -7 -14   2    0.07    6.45
  -7 -14   2    6.56    7.76
   7 -14  -2    1.73    6.19
   7 -14  -2   -1.71    3.82
   7  14  -2    6.60    3.45
  -7 -14  -2    9.25    5.93
  -7 -15   2    8.63    7.01
  -7 -15  -2    2.02    4.58
  -7 -15  -2    3.65    6.12
   7 -15  -2    5.12    5.39
   7  15  -2    6.44    3.12
   7 -15  -2    8.97    3.53
  -7  15  -2    3.82    6.41
  -7 -15   2    3.51    5.67
  -7 -16   2    8.93    6.09
  -7 -16   2   -4.07    4.25
   7 -16  -2   10.00    6.02
  -7 -16  -2    1.27    5.36
  -7 -17   2    8.40    5.35
  -7 -17  -2   -2.50    4.65
  -7 -17  -2    3.02    3.89
   7 -17  -2    2.18    4.35
   7 -17   2   -1.68    3.93
  -7 -18  -2  219.75   10.47
  -7 -18   2  230.61   11.92
  -7 -18  -2  191.32   10.47
  -8   0   2   41.24    7.33
   8   0  -2   46.06    6.78
  -8  -1  -2  244.52   15.26
  -8  -1   2  243.00   14.11
  -8   1   2  258.12   14.45
   8   1  -2  249.40   12.16
   8   2  -2   -0.78    4.37
  -8  -2   2    4.82    4.30
  -8  -2  -2    6.78    5.15
   8  -2  -2   -4.81    3.68
  -8   2   2    6.26    4.76
   8   3  -2    6.06    4.18
  -8  -3   2    7.99    4.87
   8  -3  -2   12.38    4.48
  -8  -4   2   17.40    6.56
   8   4  -2   14.98    5.41
  -8  -4  -2   14.12    6.69
   8  -4  -2   16.66    4.96
   8   5  -2   14.11    6.11
  -8  -5  -2    4.82    5.36
   8  -5  -2   14.86    4.25
  -8   6  -2    0.64    5.53
  -8   6  -2    3.26    2.91
   8  -6  -2   11.50    4.97
   8   6  -2    4.06    5.60
  -8   7  -2  546.59   21.97
   8   7  -2  530.58   20.05
  -8   8  -2   18.00    5.32
   8  -8  -2   19.86    5.58
  -8   8  -2   31.36    7.83
   8   8  -2   19.34    5.77
  -8  -9  -2    8.45    5.90
   8   9  -2    9.16    6.63
  -8   9  -2    4.19    4.55
   8  -9  -2   -6.97    4.14
  -8 -10  -2    1.62    6.19
   8 -10   2    8.38    6.51
  -8  10  -2    1.18    4.76
   8  10  -2    5.87    5.15
  -8 -10  -2   13.46    5.71
   8 -10  -2    0.05    4.38
  -8 -10   2    4.53    4.98
  -8 -11  -2  135.15   11.63
  -8 -11   2  161.75   13.39
   8 -11  -2  163.80   12.28
   8 -11   2  129.50   10.58
  -8 -11  -2  152.68   14.56
  -8 -12   2   23.44    7.79
  -8 -12   2   11.73    7.37
   8 -12   2   17.55    6.72
  -8 -12  -2    5.06    6.42
   8  12  -2   15.10    4.06
   8 -12  -2   12.32    4.92
   8 -12  -2   20.25    6.93
  -8 -12  -2   17.86    6.51
   8 -13   2   24.65    6.06
   8 -13  -2   43.82    8.30
   8 -13  -2   21.13    5.44
  -8 -13   2   25.43    7.16
  -8 -13   2   35.92    9.86
  -8 -13  -2   37.06    8.29
   8  13  -2   29.05    4.69
  -8  13  -2   47.39   10.23
  -8 -13  -2   36.00    6.66
  -8 -14  -2    5.27    7.26
   8  14  -2    1.80    3.24
  -8  14  -2   -3.01    5.45
  -8 -14   2  -11.01    6.49
   8 -14  -2    5.66    4.68
  -8 -14  -2    2.01    4.19
  -8 -14   2    4.87    6.56
   8 -14  -2    1.97    2.38
  -8 -15  -2    2.15    4.57
  -8 -15  -2    5.28    3.26
  -8 -15   2    6.63    6.65
   8 -15  -2    2.24    4.03
  -8 -15   2    5.39    5.50
   8  15  -2   21.52    3.09
  -8 -16   2    0.06    3.81
  -8 -16  -2   10.93    6.40
   8 -16   2    2.52    5.30
   8 -16  -2    4.19    4.84
  -8 -16  -2   -2.50    4.61
   8 -17   2   36.34    6.90
   8 -17  -2   24.20    4.24
  -8 -17  -2   34.16    5.30
  -8 -17   2   34.72    6.15
  -8 -17  -2   32.74    5.23
  -9   0   2 3441.23   57.21
  -9   1   2   -0.95    4.65
   9  -1  -2    4.30    4.42
   9   1  -2    0.58    4.68
  -9  -1   2    1.17    4.54
   9  -2  -2   18.91    5.02
  -9  -2   2   16.17    6.13
   9   2  -2   11.21    5.40
  -9   2   2   12.57    5.36
  -9  -3  -2    6.38    5.18
   9   3  -2    5.04    5.08
   9  -3  -2    9.33    4.82
   9   4  -2  104.81    9.92
  -9   4  -2  113.30   12.24
  -9  -4  -2  100.93   12.99
  -9  -5  -2   -7.71    7.47
  -9   5  -2    2.60    6.13
   9   5  -2    3.52    5.32
   9  -5  -2    8.54    4.66
  -9  -6  -2  122.40   14.67
  -9   6  -2  136.55   12.68
   9   6  -2  129.07   10.78
  -9   7  -2    4.99    6.33
   9   7  -2    1.47    3.07
  -9  -7  -2   -6.28    8.11
  -9   7  -2    1.64    5.16
   9   7  -2    6.40    5.59
   9  -7  -2    6.09    4.69
   9  -8  -2  310.63   15.68
   9   8  -2  260.66   15.64
  -9   8  -2  255.79   16.27
  -9  -8  -2  298.82   22.36
   9   8  -2  272.43   10.96
   9   9  -2    9.85    5.92
   9   9  -2    3.72    3.86
   9  -9   2    5.32    5.80
   9  -9  -2   13.48    5.33
  -9   9  -2    7.72    5.36
  -9  -9  -2    5.63    4.99
  -9  10  -2   78.17   10.91
   9  10  -2   55.55    6.05
   9  10  -2   90.77   10.84
   9 -10   2   64.44    7.72
  -9  10  -2   76.40    8.52
  -9 -10  -2   79.52   10.19
  -9 -10   2   79.89    9.61
  -9  11  -2   -6.00    5.24
  -9 -11   2   -4.92    6.59
   9  11  -2   -2.55    4.23
   9 -11   2    3.51    5.32
  -9 -11  -2    2.66    4.76
   9 -11  -2    0.78    3.64
   9 -12  -2  159.84   11.66
  -9 -12  -2  140.51   11.40
  -9 -12  -2  161.63   14.42
   9 -12  -2  157.26   11.69
  -9  12  -2  136.57   14.43
  -9 -12   2  139.32   11.84
   9  12  -2  171.18    8.79
  -9  13  -2    7.27    4.00
  -9 -13   2   -7.65    6.26
   9 -13  -2    8.37    5.94
   9  13  -2   -0.60    3.49
  -9 -13  -2   10.99    7.35
  -9 -14   2   18.01    5.57
   9  14  -2   38.87    4.07
  -9 -14  -2   36.91    7.48
   9 -14  -2   26.09    5.84
  -9 -15  -2    9.13    5.67
   9 -15   2   -1.77    4.39
   9 -15  -2   -0.94    4.75
   9 -16   2    7.68    5.66
   9 -16  -2   19.25    4.31
  -9 -16  -2   16.51    4.45
  -9 -16  -2   27.37    6.25
   9 -17   2    2.37    3.32
 -10   0   2   45.19    9.16
 -10   0  -2   40.04    9.93
 -10  -1   2    0.08    4.91
 -10   1  -2    9.68    6.90
 -10   1   2   10.95    7.35
  10   1  -2    7.04    4.55
 -10  -1  -2    4.65    5.28
  10  -1  -2   12.07    4.93
 -10   2  -2    7.88    6.83
  10   2  -2   -3.59    4.84
  10  -2  -2   10.42    5.49
 -10   2   2   15.54    7.49
 -10  -2  -2   -0.52    6.40
 -10   3   2   51.56    9.27
 -10  -3  -2   49.30    9.98
  10   3  -2   51.08    7.96
 -10   3  -2   58.75    9.62
  10   4  -2    1.65    4.37
 -10  -4  -2    2.82    7.31
  10  -4  -2    3.09    4.47
 -10   4  -2   -3.87    5.12
  10   5  -2   12.11    5.86
 -10  -5  -2    2.04    6.30
  10  -5  -2    7.31    5.02
 -10   5  -2   11.86    6.60
  10  -6  -2   18.43    3.45
 -10  -6  -2   23.03    8.10
 -10   6  -2   32.90    8.60
  10   6  -2   23.09    5.05
  10   6  -2   20.73    6.15
  10   7  -2   32.81    7.31
 -10  -7  -2   16.10    9.33
 -10   7  -2   34.27    8.82
  10   7  -2   25.68    5.16
  10  -7   2   15.95    5.20
 -10   7  -2   22.63    7.19
  10  -7  -2   11.16    5.34
 -10   8  -2   14.12    8.89
  10   8  -2   10.79    6.53
  10   8  -2    6.54    3.51
  10  -8   2   10.72    4.97
  10  -8  -2    6.01    4.88
 -10   8  -2    9.64    5.79
 -10  -8  -2   14.06    9.59
  10  -9   2    4.94    4.68
  10   9  -2    3.35    5.80
 -10   9  -2   10.81    5.76
 -10  -9  -2    8.00    8.70
  10  -9  -2    6.00    4.58
  10   9  -2    7.14    4.52
  10  10  -2    1.67    3.38
 -10 -10   2    2.12    4.29
 -10  10  -2   -0.35    3.88
  10  10  -2   -3.76    4.72
  10 -10  -2    9.56    5.31
 -10 -11  -2   -8.46    5.52
  10 -11  -2    0.74    5.27
 -10 -11   2    7.63    6.40
  10  11  -2   -0.24    4.10
  10 -12  -2    1.78    4.69
 -10 -12   2   -0.94    5.15
 -10 -12  -2    7.91    6.29
 -10 -13   2   10.75    5.13
 -10 -13  -2   -4.00    6.22
  10 -13  -2   11.57    4.72
  10 -14   2    1.40    4.83
 -10 -14  -2   -2.92    4.33
 -10 -14   2    5.48    3.98
  10 -14  -2    0.46    4.36
 -10 -15  -2   28.43    6.18
  10 -15  -2   14.12    3.82
  10 -15   2   27.62    6.77
 -10 -15  -2   27.74    5.79
  10 -16   2   -2.22    4.38
 -10 -16  -2    2.99    3.87
 -10 -16  -2   -2.53    3.46
 -11   0  -2  327.72   20.84
  11   0  -2  366.46   17.84
 -11   0   2  395.03   23.35
  11  -1  -2   10.91    4.82
 -11  -1   2    7.70    5.98
 -11  -1  -2    9.82    5.72
  11   1  -2   12.98    3.14
 -11   1   2    3.73    5.25
 -11   1  -2   -0.08    4.74
  11  -1  -2    5.59    3.31
  11   1  -2   -1.49    5.44
 -11  -2  -2  656.48   28.97
  11   2  -2  762.65   25.51
 -11   2  -2  653.69   27.88
  11   2  -2  614.75   14.44
  11  -2  -2  752.31   15.42
 -11   2   2  760.95   31.29
 -11  -2   2  777.39   32.92
 -11  -3  -2    2.62    6.56
 -11   3  -2   -2.53    5.97
 -11   3   2   10.05    7.47
  11  -3  -2  -11.85    5.81
  11   3  -2    4.46    5.53
 -11  -3   2   -0.10    7.83
  11  -3  -2   -1.89    2.49
  11   4  -2   54.75    7.99
 -11  -4  -2   57.72   11.66
 -11   4  -2   61.01    9.49
  11  -4  -2   62.42    5.37
  11   5  -2    3.35    2.30
  11   5  -2   -5.51    5.51
  11  -5  -2   -0.23    2.58
  11  -5  -2    2.42    4.25
 -11   5  -2    4.91    6.81
 -11  -5  -2   -8.51    8.95
 -11  -6  -2 1268.85   43.51
 -11   6  -2 1278.15   36.54
  11  -6  -2 1174.64   18.87
  11   6  -2 1260.87   32.82
  11   6  -2 1300.41   21.73
 -11   7  -2   -3.24    8.53
  11   7  -2    7.80    5.58
  11   7  -2   -2.66    3.84
 -11  -7  -2   16.78    8.95
 -11   7  -2    6.04    5.29
 -11   8  -2   75.45   10.83
 -11   8  -2   72.11    9.78
  11   8  -2   70.17    9.62
 -11  -8  -2   65.63   12.03
 -11  -9  -2    6.68    8.54
  11   9  -2    1.62    5.58
 -11   9  -2    2.04    4.18
 -11 -10   2    3.79    4.59
  11  10  -2   -5.66    2.69
 -11 -10  -2   -0.10    6.93
  11  11  -2    0.83    1.92
  11 -11  -2   -2.88    4.98
 -11 -11   2    3.61    5.69
  11  12  -2  108.32    5.91
  11 -12  -2  126.81    9.27
 -11 -12   2  112.67    9.66
 -11 -13   2   10.77    5.03
  11 -13  -2   -1.93    3.70
 -11 -13   2   -6.01    7.30
 -11 -14   2   15.34    6.79
  11 -14  -2    0.61    2.66
  11 -14   2    9.24    6.21
  11 -15   2    2.95    4.47
 -11 -15  -2   -0.18    4.27
  12   0  -2    7.40    3.24
  12   0  -2    7.11    5.64
 -12   0   2   -5.82    7.86
 -12   0  -2   11.56    7.63
 -12   1   2   10.81    7.67
 -12  -1   2   16.57    7.68
  12  -1  -2   -1.91    4.60
 -12  -1  -2    7.98    6.63
 -12   1  -2    8.40    7.05
  12  -1  -2   21.31    3.99
  12   1  -2   15.40    5.97
 -12   2  -2   13.11    7.87
  12   2  -2   17.84    3.91
  12  -2  -2   32.30    4.72
 -12  -2   2   23.30    9.21
  12   2  -2   26.38    7.53
 -12  -2  -2   18.09    8.96
 -12   2   2   26.87    7.69
 -12   3   2   23.53    8.68
  12  -3  -2   -3.69    4.43
 -12  -3  -2   10.19    8.17
 -12   3  -2    3.17    6.43
  12   3  -2    1.20    4.24
 -12  -3   2    2.78    6.90
 -12  -4   2    1.48    8.86
 -12  -4  -2   10.64    9.09
 -12   4  -2  -10.17    7.76
  12   4  -2   -0.13    5.31
  12  -4  -2    1.79    2.89
 -12   4  -2    0.10    6.68
 -12  -5  -2   23.94    9.16
 -12  -5   2   36.49   10.01
  12   5  -2   38.27    7.96
 -12   5  -2   30.36    7.96
  12  -5  -2   29.92    3.84
  12   5  -2   17.96    3.30
  12   6  -2   25.58    3.54
 -12   6  -2   54.73    8.61
 -12  -6   2   46.43   11.78
  12   6  -2   40.51    8.29
 -12   6  -2   46.59   11.82
 -12  -6  -2   42.24   11.50
 -12   7  -2   89.31   12.73
  12   7  -2   66.67    5.87
 -12  -7  -2   50.15   10.75
 -12   7  -2   61.49    9.09
  12   7  -2   67.15    8.87
  12   8  -2    6.93    5.69
 -12   8  -2   10.96    8.24
 -12   8  -2    0.47    5.05
 -12  -8  -2   11.28    8.46
 -12  -9  -2    3.88    7.24
  12   9  -2    8.41    5.23
 -12   9  -2    9.40    5.13
 -12  -9   2   11.30    5.19
 -12 -10  -2   -3.03    6.91
 -12 -10   2    7.38    7.71
  12 -10  -2    1.29    3.83
 -12 -10   2    3.01    4.79
 -12 -11   2   36.06    6.06
 -12 -11   2   29.49    9.25
  12 -11  -2   21.84    4.67
 -12 -12   2    8.94    8.12
  12 -12  -2    3.95    2.75
 -12 -13   2    7.23    6.08
  12 -14   2    0.48    3.29
 -12 -14  -2    1.09    4.79
  12 -15   2    8.80    3.16
 -13   0  -2   39.21    9.92
  13   0  -2   43.07    4.59
 -13   0   2   44.99   11.29
  13   1  -2    0.45    3.19
 -13  -1   2   -0.72    6.46
 -13   1   2   -9.64    8.46
 -13   1  -2    7.48    6.91
  13  -1  -2    6.38    3.30
 -13  -1  -2    0.35    7.18
 -13  -2   2  698.95   32.93
  13  -2  -2  590.76   13.98
  13   2  -2  695.97   15.44
 -13   2   2  697.09   32.16
 -13   2  -2  600.08   27.34
 -13  -2  -2  660.49   29.37
 -13  -3   2   24.20    9.31
 -13  -3  -2   18.01    8.33
 -13   3   2   28.10    7.96
  13   3  -2   26.28    6.58
  13  -3  -2   24.76    3.89
 -13   3  -2   27.44    9.81
  13   3  -2   11.12    2.35
 -13   3  -2   22.56    7.20
 -13  -4   2   18.50   10.28
 -13  -4  -2    3.11    6.19
  13   4  -2   15.13    3.20
 -13   4  -2    8.09    9.40
  13   4  -2   -3.55    4.47
 -13   4  -2   -4.41    5.37
 -13  -5  -2   -2.61    6.01
 -13  -5   2    8.67   10.51
 -13   5  -2    1.06    4.57
  13   5  -2    1.32    3.85
 -13   5  -2   -2.19    9.73
 -13  -6  -2  390.71   24.14
 -13   6  -2  384.86   20.07
  13   6  -2  426.84   12.72
  13   6  -2  428.01   19.30
  13   7  -2    8.55    3.96
 -13   7  -2    7.47    6.36
 -13  -7  -2    4.12    7.39
 -13   7  -2    3.97    4.05
 -13  -7   2    3.31    8.87
 -13   8  -2  158.96   12.19
 -13  -8  -2  142.88   15.23
 -13  -8   2  179.86   12.27
 -13  -8   2  162.14   17.82
  13   8  -2  163.62   12.28
 -13   9  -2   -1.80    3.10
  13  -9  -2   -1.81    2.90
  13   9  -2    0.98    3.39
 -13  -9  -2   -4.22    5.60
 -13  -9   2   -1.01    8.80
 -13  -9   2    2.57    2.85
 -13 -10  -2   -4.98    5.66
  13 -10  -2    2.05    2.29
 -13 -10   2   -5.89    7.56
 -13 -11   2   -8.48    6.56
 -13 -12   2   62.39   10.75
 -13 -13  -2    3.41    5.01
  13 -13   2   -2.05    4.05
  13 -14   2   17.23    3.58
  14   0  -2    5.33    3.48
 -14   0   2   -2.40    7.71
 -14   0  -2   11.76    6.32
 -14   1  -2    7.01    5.34
 -14  -1  -2   16.60    6.38
 -14   1   2   12.01    7.89
 -14  -1   2   16.40    9.20
 -14   2  -2   -0.73    6.83
  14  -2  -2    8.34    3.15
 -14   2   2    0.37    6.78
 -14   2  -2   18.19    9.64
 -14  -2   2   -2.08    7.96
 -14  -2  -2    4.59    7.26
  14   2  -2    0.85    3.47
 -14   3  -2  164.10   14.13
  14   3  -2  159.04    7.74
 -14   3   2  184.55   16.16
 -14  -3   2  190.15   18.83
 -14  -3  -2  174.73   15.40
 -14  -4   2    0.65    7.41
 -14  -4  -2    5.84    6.20
 -14   4  -2    2.87    5.66
 -14  -5   2   -3.85    7.40
 -14  -5  -2    2.55    5.35
 -14   5  -2   -0.07    4.35
 -14   5  -2   16.15    8.85
 -14   6  -2    4.94    6.08
 -14  -6   2    3.86    9.38
  14  -6  -2    1.73    1.11
 -14   6  -2   -0.63    4.17
 -14  -6  -2    7.93    7.74
 -14   7  -2   22.13    6.86
  14   7  -2   -2.07    2.31
 -14  -7   2   18.88    8.73
 -14  -7  -2    6.05    7.55
 -14   7  -2   22.70    6.15
 -14  -8   2   -0.11    6.55
 -14  -8  -2   -2.03    6.08
 -14   8  -2    0.52    4.06
 -14  -9  -2   20.39    7.07
 -14  -9   2   31.10    9.59
  14   9  -2    3.93    1.93
 -14 -10  -2   -0.44    4.64
 -14 -10   2    0.47    5.47
 -14 -11  -2    8.88    5.56
 -14 -11   2    3.65    5.16
  14 -12   2   -4.00    3.45
 -14 -12  -2    1.28    4.82
 -15   0   2  359.10   22.12
 -15   0  -2  352.09   20.66
 -15  -1  -2   10.98    7.12
 -15   1   2   19.53    8.10
 -15   1  -2    7.47    6.81
  15   1  -2   10.10    2.49
 -15   1  -2   15.18    7.29
 -15  -1   2   14.33    8.01
  15   2  -2    4.08    2.95
 -15  -2  -2    7.32    5.83
 -15   2  -2   12.48    7.03
 -15  -2   2    5.04    7.64
 -15   2   2    8.64    6.72
 -15   2  -2   14.92    6.53
 -15  -3   2   18.68    8.19
 -15   3  -2   36.74    9.94
 -15  -3  -2   30.34    7.44
 -15   3  -2   28.08    7.88
 -15   3   2   23.62    7.38
 -15  -4   2   41.18   10.07
  15   4  -2   33.39    4.08
 -15  -4  -2   13.05    6.18
 -15   4  -2   27.76   10.05
 -15   4  -2   16.93    5.68
 -15  -5   2    2.70    6.26
 -15   5  -2   -3.54    5.29
 -15   5  -2   -3.71    3.77
 -15  -5  -2   -2.30    5.92
  15   5  -2    3.07    2.84
 -15  -6   2   17.25    8.57
 -15   6  -2   19.82    7.29
 -15  -6  -2   16.34    5.95
 -15   6  -2   18.21    5.55
  15   6  -2   10.44    3.02
 -15  -7  -2   -1.33    4.40
 -15  -7   2  -11.25    6.87
 -15   7  -2   -0.83    2.86
 -15   7  -2    2.54    5.66
 -15   8  -2  102.50    8.11
 -15  -8  -2   83.47   10.19
 -15  -9  -2    0.60    5.84
 -15  -9  -2    5.05    4.68
 -15  -9   2    1.35    6.78
 -15 -10  -2  133.52   10.48
  15 -11   2    1.55    2.02
 -16   0  -2   18.45    7.10
 -16   0   2   16.37    7.83
 -16   0  -2   21.92    7.49
 -16   1  -2   77.57   12.26
 -16  -1   2   45.75    9.60
 -16   1  -2   57.06    8.97
 -16  -1  -2   46.40    8.05
 -16   1   2   51.22    8.60
 -16  -1  -2   85.32   12.65
 -16  -2   2    7.88    7.34
 -16  -2  -2   11.30    8.14
 -16   2  -2   12.73    5.99
 -16   2  -2    2.90    7.66
 -16  -2  -2    1.39    5.57
 -16   2   2    0.36    3.96
 -16  -3   2   34.67    7.89
 -16  -3  -2   39.92    9.87
 -16   3  -2   41.29    9.42
 -16   3  -2   27.11    5.81
 -16  -3  -2   28.36    7.16
 -16  -4  -2    2.55    5.26
 -16  -4   2   -3.04    6.02
 -16   4  -2    2.44    6.46
 -16  -4  -2    0.14    5.34
 -16   4  -2    0.10    3.33
 -16  -5  -2   17.46    5.99
 -16   5  -2   25.95    5.96
 -16  -5  -2   25.91    7.78
 -16  -5   2   19.17    6.75
 -16   5  -2   14.33    4.38
 -16  -6  -2   -7.57    5.27
 -16  -6   2   10.77    7.17
 -16   6  -2   -3.08    4.51
 -16   6  -2    0.73    3.17
 -16  -6  -2   -4.20    5.92
 -16  -7   2   47.86    8.67
 -16  -7  -2   48.10    7.30
 -16   7  -2   37.55    4.88
 -16  -8  -2    1.49    4.87
 -16  -8  -2   -1.13    3.62
 -16  -8   2    7.88    6.26
  16  -9   2    4.90    0.77
 -16  -9  -2   34.74    5.94
 -17   0  -2   78.46    8.63
 -17   0   2   92.15   10.15
 -17   1  -2    8.55    7.59
 -17   1   2    3.91    3.90
 -17  -1   2    8.39    5.84
 -17  -1  -2    9.29    6.28
 -17   1  -2    5.97    4.71
 -17  -1  -2    2.05    3.89
 -17   2  -2   15.26    5.69
 -17   2  -2    2.59    2.96
 -17  -2   2    8.37    4.94
 -17  -2  -2   17.24    6.58
 -17  -2  -2    3.73    3.69
 -17  -3  -2   -0.47    4.42
 -17  -3   2    2.32    4.98
 -17   3  -2    5.53    3.96
 -17  -3  -2    2.23    3.47
 -17  -4  -2   -1.73    6.19
 -17  -4   2   -1.21    4.33
 -17   4  -2    3.65    2.94
 -17   4  -2    5.72    4.53
 -17  -4  -2    8.64    4.77
 -17   5  -2    2.24    3.03
 -17  -5  -2   10.23    6.22
 -17  -5  -2    6.10    3.58
 -17  -5   2    7.09    5.69
 -17   5  -2    5.33    3.06
 -17  -6   2   15.14    5.04
 -17  -6  -2    9.37    5.79
 -18   0  -2    2.11    3.25
 -18   1  -2   10.52    4.46
 -18  -1  -2   17.44    5.16
 -18  -2  -2   -0.88    3.33
 -18   2  -2   -3.05    3.35
 -18  -3  -2   14.10    5.36
 -18   3  -2    4.47    2.99
   0   0  -3    3.09    2.16
   0   0   3   -0.29    1.96
   0  -1   3   -0.56    1.69
   0   1   3    0.11    2.37
   0  -2  -3  221.16    8.10
   0  -3  -3   -2.81    3.09
   0  -3   3   -3.02    2.71
   0  -4  -3  420.09   12.61
   0  -4   3  347.97   10.72
   0  -5  -3    4.79    3.41
   0  -5   3    2.01    2.87
   0  -6   3  699.38   17.49
   0  -6  -3  794.53   20.01
   0  -7   3   -0.18    3.69
   0  -7  -3    7.33    3.40
   0  -7  -3   -3.41    3.41
   0  -8   3 3615.61   44.20
   0  -8  -3 3701.25   41.70
   0  -9  -3   -4.57    4.35
   0  -9  -3   -6.71    4.21
   0  -9   3    1.05    4.05
   0 -10  -3 1610.20   31.91
   0 -10   3 1460.53   33.48
   0  11  -3    2.08    2.65
   0 -11  -3    2.48    5.24
   0 -11   3   -4.83    5.49
   0 -12  -3  834.63   40.52
   0 -12   3  847.49   28.27
   0  12  -3  841.25   20.93
   0 -12  -3  862.41   27.83
   0 -12  -3  751.96   24.43
   0 -13  -3   -8.48   11.89
   0 -13   3   -0.65    4.27
   0 -13   3    0.66    6.43
   0 -13  -3   -1.78    5.63
   0 -13  -3   -5.31    7.54
   0  13  -3   -4.80    3.57
   0 -14  -3   20.76   11.98
   0  14  -3   17.75    3.89
   0 -14   3   14.32    6.57
   0 -14  -3   18.43    8.26
   0 -14   3   19.65    7.17
   0 -14  -3   22.34    7.73
   0 -15  -3   -7.42    9.93
   0 -15  -3    2.51    5.80
   0 -15   3    7.01    5.60
   0 -15  -3    1.61    5.84
   0 -15   3   -5.28    4.91
   0 -16  -3    7.54    5.16
   0 -16   3   15.72    5.40
   0 -16  -3    3.79    7.91
   0 -16   3    8.81    4.68
   0 -16  -3   13.88    8.67
   0 -17   3    0.82    6.53
   0 -17  -3   -2.26    4.49
   0 -17   3   11.54    3.44
   0 -17  -3   -5.58    7.58
   0 -17  -3    1.83    7.18
   0 -17   3   10.48    6.02
   0 -18  -3   74.48    9.21
   0 -18  -3   87.74    8.80
   0 -18   3   83.10   11.17
   0 -19   3   -0.24    4.23
   0 -19  -3   -3.31    2.60
   1   0   3   -1.18    1.95
  -1   0  -3    0.42    1.81
  -1  -1   3   31.85    3.18
   1   1   3   47.12    4.41
   1  -1   3   30.95    2.58
  -1  -1  -3   43.09    3.79
   1  -2  -3   51.18    4.79
  -1  -2   3   42.25    4.46
  -1  -2  -3   58.62    4.32
  -1  -3   3   19.45    3.74
  -1  -3  -3   28.49    3.74
   1  -3   3   21.82    2.21
   1  -3  -3   32.63    4.28
   1  -4  -3   37.23    4.82
  -1  -4  -3   46.36    4.82
  -1  -5  -3    6.58    3.51
   1  -5   3   -0.14    2.16
  -1  -5   3    1.97    3.44
   1  -5  -3    0.15    3.35
  -1  -6   3  278.32   12.23
  -1  -6  -3  272.21   11.65
   1  -6  -3  283.07   12.25
   1  -6   3  254.94    9.50
   1  -7  -3    7.51    3.40
   1  -7  -3   15.69    5.05
  -1  -7   3    3.16    4.11
  -1  -7  -3   14.82    4.50
  -1  -8   3  735.29   20.79
   1  -8  -3  731.76   18.84
   1  -8  -3  856.05   24.83
  -1  -8  -3  682.62   21.53
   1  -8   3  771.44   19.70
  -1  -8  -3  781.16   20.49
  -1  -8   3  673.34   21.94
  -1  -9  -3   22.51    6.00
   1  -9  -3   17.08    5.68
   1  -9   3   20.91    4.74
  -1  -9  -3   26.77    5.60
   1  -9  -3   18.60    5.11
  -1  -9   3   19.69    5.89
   1 -10   3  297.21   15.05
   1 -10  -3  294.81   14.00
  -1 -10  -3  295.44   14.80
  -1 -10   3  262.85   14.56
   1 -11   3   20.06    5.99
  -1  11  -3   14.71    4.24
  -1 -11   3   17.79    6.34
   1 -11  -3   15.14    6.12
  -1 -11  -3   14.69    5.39
   1  11  -3   11.73    4.01
   1 -12  -3  283.95   15.66
  -1  12  -3  310.22   13.27
   1 -12  -3  279.27   25.15
   1 -12   3  354.64   18.37
  -1 -12   3  335.08   18.22
   1  12  -3  283.58   12.18
   1 -12  -3  294.93   15.47
  -1 -12  -3  322.70   25.38
  -1 -12  -3  277.45   15.50
  -1 -13   3    1.28    5.96
  -1 -13  -3   15.61    6.66
  -1 -13  -3   11.30    9.12
  -1 -13  -3   11.65    7.25
   1 -13   3    9.88    6.36
   1 -13  -3   18.01    5.90
  -1  13  -3    4.32    3.07
   1 -13  -3   18.15    6.74
   1 -13   3    7.25    4.75
   1  13  -3    1.94    2.70
   1 -13  -3    2.64   12.26
  -1 -13   3   14.48    6.24
  -1 -14  -3   38.05    8.43
  -1 -14  -3   25.45   10.54
   1 -14  -3   33.05   12.52
   1  14  -3   23.63    4.09
   1 -14  -3   26.17    6.29
   1 -14  -3   35.43    9.22
  -1 -14   3   23.56    7.49
   1 -14   3   30.82    7.46
   1 -14   3   34.57    7.66
  -1 -14  -3   25.29    8.10
  -1 -14   3   30.17    6.77
  -1 -15   3   22.15    6.93
   1 -15   3   -1.15    6.30
   1 -15  -3   12.91    6.29
   1 -15  -3    5.34    4.56
  -1 -15  -3   20.86    6.99
  -1 -15  -3   16.28    7.39
  -1 -15  -3   24.74   11.03
  -1 -15   3    1.88    5.66
   1 -15   3   15.06    5.68
   1 -15  -3   21.07   11.28
  -1 -16   3   -4.42    4.80
  -1 -16  -3   -1.51    6.10
   1 -16   3   -5.10    3.59
  -1 -16  -3   -7.93    9.34
   1 -16   3   -1.30    5.96
   1 -16  -3    2.42    6.26
  -1 -16   3   -5.16    6.21
   1 -16  -3    2.36    5.78
  -1 -16  -3    8.15    5.77
   1 -16  -3    8.23    7.21
  -1 -17   3    0.87    6.42
   1 -17   3  -10.81    9.32
   1 -17   3    6.74    5.64
   1 -17  -3   -4.74    5.60
   1 -17  -3   -6.85    4.85
   1 -17  -3   11.30    6.09
  -1 -17  -3   -3.64    7.15
  -1 -17   3   -0.81    5.45
  -1 -17  -3   -1.62    7.09
  -1 -17   3    0.60    2.98
  -1 -17  -3    0.06    3.73
  -1 -18   3   37.89    9.51
   1 -18   3   40.12   10.21
  -1 -18  -3   38.83    6.13
   1 -18  -3   28.63    6.53
  -1 -18  -3   25.07    6.54
  -1 -19  -3    5.81    3.61
   1 -19   3    2.60    4.00
  -1 -19   3    4.85    5.05
   1 -19  -3    4.52    2.84
  -1 -19  -3    1.52    2.72
   2   0   3    0.01    1.60
  -2   0  -3   -2.26    1.83
   2  -1   3   18.62    1.62
  -2   1  -3   17.76    1.45
  -2  -2   3  376.78   11.53
  -2  -3  -3    9.16    3.52
  -2  -3   3    7.60    4.03
   2  -3  -3   10.02    3.53
   2  -4  -3  107.30    7.60
  -2  -4   3  114.66    8.68
  -2  -5  -3   18.64    4.47
  -2  -5   3   15.04    4.59
   2  -5  -3   13.21    4.19
   2  -5   3    8.88    1.90
   2  -6  -3 2420.76   35.57
  -2  -6  -3 2358.36   37.34
  -2  -7  -3    2.89    3.09
   2  -7  -3    0.51    3.59
   2  -7  -3   -1.16    3.38
  -2  -7   3   -2.19    4.79
  -2  -7  -3    2.39    4.01
   2   7  -3   -0.91    4.05
  -2  -8   3  256.37   15.12
   2  -8  -3  241.22   13.63
  -2  -8  -3  250.08   12.34
  -2  -8  -3  278.50   15.40
   2   8  -3  287.43   13.57
   2  -8  -3  234.59   10.41
   2  -9  -3   34.63    7.16
   2  -9   3   34.44    5.53
  -2  -9   3   24.59    6.81
   2  -9  -3   35.12    5.53
  -2  -9  -3   26.96    6.68
  -2  -9  -3   25.51    6.39
  -2  -9   3   30.15    6.66
  -2 -10  -3  146.23   11.05
   2 -10  -3  115.76    9.68
  -2 -10   3  158.75   12.17
   2 -10   3  158.19   10.83
   2  10  -3  140.37    8.57
  -2 -11   3   37.63    7.30
  -2  11  -3   28.49    4.74
   2 -11   3   34.41    6.38
   2  11  -3   30.35    5.14
   2 -11  -3   29.09    6.42
  -2 -11  -3   37.86    7.26
   2 -12  -3 1157.54   30.07
   2  12  -3 1209.17   24.45
   2 -12   3 1239.14   32.38
   2 -12  -3 1150.72   28.91
  -2  12  -3 1133.66   24.94
  -2 -12   3 1147.25   33.73
  -2 -12  -3 1278.16   46.40
  -2 -12  -3 1093.67   30.78
   2 -13  -3  -10.80    4.96
   2 -13  -3    2.01    4.71
  -2 -13  -3   -2.42    7.91
  -2 -13  -3   -3.79    6.28
  -2 -13   3    0.31    7.27
  -2  13  -3   -1.59    2.93
   2 -13   3    0.13    4.15
   2 -13   3   -4.13    6.06
   2  13  -3    2.86    3.37
  -2 -14   3  232.45   17.16
   2  14  -3  134.27    8.16
  -2 -14  -3  204.35   14.90
   2 -14   3  230.77   15.51
  -2 -14   3  206.83   13.09
  -2 -14  -3  220.22   19.98
  -2 -14  -3  298.36   20.37
   2 -14  -3  204.77   14.01
   2 -14  -3  227.63   15.88
   2 -14   3  189.38   12.29
  -2 -15   3   10.64    6.43
   2 -15   3    7.88    6.35
   2 -15  -3    9.44    6.19
  -2 -15   3    5.01    4.74
  -2 -15  -3  -12.83   10.35
   2 -15  -3   13.32    6.56
  -2 -15  -3    9.31    9.57
  -2 -15  -3    6.86    5.95
   2 -16  -3   29.19    7.28
  -2 -16   3   37.98    7.80
  -2 -16   3   27.19    8.93
  -2 -16   3   24.07    7.16
  -2 -16  -3   36.04    8.16
  -2 -16  -3   30.28    9.83
   2 -16   3   22.55    7.44
   2 -16  -3   24.08    6.58
  -2 -16  -3   16.22    6.33
  -2 -17  -3    0.08    4.98
  -2 -17   3   -1.15    6.06
   2 -17   3    1.17    9.23
  -2 -17   3    4.09    3.93
   2 -17  -3   -8.78    4.43
  -2 -17  -3    0.49    4.87
  -2 -17  -3    1.39    5.65
   2 -17   3   -7.08    5.46
   2 -17  -3   -2.93    6.71
   2 -18  -3  190.45   12.04
  -2 -18  -3  159.67   10.40
   2 -18   3  161.69   15.50
  -2 -18   3  167.18   13.88
  -2 -19   3    4.25    4.17
  -2 -19  -3   -0.83    2.83
  -2 -19  -3    6.58    3.38
   2 -19  -3    0.46    3.12
   3   0   3   -0.29    1.85
  -3   0  -3   -1.30    1.89
   3  -1   3  389.75    6.38
  -3  -1  -3  482.13   12.00
  -3  -2  -3  151.41    7.69
  -3  -2   3  102.93    6.99
  -3  -3   3   65.95    6.47
  -3  -3  -3   82.07    6.79
  -3  -4   3  260.91   12.17
   3  -4  -3  234.90   10.83
  -3  -5   3   35.53    6.03
   3  -5  -3   39.22    5.90
  -3  -5  -3   43.69    6.89
   3  -6  -3  732.33   21.08
  -3  -6   3  715.27   23.06
   3  -7  -3   53.32    7.38
  -3  -7   3   48.91    7.75
   3  -7  -3   47.60    5.50
   3   7  -3   48.84    6.29
  -3  -7  -3   51.95    7.46
  -3  -7  -3   48.59    6.03
  -3  -8   3   38.99    7.60
  -3  -8  -3   27.95    7.07
   3  -8  -3   21.71    5.30
   3  -8  -3   24.40    4.31
  -3  -8  -3   30.39    5.85
  -3  -9   3   14.51    5.84
  -3  -9  -3   14.82    5.14
   3  -9  -3    9.91    4.98
   3  -9  -3    6.24    3.53
   3   9  -3   16.24    5.80
  -3  -9   3   10.44    5.70
  -3 -10  -3    2.34    4.02
   3  10  -3    0.57    3.31
  -3  10  -3    1.01    3.20
   3 -10  -3    4.44    4.21
  -3 -10   3    9.65    6.19
   3 -11  -3   17.89    5.20
   3  11  -3   29.91    4.56
  -3 -11  -3   19.44    5.90
  -3 -11  -3   29.38    9.73
  -3  11  -3   32.66    5.22
  -3 -11   3   25.02    7.51
   3 -12  -3  357.36   17.00
  -3  12  -3  352.94   14.60
  -3 -12  -3  354.33   17.94
   3 -12  -3  314.71   15.74
  -3 -12  -3  351.53   24.15
  -3 -12   3  354.69   19.08
   3  12  -3  349.62   13.36
   3 -13  -3   12.79    4.92
   3 -13   3   29.01    7.49
  -3 -13   3   24.23    8.99
   3  13  -3   -0.88    3.54
   3 -13  -3   22.37    7.54
  -3 -13  -3   16.86    5.66
  -3  13  -3   34.50    5.43
  -3 -13  -3   35.13   10.33
  -3 -14   3  170.03   11.84
  -3 -14   3  195.41   16.19
   3  14  -3  158.63    8.86
   3 -14  -3  166.99   12.45
   3 -14  -3  182.48   13.46
   3 -14   3  156.54   12.06
  -3 -14  -3  179.88   17.66
  -3 -15  -3    7.29    6.05
  -3 -15  -3   13.02    9.89
   3 -15  -3    6.03    4.95
  -3 -15   3   -5.01    4.77
   3 -15   3   10.38    6.99
  -3 -15  -3   11.56    7.89
   3 -15  -3   12.54    6.50
  -3 -15   3    0.32    5.53
   3 -16  -3   11.31    5.72
  -3 -16   3    5.24    8.57
  -3 -16   3    4.96    6.16
   3 -16   3    6.09    6.19
  -3 -16   3   13.42    7.13
   3 -16  -3    2.55    4.62
  -3 -16  -3   10.09    6.14
  -3 -16  -3    5.92    8.10
  -3 -16  -3   -0.40    8.00
   3 -17  -3    3.00    6.53
  -3 -17   3   -4.27    7.02
   3 -17   3   -5.71    4.61
  -3 -17  -3    6.96    5.80
  -3 -17  -3   -6.18    5.20
   3 -17  -3   -1.67    3.69
   3 -17   3   12.80    9.25
  -3 -17  -3   -6.05    4.81
  -3 -17   3    2.00    4.25
   3 -18  -3   83.04    8.12
  -3 -18  -3   64.86    8.34
  -3 -18  -3   85.15    8.15
   3 -18   3   66.01   10.39
  -3 -18   3   69.75    9.29
  -3 -19  -3    3.23    2.60
  -3 -19   3    1.49    4.43
   3 -19  -3    2.15    2.50
  -3 -19  -3   -0.30    2.64
   4   0   3   -0.38    2.38
  -4   0  -3    3.09    2.52
  -4   1  -3   50.99    3.42
  -4  -1  -3   62.91    5.53
  -4  -2  -3  373.70   13.40
  -4  -2   3  289.92   12.42
  -4  -3   3    1.74    3.55
  -4  -3  -3   13.37    4.07
  -4  -4   3 1614.73   31.32
  -4  -4  -3 1751.30   32.99
   4  -5  -3   30.02    5.87
  -4  -5   3   30.05    5.96
  -4  -5  -3   30.73    6.06
  -4  -6   3 1486.98   34.34
   4   6  -3 1434.39   29.62
  -4  -7  -3   -0.99    5.60
   4  -7  -3   -3.37    2.58
  -4  -7   3    0.06    4.52
   4   7  -3    3.74    4.71
   4  -7  -3    2.53    4.30
  -4  -7  -3    7.03    3.87
  -4  -8   3  176.47   13.82
   4   8  -3  220.78   12.70
   4  -8  -3  210.12   10.53
  -4  -8  -3  212.32   13.16
  -4  -8  -3  228.54   16.99
  -4  -9  -3   11.95    5.00
   4   9  -3   15.49    6.21
   4  -9  -3    3.42    3.56
   4  10  -3   -3.14    6.22
   4  10  -3   17.90    4.57
  -4  10  -3   -0.68    3.16
   4 -10  -3    0.69    3.43
  -4 -10   3    9.55    6.83
  -4 -10  -3    7.16    5.74
  -4 -11  -3   -4.59    6.28
   4 -11  -3    1.68    4.37
  -4  11  -3    4.71    3.91
  -4 -11  -3    6.63    8.66
   4 -11  -3    5.17    4.94
  -4 -11   3    1.43    5.85
   4  12  -3  715.91   19.16
  -4 -12  -3  647.48   30.82
  -4 -12   3  638.56   25.70
   4 -12   3  512.12   18.78
   4 -12  -3  592.32   20.48
   4 -12  -3  641.32   22.48
  -4 -12  -3  597.56   23.96
  -4  12  -3  615.43   19.43
   4  13  -3   14.97    3.97
  -4 -13   3   45.24   10.18
  -4 -13  -3   62.76   12.90
  -4 -13  -3   40.51    7.95
   4 -13  -3   48.07    7.83
   4 -13  -3   23.61    6.14
  -4  13  -3   41.77    5.97
   4 -13   3   33.33    7.47
  -4 -14  -3  575.22   28.57
   4 -14   3  536.63   20.14
  -4 -14   3  603.58   22.20
  -4 -14   3  612.26   26.17
   4 -14  -3  608.25   23.22
   4  14  -3  587.29   16.78
   4 -14  -3  629.59   22.33
  -4 -15   3    5.51    7.44
  -4 -15   3   -8.97    6.92
   4 -15   3    5.75    6.65
   4 -15  -3   -0.94    5.77
  -4 -15  -3    8.04    5.75
  -4 -15  -3   -7.61    5.82
  -4 -15   3    3.51    7.93
   4 -15  -3    0.32    4.48
  -4 -15  -3    1.34    6.07
   4 -16  -3   49.40    7.71
  -4 -16  -3   23.69    6.44
  -4 -16   3   24.14    9.41
  -4 -16  -3   43.44    8.59
  -4  16  -3   55.43   12.25
   4 -16  -3   31.59    6.04
   4 -16   3   43.33    7.69
  -4 -16  -3   51.26    9.12
  -4 -16   3   28.26    6.89
   4 -17  -3    5.82    4.33
  -4 -17   3    3.23    6.55
   4 -17  -3    2.85    3.37
  -4 -17  -3   -0.70    3.92
   4 -17   3    1.75    4.48
  -4 -17  -3    0.13    5.79
  -4 -17   3    4.00    4.30
   4 -17   3    1.54    9.02
  -4 -17  -3   12.87    4.76
  -4 -18  -3   92.92    7.76
  -4 -18   3   95.60    9.86
   4 -18  -3  121.78    9.00
  -4 -18  -3   89.49    9.20
  -4 -19   3   12.34    4.77
  -4 -19  -3    9.62    3.48
  -4 -19  -3    4.90    2.49
  -5   0  -3   -1.38    2.78
  -5  -1  -3  204.46   10.20
  -5  -1   3  215.43   11.20
  -5  -2   3    4.08    4.39
  -5  -2  -3    0.58    3.73
  -5  -3   3   19.21    5.01
  -5  -4   3  472.21   18.07
  -5   4  -3  474.17   18.68
   5   5  -3  201.09   11.77
  -5  -5  -3  227.29   14.41
  -5  -5   3  217.09   13.70
  -5  -6  -3  135.05   12.06
  -5  -6   3  122.81   11.71
   5   6  -3  137.71   10.16
   5   7  -3   -2.12    5.49
   5  -7  -3    3.90    3.24
  -5  -7   3   -1.77    4.84
  -5  -7  -3    3.80    5.68
   5  -8  -3   10.53    4.04
   5   8  -3   13.84    6.25
  -5  -8  -3    1.87    4.19
  -5   9  -3    1.76    4.05
   5   9  -3    5.32    5.74
  -5  -9  -3    2.52    4.67
   5  -9  -3    5.08    4.00
  -5 -10  -3   20.31    8.12
  -5 -10   3   18.26    6.27
  -5  10  -3   15.46    5.05
   5 -10  -3   11.40    4.83
  -5 -10  -3   12.11    5.56
   5  10  -3   10.22    5.52
   5 -11  -3    6.47    3.64
  -5 -11  -3   30.17   10.13
  -5 -11  -3    6.82    5.20
   5 -11  -3   24.66    6.48
  -5  11  -3   14.12    4.59
  -5 -11   3   16.24    7.92
   5  12  -3   93.87    7.33
  -5 -12   3   56.60    9.39
   5 -12   3   59.13    8.94
  -5 -12  -3   65.80   12.52
   5 -12  -3   60.54    8.09
   5 -12  -3   62.78    8.76
  -5  12  -3   57.61    6.87
  -5 -12  -3   51.83    9.12
  -5 -13  -3   10.94    9.65
  -5 -13   3   -5.83    6.74
   5 -13   3   -5.34    6.98
   5 -13  -3   -5.29    5.03
  -5 -13   3   -4.79    7.77
   5 -13  -3   -1.21    4.88
  -5 -13  -3    4.11    5.85
  -5 -14  -3  113.54   13.40
   5 -14  -3  131.89   11.52
  -5 -14   3  132.42   11.88
   5 -14   3  108.89   10.48
  -5 -14  -3  105.65   10.93
  -5 -14   3  115.53   14.59
  -5 -15   3   15.93    7.41
   5 -15   3   11.48    6.89
  -5 -15  -3    2.11    4.77
  -5 -15   3   11.31    7.70
   5 -15  -3   13.42    6.53
  -5 -15  -3    7.55    7.97
   5 -15  -3   -0.98    4.77
  -5 -15  -3    9.96    6.71
  -5 -16   3    0.61    4.27
   5 -16   3    1.91    4.93
  -5 -16  -3   -6.36    6.89
   5 -16  -3    0.93    3.81
  -5 -16  -3   14.61    6.71
   5 -16  -3    5.42    5.60
  -5 -16  -3    6.68    4.27
  -5  16  -3   -9.66    8.78
  -5 -16   3   -4.31    5.70
  -5 -17  -3   -1.47    3.90
   5 -17   3   -0.31    3.15
  -5 -17  -3   -4.09    4.50
  -5 -17   3   -6.13    5.15
   5 -17  -3    4.17    4.87
  -5 -18  -3    3.04    3.54
   5 -18  -3   10.28    4.13
  -5 -18   3   10.81    5.47
  -5 -18  -3   10.14    4.57
  -6   0  -3    4.19    3.84
  -6  -1  -3    0.04    3.91
  -6  -1   3    0.35    3.50
  -6  -2   3  641.58   21.10
  -6  -2  -3  627.52   21.52
  -6  -3   3   49.54    6.65
   6  -3  -3   63.59    6.14
   6   3  -3   56.41    7.24
  -6  -3  -3   62.87    8.21
  -6   3  -3   48.65    6.22
  -6  -4   3  980.03   28.00
  -6  -4  -3 1032.82   30.35
  -6   4  -3  981.26   26.88
  -6  -5  -3   -5.35    5.97
  -6   5  -3    3.01    4.81
   6   5  -3    3.05    3.86
  -6  -5   3    5.25    4.52
   6  -5  -3    3.53    3.28
  -6  -6  -3   94.77   11.26
   6   6  -3  100.99    9.63
  -6  -6   3   94.06   10.81
  -6  -7  -3    5.37    4.18
   6  -7  -3    2.69    3.76
   6   7  -3   10.99    5.94
  -6   8  -3  107.21    9.90
   6  -8  -3  110.91    8.28
   6   8  -3  128.92    7.90
   6  -9  -3    4.51    4.03
  -6   9  -3    7.88    5.06
   6   9  -3    7.00    6.52
  -6  -9  -3    3.18    4.69
   6 -10  -3  352.94   15.15
  -6 -10   3  386.40   18.59
  -6  10  -3  331.94   15.96
  -6 -10  -3  328.25   17.33
   6  10  -3  350.01   13.44
  -6 -10  -3  343.23   20.76
   6  10  -3  345.02   17.95
   6 -10  -3  356.25   16.48
   6  11  -3    0.19    2.83
  -6  11  -3   14.91    4.92
  -6 -11  -3   18.26    7.23
   6 -11  -3   14.65    5.18
   6 -11  -3   12.95    5.16
   6 -11   3   11.26    7.00
  -6 -11  -3   27.04    7.84
  -6 -11   3   21.99    8.19
   6 -12  -3   37.85    6.89
  -6 -12   3   43.84    8.24
  -6 -12  -3   30.77    9.31
   6 -12  -3   47.69    8.90
  -6  12  -3   34.44    5.73
  -6 -12  -3   34.35    7.48
   6 -12   3   39.34    8.59
  -6 -13   3   28.17    7.09
  -6 -13   3   50.75   12.14
  -6 -13  -3   31.16    9.97
  -6 -13   3   20.51    7.78
   6 -13  -3   14.83    5.25
   6 -13   3   17.64    7.51
  -6 -13  -3   24.16    7.31
   6 -13  -3   28.29    7.72
  -6 -14  -3   45.75    7.27
   6 -14  -3   76.02   10.12
   6 -14   3   73.49    8.80
   6 -14  -3   70.57    8.24
  -6 -14   3   85.44   12.81
  -6 -14   3   72.91    9.72
  -6 -14  -3   60.52   10.09
  -6 -15   3   -4.65    6.80
  -6 -15  -3    3.33    7.20
  -6 -15   3   -1.48    5.55
  -6 -15  -3    7.56    7.02
   6 -15   3    8.25    5.83
   6 -15  -3    9.26    4.42
  -6 -15  -3   -4.47    4.63
  -6  15  -3   -0.48    7.55
   6 -15  -3    6.14    4.91
  -6 -16   3   20.45    6.31
  -6 -16   3   12.43    6.39
  -6 -16  -3   13.09    6.23
   6 -16  -3   13.53    4.85
  -6 -16  -3   12.16    7.22
   6  16  -3   10.93    3.07
   6 -16  -3   21.00    5.53
  -6 -16  -3    9.72    3.97
   6 -16   3   16.78    5.15
  -6 -17  -3   14.11    4.68
   6 -17  -3   10.77    4.44
  -6 -17  -3   11.94    4.65
  -6 -17   3   10.23    4.84
  -6 -18  -3    8.22    3.41
   6 -18  -3    1.67    0.89
  -6 -18  -3    8.06    3.67
  -6 -18   3    8.79    4.50
  -7   0   3   -2.59    4.61
   7   0  -3   -1.19    4.05
   7  -1  -3   -3.19    3.80
   7   1  -3   -2.10    3.62
  -7  -1  -3    7.37    4.92
  -7  -1   3    6.90    4.70
  -7  -2   3  565.80   21.45
  -7  -2  -3  481.15   20.67
   7   2  -3  612.73   19.36
   7  -2  -3  510.56   16.30
  -7  -3   3  140.03   11.24
  -7   3  -3  180.97   11.57
   7   3  -3  177.66   11.28
  -7  -3  -3  150.04   12.92
  -7  -4   3  107.16   10.51
   7  -4  -3   86.83    7.24
  -7  -4  -3  118.24   11.60
  -7   4  -3  102.58    9.73
   7   4  -3  121.29   10.00
  -7  -5   3   46.39    7.98
  -7   5  -3   41.23    7.26
  -7  -5  -3   42.06    8.35
   7   5  -3   42.90    7.09
   7  -5  -3   43.15    5.78
  -7   6  -3    2.77    5.50
   7   6  -3   -3.36    5.61
   7  -6  -3    2.26    4.00
  -7  -6  -3   -0.95    5.85
   7  -7  -3   16.64    4.91
  -7   7  -3   15.29    5.79
   7   7  -3    7.78    6.41
   7  -8  -3   71.11    7.48
   7   8  -3   59.23    8.83
  -7   8  -3   62.95    8.33
   7  -9  -3   21.85    5.58
  -7   9  -3   35.90    6.32
  -7  -9  -3   26.73    8.37
   7   9  -3   27.51    6.65
  -7 -10  -3  131.11   13.77
   7 -10   3  129.22   11.17
  -7 -10  -3  121.74   11.76
  -7  10  -3  132.00   10.67
   7  10  -3  145.33   13.38
   7 -10  -3  118.47   10.53
   7 -10  -3  135.31   10.34
  -7 -11  -3   51.83   10.13
  -7 -11   3   38.17    9.97
   7 -11   3   43.30    7.64
  -7 -11   3   51.90    8.56
  -7 -11  -3   48.43    8.18
  -7  11  -3   53.46    7.07
   7 -11  -3   56.74    7.64
   7 -11  -3   38.32    8.15
  -7 -12  -3    6.14    6.50
  -7 -12   3    1.77    5.98
   7 -12   3    3.85    5.40
  -7 -12   3   10.39    7.68
   7 -12  -3   -0.05    6.03
   7 -12  -3    3.83    4.15
  -7  12  -3   -2.15    3.42
  -7 -12  -3   -1.81    5.54
  -7 -13   3    6.92    6.27
  -7 -13  -3    8.30    6.43
   7 -13   3    6.19    6.66
  -7  13  -3   13.94    8.42
   7 -13  -3   13.35    5.18
   7 -13  -3    1.61    6.26
  -7 -13  -3    2.26    4.84
  -7 -13   3    0.07    5.04
  -7 -14  -3    7.24    7.52
   7 -14   3   -4.45    6.20
  -7  14  -3    0.81    5.35
   7 -14  -3  -10.24    6.11
   7 -14  -3    5.78    3.94
  -7 -14  -3    6.39    4.30
  -7 -14   3   12.39    7.28
  -7 -14   3   -5.24    5.98
  -7 -15  -3   -0.43    4.66
  -7 -15   3    0.65    6.91
   7 -15   3    1.61    4.94
  -7  15  -3    1.09    5.67
  -7 -15   3   13.37    6.26
   7 -15  -3   -1.19    6.09
  -7 -15  -3   11.04    4.52
  -7 -15  -3    0.33    5.19
   7 -15  -3   -1.43    3.65
   7  15  -3    6.04    3.23
   7  16  -3   28.67    3.43
  -7 -16  -3   34.65    6.74
   7 -16  -3   23.27    5.03
  -7 -16   3   23.48    6.87
  -7 -16  -3   38.50    6.59
  -7 -17  -3   -0.34    4.37
  -7 -17   3   -0.86    4.54
  -7 -17  -3    3.25    4.48
   7 -17  -3    2.28    3.28
  -7 -18  -3   13.21    3.41
  -7 -18  -3    5.38    3.00
   8   0  -3    6.48    4.85
  -8   0   3   -1.68    4.78
   8  -1  -3   -8.12    4.10
  -8   1   3   -0.13    4.76
   8   1  -3    2.12    4.00
  -8  -1   3   -0.71    4.87
   8   2  -3 2873.90   42.53
   8  -2  -3 2767.46   39.24
   8  -3  -3   32.25    5.75
  -8  -3  -3   26.38    7.44
  -8  -3   3   26.23    7.36
   8   3  -3   35.93    7.50
   8   4  -3  304.70   15.97
  -8  -5  -3   -8.61    6.86
   8   5  -3   -0.63    5.51
   8  -5  -3    5.40    4.46
  -8   5  -3    5.98    3.54
  -8   5  -3    0.28    5.27
   8  -6  -3   94.23    8.58
   8   6  -3   88.54    9.84
  -8   6  -3   72.04    9.98
  -8   6  -3  111.63   11.30
  -8   7  -3   50.11    8.37
   8   7  -3   36.74    8.35
  -8   7  -3   33.51    7.27
   8   8  -3   37.17    7.88
  -8   8  -3   45.23    7.67
  -8   8  -3   34.72    7.53
  -8  -8  -3   28.63    6.86
  -8   8  -3   35.64    8.03
   8  -9   3   23.78    6.17
  -8  -9  -3   24.93    7.81
  -8   9  -3   33.48    8.57
  -8   9  -3   28.24    6.03
   8  -9  -3   15.15    5.11
   8   9  -3   20.55    6.27
  -8 -10  -3  276.42   18.29
   8 -10   3  286.15   15.32
   8 -10  -3  299.19   15.29
  -8  10  -3  264.98   15.04
  -8  10  -3  244.14   20.51
   8  10  -3  287.02   17.59
   8 -10  -3  324.14   16.13
  -8 -11  -3   -6.69    7.50
  -8  11  -3   -1.65    6.63
  -8  11  -3   -6.14    4.55
   8 -11   3   -1.42    6.78
   8 -11  -3    6.92    5.00
  -8 -11   3   -6.41    5.77
   8 -11  -3   -4.55    5.86
   8  11  -3   -0.07    4.91
  -8 -11  -3   -0.13    1.52
   8 -12   3   47.04    8.73
  -8 -12  -3   28.28    7.65
   8 -12  -3   28.46    7.43
  -8  12  -3   29.71    8.81
   8 -12  -3   15.47    4.87
  -8  12  -3   20.63    4.93
  -8 -12   3   35.89    9.11
  -8 -13   3    0.18    5.19
   8 -13   3  -12.70    6.56
   8 -13  -3   -2.35    4.28
  -8 -13  -3   -3.47    5.18
   8  13  -3   -1.65    3.14
  -8 -13   3   -4.05    5.29
  -8  13  -3   -2.64    5.96
   8 -13  -3    8.31    4.66
  -8 -14   3   38.19    8.47
  -8 -14  -3   61.63    9.06
  -8 -14   3   43.34    8.68
   8 -14   3   40.76    6.72
  -8  14  -3   52.74    9.81
  -8 -14  -3   39.54    7.89
  -8 -15   3   12.27    5.64
  -8 -15   3   13.39    6.38
  -8 -15  -3    6.06    6.56
   8 -15  -3   15.64    3.39
   8 -15  -3   12.55    4.97
   8  15  -3    9.89    3.18
  -8 -15  -3    8.62    5.66
  -8 -16   3  234.42   14.44
  -8 -16  -3  207.92   12.85
   8 -16  -3  204.96    9.69
   8 -17   3    2.20    5.16
  -8 -17  -3    3.42    3.63
  -8 -17  -3    1.05    3.84
   9   0  -3   -3.89    5.45
   9   1  -3    2.97    5.38
   9  -1  -3   -6.66    4.80
   9   2  -3  565.62   21.41
  -9   2  -3  664.15   28.64
   9  -3  -3    0.05    4.66
  -9   3  -3   19.69    7.83
   9   3  -3    5.53    4.57
  -9  -3  -3    0.86    8.11
  -9  -4  -3   80.09   12.61
   9   4  -3   85.63    9.43
  -9   4  -3   90.11   11.18
   9  -4  -3   69.49    8.46
  -9  -5  -3   -5.29    8.46
   9   5  -3   -2.24    5.69
   9  -5  -3  -11.62    5.86
  -9   5  -3    2.73    6.58
  -9  -6  -3   -4.62    9.32
  -9   6  -3   11.90    5.78
   9   6  -3    8.67    6.55
   9  -6  -3    7.66    5.25
   9  -7  -3   -0.54    2.77
  -9  -7  -3    6.19    7.36
  -9   7  -3    2.54    5.53
  -9  -7  -3    8.63    5.34
   9  -7  -3   -7.25    4.53
  -9   7  -3    2.72    4.60
   9   7  -3   -2.39    5.21
  -9   8  -3   41.01    8.68
   9   8  -3   20.34    7.25
  -9   8  -3   33.24    8.93
  -9   8  -3   42.51    8.26
   9  -8  -3   28.39    3.73
   9  -8   3   30.78    6.25
   9  -8  -3   21.45    5.91
  -9  -8  -3   45.14    7.97
  -9   9  -3   43.70    8.57
   9  -9   3   43.42    7.77
   9  -9  -3   47.93    7.37
  -9   9  -3   52.75    8.65
   9   9  -3   43.68    8.83
  -9  -9  -3   45.45    8.38
  -9  10  -3   32.06    7.87
  -9 -10  -3   33.53    8.49
   9  10  -3   16.62    6.96
   9 -10  -3   22.66    6.83
  -9  10  -3   16.88    5.97
   9 -10   3   36.03    7.31
   9  10  -3   22.18    5.31
   9 -10  -3   21.40    5.90
   9  11  -3    2.67    4.16
   9 -11  -3   -2.90    5.65
   9 -11   3    0.05    5.85
  -9 -11  -3   -0.39    5.99
   9 -11  -3    0.32    4.45
  -9  11  -3   -3.77    4.30
  -9  11  -3   -5.62    4.72
  -9 -11   3    0.46    6.02
   9  12  -3    7.37    3.82
   9 -12  -3    1.22    3.65
   9 -12   3    3.58    5.84
  -9  12  -3   -1.63    4.80
   9 -12  -3    9.45    5.69
  -9 -12  -3   -1.08    5.48
  -9 -12   3   16.14    7.00
  -9 -13  -3    0.22    4.40
   9  13  -3    1.21    3.80
   9 -13   3    2.20    4.74
   9 -13  -3    5.85    5.26
   9 -13  -3   -0.42    3.44
  -9 -13   3   -2.52    5.49
   9  14  -3    6.23    2.95
  -9 -14   3    8.58    4.82
   9 -14  -3   11.37    3.46
   9 -14  -3   16.75    5.59
  -9 -14  -3   19.45    7.16
  -9 -14  -3   19.57    8.15
  -9 -15  -3   13.60    4.80
   9 -15  -3    6.35    3.76
  -9 -16  -3   41.97    6.44
  -9 -16  -3   29.76    5.79
 -10   0  -3    4.44    6.03
  10   0  -3    1.79    5.24
 -10   0   3    5.85    7.48
 -10  -1  -3   -1.61    7.16
 -10  -1   3    1.94    6.97
 -10   1   3    5.94    6.67
  10  -1  -3    7.30    4.84
 -10   1  -3    3.53    6.87
  10   1  -3    2.69    5.54
 -10  -2  -3  685.44   30.95
 -10   2  -3  625.70   27.89
  10  -2  -3  640.04   23.77
  10   2  -3  703.89   24.89
 -10  -3  -3    2.06    7.76
 -10   3  -3   -3.95    6.15
  10  -3  -3   -3.92    4.42
  10   3  -3    0.12    5.61
 -10   4  -3  612.56   27.45
 -10  -4  -3  559.62   28.72
  10   4  -3  573.19   22.65
 -10  -5  -3   -5.15    7.52
  10   5  -3    3.99    3.98
 -10   5  -3   -0.09    6.07
  10  -5  -3   -3.73    2.68
  10   5  -3    2.55    4.88
  10  -5  -3   12.05    5.90
 -10   5  -3    3.71    5.99
 -10  -6  -3    1.63    6.51
  10  -6  -3   -4.12    5.28
  10   6  -3    7.14    4.15
 -10   6  -3   12.04    9.08
  10  -6  -3    2.28    3.03
  10   6  -3   -0.51    6.73
 -10   6  -3    6.96    6.08
  10  -7  -3   17.56    3.41
  10  -7   3   11.24    5.26
 -10  -7  -3   21.32    9.66
 -10   7  -3   22.72    7.44
 -10   7  -3   23.03    6.63
  10   7  -3   11.52    4.58
  10  -7  -3   10.35    5.11
  10   7  -3   14.06    6.27
  10   8  -3  475.52   21.83
  10  -8   3  447.99   16.97
 -10   8  -3  512.21   23.22
  10  -8  -3  457.68   20.97
  10   8  -3  524.28   15.66
  10   9  -3   10.20    4.55
  10   9  -3    5.44    5.86
  10  -9  -3    5.58    4.66
  10  -9   3    9.40    6.36
 -10  -9  -3    6.27    5.61
 -10   9  -3   -1.64    5.25
  10  -9  -3    9.54    5.44
  10  10  -3    7.84    4.70
  10 -10   3   16.26    6.20
  10 -10  -3    6.70    4.50
  10  10  -3    4.34    6.90
 -10  10  -3   18.05    6.12
 -10 -10   3   -1.43    6.29
 -10 -10  -3    6.87    6.44
  10 -10  -3   12.41    5.55
  10  11  -3    2.90    3.81
 -10 -11  -3    3.39    6.50
  10 -11  -3    4.08    4.41
  10 -11   3    3.69    5.08
  10 -11  -3    7.29    4.24
 -10  11  -3   -3.43    4.75
 -10 -11   3    7.44    5.99
 -10 -12   3    2.78    5.84
  10 -12  -3    2.69    4.84
  10  12  -3    0.73    3.52
  10 -12  -3    7.51    4.44
 -10 -12  -3    4.25    4.51
 -10 -13  -3   -2.65    4.51
 -10 -13  -3   -5.65    6.54
  10 -13  -3    0.07    3.79
 -10 -13   3    4.22    4.08
 -10 -14  -3   10.15    5.26
 -10 -14  -3   13.48    7.32
  10 -14  -3    1.56    2.57
  10  14  -3    2.02    1.02
 -10 -15  -3    0.96    4.49
 -10 -15  -3   -6.98    3.43
 -10 -16  -3   33.73    4.56
  11   0  -3    0.19    5.54
 -11   0  -3   -7.33    7.62
 -11   0   3    2.70    7.53
 -11   1   3   17.60    6.93
 -11  -1   3   24.08    9.32
  11  -1  -3   10.41    6.05
 -11   1  -3   15.65    8.62
  11   1  -3   27.15    3.19
  11   1  -3   17.74    7.50
 -11  -1  -3    7.36    5.79
 -11   1  -3    5.44    6.91
 -11  -2   3   42.51   10.90
 -11   2  -3   56.36    9.86
 -11  -2  -3   58.75   11.10
 -11   2   3   46.38    9.90
  11  -2  -3   54.50    5.26
  11  -2  -3   50.35    9.00
  11   2  -3   54.32    9.67
 -11   2  -3   54.84   10.52
  11  -3  -3   29.13    7.69
 -11  -3  -3   22.07    9.50
  11  -3  -3   36.20    4.31
 -11   3  -3   20.21    7.56
  11   3  -3   18.39    6.72
 -11   3  -3    8.98    6.47
  11  -4  -3  272.25    9.67
 -11   4  -3  319.38   20.90
 -11   4  -3  256.69   18.16
 -11  -4  -3  275.87   21.12
  11   4  -3  270.42   17.27
  11   4  -3  247.19    9.70
  11   5  -3   -1.01    3.54
  11  -5  -3    6.52    6.23
 -11   5  -3    8.47    7.36
  11  -5   3   25.51    4.97
  11   5  -3   25.86    7.85
 -11  -5  -3    4.18    6.99
  11  -5  -3   12.02    3.61
 -11   5  -3   22.62    8.43
  11   6  -3   12.28    3.50
 -11  -6  -3    9.13    8.98
  11  -6   3    4.15    4.78
  11  -6  -3    2.49    5.41
  11  -6  -3    5.95    3.30
 -11   6  -3   -3.34    6.03
  11   6  -3    7.12    6.38
 -11   6  -3    6.04    6.77
  11  -7  -3    0.66    2.70
 -11   7  -3   -0.94    7.63
  11  -7   3    6.48    4.86
  11   7  -3    2.70    6.34
 -11   7  -3    3.43    5.64
 -11  -7  -3   -0.11    6.25
  11  -7  -3   -1.46    5.40
 -11  -8  -3  211.94   18.72
 -11   8  -3  204.43   14.70
  11  -8   3  159.52   10.14
 -11   8  -3  282.67   17.76
  11   8  -3  216.81   15.36
  11   8  -3  240.55   10.57
  11  -9  -3   -9.45    5.33
  11   9  -3    9.57    3.84
  11  -9   3    0.40    4.36
  11   9  -3   -1.66    5.98
  11  -9  -3    3.29    4.26
 -11   9  -3   -0.57    4.86
  11 -10  -3   -4.50    3.68
  11 -10  -3    3.38    4.11
 -11  10  -3   -2.55    4.36
 -11 -10   3   -5.50    6.07
  11  10  -3   10.56    6.59
  11 -11  -3    3.36    3.92
 -11  11  -3   -2.39    3.30
 -11 -11   3   10.59    4.93
 -11 -12  -3   -5.31    7.37
  11  12  -3   10.18    2.48
  11 -12  -3    2.67    2.92
 -11 -12   3   -6.58    5.64
 -11 -13  -3   21.41    6.48
 -11 -14  -3   33.50    6.52
  11 -14   3   35.52    6.99
  11 -15   3    9.87    4.15
 -11 -15  -3   10.90    3.66
 -12   0   3    1.22    8.10
  12   0  -3    4.65    6.01
 -12   0  -3   -3.06    5.35
 -12   0  -3    4.73    7.61
  12   0  -3   25.47    4.27
 -12   1  -3   28.51    9.03
 -12  -1  -3   13.67    6.55
 -12  -1   3   30.06    9.03
  12  -1  -3   24.29    7.76
 -12   1  -3   31.79   10.37
 -12   1   3   24.07    8.85
  12  -1  -3   33.25    4.86
  12   1  -3   36.17    8.14
  12   1  -3    6.47    2.15
 -12   2   3   10.75    7.92
 -12  -2   3   25.78    9.96
  12  -2  -3   -2.30    3.80
  12  -2  -3   18.85    6.40
  12   2  -3   17.84    6.79
 -12   2  -3   21.78    7.49
  12   2  -3   64.31    6.14
 -12   2  -3   53.90   10.25
 -12  -2  -3   22.28    8.85
  12  -3  -3   -0.29    6.01
  12   3  -3   -4.88    6.03
 -12   3  -3    3.56    7.05
 -12   3  -3    9.58    8.96
 -12  -3  -3    6.35    7.32
 -12  -3   3   -0.77    8.62
 -12   4  -3  685.15   29.24
  12  -4  -3  724.66   15.73
 -12  -4  -3  694.87   31.89
  12   4  -3  752.31   27.83
  12   4  -3  767.53   17.19
  12  -5  -3    3.31    3.02
  12  -5  -3   -6.70    6.65
 -12   5  -3   -2.46    8.49
  12   5  -3   -8.71    6.59
  12   5  -3   -6.17    3.22
 -12  -5  -3   -1.90    7.60
 -12   5  -3    0.94    6.22
 -12   6  -3   64.89   10.71
 -12   6  -3   51.41    8.71
 -12  -6  -3   44.66    9.76
  12  -6  -3   56.96    5.14
  12   6  -3   45.65    8.35
  12  -7  -3   10.24    5.42
  12   7  -3   -5.06    5.70
 -12   7  -3    2.12    7.28
 -12  -7  -3   15.09    8.46
 -12   7  -3    0.70    4.12
  12  -7  -3    6.46    3.55
 -12   8  -3  396.82   19.61
  12   8  -3  369.79   19.78
  12  -9  -3    3.39    2.87
 -12   9  -3   12.14    5.44
  12   9  -3   -1.29    5.36
 -12  10  -3    0.25    3.92
  12 -10  -3   -2.08    2.27
 -12 -10   3   -0.46    4.72
 -12 -11  -3    4.10    5.04
 -12 -11   3    6.19    5.02
 -12 -12  -3   72.29    9.26
 -12 -12   3   64.12   11.72
 -12 -13  -3    2.52    5.07
 -12 -13   3   -8.85    6.37
 -12 -14  -3   80.66    7.84
  12 -14   3  103.85    9.00
 -13   0  -3   -3.02    5.12
 -13   0   3    0.21    6.86
  13   0  -3   -5.12    5.82
 -13   0  -3    3.58    5.95
  13   0  -3   -2.06    2.97
  13   1  -3    8.59    3.76
 -13  -1  -3   -2.68    5.62
 -13   1   3   -6.99    8.00
 -13   1  -3  -13.42    7.05
  13   1  -3    1.70    5.86
 -13  -1  -3   -0.09    5.84
  13  -1  -3   -5.02    5.61
 -13   1  -3   -3.54    5.89
 -13  -1   3   -4.88    8.30
 -13   2  -3   23.50    8.71
  13   2  -3   24.87    7.21
 -13   2  -3   36.93    9.06
 -13  -2   3   43.16   10.67
 -13  -2  -3   29.91    9.63
  13   2  -3    9.96    2.37
  13  -2  -3   27.02    7.62
 -13  -2  -3   31.32    9.61
  13  -2  -3   51.43    5.32
 -13   2   3   29.77    8.49
 -13  -3  -3    1.37    6.03
 -13  -3   3    2.07    7.45
 -13   3  -3    4.13    5.18
 -13   3  -3    5.91    8.99
  13   3  -3    5.91    5.27
  13  -3  -3    5.45    5.31
  13  -3  -3   10.03    3.96
 -13   4  -3  157.16   15.70
  13   4  -3  159.33   13.55
  13  -4  -3  106.92    6.44
 -13   4  -3  116.36   12.13
 -13  -4  -3   96.22   12.51
 -13  -4   3  136.66   17.60
  13   4  -3  166.18    8.90
 -13  -5   3    0.95   10.15
 -13  -5  -3   12.67    7.94
  13   5  -3    3.27    3.59
 -13   5  -3   -2.46    6.35
  13  -5  -3    2.25    3.04
 -13   5  -3   -3.19    5.35
  13   5  -3   -5.15    5.50
  13   6  -3   -1.45    5.00
 -13   6  -3    5.53    6.96
 -13  -6   3   -1.81   10.16
 -13  -6  -3    5.45    6.72
 -13   6  -3    3.26    4.15
 -13  -7   3   -1.33    7.46
  13   7  -3   -4.32    5.32
 -13   7  -3    4.76    5.62
 -13  -7  -3    2.79    7.01
 -13   7  -3   -2.60    5.17
 -13  -8  -3   25.16    7.62
 -13  -8   3   19.25    9.39
 -13   8  -3   29.59    6.22
  13   8  -3   22.40    6.69
  13   9  -3    5.46    3.97
 -13  -9  -3   11.50    5.81
 -13  -9  -3    3.88    6.40
 -13  -9   3    0.82    7.24
 -13  -9   3    9.81    4.50
 -13   9  -3    4.77    4.19
 -13 -10   3   -2.56   10.23
 -13 -10  -3   -6.35    5.63
 -13  10  -3   -0.85    2.51
 -13 -10   3    1.32    4.07
 -13 -11  -3    2.96    6.24
 -13 -11   3   -8.64    8.63
 -13 -12   3    7.98    5.98
 -13 -12  -3    3.89    3.76
  13  12  -3   -2.43    1.14
 -13 -13  -3   -0.69    4.14
  13 -13   3   -5.49    3.64
 -14   0  -3    7.16    6.64
 -14   0  -3    0.33    7.67
 -14   0   3    2.90    5.98
  14   0  -3   22.10    4.34
 -14  -1  -3    4.36    7.24
  14   1  -3   21.96    4.35
 -14  -1   3    1.77    8.25
 -14  -1  -3    6.50    5.98
 -14   1   3    2.38    5.71
 -14   1  -3   -1.05    8.32
  14  -1  -3   15.09    4.15
 -14   1  -3   -1.27    6.03
 -14   2  -3  374.59   22.36
  14  -2  -3  238.59    9.70
 -14   2   3  286.81   20.04
 -14  -2   3  300.55   23.55
 -14  -2  -3  315.55   20.12
 -14   2  -3  272.73   18.72
 -14  -2  -3  234.98   17.30
  14   2  -3  303.83   10.72
 -14   3  -3   -9.48    7.04
 -14   3  -3    1.26    4.45
 -14  -3  -3    2.27    7.73
  14  -3  -3   -0.49    3.00
  14   3  -3   -1.20    4.35
 -14  -3   3    1.34    8.39
  14   3  -3    7.19    3.60
 -14  -3  -3  -11.83    7.40
 -14   4  -3   98.39   11.20
 -14  -4   3  122.94   16.75
 -14   4  -3  148.67   15.50
  14  -4  -3   88.74    5.57
  14   4  -3  123.54   11.48
  14   4  -3   87.53    5.86
 -14  -4  -3  138.93   14.15
 -14  -5  -3    1.53    5.30
 -14  -5  -3    5.76    5.65
 -14  -5   3    5.13    8.07
 -14   5  -3    5.68    5.88
  14   5  -3    7.20    3.69
 -14   5  -3   -0.77    5.45
  14   6  -3    6.04    2.85
 -14  -6   3   24.67   11.93
 -14  -6  -3    4.91    7.34
 -14   6  -3   12.43    5.77
 -14  -6  -3   16.96    7.35
 -14   6  -3    4.71    5.27
 -14  -7  -3    0.07    7.15
 -14   7  -3   -2.80    3.79
 -14  -7   3   -3.09    6.95
 -14  -7  -3  -10.77    6.73
 -14   7  -3    3.72    3.61
  14   7  -3    4.68    2.42
 -14  -8  -3   11.84    6.62
 -14  -8  -3    3.36    4.86
 -14  -8   3   -2.22    7.54
 -14   8  -3    0.54    3.94
 -14  -8   3   -1.88    2.72
 -14  -9   3   -4.01    6.44
 -14  -9  -3  -11.18    7.07
 -14   9  -3   -1.26    3.09
 -14 -10   3   10.49    7.76
 -14 -10  -3    5.30    5.89
 -14 -11   3  -11.25    5.62
 -14 -11  -3   -1.96    3.63
 -14 -12  -3   15.18    4.81
  14 -12   3   13.63    4.38
 -15   0   3    7.46    7.19
 -15   0  -3    8.08    5.78
 -15   0  -3    0.22    5.44
  15  -1  -3   -1.01    2.70
 -15  -1   3   -1.62    5.87
 -15  -1  -3    0.07    7.78
  15   1  -3   -3.03    3.17
 -15  -1  -3   -3.08    4.73
 -15   1   3    7.61    6.55
 -15   1  -3   -1.97    6.03
 -15   1  -3   -4.79    8.00
 -15  -2   3   97.05   13.53
 -15   2  -3  110.93   11.83
  15  -2  -3   95.88    5.68
 -15  -2  -3  124.21   13.51
 -15  -2  -3   99.38   12.02
  15   2  -3   86.13    5.48
 -15  -3  -3   -2.68    6.27
  15   3  -3    5.54    3.43
 -15  -3   3    2.57    8.01
 -15  -3  -3   -0.79    5.26
 -15   3  -3  -14.18    8.32
 -15   3  -3    2.64    4.57
 -15  -4   3    1.97    6.70
 -15  -4  -3    3.37    5.84
 -15  -4  -3    2.35    6.81
  15   4  -3    5.63    3.43
 -15   4  -3    9.95    5.88
 -15   4  -3    0.41    4.48
 -15  -5   3   15.01    7.71
 -15  -5  -3   19.94    6.65
  15   5  -3   17.22    3.42
 -15  -5  -3   11.35    5.43
 -15   5  -3   21.05    5.97
 -15   5  -3   16.71    6.84
 -15  -6  -3   22.97    8.00
 -15  -6   3   15.81    9.38
 -15   6  -3   21.65    6.27
  15   6  -3   16.62    3.29
 -15   6  -3   16.75    5.29
 -15  -6  -3   18.48    5.67
  15   7  -3   -3.55    2.72
 -15  -7  -3   -4.57    4.88
 -15  -7  -3   -2.31    5.07
 -15   7  -3   -1.59    3.32
 -15  -7   3    7.96    7.20
 -15  -8   3   18.20    7.49
 -15   8  -3   15.58    3.74
 -15  -8  -3   34.24    7.09
  15   8  -3   19.89    2.96
 -15  -8  -3   18.31    5.23
 -15  -9  -3    4.42    4.54
 -15  -9   3  -12.45    7.93
 -15 -10  -3   11.68    5.07
 -15 -10   3    3.97    5.98
  15 -11   3    3.80    2.33
 -16   0   3   -3.01    6.24
 -16   0  -3    2.54    7.03
 -16   0  -3   -5.77    5.60
 -16  -1  -3    7.33    5.55
 -16  -1   3    2.61    5.21
 -16   1   3    8.18    5.48
 -16   1  -3    4.45    5.43
 -16  -1  -3   -2.05    3.74
 -16   1  -3   -2.28    5.17
 -16  -2  -3  310.05   17.87
 -16   2  -3  314.88   18.28
 -16  -2   3  244.00   17.66
  16   2  -3  221.58    7.53
 -16  -2  -3  197.56   14.30
 -16   2  -3  193.40   13.30
 -16  -3  -3   -1.20    4.75
 -16  -3   3   -0.60    6.42
 -16   3  -3   -0.70    4.19
 -16   3  -3   -2.58    3.72
 -16  -3  -3    2.81    5.46
  16   3  -3    1.70    2.67
  16   4  -3   10.58    2.61
 -16   4  -3    5.89    5.24
 -16  -4  -3    6.42    4.23
 -16   4  -3    5.42    4.41
 -16  -4   3    2.14    5.77
 -16  -4  -3    7.57    6.86
 -16  -5   3   -1.36    7.23
 -16   5  -3    3.74    3.68
 -16  -5  -3    6.00    5.24
 -16   5  -3    5.95    4.18
 -16  -5  -3    5.09    5.20
 -16   6  -3   70.34    7.06
 -16  -6   3   88.18   11.80
 -16  -7  -3   13.18    5.94
 -16   7  -3    2.09    2.26
 -16  -7  -3    4.82    3.60
 -16  -7   3    6.28    6.57
 -16  -8  -3  103.93    9.51
 -16  -8   3   84.91   10.43
 -16  -9  -3    4.66    3.80
 -17   0  -3    3.50    3.17
 -17   0  -3    3.47    5.70
 -17   0   3    1.74    3.41
 -17  -1  -3    2.70    5.33
 -17  -1   3    4.47    4.98
 -17   1  -3   -0.70    5.08
 -17   1  -3    3.75    3.81
 -17  -1  -3    7.79    4.55
 -17  -2   3    6.25    5.39
 -17   2  -3    6.70    3.96
 -17  -2  -3   15.06    6.28
 -17   2  -3   11.61    3.83
 -17  -2  -3   11.97    4.88
 -17  -3  -3    3.10    4.81
 -17   3  -3    0.81    3.68
 -17  -3   3   -8.10    4.09
 -17   3  -3   -3.17    2.65
 -17  -3  -3   -1.12    4.14
 -17   4  -3    3.93    2.68
 -17   4  -3    5.85    3.21
 -17  -4  -3    4.42    5.02
 -17  -4   3    5.05    4.43
 -17  -4  -3   -5.43    3.52
 -17  -5  -3    2.16    4.62
 -17  -5   3    8.53    4.34
 -17  -5  -3    4.62    3.99
 -17  -6  -3   25.57    6.01
 -17  -7  -3   -5.15    4.39
 -18   0  -3    2.82    3.14
 -18  -1  -3   -0.28    3.03
 -18   1  -3    3.64    2.35
 -18  -2  -3    8.26    3.74
 -18   2  -3    6.30    2.47
 -18  -3  -3    1.94    2.94
   0  -1   4    2.72    1.90
   0  -2   4    9.44    2.21
   0  -2  -4   19.03    3.91
   0  -3   4   -2.07    2.86
   0  -3  -4    2.76    2.68
   0  -4  -4  180.21    9.39
   0  -5   4   -0.03    3.19
   0  -5  -4    0.99    3.49
   0  -6  -4   50.12    6.43
   0  -6   4   38.46    5.04
   0  -7  -4    1.33    3.94
   0  -7  -4    0.26    3.03
   0  -8  -4 1067.23   23.62
   0  -8  -4 1084.41   29.76
   0  -9  -4   -3.73    4.26
   0  -9   4    8.60    4.36
   0 -10  -4 1727.33   33.70
   0  10  -4 1762.20   30.66
   0 -11   4    8.05    5.35
   0  11  -4   -1.76    3.72
   0 -11  -4    2.54    4.03
   0 -12  -4  150.58   13.27
   0 -12  -4  129.02   11.27
   0  12  -4  110.15    8.14
   0 -12   4  133.29   12.26
   0 -12  -4  133.07   19.71
   0  13  -4    1.67    2.78
   0 -13  -4  -11.20    9.11
   0 -13  -4   -1.18    5.55
   0 -13  -4   -1.38    6.30
   0 -13   4    9.09    6.44
   0 -14   4   21.02    6.43
   0 -14  -4   47.83   14.01
   0 -14   4   42.17    8.21
   0  14  -4   33.57    4.96
   0 -14  -4   59.27    9.87
   0 -14  -4   24.90    7.21
   0  15  -4    2.17    3.37
   0 -15   4   -4.73    3.75
   0 -15  -4    1.15    5.81
   0 -15  -4  -12.74   10.42
   0 -15   4    3.83    6.13
   0 -15  -4   14.17    9.68
   0 -16   4  228.25   13.48
   0 -16  -4  223.50   17.99
   0 -17  -4   -0.31    4.12
   0 -17  -4   -1.14    5.99
   0 -17  -4    4.74    6.83
   0 -17   4   -7.26    5.61
   0 -18  -4  286.75   16.08
   0 -18   4  315.35   19.57
   0 -18  -4  329.81   13.16
   0 -19   4   -0.17    3.79
   0 -19  -4    0.86    2.03
  -1   0  -4  451.80   10.37
   1  -1   4  287.12    8.00
  -1  -1  -4  351.25    9.93
   1  -2   4   21.76    2.71
   1  -2  -4   25.62    4.21
  -1  -3  -4  143.16    7.79
   1  -3  -4  125.75    7.65
   1  -4  -4    2.90    2.90
   1  -4   4    0.35    1.60
  -1  -4   4   -2.52    3.55
  -1  -4  -4   -4.11    3.55
  -1  -5  -4   96.98    7.64
  -1  -5  -4   79.05    8.29
   1  -5  -4   87.81    7.34
  -1  -6   4    2.29    4.01
  -1  -6  -4   -0.33    3.97
   1  -6  -4   -2.23    4.04
   1  -7  -4  111.58    9.09
  -1  -7   4  122.49    9.79
   1  -7  -4  151.83    8.75
  -1  -7  -4  119.30    9.52
   1   7  -4  128.91    8.48
   1  -8  -4  174.74   10.33
  -1  -8  -4  189.98   11.00
   1  -8  -4  163.46   11.74
  -1  -8  -4  180.73   13.15
  -1  -8   4  189.55   11.01
   1   8  -4  170.14   10.90
   1  -9  -4   25.88    5.69
   1  -9   4   22.23    4.45
  -1  -9   4   23.28    5.83
  -1  -9  -4   13.07    5.49
   1 -10   4  146.44   10.61
  -1 -10   4  154.60   11.69
   1 -10  -4  158.31   10.64
   1  10  -4  156.81    9.87
  -1 -10  -4  171.77   12.09
  -1  10  -4  128.53    8.93
  -1 -11  -4    5.25    9.63
   1 -11   4   11.13    4.63
  -1 -11   4   11.31    5.24
   1 -11  -4   -8.80    7.17
   1  11  -4    7.75    3.85
  -1  11  -4    5.20    2.91
  -1 -11  -4   13.23    6.04
   1 -11  -4    7.67    5.00
   1 -12   4    7.36    4.58
  -1 -12  -4   -1.38    8.31
  -1 -12  -4   10.50    5.79
  -1 -12   4    3.01    5.88
   1 -12  -4    1.16    4.92
   1 -12  -4   16.41    6.56
  -1  12  -4   11.27    3.68
  -1 -12  -4    2.89    5.39
   1  12  -4   13.76    4.36
   1 -12  -4    9.06   12.63
  -1 -13  -4   10.94   11.32
   1 -13  -4    8.44    9.13
   1  13  -4    6.14    3.21
  -1 -13  -4   19.35    6.78
  -1  13  -4   10.35    3.60
   1 -13  -4   19.71    6.88
   1 -13  -4   15.45    5.99
   1 -13   4    8.96    4.69
  -1 -13   4   -1.69    6.58
  -1 -13  -4   32.59   10.19
   1 -13   4    1.86    4.09
   1 -14  -4   13.37    9.69
  -1 -14  -4   22.05   10.97
  -1 -14   4   24.91    7.78
   1 -14   4   14.97    6.09
  -1 -14   4   16.93    6.43
   1  14  -4   23.58    4.40
   1 -14  -4   33.30    8.00
  -1  14  -4   20.01    4.61
  -1 -14  -4   42.14   10.88
   1 -14  -4   24.95    7.39
  -1 -14  -4    8.22    6.79
  -1 -15  -4   14.34    9.57
   1 -15  -4   24.54    7.19
   1 -15  -4   13.45    7.86
   1 -15   4   15.84    6.07
  -1 -15  -4    3.11    6.10
  -1 -15   4   10.00    5.03
  -1 -15  -4   34.32   10.45
  -1  15  -4   10.65    3.29
   1  15  -4   24.90    3.38
   1 -15  -4   30.59   10.23
   1  15  -4   32.16   12.71
  -1 -16  -4   13.02    7.61
  -1 -16   4    9.12    5.62
   1 -16   4   20.63    5.81
  -1  16  -4   17.31   10.88
  -1 -16  -4    1.69    3.94
   1 -16  -4   13.84    5.83
  -1 -16  -4   26.94    7.16
   1 -16  -4   34.49    9.70
  -1 -16   4    7.49    3.84
  -1 -17  -4   41.35    9.68
  -1 -17   4   36.86   10.52
   1 -17   4   36.72    6.22
  -1 -17  -4   21.77    5.74
   1 -17  -4   23.92    5.37
   1 -17  -4   41.69    6.89
  -1 -17   4   39.21    6.71
  -1 -17  -4   50.53    7.21
  -1 -18  -4   16.98    6.14
  -1 -18   4    4.41    5.84
  -1 -18  -4    5.59    3.23
   1 -18  -4   18.54    5.08
   1 -18   4    9.10    6.16
  -1 -19   4    1.18    4.57
   1 -19   4    1.57    5.13
  -1 -19  -4   -2.61    2.27
   1 -19  -4   -0.53    1.75
   2   0   4 1413.81   18.28
  -2   0  -4 1124.91   15.10
   2  -1   4   40.09    2.83
  -2  -1  -4   48.74    4.37
  -2  -2  -4  738.28   15.51
   2  -2   4  312.12    4.78
  -2  -3   4   24.27    4.84
  -2  -3  -4   27.12    4.28
   2  -3  -4   30.37    4.93
   2  -4  -4   61.12    6.45
  -2  -4   4   61.20    6.63
  -2  -4  -4   65.69    6.04
  -2  -5  -4   13.96    5.35
  -2  -5  -4   23.80    4.86
  -2  -5   4   13.54    4.86
   2  -5  -4   20.85    4.85
  -2  -6  -4  189.90   10.98
   2  -6  -4  182.73   11.13
   2  -6  -4  216.79    9.59
  -2  -6   4  186.29   12.06
  -2  -7  -4   32.81    6.28
  -2  -7   4   23.36    6.23
   2  -7  -4   23.50    4.43
   2   7  -4   34.73    5.95
   2  -7  -4   24.73    5.60
  -2  -8   4  480.33   20.54
   2  -8  -4  547.88   21.09
  -2  -8  -4  597.13   19.37
  -2  -8  -4  500.62   21.14
   2  -8  -4  525.82   16.41
   2   8  -4  555.71   18.85
  -2  -9  -4   54.39    7.69
   2  -9  -4   59.27    6.77
  -2  -9   4   43.00    6.64
   2   9  -4   50.26    7.42
  -2  10  -4  404.43   15.31
  -2 -10  -4  480.51   19.45
   2  10  -4  455.38   15.70
   2 -10  -4  395.62   15.57
  -2 -10   4  527.50   21.53
  -2 -11  -4    6.81    9.18
  -2 -11  -4    5.13    5.38
   2  11  -4    0.98    3.70
   2 -11  -4    2.39    4.87
  -2 -11  -4    0.28    5.37
   2 -11  -4    5.20    6.55
  -2  11  -4   -1.56    2.83
  -2 -11   4   -2.56    5.59
  -2 -12  -4  133.97   12.86
  -2  12  -4  113.14    8.51
   2 -12  -4  135.99   11.83
  -2 -12  -4  121.80   11.42
   2  12  -4  115.99    8.54
   2 -12  -4  138.90   11.10
  -2 -12   4  113.53   12.13
  -2 -12  -4  125.15   17.51
   2 -13   4   17.41    6.39
  -2 -13  -4   11.67    5.43
   2 -13  -4   12.42    6.03
  -2 -13  -4   21.22   10.31
   2 -13  -4   17.52    6.38
   2  13  -4   11.76    3.73
  -2 -13  -4   24.59    9.48
  -2  13  -4   16.09    4.85
  -2 -13   4    6.74    6.89
  -2 -14   4   94.35    9.94
   2 -14  -4   89.26    9.45
  -2 -14  -4   89.30   16.30
   2 -14   4   79.83    9.63
  -2 -14   4   83.29   11.56
   2  14  -4  120.88    8.54
  -2 -14  -4   89.38   10.24
  -2  14  -4   91.58    7.46
   2 -14  -4  118.32   12.46
  -2 -14  -4  131.31   13.54
  -2  15  -4   -5.50   10.09
   2  15  -4   21.93    4.09
  -2 -15   4   -2.14    5.98
  -2 -15   4   -0.78    6.33
   2 -15   4    4.22    6.60
  -2  15  -4   -0.31    2.90
   2 -15  -4    4.51    4.76
  -2 -15  -4   -3.64    5.05
  -2 -15  -4    9.61    6.70
   2 -15  -4    4.70    5.95
  -2 -15  -4   -0.52    6.74
  -2 -16  -4  225.82   17.93
  -2 -16   4  249.12   14.14
  -2 -16   4  200.35   14.33
   2 -16   4  245.24   13.50
   2 -16  -4  324.56   17.79
  -2  16  -4  348.80   29.91
   2  16  -4  244.20    9.82
  -2 -16  -4  344.04   17.72
  -2 -17   4   -3.94    7.07
  -2 -17  -4    6.18    6.49
   2 -17   4    3.35    4.81
  -2 -17   4   -1.51    5.54
  -2 -17  -4    5.91    4.08
  -2 -17  -4   -4.64    4.94
   2 -17  -4    7.19    4.16
   2 -17  -4    4.79    5.28
   2 -18  -4   94.15    7.38
  -2 -18  -4   79.46    6.72
   2 -18   4   74.17    6.89
   2 -18   4   80.84   11.17
  -2 -18  -4   73.79    8.82
  -2 -19   4   -1.09    3.42
  -2 -19  -4    0.66    2.16
   3   0   4   55.62    4.52
  -3   0  -4   59.10    4.30
   3  -1   4  132.80    4.69
  -3   1  -4   95.69    3.33
  -3  -2  -4  220.34    9.61
  -3  -2   4  191.40   10.16
  -3  -3   4  308.74   13.64
   3  -3  -4  334.28   13.63
  -3  -4   4   24.93    5.34
  -3  -4  -4   36.66    6.02
  -3   4  -4   30.74    7.68
   3  -4  -4   25.83    5.28
  -3  -5  -4   32.89    6.13
  -3  -5   4   29.06    6.01
  -3  -5  -4   27.25    5.26
   3  -5  -4   17.20    4.83
   3  -6  -4  105.89    9.09
  -3  -6   4  136.80   11.51
   3   6  -4  133.03    9.40
   3  -6  -4  117.99    7.49
  -3  -6  -4  146.03   11.65
  -3  -7   4  528.72   22.23
   3  -7  -4  706.74   22.58
   3  -7  -4  547.30   15.29
  -3  -7  -4  679.88   24.47
   3   7  -4  633.17   20.03
  -3  -7  -4  638.32   19.84
  -3  -8  -4   46.63    7.96
   3  -8  -4   53.27    6.19
   3  -8  -4   43.14    7.33
  -3  -8   4   34.80    7.32
   3   8  -4   51.61    7.63
  -3   9  -4  196.75   11.00
  -3  -9  -4  197.06   12.92
   3  -9  -4  152.47    9.34
   3   9  -4  193.17   10.27
   3   9  -4  196.04   13.53
  -3 -10  -4    2.92    5.06
  -3  10  -4    9.22    3.37
   3  10  -4    9.57    4.38
   3 -10  -4    8.35    4.16
  -3 -10   4    9.34    6.16
  -3 -11   4  123.60   12.19
  -3 -11  -4   95.74   14.71
   3 -11  -4   96.62    9.05
  -3 -11  -4  118.95   12.64
  -3  11  -4   91.11    8.01
   3 -11  -4  116.07   10.99
   3  11  -4   92.36    7.40
  -3 -12  -4   21.52    9.78
  -3 -12  -4   20.44    7.37
   3  12  -4   20.88    4.37
  -3 -12  -4   35.44    8.61
   3 -12  -4   24.14    6.76
   3 -12  -4   40.00    8.60
  -3 -12   4   28.14    7.83
  -3  12  -4   25.49    5.39
   3 -12   4   31.29    7.18
  -3 -13  -4  304.78   23.36
   3 -13  -4  298.03   15.29
  -3 -13   4  305.90   19.13
  -3  13  -4  257.32   12.53
  -3 -13  -4  250.17   16.36
   3  13  -4  263.64   12.21
   3 -13  -4  314.35   18.30
  -3 -13  -4  331.33   20.17
   3 -13   4  230.27   14.01
  -3 -14   4   24.22    7.14
   3  14  -4   34.15    4.95
   3 -14  -4   13.19    5.52
  -3  14  -4   21.65    4.53
   3 -14   4   16.77    7.08
  -3 -14  -4   29.35   10.87
  -3 -14  -4   24.09    9.92
   3 -14  -4   31.06    7.31
  -3 -14  -4   19.93    7.42
  -3 -14   4   27.01    8.38
  -3 -15  -4   36.28    9.78
  -3 -15   4   37.64    8.97
  -3 -15   4   34.16    6.49
  -3 -15  -4   27.41    6.66
  -3  15  -4   50.87   15.90
   3 -15  -4   38.59    7.23
  -3 -15  -4   49.64    9.69
   3 -15  -4   37.39    7.77
   3 -15   4   24.53    6.63
   3 -16  -4   24.72    5.90
  -3 -16   4   25.89    8.18
  -3 -16   4   27.80    6.86
  -3 -16  -4   25.20    7.05
  -3 -16   4   27.21    7.24
  -3 -16  -4   19.00    6.39
  -3 -16  -4   31.82    8.14
   3 -16  -4   26.74    7.22
   3 -16   4   25.48    7.78
  -3  16  -4   29.38   12.78
   3 -17   4   78.33    8.00
  -3 -17  -4  102.59    9.14
  -3 -17  -4   83.69   10.89
  -3 -18   4    5.84    4.85
   3 -18   4    7.47    7.37
  -3 -18  -4    5.33    3.93
  -3 -18  -4    2.51    4.83
   3 -18  -4    6.24    3.40
  -3 -19   4   23.71    5.30
  -3 -19  -4    2.73    2.17
  -4   0  -4   13.97    2.84
  -4   1  -4    0.39    1.02
  -4  -1  -4    6.78    3.32
  -4  -2   4 1358.57   28.11
  -4  -2  -4 1698.05   28.79
  -4  -3  -4   58.33    7.08
  -4   3  -4   47.57    7.46
  -4  -3   4   44.57    6.75
  -4   4  -4  288.53   15.59
  -4  -4  -4  273.90   13.26
  -4  -4   4  270.37   13.19
  -4  -5   4    9.91    5.71
  -4  -5  -4    9.98    3.83
   4   5  -4   13.26    5.03
  -4  -5  -4   13.48    5.15
   4  -5  -4    4.63    4.84
  -4   5  -4   10.11    7.29
   4  -5  -4   14.40    3.76
   4  -6  -4  993.02   20.04
   4   6  -4  977.95   24.93
   4  -6  -4  922.05   26.73
  -4  -6   4  905.87   27.99
  -4  -7  -4   71.08    7.50
  -4  -7   4   39.58    7.83
   4   7  -4   50.86    7.55
   4  -7  -4   35.28    6.77
  -4  -7  -4   57.78    9.04
  -4  -8  -4  239.38   13.58
   4   8  -4  226.65   13.72
   4  -9  -4   52.94    6.42
   4   9  -4   48.24    5.48
  -4   9  -4   47.74    6.30
  -4  -9  -4   43.10    7.30
   4   9  -4   52.02    8.61
  -4 -10  -4   19.52    6.57
  -4 -10  -4   21.84    9.48
   4 -10  -4    6.98    4.67
   4  10  -4   22.33    7.07
   4  10  -4   18.22    4.59
   4 -10  -4   14.44    5.66
  -4  10  -4    7.45    4.21
  -4 -10   4    8.36    6.16
  -4 -11  -4   -5.75   10.18
  -4  11  -4   -0.09    3.69
   4  11  -4   14.73    4.45
   4 -11  -4    4.22    4.15
   4 -11  -4    5.06    5.46
  -4 -11  -4   11.96    8.39
  -4 -11  -4    4.87    5.68
  -4 -11   4    2.66    6.21
   4 -12   4  500.11   18.83
  -4 -12   4  578.45   25.24
   4  12  -4  597.70   18.26
  -4  12  -4  525.96   18.82
   4 -12  -4  598.85   22.76
   4 -12  -4  578.21   20.06
  -4 -12  -4  531.06   29.79
  -4 -13  -4   32.50   10.30
   4 -13   4   39.06    7.05
  -4 -13   4   58.32    9.99
  -4 -13  -4   49.50    8.89
   4 -13  -4   48.67    9.57
   4 -13  -4   45.27    7.62
  -4  13  -4   44.54    5.75
  -4 -13  -4   54.25    9.33
  -4 -14   4  165.21   12.94
   4 -14   4  129.40   11.24
  -4 -14  -4  166.25   14.37
  -4 -14  -4  115.91   11.76
  -4  14  -4  128.71    8.77
   4 -14  -4  139.20   12.04
   4  14  -4  161.91    9.22
  -4  14  -4  163.18   20.89
   4 -14  -4  115.78   10.61
  -4 -14  -4  163.64   17.08
  -4 -15  -4    5.30    7.59
  -4 -15   4   -3.45    6.57
   4 -15   4   12.35    7.00
  -4  15  -4   10.11   11.89
  -4 -15  -4   11.60    5.67
  -4 -15  -4   12.44    5.79
   4 -15  -4    7.04    6.22
  -4 -15   4    7.76    5.37
   4 -15  -4    5.04    4.70
  -4 -16   4  290.97   14.55
   4 -16   4  313.42   14.91
  -4  16  -4  322.64   26.71
  -4 -16  -4  374.32   17.21
  -4 -16   4  273.77   19.36
   4 -16  -4  228.60   12.80
   4 -16  -4  369.52   17.67
  -4 -16  -4  272.25   18.06
  -4 -17   4    3.64    6.53
   4 -17   4    4.26    4.71
   4 -17  -4    9.70    5.58
  -4 -17  -4   10.55    4.84
  -4 -17  -4   -3.58    6.01
  -4 -18   4    0.63    4.70
  -4 -18  -4   -3.28    4.76
   4 -18  -4    3.27    2.12
  -4 -18  -4    1.62    2.66
  -5   0  -4   64.23    5.57
  -5  -1  -4    1.32    4.24
  -5  -2   4  114.70    9.84
  -5   2  -4  123.45    9.82
  -5  -3   4  475.39   18.74
   5   3  -4  468.52   16.37
  -5   3  -4  504.10   19.66
  -5  -4  -4    8.36    6.06
  -5  -4  -4    0.96    2.74
  -5  -4   4    2.89    4.84
   5  -4  -4    0.03    2.30
  -5   4  -4    0.35    4.93
   5   4  -4    5.76    4.93
  -5  -5   4  110.47   11.15
  -5  -5  -4  118.06    9.26
   5  -5  -4  124.53    7.77
   5   5  -4  119.68    9.47
  -5   5  -4  127.62   12.16
  -5   6  -4   47.71    9.75
  -5  -6   4   67.43    9.59
  -5  -6  -4   78.88   10.38
   5  -6  -4   56.18    5.90
   5   6  -4   77.13    8.54
  -5  -7   4  545.99   24.66
   5   7  -4  581.18   20.70
   5  -8  -4   18.17    4.86
   5   8  -4   31.06    7.23
  -5   8  -4   33.07    5.76
  -5  -8  -4   34.68    6.23
   5   9  -4  229.80   11.27
   5  -9  -4  246.89   12.31
  -5 -10  -4    1.16    6.28
  -5 -10  -4   -1.04    5.48
   5  10  -4   17.74    4.86
   5 -10  -4    0.04    2.93
   5 -10  -4    8.72    6.48
  -5 -10  -4   -4.66    7.82
  -5  10  -4   -1.19    3.39
   5  10  -4    2.61    5.12
   5 -11   4  155.60   11.40
   5  11  -4  202.73   11.21
  -5 -11   4  201.49   15.62
  -5 -11  -4  151.82   17.31
   5 -11  -4  156.58   10.83
  -5 -11  -4  217.77   16.42
  -5  11  -4  155.40   10.37
   5 -11  -4  176.27   13.43
   5  12  -4   -0.85    3.48
   5 -12  -4   15.50    5.55
  -5 -12  -4   19.34    8.32
  -5 -12  -4   32.79    8.11
   5 -12   4   24.45    7.41
  -5 -12  -4   32.01    8.37
   5 -12  -4   14.16    5.88
  -5  12  -4   29.71    5.96
  -5 -12   4   11.96    6.44
   5  13  -4  528.24   16.76
  -5  13  -4  500.68   17.89
   5 -13   4  480.90   19.88
  -5  13  -4  500.89   33.37
  -5 -13  -4  489.09   21.90
  -5 -13  -4  666.34   26.00
   5 -13  -4  518.39   19.41
   5 -13  -4  626.84   24.18
  -5 -13  -4  493.69   26.53
  -5 -14  -4    0.73    7.63
  -5 -14   4   11.98    6.20
   5 -14   4   -0.36    6.76
  -5 -14  -4   -2.64    7.80
  -5 -14   4    7.61    6.47
   5 -14  -4   -7.54    7.09
  -5  14  -4   -0.83    3.38
  -5  14  -4   -8.92    9.54
  -5 -14  -4   10.90    5.68
   5 -14  -4    0.25    4.36
  -5 -15   4    1.85    5.90
  -5 -15   4   -2.06    6.29
  -5 -15   4   -8.68    6.86
  -5 -15  -4   -9.47    5.65
  -5 -15  -4   -0.08    5.32
  -5 -15  -4   13.08    5.53
   5 -15  -4    0.27    5.51
  -5  15  -4    3.59    6.83
   5 -15   4    4.17    6.50
   5 -15  -4   -0.19    4.22
  -5 -16   4   16.03    6.76
   5 -16   4   35.36    7.40
  -5 -16   4   25.23    6.62
  -5 -16  -4   21.70    5.40
   5 -16  -4   31.44    6.68
  -5 -16  -4   32.84    7.02
   5 -16  -4   20.58    4.81
  -5 -16  -4   22.47    7.81
  -5 -17   4   55.22    8.50
   5 -17  -4   60.17    6.13
  -5 -17  -4   58.08    6.47
   5 -17   4   54.29    6.63
  -5 -17  -4   50.39    7.73
  -5 -18   4    2.77    3.38
  -5 -18  -4    4.08    3.42
  -5 -18  -4    0.95    2.31
   6   0  -4  523.00   16.20
  -6  -1   4   22.42    5.68
   6  -1  -4   14.45    4.72
   6   1  -4    5.89    3.97
  -6  -1  -4    0.37    4.13
  -6   1  -4   14.00    4.79
  -6  -2  -4  166.40   12.34
  -6   2  -4  183.74   12.30
   6   2  -4  153.53   10.13
   6  -2  -4  170.46    9.76
  -6  -3   4   99.57   10.06
  -6  -3  -4  110.67   11.06
  -6  -3  -4  100.63    8.28
  -6   3  -4  101.22    9.61
   6   3  -4   91.71    9.42
   6  -4  -4   46.64    5.72
   6   4  -4   60.50    7.97
  -6  -4   4   46.39    7.78
  -6  -5  -4    4.56    6.37
  -6  -5   4   12.29    5.64
  -6   5  -4   16.35    6.56
   6  -5  -4    7.79    3.70
   6   5  -4    7.85    4.68
  -6  -6   4  121.87   12.45
  -6  -6  -4  152.17   15.69
  -6   6  -4  154.74   13.78
   6   6  -4  149.81   11.38
  -6   7  -4   29.59    8.25
   6  -7  -4   23.39    5.25
   6   7  -4   21.14    7.03
  -6   7  -4   18.37    6.34
  -6   8  -4  397.45   24.49
   6   8  -4  386.60   14.31
   6  -8  -4  397.34   14.75
  -6   8  -4  360.20   17.08
   6   8  -4  366.94   18.13
  -6   9  -4   11.92    7.62
  -6  -9  -4   -8.13    7.85
  -6   9  -4    3.51    4.78
   6  -9  -4    3.67    6.05
   6  -9  -4    3.53    4.22
   6   9  -4   11.03    7.20
  -6 -10  -4  246.96   18.67
  -6 -10  -4  240.41   15.74
   6  10  -4  267.49   12.22
   6 -10  -4  251.13   12.92
  -6  10  -4  220.09   13.52
   6 -10  -4  235.37   14.41
   6 -10  -4  193.47    7.62
   6  10  -4  242.05   15.49
  -6 -11  -4    5.91    5.13
  -6 -11  -4   -6.52    5.58
  -6  11  -4   13.25    9.36
  -6 -11  -4   -7.94    8.65
   6 -11  -4   -4.96    5.04
   6 -11  -4   -2.08    4.51
   6  11  -4   -3.04    7.60
  -6  11  -4    1.65    2.96
   6 -11   4   -0.55    5.28
  -6 -11   4   -2.20    7.16
  -6 -12  -4   21.49    7.64
  -6  12  -4   36.58   11.07
   6  12  -4   22.20    4.31
  -6 -12  -4   36.26    7.44
  -6  12  -4   25.42    5.20
   6 -12  -4   22.67    5.54
   6 -12  -4   42.54    8.97
  -6 -12  -4   56.41   10.82
  -6 -12   4   14.06    6.59
   6 -12   4   27.01    7.51
  -6 -13   4   10.33    7.15
   6 -13   4    7.01    6.98
  -6 -13  -4    3.95    4.80
  -6  13  -4   18.64    9.29
  -6 -13  -4   17.70    7.88
   6 -13  -4   14.95    7.46
   6 -13  -4    7.89    4.72
  -6  13  -4   11.84    4.40
  -6 -13  -4   10.00    6.54
  -6 -13   4   10.93    7.46
  -6 -14   4   57.75   11.38
  -6 -14  -4   35.24    7.01
  -6  14  -4   40.58   10.48
  -6 -14  -4   69.59   10.40
  -6  14  -4   44.74    5.51
   6 -14  -4   60.55    9.58
   6 -14  -4   32.23    5.64
  -6 -14  -4   44.60    9.39
   6 -14   4   49.70    8.82
  -6 -14   4   53.39    9.60
  -6 -15   4    7.89    5.28
  -6 -15   4    6.76    6.11
   6 -15   4    4.74    6.75
  -6  15  -4   14.90    9.57
  -6 -15  -4    4.34    6.58
   6 -15  -4    2.46    5.54
   6 -15  -4    3.21    4.15
  -6 -15  -4   11.19    6.76
  -6 -15  -4   -2.15    2.73
  -6 -16   4  122.02   12.27
   6 -16   4  109.90    9.04
  -6 -16   4  103.25    9.80
   6 -16  -4  127.63    9.74
  -6 -16  -4  149.49   11.23
  -6 -16  -4  124.57   11.81
  -6 -17   4   14.10    5.32
  -6 -17  -4   20.27    5.25
  -6 -17  -4   23.23    5.64
   6 -17  -4    4.80    0.91
   6  17  -4    6.95    2.30
  -6 -18  -4   34.32    5.29
  -7   0   4  134.93   11.76
  -7  -1   4  255.70   15.31
  -7   1  -4  285.08   14.82
   7  -1  -4  268.25   12.52
   7   1  -4  251.48   13.17
   7   2  -4    3.01    4.18
   7  -2  -4    1.39    4.28
  -7  -2   4    8.01    5.05
  -7   2  -4    0.06    3.49
   7  -3  -4  338.91   14.04
  -7   3  -4  314.68   16.36
   7   3  -4  336.48   15.99
  -7   4  -4   39.99    7.06
  -7  -4  -4   23.14    7.40
   7   4  -4   39.67    7.24
  -7  -4   4   38.68    7.51
  -7  -5  -4  148.74   15.34
  -7   5  -4  125.74   12.35
   7   5  -4  142.15   11.35
  -7   6  -4   -5.61    6.58
   7   6  -4   -1.05    5.58
   7  -6  -4   -1.13    3.55
  -7   6  -4   -4.60    5.62
   7  -7  -4  201.66   11.57
  -7   7  -4  161.71   12.45
   7   7  -4  175.63   13.07
  -7   7  -4  164.75   15.12
   7   7  -4  185.54    9.60
  -7  -8  -4   12.04    7.07
   7   8  -4    4.39    5.31
  -7   8  -4   10.57    7.27
   7   8  -4    4.23    2.03
   7  -8  -4    6.18    4.72
   7  -8  -4    9.10    4.64
  -7   8  -4   17.35    6.44
  -7  -9  -4   99.44   11.50
  -7   9  -4   91.04   13.90
  -7   9  -4   94.31    9.87
   7  -9  -4  105.76    9.31
   7  -9  -4   85.01    9.27
   7  -9  -4   61.28    4.78
   7   9  -4   95.63   10.71
  -7 -10  -4   25.44    8.12
   7 -10  -4   14.84    3.14
   7  10  -4   24.00    8.64
  -7  10  -4   23.23    5.53
   7 -10  -4   21.82    7.16
   7 -10  -4   12.43    5.18
  -7 -10  -4   29.64    9.26
  -7  10  -4   20.01    9.45
   7 -10   4   11.57    5.88
  -7  11  -4   34.94   11.54
   7 -11  -4   35.31    6.76
  -7  11  -4   35.82    6.37
   7 -11  -4   36.33    6.91
  -7 -11  -4   45.73    9.94
  -7 -11  -4   45.03    9.03
   7 -11   4   37.13    8.38
  -7 -11   4   31.09    7.29
   7  11  -4   29.27    7.38
  -7 -12  -4   -0.69    7.72
  -7 -12   4   17.31    9.57
   7 -12   4   14.04    7.45
  -7  12  -4   11.77    7.50
   7 -12  -4   11.28    5.41
  -7 -12  -4    2.67    5.57
   7 -12  -4    9.66    6.56
  -7  12  -4    7.66    4.38
  -7 -12   4    9.30    7.36
  -7 -13   4  122.29   14.88
  -7 -13  -4  113.55   12.12
  -7  13  -4   61.87   11.62
   7 -13  -4  110.59   10.89
  -7 -13   4   88.81   10.84
  -7  13  -4   92.81    8.22
  -7 -13  -4   83.70   11.53
   7 -13   4  101.43   10.33
   7 -13  -4  103.61    9.93
   7 -14   4    3.54    6.94
  -7  14  -4   -8.53    6.59
  -7 -14  -4   -5.79    7.60
  -7 -14  -4   -0.19    4.96
   7 -14  -4   -6.31    5.80
  -7 -14   4    0.07    5.46
   7 -14  -4    1.10    4.46
  -7 -14   4    1.37    5.61
  -7 -15   4    5.27    7.24
   7  15  -4   -2.48    3.06
  -7 -15  -4   -3.61    6.44
   7 -15  -4   -6.14    5.08
   7 -15   4   -0.21    5.75
   7 -15  -4   -3.57    3.10
  -7 -15   4   -6.70    5.54
  -7 -15  -4   -5.84    4.98
   7  16  -4   -0.02    2.37
   7 -16   4   -2.86    3.65
   7 -16  -4    3.40    2.97
  -7 -16  -4    5.73    4.96
  -7 -16   4    6.86    6.17
  -7 -16  -4    9.68    4.68
  -7 -17  -4  128.49    7.97
  -7 -17   4  137.00   10.14
  -7 -17  -4  128.28    9.89
  -8   0   4 1531.70   40.44
   8   0  -4 1453.70   31.90
  -8   1   4   49.58    8.68
  -8  -1   4   33.06    8.00
   8  -1  -4   26.90    5.90
   8  -2  -4    4.24    4.91
   8   2  -4   11.46    6.18
   8   3  -4   51.76    8.88
  -8   4  -4  124.02   11.51
  -8   4  -4  143.56   13.01
   8   4  -4  127.96   11.75
  -8   5  -4  102.05   12.00
   8  -5  -4   96.26    9.03
   8   5  -4  107.00   11.09
  -8   5  -4  112.99   11.86
  -8   6  -4    1.17    5.25
   8   6  -4    8.06    6.67
   8  -6  -4    7.68    4.61
  -8   6  -4   -1.27    5.19
  -8   7  -4   -2.78    5.30
  -8  -7  -4    6.82    6.18
  -8   7  -4   -4.55    6.31
   8  -7  -4    4.51    5.45
   8  -7  -4    1.14    3.92
   8   7  -4    7.75    7.00
  -8   7  -4    6.26    5.19
   8   8  -4  425.26   19.86
   8  -8  -4  395.71   17.25
  -8   8  -4  410.92   20.06
  -8   8  -4  421.42   24.78
   8  -8  -4  369.88   10.58
  -8  -8  -4  401.14   20.96
  -8   9  -4    4.96    6.94
  -8  -9  -4   -2.66    7.53
   8  -9  -4   14.95    6.60
   8  -9   4    3.89    5.96
   8   9  -4    9.15    6.34
   8  -9  -4    5.98    2.84
   8  -9  -4   12.44    5.37
  -8   9  -4   10.54    5.68
  -8  -9  -4    5.76    6.79
  -8 -10  -4  330.36   18.78
  -8  10  -4  238.57   20.21
   8 -10   4  262.46   14.89
  -8 -10  -4  263.15   18.80
   8 -10  -4  285.43   14.84
  -8  10  -4  263.32   15.31
   8  10  -4  303.59   18.09
  -8 -11  -4   -7.38    8.04
  -8  11  -4    8.11    7.37
   8  11  -4   -6.60    5.46
  -8 -11  -4   -4.70    5.66
   8 -11  -4   -5.32    6.12
   8 -11  -4    2.78    3.87
  -8  11  -4    1.36    3.77
  -8 -11   4    5.20    5.66
   8 -11   4   10.92    6.52
   8 -12   4  285.92   15.39
  -8  12  -4  250.91   21.25
  -8 -12  -4  335.75   19.28
   8 -12  -4  279.67   15.03
  -8  12  -4  223.24   12.11
   8 -12  -4  301.31   15.18
  -8 -12  -4  266.99   18.42
  -8 -12   4  254.38   16.91
  -8 -13  -4   -5.75    5.74
   8 -13   4    0.30    7.14
  -8 -13  -4    2.44    5.83
   8 -13  -4    2.62    4.85
  -8  13  -4   -0.90    3.11
   8 -13  -4    0.05    3.31
  -8  13  -4  -10.01    8.06
  -8 -13   4   -2.53    5.02
  -8 -14  -4   19.45    6.25
   8  14  -4   16.90    4.25
   8 -14   4   11.60    5.44
   8 -14  -4   18.97    5.58
  -8 -14  -4   35.61    8.20
   8 -14  -4   18.57    5.01
  -8 -14   4   23.22    6.81
  -8  14  -4    8.13    7.30
  -8 -15  -4   -7.35    5.86
   8  15  -4    3.17    3.04
   8 -15   4    0.18    3.88
   8 -15  -4    0.79    2.47
  -8 -15   4    1.29    4.41
  -8 -15  -4    5.41    4.22
  -8 -16  -4    0.98    4.53
  -8 -16  -4    1.58    4.44
  -8 -17  -4    9.49    3.90
  -8 -17  -4    9.26    2.73
  -9   0  -4   94.40   13.49
  -9  -1  -4   56.85   10.26
  -9   1  -4   67.04   10.48
   9   1  -4   60.65    8.81
  -9  -2  -4   -5.09    6.75
   9  -2  -4    6.30    5.38
   9   2  -4   -4.53    6.26
  -9   2  -4    3.61    7.07
   9  -3  -4   33.04    6.70
   9   3  -4   39.65    8.15
  -9  -3  -4   44.91   10.17
  -9   3  -4   46.89    9.47
   9   4  -4    8.40    5.08
   9  -4  -4   15.30    5.75
  -9   4  -4   10.44    6.42
   9   5  -4   38.74    8.04
  -9   5  -4   65.85   10.76
  -9   5  -4   55.31    8.69
  -9  -5  -4   61.30   12.99
  -9  -6  -4    5.83    5.17
   9  -6  -4    7.28    5.92
  -9  -6  -4    4.20   10.16
  -9   6  -4    5.54    6.03
   9   6  -4   13.63    7.41
   9  -6  -4    7.53    3.22
  -9   6  -4   -2.40    5.50
   9  -7   4    0.88    5.75
  -9   7  -4    5.66    6.05
  -9   7  -4   -5.60    7.01
   9  -7  -4   -2.93    4.66
   9  -7  -4    0.02    2.20
  -9  -7  -4    6.82    6.01
  -9   7  -4    6.95    6.00
   9   7  -4  -10.96    5.97
   9  -8  -4   -1.06    2.87
  -9   8  -4    1.52    4.84
   9   8  -4   -7.23    7.14
  -9  -8  -4   16.68    7.22
   9  -8  -4    0.39    4.80
  -9  -8  -4    7.39    6.06
  -9   8  -4    7.04    5.48
   9  -8  -4   -1.39    4.49
   9  -8   4    2.87    4.33
   9  -9   4    3.58    6.41
  -9   9  -4   15.37    7.20
  -9  -9  -4    9.98    5.35
  -9  -9  -4    4.22    5.93
   9  -9  -4   14.72    6.06
   9   9  -4    8.13    6.58
  -9   9  -4   -2.09    5.18
   9  -9  -4    4.31    4.65
   9  -9  -4    4.77    2.92
  -9 -10  -4    8.35    7.76
   9 -10   4    3.24    5.24
  -9  10  -4   -4.90    4.75
   9  10  -4    1.95    6.02
   9 -10  -4    0.79    4.50
  -9  10  -4    8.95    6.02
  -9 -10  -4   -1.92    6.38
   9 -10  -4   -2.97    4.60
  -9 -11  -4    6.13    6.85
  -9  11  -4   11.35    6.25
  -9 -11  -4    5.24    7.46
   9 -11  -4    2.02    4.70
  -9  11  -4   -2.90    4.65
   9  11  -4  -15.20    7.55
   9 -11  -4   -2.77    4.27
   9 -11   4    0.10    5.90
  -9 -11   4   -1.07    6.19
  -9 -12  -4   -3.47    4.85
  -9  12  -4   -0.11    5.94
   9  12  -4    2.93    3.69
  -9 -12  -4    6.07    5.92
   9 -12  -4    8.58    5.12
  -9  12  -4    3.51    3.88
   9 -12  -4    0.72    4.09
   9 -12   4    8.55    7.00
  -9 -12   4   12.36    6.82
  -9  13  -4    3.44    2.72
   9  13  -4    4.69    4.03
   9 -13   4    3.91    5.99
  -9 -13  -4    4.89    5.66
   9 -13  -4   -2.45    3.86
  -9 -13  -4    2.81    5.02
   9 -13  -4    2.46    3.09
  -9 -13   4   -1.43    5.77
   9  14  -4    0.02    2.61
   9 -14   4    2.21    3.75
   9 -14  -4   -0.38    1.45
  -9 -14   4    6.89    4.84
   9 -14  -4   -3.50    2.30
  -9 -14  -4    0.06    3.81
  -9 -14  -4    4.22    4.85
  -9 -15  -4    1.40    3.92
  -9 -15  -4   -1.28    3.78
  -9 -16  -4    2.55    3.61
  -9 -16  -4   -0.50    2.73
 -10   0   4  438.21   24.92
 -10   0  -4  411.65   24.56
  10   0  -4  355.61   18.12
 -10   1  -4    1.00    6.82
  10   1  -4    3.94    5.57
  10  -1  -4   -2.21    6.18
 -10  -1  -4    8.03    6.89
 -10  -2  -4  450.60   25.71
  10  -2  -4  409.75   19.51
  10   2  -4  451.44   21.54
 -10   2  -4  415.75   23.83
  10  -3  -4    3.91    5.64
 -10   3  -4   -3.65    6.93
  10  -3  -4   15.13    3.88
 -10  -3  -4  -11.23    9.14
  10   3  -4    3.05    5.17
 -10   3  -4    7.04    5.97
 -10  -4  -4   23.12    9.13
  10  -4  -4   19.38    6.78
  10   4  -4   33.55    8.60
 -10   4  -4   36.45    8.73
 -10  -4  -4   20.58    6.36
  10  -4  -4   27.05    4.21
  10   4  -4   33.12    4.77
 -10   4  -4   23.94    7.28
  10   5  -4   -3.44    3.99
 -10  -5  -4   -1.48    6.73
 -10   5  -4    1.71    4.96
  10   5  -4  -11.68    6.04
  10  -5  -4    7.75    5.50
 -10   5  -4   10.02    9.36
  10  -5  -4    4.95    3.06
  10  -5  -4   -2.91    3.42
 -10  -5  -4    5.88    4.94
  10  -6   4  227.20   12.67
 -10   6  -4  279.34   17.78
 -10   6  -4  338.64   19.07
  10  -6  -4  284.31   12.01
  10  -6  -4  285.02    9.67
 -10  -6  -4  285.67   23.22
  10   6  -4  313.05   19.19
  10   6  -4  309.05   11.61
 -10  -6  -4  266.03   16.32
  10  -7  -4    2.53    3.32
  10   7  -4    5.24    4.38
  10  -7   4    1.88    5.28
 -10   7  -4    5.37    6.87
 -10  -7  -4   -8.62    7.56
  10  -7  -4    2.83    3.99
 -10   7  -4    9.53    6.60
  10   7  -4    4.09    5.94
  10  -7  -4    7.69    5.65
  10  -8   4  223.73   13.41
  10   8  -4  238.96   16.65
 -10  -8  -4  265.73   17.51
  10  -8  -4  241.57   11.36
 -10   8  -4  239.34   15.88
  10  -8  -4  235.31    8.90
  10  -8  -4  244.34   15.37
  10   8  -4  248.16   11.45
 -10  -8  -4  257.35   16.57
 -10  -9  -4   12.07    6.92
  10   9  -4    7.96    4.74
  10  -9   4    9.79    6.74
 -10  -9  -4   22.81    8.25
  10  -9  -4    7.47    4.38
 -10   9  -4   17.00    6.64
  10  -9  -4    0.06    5.00
  10   9  -4    1.81    5.40
  10  10  -4   25.08    5.63
  10 -10   4   17.45    6.68
 -10 -10  -4   16.87    7.95
 -10 -10  -4   25.07    6.70
 -10  10  -4   19.46    6.40
  10  10  -4   18.56    7.77
  10 -10  -4    9.86    4.35
  10 -10  -4   -0.35    5.12
  10  11  -4    0.03    3.10
 -10 -11  -4    5.93    7.10
  10 -11  -4    0.70    3.65
 -10 -11  -4    1.39    4.45
 -10  11  -4   -3.79    4.45
  10  11  -4    9.20    5.43
  10 -11   4   -6.19    5.82
 -10 -11   4   -7.77    5.28
  10 -11  -4   -6.88    5.44
  10 -12   4   38.91    6.64
 -10 -12   4   49.80    8.92
 -10 -12  -4   66.30    9.26
  10 -12  -4   25.12    3.42
  10  12  -4   35.26    4.93
 -10  12  -4   43.80    5.70
 -10 -12  -4   65.35    9.65
  10  13  -4    6.91    3.58
 -10 -13  -4   -9.35    5.46
 -10 -13  -4   -3.40    6.20
 -10 -13   4   -2.33    4.99
  10 -13  -4    1.03    2.24
 -10 -14  -4   18.47    5.30
 -10 -14  -4   10.02    4.73
 -10 -15  -4    2.98    3.60
 -10 -15  -4    3.14    3.24
 -10 -16  -4   10.57    2.97
 -11   0   4   17.36    8.05
 -11   0  -4   12.83    8.07
 -11   0  -4   23.21    6.89
  11   0  -4    7.88    7.12
 -11   1  -4  105.84   12.33
 -11   1  -4   79.40   11.63
 -11  -1  -4  104.10   14.09
 -11  -1   4   85.90   13.03
 -11  -1  -4  106.65   12.47
  11  -1  -4   65.04    5.15
 -11   2  -4   95.25   13.19
  11  -2   4   66.54    6.49
 -11  -2  -4   83.31   10.93
 -11   2  -4  110.18   12.74
 -11  -2  -4  110.63   14.48
 -11  -2   4  109.93   15.95
  11   2  -4   88.80   11.89
  11  -2  -4   91.69    7.10
  11   3  -4   19.14    6.75
 -11  -3  -4   19.42    7.17
  11  -3   4   18.94    5.17
  11  -3  -4   25.00    8.24
  11   3  -4    9.68    2.22
 -11   3  -4   33.62    8.41
 -11  -3  -4   30.36    9.99
  11  -3  -4   26.33    3.41
 -11   3  -4   14.86    6.44
  11  -4  -4    1.94    6.61
  11   4  -4    6.36    7.40
 -11  -4  -4   -4.29    6.19
  11  -4   4    1.62    4.57
 -11   4  -4    3.41    6.25
 -11  -4  -4    9.42    7.58
 -11   4  -4  -11.26    7.07
 -11  -5  -4   11.26    6.71
 -11  -5  -4   33.75    9.57
  11  -5   4   25.79    5.88
  11  -5  -4   28.22    8.14
 -11   5  -4   37.01    9.85
  11   5  -4   21.34    7.98
  11  -5  -4   24.20    4.47
 -11   5  -4   16.08    7.16
 -11  -6  -4   27.46   10.70
  11  -6   4   49.34    6.88
 -11   6  -4   50.99    8.85
 -11   6  -4   73.41   11.41
  11  -6  -4   26.26    2.90
  11  -6  -4   42.88    7.82
  11   6  -4   55.00    9.29
  11  -6  -4   58.92    5.45
  11   6  -4   52.50    6.36
 -11  -6  -4   63.42   10.85
 -11  -7  -4   25.79    9.87
  11  -7   4   22.77    6.25
 -11   7  -4   44.93    8.03
  11  -7  -4   21.34    3.15
  11  -7  -4   32.63    8.04
 -11   7  -4   37.75    7.41
  11  -7  -4   47.96    4.96
  11   7  -4   37.38    9.74
 -11  -7  -4   53.13    8.92
  11   7  -4   46.31    6.22
  11   8  -4   13.83    7.00
  11  -8   4    8.16    5.37
  11  -8  -4    6.92    5.76
 -11  -8  -4   20.72    6.87
  11  -8  -4    5.67    2.43
  11   8  -4    8.94    4.05
 -11   8  -4   15.46    6.86
  11  -8  -4    7.41    3.03
  11   9  -4    7.52    4.67
  11  -9  -4    5.89    4.54
  11  -9   4    7.52    5.86
  11   9  -4   11.24    6.38
 -11  -9  -4   17.99    8.29
 -11   9  -4    2.50    3.75
  11  -9  -4    2.48    1.90
  11 -10  -4   -4.55    3.91
 -11 -10  -4    4.05    4.53
  11  10  -4   -9.42    6.74
  11  10  -4    0.40    3.40
 -11 -10  -4    6.24    5.45
 -11  10  -4    1.78    4.42
 -11 -10   4    0.25    6.10
  11 -10   4    3.98    5.08
  11 -11  -4   -2.12    3.56
 -11 -11  -4    0.20    4.42
 -11 -11  -4    6.69    5.40
 -11  11  -4    4.69    3.65
 -11 -11   4    0.06    4.49
  11  12  -4   33.22    3.65
 -11 -12   4   41.93    7.43
 -11  12  -4   39.79    5.12
 -11 -12  -4   46.67    7.83
  11  13  -4    4.98    1.73
 -11 -13  -4    2.31    4.20
 -11 -14  -4    4.40    4.39
 -11 -14  -4   -1.71    3.43
 -11 -15  -4    0.20    2.37
 -12   0   4   26.27    9.97
 -12   0  -4   42.08    8.82
 -12   0  -4   41.70    9.33
  12   0  -4   17.61    2.89
  12   0   4    8.88    2.92
  12   0  -4   39.65    9.63
 -12  -1  -4    4.96    5.46
 -12  -1   4   -0.34    8.30
  12  -1  -4    3.79    3.96
 -12  -1  -4    3.62    6.95
 -12   1  -4   10.42    8.56
  12   1  -4   27.59    3.73
  12  -1  -4   -3.67    5.73
 -12   1  -4   11.65    7.47
  12  -1   4   -0.45    3.29
  12   1  -4   -6.20    8.21
  12  -2  -4  589.08   14.60
 -12  -2  -4  594.95   24.79
 -12   2  -4  684.52   28.00
 -12  -2   4  673.45   33.93
 -12   2  -4  615.20   28.35
  12  -2  -4  696.65   28.45
  12   2  -4  647.75   26.82
  12   2  -4  586.03   14.89
 -12  -2  -4  596.78   29.52
 -12  -3  -4    4.96    7.28
  12   3  -4   -6.06    7.33
  12  -3   4    0.91    3.78
 -12  -3   4   -0.24    7.39
  12  -3  -4    6.89    6.57
 -12  -3  -4    2.69    6.21
 -12   3  -4   11.62    8.52
  12  -3  -4   17.87    4.43
 -12   3  -4    3.03    4.97
 -12  -4  -4   62.84   11.63
  12  -4   4   35.02    5.46
 -12   4  -4   98.46   13.65
 -12  -4  -4   52.74   10.13
  12  -4  -4   67.24    5.98
 -12   4  -4   72.42   10.61
 -12  -4   4   71.38   14.56
  12  -4  -4   74.68   11.24
  12   4  -4   52.12   10.44
  12   4  -4   47.68    4.64
  12  -5   4    7.75    4.29
 -12   5  -4   11.69    8.58
  12  -5  -4   -9.93    7.34
 -12  -5  -4   -6.83    8.16
 -12  -5  -4    3.94    7.45
  12  -5  -4    8.16    3.64
  12   5  -4    1.78    7.02
 -12   5  -4    7.27    6.46
  12  -6   4  418.73   14.37
 -12   6  -4  693.86   25.65
 -12  -6  -4  523.34   27.63
  12  -6  -4  668.16   27.34
  12  -6  -4  557.60   13.89
  12   6  -4  560.34   24.40
 -12   6  -4  557.55   24.04
 -12  -6  -4  637.62   25.95
  12  -7  -4   -0.63    3.03
 -12  -7  -4   -2.43    6.78
  12   7  -4    0.60    2.82
  12  -7  -4    1.62    4.59
 -12   7  -4  -10.54    5.16
 -12  -7  -4    8.86    6.61
  12  -7   4   -0.25    4.22
  12   7  -4    5.40    5.80
 -12   7  -4   -5.20    5.27
 -12  -8  -4  163.01   13.70
 -12   8  -4  121.13   10.98
  12   8  -4  159.05    8.08
  12   8  -4  141.75   12.99
  12   9  -4    5.15    2.68
  12  -9  -4   -1.69    3.63
  12   9  -4    9.12    5.98
 -12  -9  -4    0.53    6.03
 -12   9  -4   -7.80    4.95
  12  10  -4    5.14    5.05
 -12 -10  -4   17.61    6.12
  12  10  -4   -2.10    3.04
  12 -10  -4    4.90    3.01
 -12  10  -4    7.65    4.41
 -12 -10   4    5.27    4.75
 -12 -11  -4   -1.64    5.69
 -12  11  -4    2.85    3.17
 -12 -11   4    6.21    5.09
 -12 -12  -4  155.82   11.27
  12  12  -4  114.70    5.73
 -12 -13   4    1.20    5.96
 -12 -13  -4    7.56    4.42
 -12 -14  -4    7.12    3.87
  12 -14   4   11.55    4.92
 -13   0   4   23.85    9.94
  13   0  -4   13.72    3.58
 -13   0  -4   19.28    7.34
 -13   0  -4   22.78    7.99
  13   0  -4    6.60    6.82
 -13  -1  -4   70.05   10.22
 -13   1  -4   76.39   10.64
 -13   1  -4   63.60   10.09
 -13  -1  -4   58.10   10.50
 -13  -1   4   65.82   12.63
  13   1  -4   83.98    6.49
  13  -2  -4   26.38    4.80
 -13  -2   4   23.95   11.41
  13   2  -4    5.90    6.42
 -13  -2  -4   16.15    7.95
 -13  -2  -4   21.47    8.19
 -13   2  -4   23.53    8.03
  13  -2  -4   19.95    7.64
  13   2  -4    7.73    3.12
 -13   2  -4   19.33    6.87
 -13  -3  -4  262.51   17.18
 -13   3  -4  209.92   16.89
 -13   3  -4  262.23   18.99
  13  -3  -4  272.34   10.38
 -13  -3  -4  217.86   18.53
  13  -3  -4  266.56   17.87
  13   3  -4  227.15    9.45
 -13  -4   4    1.98    7.24
 -13  -4  -4   -0.38    7.40
  13  -4  -4    2.44    6.02
 -13  -4  -4    1.87    5.68
 -13   4  -4   -2.50    8.43
  13   4  -4    3.43    5.73
  13  -4  -4    3.59    3.33
 -13   4  -4   -0.29    4.64
 -13  -5   4    0.13   10.20
 -13   5  -4   -1.97    6.02
  13  -5  -4   -3.81    5.56
 -13  -5  -4   -5.91    4.84
  13  -5  -4    2.10    2.77
 -13   5  -4   -2.07    4.64
  13   5  -4    0.36    4.72
 -13  -5  -4    0.28    6.56
  13  -6  -4    9.08    2.97
  13  -6  -4   26.52    7.05
 -13  -6  -4   17.90    8.43
 -13   6  -4   22.54    7.42
 -13  -6  -4   16.84    7.82
  13   6  -4   20.22    6.24
 -13   6  -4    5.88    5.06
 -13  -6   4   21.02   10.25
 -13   7  -4   68.62    8.55
 -13   7  -4   39.77    7.14
 -13  -7  -4   54.19   10.06
 -13  -7  -4   63.39   11.02
  13   7  -4   36.53    4.20
 -13  -7   4   55.55   13.93
  13   8  -4   -4.07    3.62
 -13  -8   4   12.10    9.10
  13   8  -4    5.94    5.53
 -13  -8  -4   19.18    7.40
 -13   8  -4    7.69    5.22
  13   9  -4    7.89    2.35
 -13  -9   4    5.97    9.71
 -13  -9  -4   19.52    7.20
 -13   9  -4   13.00    4.05
  13   9  -4   18.77    5.60
 -13  -9   4   16.89    5.84
 -13 -10   4    6.99    8.61
 -13 -10  -4   12.43    6.02
 -13  10  -4    8.38    3.19
 -13 -10   4   12.05    4.50
 -13 -11  -4   25.70    6.51
 -13 -11   4   11.82    7.43
 -13  11  -4    9.24    3.08
 -13 -12   4    3.06    6.11
 -13 -12  -4   12.48    5.02
 -13 -13  -4   31.49    4.64
  13 -13   4   38.64    5.86
 -14   0   4  316.75   21.88
 -14   0  -4  264.00   17.76
  14   1  -4    9.09    6.03
 -14  -1   4    0.32    7.86
  14  -1  -4   -7.07    5.53
  14  -1  -4    3.35    3.65
 -14   1  -4    1.70    7.58
 -14  -1  -4   -9.06    6.02
  14   1  -4    6.58    3.91
 -14  -1  -4   -0.99    6.54
 -14   1  -4   -1.46    5.15
 -14  -2   4   20.94    8.41
 -14  -2  -4   17.91    8.55
 -14  -2  -4    9.12    5.87
 -14   2  -4   16.51    7.88
  14   2  -4   21.02    6.61
  14  -2  -4   34.49    4.90
 -14   2  -4    4.03    4.89
  14  -2  -4    6.24    5.06
  14   2  -4   13.82    4.33
 -14  -3  -4   10.97    6.51
 -14  -3   4   10.58    9.14
  14  -3  -4   11.55    5.37
 -14  -3  -4    3.49    7.32
  14   3  -4    3.74    5.58
  14   3  -4   15.92    3.58
  14  -3  -4    3.68    3.31
 -14   3  -4    5.65    5.84
 -14   3  -4    5.66    6.13
 -14  -4  -4    7.78    5.77
  14   4  -4   -4.26    3.45
 -14  -4   4   10.68    9.10
 -14  -4  -4   10.83    7.61
 -14   4  -4    5.90    7.10
  14   4  -4   13.39    6.51
  14  -4  -4    8.58    3.26
 -14   4  -4   13.48    6.08
  14  -5  -4    1.69    2.46
  14   5  -4   -3.66    3.49
  14   5  -4    4.04    4.44
 -14  -5   4    5.65    9.88
 -14  -5  -4   11.05    7.19
 -14   5  -4   12.26    6.40
 -14  -5  -4    7.46    5.75
 -14   5  -4    0.06    5.20
 -14  -6  -4   23.83    7.68
 -14  -6   4   24.31   10.68
  14   6  -4   25.26    6.08
 -14   6  -4   30.23    6.57
 -14  -6  -4   38.25    8.78
  14   6  -4   34.19    4.27
 -14   6  -4   16.84    6.10
  14   7  -4    9.37    4.18
 -14  -7   4   13.60   10.26
 -14  -7  -4   17.36    7.54
 -14   7  -4    4.79    4.61
 -14  -7  -4    5.68    5.97
 -14  -8   4   91.16    8.53
 -14  -8  -4  103.18   10.25
 -14   8  -4   64.04    6.98
 -14  -8   4   74.45   13.41
  14   8  -4   78.31    5.28
  14   8  -4   86.14    8.44
  14   9  -4   -2.81    2.55
 -14  -9   4   11.73    9.37
 -14  -9  -4    4.79    5.31
 -14   9  -4    9.48    3.34
 -14 -10  -4   72.97    7.76
 -14  10  -4   48.30    4.86
 -14 -10   4   60.55   10.29
  14  10  -4   75.37    4.37
 -14 -11   4   -2.09    6.26
 -14 -11  -4    8.05    3.87
 -14 -12  -4   22.70    4.36
 -15   0  -4   20.68    6.58
 -15   0   4   28.87    8.09
  15   0  -4   16.68    2.87
 -15   0  -4   13.07    6.54
 -15   1  -4   45.62    8.02
 -15  -1   4   41.00    9.57
 -15  -1  -4   34.13    7.42
  15  -1  -4   35.70    4.23
  15   1  -4   52.96    5.09
 -15   1  -4   58.12    9.75
 -15  -1  -4   63.11   10.39
 -15  -2   4    1.08    5.42
 -15   2  -4    0.38    6.02
  15  -2  -4   -1.29    2.51
 -15  -2  -4    2.30    4.92
 -15   2  -4   -1.70    4.17
 -15  -2  -4    6.95    6.80
 -15   3  -4  167.84   12.84
  15  -3  -4  179.44    7.17
 -15  -3  -4  181.37   14.63
 -15  -3   4  188.66   18.11
 -15   3  -4  257.79   15.23
 -15  -3  -4  239.79   15.60
  15   4  -4    1.07    3.01
 -15  -4   4    1.76    7.57
 -15   4  -4    9.50    6.20
 -15  -4  -4    5.16    6.66
 -15   4  -4    2.10    4.05
 -15  -4  -4   -0.88    4.62
  15   5  -4    1.99    3.05
 -15  -5  -4    0.23    4.33
 -15  -5  -4    3.73    5.98
 -15   5  -4    1.33    4.42
 -15  -5   4   -8.72    9.18
 -15   5  -4    5.26    4.72
  15   6  -4    6.69    3.29
 -15  -6  -4    6.42    4.96
 -15  -6  -4   -1.62    5.18
 -15   6  -4    2.20    4.01
 -15  -6   4    6.27    6.21
 -15   7  -4   51.30    6.35
 -15  -7   4   70.00   12.60
 -15  -7  -4   71.39    8.45
  15   7  -4   63.33    4.75
 -15  -8   4   14.27    8.50
 -15  -8  -4   12.40    5.66
  15   8  -4   12.08    2.85
 -15   8  -4    1.98    2.86
 -15  -9  -4   12.03    4.69
  15   9  -4   13.02    2.28
 -15  -9   4   15.87    6.30
 -15 -10  -4   14.90    4.38
 -16   0  -4  167.84   12.10
  16   0  -4  141.65    5.96
 -16   1  -4   -1.26    6.20
 -16  -1  -4    2.78    5.68
  16   1  -4   -0.14    2.35
 -16  -1   4    9.16    6.59
 -16   1  -4   -1.17    3.51
 -16  -1  -4   -0.41    5.00
 -16   2  -4   17.32    6.50
 -16  -2  -4    4.75    4.53
 -16  -2   4    1.03    6.00
 -16   2  -4    6.80    4.22
 -16  -2  -4   -3.96    5.03
  16   3  -4    6.08    2.59
 -16   3  -4   -1.78    3.95
 -16  -3   4  -12.80    6.96
 -16  -3  -4   11.67    5.76
 -16   3  -4   -2.17    2.91
 -16  -3  -4   -6.67    5.36
  16   4  -4   20.54    3.15
 -16   4  -4   23.99    5.41
 -16   4  -4   28.92    4.98
 -16  -4  -4   28.23    6.89
 -16  -4   4   24.75    7.58
 -16  -4  -4   20.69    5.39
 -16  -5   4    5.60    5.94
 -16  -5  -4    2.19    5.49
 -16   5  -4    6.94    3.37
 -16  -5  -4    1.88    3.03
 -16  -6   4   29.85    7.97
 -16   6  -4   20.21    3.84
  16   6  -4   22.26    2.78
 -16  -6  -4   17.77    4.65
 -16  -7   4   20.55    7.28
 -16  -7  -4   12.19    4.26
  16   7  -4   27.73    2.66
 -16   7  -4    3.38    2.61
 -16  -8  -4   75.95    7.07
 -16  -9  -4    2.17    2.56
 -17   0  -4    2.36    4.00
 -17   0  -4    3.80    3.63
 -17   1  -4   28.01    5.13
 -17   1  -4   26.67    4.46
 -17  -1  -4   23.84    4.72
 -17  -1  -4   34.12    5.92
 -17   2  -4    4.60    3.26
 -17  -2  -4    2.43    3.89
 -17   2  -4    2.01    2.38
 -17  -2  -4    4.50    3.10
 -17   3  -4   32.34    4.67
 -17  -3  -4   32.48    5.57
 -17   3  -4   30.74    3.88
 -17  -4  -4    0.32    3.13
 -17   4  -4    2.02    2.59
 -17  -5  -4    7.14    3.55
 -17  -6  -4   -0.11    2.41
 -18  -1  -4   -1.68    1.68
   0  -2  -5  757.12   17.46
   0  -3  -5    3.06    3.22
   0  -3   5   -5.79    3.54
   0  -4  -5   27.68    4.79
   0  -4   5   12.33    3.82
   0  -4  -5   19.16    5.65
   0  -5   5    1.06    3.06
   0   5  -5   -3.74    6.59
   0  -5  -5    5.03    5.36
   0  -5  -5   -3.66    3.88
   0   6  -5    0.38    8.95
   0  -6  -5    0.62    3.16
   0  -6  -5    1.30    3.65
   0  -7  -5    5.60    4.52
   0  -7  -5   -2.60    3.39
   0  -8  -5   -0.51    4.16
   0  -9  -5    1.42    4.63
   0   9  -5    4.03    3.76
   0 -10  -5   37.86    6.22
   0  10  -5   39.15    5.41
   0 -10   5   33.43    5.75
   0 -11   5    5.97    4.38
   0 -11  -5   -8.46   12.95
   0 -11  -5    3.55    4.99
   0  11  -5   -7.29    4.30
   0 -11  -5    7.22    6.26
   0 -12  -5   -8.57    5.68
   0 -12  -5    3.05    6.44
   0  12  -5    0.04    2.88
   0 -13  -5   -5.96   12.22
   0  13  -5   -3.70   13.95
   0 -13  -5   -6.20    5.22
   0 -13  -5   -4.32    9.42
   0  13  -5    4.05    3.72
   0  14  -5  -13.91   14.46
   0 -14  -5    5.00    9.76
   0 -14  -5    5.07    8.07
   0  14  -5    9.39    4.14
   0 -14  -5   -2.11    5.61
   0 -14   5   -0.67    5.44
   0 -15  -5  -15.11    8.65
   0 -15   5    4.04    5.53
   0 -15  -5    2.25    5.32
   0 -15  -5  -10.27    7.06
   0  15  -5    0.07    2.45
   0 -16  -5   63.67   10.46
   0  16  -5  137.90   19.38
   0  16  -5   37.09    4.70
   0 -16  -5  112.26   10.64
   0 -16   5   85.08    8.66
   0 -17   5    6.58    5.55
   0 -17  -5    6.75    4.80
   0 -17  -5   -4.21    4.46
   0 -18   5    1.78    7.11
   0 -18   5   12.01    4.95
   0 -18  -5    1.37    2.60
   0 -19   5  -10.51    5.52
  -1   0  -5    0.41    2.58
  -1  -1  -5   -5.48    2.98
   1  -2   5 3312.04   29.93
   1  -2  -5 3957.60   39.97
  -1  -3   5   63.72    6.21
   1  -3  -5   79.66    6.81
  -1  -3  -5   71.67    6.33
  -1  -4   5  750.30   19.92
  -1  -4  -5  934.35   22.38
   1  -4  -5  826.28   21.05
  -1   4  -5  738.88   26.64
  -1  -4  -5  899.59   24.27
   1  -4  -5  922.95   25.17
  -1  -5  -5    2.46    4.01
  -1  -5   5    1.01    3.98
   1   5  -5    2.16    4.60
   1  -5  -5    0.47    3.09
  -1  -5  -5   -4.82    5.04
  -1   5  -5   -1.10    8.04
  -1  -6   5   30.64    5.99
   1  -6  -5   38.43    6.17
  -1   6  -5   17.44    8.80
   1   6  -5   28.96    9.53
   1  -6  -5   40.22    5.41
  -1  -6  -5   38.15    6.16
   1   7  -5    8.80    7.97
   1  -7  -5   -1.05    2.72
   1  -7  -5   -3.04    4.02
  -1  -7  -5   -5.43    4.00
  -1  -7  -5   -6.13    4.44
  -1  -8   5   44.75    6.33
  -1  -8  -5   34.16    6.10
   1  -8  -5   24.94    5.65
   1  -9  -5   11.09    5.05
   1   9  -5    6.66    3.96
  -1   9  -5    3.84    2.88
  -1  -9  -5    3.77    3.67
  -1  -9   5    1.52    4.45
  -1 -10   5  455.60   20.15
  -1 -10  -5  498.20   20.29
   1 -10  -5  504.09   18.82
   1  10  -5  480.64   16.74
  -1  10  -5  440.37   16.37
  -1 -11  -5  -12.51   12.65
  -1 -11  -5   -4.30    5.49
  -1 -11  -5   -1.83    8.52
   1 -11  -5    0.96    7.69
  -1  11  -5   -3.11    3.49
   1  11  -5    3.17    3.96
  -1 -11   5   -3.40    5.37
   1 -11  -5   11.26    5.25
  -1 -12  -5   47.47   16.07
  -1 -12   5   40.14    7.65
   1  12  -5   28.30   15.62
   1  12  -5   28.60    4.87
  -1  12  -5   28.63    5.02
  -1 -12  -5   33.81   10.32
  -1 -12  -5   32.29    7.26
   1 -12  -5   16.97    5.17
   1 -12  -5   40.73    8.51
  -1 -13  -5   20.40   12.57
  -1 -13   5   16.38    6.88
  -1  13  -5   14.83   17.32
   1  13  -5   22.67   14.27
  -1  13  -5    8.76    3.67
  -1 -13  -5    6.49    6.09
  -1 -13  -5    8.84    7.67
   1 -13  -5   24.26    9.34
   1  13  -5   18.80    5.04
   1 -13  -5   12.73    5.95
  -1 -14  -5   42.35   10.99
   1 -14   5   57.97    8.39
  -1  14  -5   93.33   20.41
   1  14  -5  101.83   18.80
   1  14  -5   64.82    6.90
  -1  14  -5   57.30    6.33
  -1 -14  -5   75.89   11.95
   1 -14  -5   71.56   11.92
  -1 -14  -5   56.45    8.18
   1 -15  -5    8.48    8.48
  -1 -15  -5    3.15    8.94
   1 -15   5    6.71    5.00
   1 -15  -5    6.61    5.56
  -1 -15   5    1.90    5.27
  -1 -15  -5    0.06    4.47
  -1  15  -5    4.66   13.87
  -1  15  -5   -1.87    3.50
  -1 -15  -5    4.48    6.97
   1  15  -5   21.63    4.53
  -1 -16   5  157.92   11.46
   1 -16   5  144.73   11.35
   1  16  -5  150.95    7.88
  -1  16  -5  144.49    7.96
  -1 -16  -5  122.44   10.12
   1 -16  -5  202.61   13.60
  -1 -16  -5  187.65   12.78
  -1  16  -5  219.35   25.07
  -1 -16  -5  152.54   15.21
  -1 -17  -5    5.93    5.97
  -1 -17   5    6.71    5.25
   1 -17   5    9.13    5.74
   1 -17  -5    9.31    4.67
  -1 -17  -5    0.04    3.65
  -1 -18  -5   37.68    4.23
  -1 -18   5   41.24    8.98
   1 -18  -5   30.16    3.23
   1 -18   5   48.02    8.91
  -1 -18  -5   35.61    5.96
  -1 -19   5   -2.02    3.88
  -2   0  -5    4.08    2.37
  -2  -1  -5  141.38    7.44
   2  -2   5  153.07    5.50
  -2  -2  -5  253.24   10.81
  -2  -3   5  790.34   21.42
  -2  -3  -5  963.14   21.87
   2  -3  -5  818.08   20.48
  -2   3  -5  763.72   25.21
  -2  -3  -5 1053.33   25.47
  -2  -4   5  164.35   10.15
   2  -4  -5  175.77   10.24
  -2  -4  -5  188.62   11.80
   2  -4  -5  186.28   12.33
  -2   4  -5  175.25   14.22
  -2   5  -5   23.10    8.88
  -2  -5  -5   17.14    5.03
   2  -5  -5   15.28    4.59
  -2  -5  -5    9.17    5.52
   2  -5  -5   10.97    3.54
  -2  -5   5   14.06    5.23
   2  -6  -5    1.52    3.10
  -2   6  -5   -1.73    8.65
   2   6  -5   -5.02    6.58
   2  -6  -5   -6.37    3.67
  -2  -6  -5    0.97    4.33
   2   6  -5    2.61    3.71
  -2  -6   5    0.06    4.77
  -2  -7  -5   18.44    4.17
   2   7  -5   27.04    8.33
   2   7  -5    9.97    4.67
   2  -7  -5   10.04    3.88
  -2  -7  -5    8.70    4.46
   2  -7  -5   14.23    5.36
   2   8  -5   22.71    8.16
  -2  -8  -5   33.58    6.50
   2  -8  -5   20.14    5.08
   2   8  -5   27.79    6.03
  -2   9  -5   69.54    7.04
  -2  -9  -5   87.55    9.30
   2   9  -5   73.81    7.09
   2  -9  -5   75.57    7.51
  -2  -9   5   75.19    9.10
   2   9  -5   87.50    9.41
   2 -10  -5   15.36    5.27
   2 -10  -5   19.89    7.66
   2  10  -5   10.20    3.86
  -2  10  -5   19.92    5.40
  -2 -10  -5   12.72    5.90
  -2 -10   5   17.23    6.51
  -2 -11  -5   40.12   15.17
   2  11  -5   20.38    4.41
   2 -11  -5   15.64    5.87
  -2 -11  -5   30.48    8.66
   2 -11  -5   29.71    9.11
  -2 -11  -5   31.80    7.57
  -2  11  -5   24.33    5.58
  -2 -11   5   27.06    7.60
  -2 -12   5    0.07    5.33
  -2 -12  -5   -3.11    8.49
  -2 -12  -5    3.75    4.85
   2 -12  -5    1.41    4.99
  -2 -12  -5   -8.16    6.80
   2 -12  -5   -0.91    5.95
   2  12  -5    1.58    4.09
  -2  12  -5    3.29    4.19
  -2 -13   5    6.25    6.64
  -2 -13  -5  -16.56    9.79
  -2  13  -5   -8.12   13.72
  -2 -13  -5    8.08    6.72
   2 -13  -5   -7.41    5.84
   2 -13  -5    1.79    5.99
  -2 -13  -5  -11.10    8.44
   2  13  -5    8.82    4.57
  -2  13  -5   -3.08    4.13
  -2 -14  -5   -9.73   10.94
  -2 -14   5   16.88    6.52
   2 -14   5   11.11    5.99
  -2  14  -5   41.71   15.44
   2  14  -5   29.59    5.10
  -2 -14  -5   13.69    6.70
   2 -14  -5   13.82    5.08
  -2 -14  -5   20.41    7.29
   2 -14  -5   22.36    8.85
  -2  14  -5   10.57    3.92
  -2  15  -5   99.60    7.80
  -2 -15   5  109.19    9.82
   2 -15   5  105.64   10.43
  -2  15  -5  145.36   22.51
  -2 -15   5  107.67   11.11
   2  15  -5  124.53    8.23
   2 -15  -5  150.27   13.67
  -2 -15  -5  115.23   14.73
  -2 -15  -5  139.10   11.68
  -2 -16  -5   14.85    6.95
  -2 -16   5    5.46    4.75
   2 -16   5   17.73    6.21
  -2 -16  -5   -1.25    4.12
  -2 -16  -5   22.15    6.87
   2 -16  -5   12.31    5.30
  -2  16  -5   14.76    3.54
  -2  16  -5   10.31   10.26
   2  16  -5   29.47    2.89
   2 -16  -5   14.85    7.06
  -2 -17   5    3.17    6.66
  -2 -17   5    6.06    5.47
   2 -17   5    8.74    6.18
  -2 -17  -5    5.52    4.00
   2 -17  -5    2.09    3.65
  -2 -17  -5    4.94    6.03
  -2 -18   5    3.67    5.39
   2 -18   5    2.66    5.34
  -2 -18  -5   -2.89    2.60
  -2 -18  -5    2.32    3.19
  -3   0  -5   -0.56    2.07
  -3  -1  -5   73.09    6.13
  -3  -2  -5  263.48   13.40
  -3   2  -5  255.36   14.63
  -3  -3   5   14.83    4.73
  -3  -3  -5   17.17    4.89
  -3   3  -5   23.67    7.51
  -3  -4  -5 3063.72   43.74
  -3  -4  -5 3231.44   43.61
  -3   4  -5 2663.46   50.12
   3  -4  -5 2590.09   40.62
  -3  -4   5 2594.15   41.51
  -3  -5  -5   26.72    5.50
  -3   5  -5   25.17    8.69
  -3  -5   5   19.98    6.13
   3  -5  -5   26.57    5.26
   3  -5  -5   25.73    4.24
  -3  -5  -5   27.57    6.33
   3   5  -5   17.79    4.78
  -3  -6  -5  140.41   11.36
  -3   6  -5  139.70   15.00
  -3  -6  -5  143.99   11.98
  -3  -6   5  122.93   11.50
   3  -6  -5  106.32    7.18
   3  -6  -5  120.98   10.15
   3   6  -5  133.29    9.60
  -3  -7  -5    6.20    5.28
   3  -7  -5   -5.29    4.85
  -3   7  -5   -5.49    7.00
   3  -7  -5    4.00    3.87
  -3  -7   5    4.35    5.28
  -3  -7  -5    0.85    3.35
   3   7  -5    1.16    4.80
  -3   8  -5  460.91   30.29
   3   8  -5  485.47   18.85
   3  -8  -5  487.46   16.42
   3  -9  -5    6.98    4.39
   3   9  -5    9.91    5.71
   3   9  -5   -4.75    3.98
  -3   9  -5    4.31    3.60
  -3  -9  -5   -1.99    4.28
  -3  10  -5   31.31    5.77
  -3 -10  -5   25.84   10.41
  -3 -10  -5   41.17    7.31
   3  10  -5   32.10    5.01
   3 -10  -5   36.86    6.23
  -3 -10  -5   48.11    9.13
   3  10  -5   38.78    7.85
  -3 -10   5   29.41    7.31
   3 -10  -5   41.89    8.81
  -3 -11  -5    9.41   11.09
  -3 -11  -5    6.95    5.87
   3 -11  -5   11.08    5.07
  -3 -11  -5   13.08    6.51
   3 -11  -5    2.45    6.42
   3  11  -5    9.62    4.39
  -3  11  -5    6.81    4.43
  -3 -11   5    3.60    6.11
   3 -11  -5    7.43    2.60
  -3  12  -5   18.24    4.53
  -3 -12  -5   33.64   11.11
  -3  12  -5   50.63   19.15
  -3 -12  -5    0.95    6.12
   3  12  -5   32.26    5.90
   3 -12  -5   16.74    5.77
  -3 -12  -5   21.04    7.53
   3 -12  -5   29.04    9.29
  -3 -12   5   11.46    6.48
  -3 -13  -5   -9.68    8.72
   3 -13   5    4.68    5.01
  -3  13  -5  -11.55   16.27
  -3 -13  -5    5.03    6.69
   3  13  -5   17.87    5.03
   3 -13  -5    3.99    4.83
  -3 -13  -5    5.24    5.94
   3 -13  -5    3.63    7.54
  -3  13  -5    7.63    4.34
  -3 -13   5   11.53    7.27
  -3 -14  -5  316.78   23.81
  -3 -14   5  275.02   17.76
   3 -14   5  243.24   14.45
   3  14  -5  326.77   13.37
  -3  14  -5  406.12   34.65
  -3 -14  -5  268.39   16.67
  -3  14  -5  300.13   13.44
  -3 -14  -5  371.57   19.33
   3 -14  -5  267.97   14.56
   3 -14  -5  381.15   20.14
  -3 -15  -5    6.25    8.42
  -3 -15   5   20.93    7.08
   3 -15  -5    5.55    3.79
  -3 -15   5    3.85    6.25
   3 -15   5    3.79    6.02
  -3  15  -5    1.85    3.34
  -3 -15  -5   -2.89    5.33
  -3  15  -5    3.91   11.91
  -3 -15  -5   12.14    6.84
   3 -15  -5    3.97    7.24
  -3 -16  -5    7.87    7.06
  -3 -16   5   -0.39    4.93
   3 -16   5   12.14    7.00
  -3 -16   5   -3.93    3.24
  -3  16  -5    3.34    8.43
  -3 -16  -5   -5.50    3.57
  -3 -16  -5   -0.14    5.53
   3 -16  -5   -1.30    4.94
   3 -16  -5    2.33    3.37
   3 -17  -5    4.96    3.52
  -3 -17   5   14.76    8.37
   3 -17   5   10.26    4.93
  -3 -17  -5   11.59    3.86
  -3 -17  -5   13.14    5.74
  -3 -18  -5    7.82    4.85
  -3 -18   5   16.27    6.61
   3 -18   5    8.91    7.37
   3 -18   5    6.24    4.24
  -3 -18  -5    5.53    2.59
  -4   0  -5    0.02    1.92
  -4   0  -5    6.06    5.41
  -4  -1  -5 2335.06   31.31
  -4  -1  -5 2389.91   41.19
  -4  -2   5   10.09    5.10
  -4  -2  -5   12.48    4.43
  -4   2  -5   22.09    7.23
  -4  -2  -5   10.10    4.89
  -4  -3  -5   11.44    4.58
  -4   3  -5    8.61    6.74
  -4  -3   5    5.53    4.26
  -4  -3  -5    7.26    3.44
   4  -3  -5    3.20    3.55
  -4  -4  -5  345.24   15.12
   4  -4  -5  326.14   12.36
   4   4  -5  377.88   15.67
  -4   4  -5  354.23   19.04
  -4   5  -5  664.09   27.60
  -4  -5  -5  627.90   20.65
  -4  -5   5  648.89   23.88
   4  -5  -5  681.81   17.16
   4   5  -5  716.05   21.55
  -4  -5  -5  734.26   25.37
  -4  -6   5   43.10    8.23
   4  -6  -5   25.51    6.19
  -4  -6  -5   25.08    6.03
  -4  -6  -5   35.63    7.13
  -4   6  -5   36.89    9.81
   4  -6  -5   34.39    5.14
   4   6  -5   29.11    6.79
  -4  -7   5   12.09    6.77
  -4   7  -5   10.70    7.84
  -4  -7  -5   -0.44    4.58
   4  -7  -5   -1.76    2.55
   4   7  -5   -0.51    5.18
   4  -8  -5   37.72    5.11
  -4   8  -5   51.13   11.87
   4   8  -5   56.88    6.43
  -4   8  -5   45.74    6.21
   4   8  -5   47.20    7.22
   4   9  -5    0.06    4.77
  -4  -9  -5   -1.69    2.88
  -4   9  -5   -3.28   11.70
   4   9  -5   -0.60    3.65
   4  -9  -5    4.13    4.30
  -4   9  -5   -5.92    3.69
  -4 -10  -5  -16.36   11.46
   4  10  -5    8.50    6.60
  -4  10  -5   -5.38   12.85
  -4 -10  -5   -2.32    4.83
   4 -10  -5   -0.29    4.29
  -4 -10  -5    3.29    5.45
   4 -10  -5    8.52    6.40
   4  10  -5    1.19    3.66
  -4  10  -5    2.10    3.75
  -4  10  -5    1.72    6.91
  -4 -10   5    7.84    6.82
   4 -10  -5    7.00    2.75
  -4 -11  -5   52.48   13.95
  -4  11  -5   64.24   15.62
   4  11  -5   49.55    6.39
   4 -11  -5   35.02    6.47
  -4 -11  -5   35.67    7.67
   4 -11  -5   39.72    9.29
   4 -11  -5   34.84    3.72
  -4  11  -5   28.85    5.82
  -4 -11  -5   36.69    7.40
  -4 -11   5   34.05    9.19
  -4 -12  -5   11.20    9.34
   4 -12   5   19.37    7.50
  -4  12  -5   19.80   14.37
  -4 -12  -5    7.47    6.69
   4 -12  -5   10.77    4.64
  -4 -12  -5   12.67    7.45
   4 -12  -5   13.54    8.37
  -4  12  -5   12.04    4.92
  -4 -12   5    6.75    5.74
   4 -13   5  119.98   10.77
  -4 -13  -5  121.41   12.22
  -4  13  -5  144.30   22.92
   4 -13  -5  136.27   13.33
   4  13  -5  119.05    8.50
  -4  13  -5  111.94    8.98
  -4 -13  -5  132.74   12.74
  -4 -13  -5  117.45   15.38
  -4 -14  -5   65.66   12.75
   4 -14   5   70.95    8.71
  -4  14  -5  118.51   20.21
  -4 -14   5   93.99   11.88
   4  14  -5   76.80    7.15
  -4 -14  -5   75.85    9.99
  -4  14  -5   75.00    7.00
   4 -14  -5   70.14    8.03
  -4 -14  -5  101.68   10.55
  -4 -15  -5   60.46   10.48
  -4 -15   5   62.33    8.97
   4 -15   5   46.11    8.58
  -4  15  -5   57.22   14.73
   4  15  -5   40.28    4.48
  -4 -15  -5   31.93    6.54
  -4 -15  -5   59.64    7.89
   4 -15  -5   57.51    9.45
   4 -15  -5   38.46    6.51
  -4  15  -5   43.23    5.09
  -4 -15   5   45.40    8.05
  -4 -16  -5   -2.44    5.78
  -4 -16   5    9.86    8.48
  -4 -16   5    1.82    5.72
   4 -16   5    6.20    6.70
  -4 -16   5    1.52    2.95
  -4 -16  -5   -0.85    3.45
  -4 -16  -5    6.52    5.50
   4 -16  -5    9.55    5.43
   4 -16  -5   -5.76    4.16
  -4 -17   5    3.03    4.72
   4 -17   5    7.60    5.31
  -4 -17  -5    7.37    4.51
   4 -17  -5    0.68    0.80
  -4 -17  -5   -0.37    4.47
  -4 -18   5    4.80    4.06
  -4 -18  -5    2.15    3.90
  -4 -18  -5    0.14    2.09
   5   0  -5   -0.26    3.44
  -5   0  -5   -3.59    4.87
  -5  -1  -5   97.74    9.23
  -5   1  -5   86.62    9.74
   5  -1  -5   70.40    7.14
  -5  -2   5   43.87    7.59
  -5  -2  -5   51.88    6.74
  -5   2  -5   52.28    7.67
  -5  -2  -5   56.18    6.75
  -5   3  -5   11.77    4.85
  -5  -3   5    9.67    5.71
  -5  -3  -5   14.20    5.64
  -5  -3  -5    5.04    3.66
   5   3  -5   16.20    5.03
   5  -3  -5   11.21    4.13
  -5  -4   5 1107.68   30.53
  -5  -4  -5 1425.02   36.90
  -5  -4  -5 1279.16   29.22
   5  -4  -5 1315.03   24.40
   5   4  -5 1137.49   27.88
  -5   4  -5 1206.80   34.68
  -5  -5   5   44.04    8.24
  -5  -5  -5   61.86    9.22
  -5   5  -5   70.05    9.99
  -5  -5  -5   66.15    7.92
   5  -5  -5   47.11    5.69
   5   5  -5   72.48    8.53
  -5  -6   5  399.88   21.15
   5   6  -5  407.49   18.15
  -5   6  -5  394.98   23.03
  -5   7  -5   10.05    8.80
   5   7  -5   23.62    4.73
   5  -7  -5    6.63    3.86
  -5   7  -5    1.05    4.71
   5   7  -5   12.31    6.67
  -5   8  -5   75.63   13.82
   5   8  -5   81.65    6.95
   5  -8  -5   63.04    7.04
  -5   8  -5   52.98    7.44
   5   8  -5   73.16    9.44
  -5  -9  -5    4.78    6.96
  -5   9  -5  -13.42    8.93
  -5  -9  -5    1.63    6.36
   5  -9  -5    2.20    3.74
   5  -9  -5    1.94    6.49
  -5   9  -5    0.68    3.54
  -5   9  -5    5.90    7.52
   5   9  -5    4.36    6.49
  -5 -10  -5   11.46    7.44
  -5  10  -5   14.60    9.05
  -5 -10  -5    9.98    5.63
   5 -10  -5    8.03    4.88
   5  10  -5    1.93    5.06
   5 -10  -5    5.69    5.56
   5  10  -5   10.15    6.82
  -5 -10  -5   -3.82    4.20
  -5  10  -5   12.58    4.72
   5 -10  -5    3.37    2.48
  -5 -11  -5   37.52   10.53
   5 -11   5    4.82    6.03
  -5  11  -5   24.18   12.11
   5  11  -5   43.41    5.66
  -5 -11  -5   29.82    7.90
   5 -11  -5   18.40    5.48
   5 -11  -5   30.93    8.49
   5 -11  -5   30.11    3.64
  -5  11  -5   22.98    5.73
   5  11  -5   32.26    7.43
  -5 -11   5   19.93    6.71
   5 -12   5  192.75   13.34
  -5  12  -5  217.78   23.76
  -5 -12   5  209.81   16.04
   5  12  -5  205.98   11.55
  -5 -12  -5  224.44   15.60
   5 -12  -5  213.57   15.07
  -5  12  -5  195.02   11.85
  -5 -12  -5  208.40   18.86
  -5 -13  -5   26.13   10.29
  -5  13  -5   22.31    5.30
   5 -13   5    8.92    5.69
  -5 -13  -5    8.90    5.30
  -5  13  -5   18.10   12.83
  -5 -13   5   17.89    7.75
  -5 -13  -5    6.01    7.12
   5 -13  -5   20.66    8.66
   5 -13  -5    6.14    4.16
  -5 -14  -5  339.58   22.11
   5 -14   5  333.37   17.27
  -5  14  -5  357.90   28.90
  -5 -14  -5  371.01   18.15
  -5 -14   5  333.86   19.27
   5  14  -5  359.21   13.74
  -5 -14  -5  216.91   13.91
  -5  14  -5  294.05   13.38
   5 -14  -5  413.54   19.66
   5 -14  -5  178.91   11.26
  -5 -15  -5   10.54    6.72
  -5 -15   5   15.11    6.11
  -5 -15   5   11.81    6.98
  -5 -15   5    9.85    6.80
  -5 -15  -5   -0.66    2.23
  -5 -15  -5    6.23    5.95
   5 -15  -5    5.49    6.07
  -5  15  -5   19.06   11.03
  -5  15  -5    4.78    3.08
   5 -15  -5    5.21    4.40
   5 -15   5   14.14    6.41
  -5 -16  -5    1.24    4.56
  -5 -16   5   -0.08    4.97
   5 -16   5   -7.55    6.41
  -5 -16  -5   -2.58    4.26
   5 -16  -5    0.02    3.00
   5 -16  -5    4.41    3.80
   5  17  -5    1.71    2.00
  -5 -17   5   -0.50    5.80
   5 -17   5   -1.37    4.50
  -5 -17  -5    3.51    3.76
  -5 -17  -5    3.48    4.94
  -5 -18   5   15.98    4.24
  -5 -18  -5    7.28    2.07
   6   0  -5   -3.85    3.50
  -6   0  -5    4.55    4.46
  -6  -1   5  380.73   19.17
  -6   1  -5  399.19   18.05
  -6  -1  -5  404.72   17.41
  -6  -2   5   32.41    7.65
  -6   2  -5   48.49    7.99
  -6  -2  -5   42.74    6.54
   6  -2  -5   27.30    5.00
   6   2  -5   39.95    6.41
  -6  -3  -5    0.07    4.90
  -6  -3  -5   -5.61    3.04
   6   3  -5   10.75    5.69
  -6   3  -5   -3.22    4.19
   6  -3  -5   -2.56    3.99
  -6  -3   5   -3.36    4.53
  -6   4  -5   42.24    8.33
  -6  -4  -5   25.82    4.97
  -6  -4  -5   22.87    7.55
   6   4  -5   30.83    6.36
  -6  -4   5   23.50    6.59
   6  -4  -5   30.18    5.52
  -6  -5   5  510.72   24.16
  -6   5  -5  522.46   24.38
  -6  -5  -5  477.61   18.77
   6  -5  -5  521.94   16.97
   6   5  -5  559.70   21.38
  -6   6  -5   70.30   10.95
   6  -6  -5   52.02    6.65
   6   6  -5   60.66    5.82
  -6   6  -5   55.43    8.67
   6   6  -5   69.66    9.05
  -6   7  -5   42.65   10.89
   6  -7  -5   27.48    5.36
  -6   7  -5   31.69    6.99
   6   7  -5   31.37    4.76
   6   7  -5   46.42    8.41
   6   8  -5   29.65    7.37
  -6   8  -5   18.51   10.40
   6   8  -5   26.31    4.74
   6  -8  -5   20.35    5.34
   6  -8  -5   21.50    7.59
  -6   8  -5   20.31    5.35
  -6  -8  -5   24.64    7.91
  -6  -9  -5  242.11   18.49
  -6   9  -5  234.23   21.05
   6   9  -5  212.60   11.48
   6  -9  -5  196.71   14.12
  -6   9  -5  210.89   13.42
   6  -9  -5  167.36   10.49
   6  -9  -5  194.61    7.52
  -6  -9  -5  252.11   15.37
   6   9  -5  245.19   15.80
  -6 -10  -5   12.03    7.16
   6 -10  -5   -2.07    2.62
  -6  10  -5   -5.19    9.80
   6  10  -5    3.78    6.78
  -6 -10  -5    0.19    7.31
   6  10  -5    7.07    4.21
   6 -10   5    1.11    5.73
   6 -10  -5   -3.98    6.94
   6 -10  -5   -4.21    4.43
  -6  10  -5   -6.33    5.02
  -6 -11  -5    7.55    6.57
   6 -11   5   20.43    7.56
  -6  11  -5    1.45    7.51
   6  11  -5   11.73    5.30
   6  11  -5   10.15    6.62
  -6 -11  -5    7.62    7.61
   6 -11  -5    6.28    6.86
   6 -11  -5    6.02    4.49
  -6  11  -5    5.06    3.50
  -6 -11   5   10.15    6.26
  -6 -12  -5   36.88   10.58
   6 -12   5   43.72    8.90
  -6  12  -5   38.11   13.39
  -6  12  -5   40.79    6.80
   6  12  -5   40.76    5.32
   6 -12  -5   47.26    7.27
   6 -12  -5   49.69    8.50
  -6 -12   5   48.50    9.78
  -6 -12  -5   55.65    8.81
   6 -13  -5   36.63    5.97
   6 -13   5   81.82    9.78
  -6  13  -5   71.76    7.56
  -6 -13   5   77.57   11.46
  -6  13  -5   58.48   13.97
  -6 -13  -5   74.45   10.40
   6 -13  -5   86.95   10.35
  -6 -13  -5   62.76   12.25
  -6 -14  -5    2.25    7.90
  -6 -14   5   12.94    9.19
  -6 -14   5   11.23    6.28
   6 -14   5   23.84    8.55
  -6  14  -5    8.06    9.28
  -6 -14  -5    9.74    5.21
   6 -14  -5   18.00    6.38
  -6 -14   5   10.89    5.48
  -6  14  -5   16.02    4.54
   6 -14  -5    9.95    3.87
  -6 -15  -5   15.11    6.06
  -6 -15   5   15.53    5.17
  -6 -15   5    9.84    6.72
   6 -15   5   15.29    7.20
  -6  15  -5   15.85    7.49
  -6  15  -5   20.18    3.81
  -6 -15  -5   19.81    5.83
   6 -15  -5   14.31    4.57
   6 -15  -5   16.78    5.02
  -6 -16  -5    0.42    3.98
   6 -16   5   -8.80    5.96
  -6 -16   5    5.88    6.18
  -6 -16  -5   -1.99    4.55
   6  17  -5   -0.75    1.85
  -6 -17   5    0.11    3.45
   6 -17   5   -0.49    3.10
  -6 -17  -5   -3.32    4.73
  -6 -17  -5   -2.98    2.56
   7   0  -5   -4.84    4.06
  -7   0   5   -3.35    6.28
  -7   0  -5    6.66    4.09
  -7  -1   5    5.96    5.23
   7  -1  -5    5.49    4.90
  -7   1  -5   -0.54    5.03
   7   1  -5    0.33    4.16
  -7  -1  -5    6.60    3.52
  -7  -2   5  684.14   27.51
  -7  -2  -5  602.62   20.15
  -7   2  -5  645.39   24.24
  -7   3  -5   -4.42    5.43
   7   3  -5   -0.37    5.59
   7  -3  -5    5.11    4.94
   7  -4  -5   17.49    5.16
   7   4  -5   16.98    7.25
  -7   5  -5   10.12    6.48
   7   5  -5   14.74    6.84
   7  -5  -5    9.60    4.87
  -7   5  -5    9.14    5.45
  -7   6  -5  542.65   22.84
   7  -6  -5  518.46   17.85
  -7   6  -5  514.78   25.76
   7   6  -5  540.17   22.33
  -7   7  -5    9.10    7.58
   7  -7  -5   -2.18    5.04
   7   7  -5    6.89    7.17
   7  -7  -5   10.51    4.80
  -7   7  -5   13.16    6.12
   7   8  -5  680.22   19.39
  -7   8  -5  726.43   33.88
  -7  -8  -5  723.85   25.16
  -7   8  -5  715.94   25.87
  -7  -8  -5  673.43   28.00
   7  -8  -5  645.12   20.75
   7  -8  -5  650.54   13.48
   7   8  -5  724.89   26.26
   7  -9   5   54.45    7.92
  -7   9  -5   53.30   11.82
  -7  -9  -5   62.84    9.16
   7  -9  -5   40.87    8.28
  -7   9  -5   49.08    7.75
   7  -9  -5   50.70    7.32
   7   9  -5   50.63    6.09
   7  -9  -5   57.58    4.57
   7   9  -5   71.29   10.17
  -7  -9  -5   51.63   11.05
   7 -10   5  225.92   13.66
  -7  10  -5  255.40   22.30
  -7 -10  -5  256.23   16.40
   7 -10  -5  230.03   14.80
  -7  10  -5  234.25   14.41
   7 -10  -5  186.32   12.28
   7 -10  -5  180.84    7.91
   7  10  -5  211.74   14.81
  -7 -10  -5  224.19   17.36
  -7 -11  -5   11.74    7.88
   7 -11   5   16.06    6.38
  -7  11  -5    8.61    8.25
   7  11  -5   24.31    8.50
  -7 -11  -5   15.35    7.65
   7 -11  -5   14.12    6.74
   7 -11  -5    7.69    4.91
  -7  11  -5   13.10    5.23
  -7 -11   5   14.76    8.15
   7 -12   5  545.18   21.66
  -7  12  -5  506.28   31.95
  -7 -12   5  509.00   23.89
  -7  12  -5  462.77   17.97
   7 -12  -5  543.96   20.41
   7 -12  -5  513.01   19.54
  -7 -12  -5  533.71   26.38
  -7 -13  -5    8.35    8.15
  -7 -13   5   -5.19    7.72
   7 -13   5   -8.36    7.50
  -7  13  -5    8.20    8.98
  -7 -13  -5    2.32    4.90
   7 -13  -5    5.30    5.30
  -7  13  -5    2.24    3.81
   7 -13  -5    4.41    4.59
  -7 -13   5    2.28    5.64
  -7 -14   5   33.64    7.93
  -7 -14  -5   33.21    8.33
   7 -14   5   41.32    7.97
   7 -14  -5   27.75    5.95
  -7  14  -5   24.33    9.98
  -7  14  -5   26.18    4.69
  -7 -14   5   30.04    8.47
  -7 -14  -5   29.86    7.28
   7 -14  -5   20.37    4.63
  -7 -15   5    6.32    4.86
   7 -15   5   11.05    6.52
  -7 -15  -5    6.96    4.13
  -7 -15   5   12.64    5.71
   7 -15  -5    1.24    3.49
  -7 -15  -5    2.01    4.30
  -7 -16   5   49.87    7.69
   7 -16   5   37.55    5.82
  -7 -16  -5   40.26    5.44
  -7 -16  -5   42.31    6.95
  -7 -17  -5    0.73    3.07
  -7 -17  -5    1.63    2.23
   8   0  -5   -7.20    5.86
   8  -1  -5    0.29    4.97
   8   1  -5    5.37    4.95
   8  -2  -5   18.61    6.66
  -8   2  -5   27.71    5.39
   8   2  -5   25.64    7.47
  -8   2  -5   35.86    8.98
  -8   3  -5  192.31   14.20
  -8   3  -5  202.88   16.16
  -8   4  -5   15.83    5.90
  -8   4  -5   13.70    5.84
   8  -4  -5    9.32    4.34
   8   4  -5    8.43    6.80
  -8   5  -5   64.48    8.90
   8  -5  -5   50.56    7.26
  -8   5  -5   87.75   11.29
   8   5  -5   75.31   10.12
  -8  -6  -5   20.78    6.91
  -8   6  -5   32.26    7.87
   8   6  -5    8.20    5.97
  -8   6  -5   19.77    6.75
   8  -6  -5   14.75    4.88
  -8   6  -5   14.48    5.95
  -8  -7  -5    3.17    5.33
  -8   7  -5   14.86    7.17
  -8  -7  -5    3.78    5.87
   8  -7  -5    5.29    5.12
   8  -7  -5    3.24    2.73
   8   7  -5   -2.66    6.41
  -8   7  -5    2.61    8.22
   8  -7  -5   -1.70    4.44
  -8   7  -5   -0.84    5.58
   8  -8   5   86.53    9.60
  -8   8  -5   94.42   13.68
  -8  -8  -5  107.24   11.70
   8  -8  -5   85.09    9.10
   8  -8  -5   88.94    8.96
  -8   8  -5   92.59   10.91
  -8  -8  -5   91.29   11.11
   8  -8  -5   84.84    5.64
   8   8  -5   84.29   11.42
   8  -9   5  501.17   20.25
  -8   9  -5  462.15   27.75
  -8   9  -5  443.38   20.41
   8  -9  -5  510.93   18.60
  -8  -9  -5  504.61   22.47
   8  -9  -5  404.60   11.25
   8   9  -5  497.53   22.32
  -8  -9  -5  463.84   23.26
   8 -10   5   49.72    9.20
  -8 -10  -5   57.33    9.28
  -8  10  -5   33.83   11.25
   8 -10  -5   80.07    8.87
  -8  10  -5   50.39    8.54
   8 -10  -5   34.73    7.07
   8 -10  -5   47.18    4.62
   8  10  -5   59.29    9.64
  -8 -10  -5   66.60   10.63
   8 -11   5   33.25    8.39
  -8  11  -5   36.18    6.22
   8 -11  -5   31.31    6.93
   8 -11  -5   39.21    7.05
  -8 -11  -5   36.56    7.71
   8  11  -5   36.29    9.22
  -8 -11  -5   33.98    8.31
  -8 -11   5   21.44    8.14
  -8 -12  -5   49.24    9.41
  -8  12  -5   47.33   11.02
  -8 -12   5   48.75    8.59
  -8  12  -5   46.88    6.64
   8 -12  -5   48.60    6.11
  -8 -12  -5   61.14   10.30
   8 -12  -5   28.57    5.54
   8 -12   5   61.11   10.22
   8 -13   5    4.20    6.77
  -8  13  -5   -7.01    6.41
  -8 -13  -5   -3.73    6.27
   8 -13  -5   -0.52    2.10
  -8 -13  -5    2.03    5.04
  -8  13  -5    1.28    3.29
   8 -13  -5    1.22    3.96
  -8 -13   5   -3.76    6.11
  -8 -14   5    2.45    5.39
  -8 -14  -5   -7.50    4.99
   8  14  -5    1.94    2.49
   8 -14   5   -2.63    5.27
  -8 -14  -5    6.66    5.60
  -8  14  -5   -0.41    2.63
   8 -14  -5    1.64    3.39
  -8 -15  -5   17.19    6.29
   8  15  -5    8.69    3.16
   8 -15   5    8.86    5.18
  -8 -15  -5    9.53    4.80
   8  16  -5    1.78    1.82
  -8 -16  -5    0.18    3.02
  -8 -16  -5    2.39    3.55
  -9   0  -5    7.29    8.64
   9   0  -5   -2.47    6.48
   9  -1  -5    9.45    6.47
   9   1  -5    0.06    4.89
  -9   1  -5   -8.08    8.17
  -9  -1  -5    4.34    9.61
  -9  -2  -5   47.77   12.26
  -9   2  -5   71.19   11.86
   9   2  -5   57.27    9.64
   9  -3  -5   21.64    6.71
   9   3  -5   34.50    7.58
  -9  -3  -5   22.71   10.66
  -9   3  -5   28.19    8.03
  -9   4  -5   24.37    7.82
  -9  -4  -5   20.77    5.83
   9   4  -5   23.98    8.33
  -9  -4  -5    6.85    8.63
  -9   4  -5   20.99    7.60
   9  -4  -5   18.55    6.37
   9   5  -5   13.55    7.55
  -9  -5  -5    6.02    5.12
  -9   5  -5   12.12    7.39
  -9  -5  -5   16.55    6.70
  -9   5  -5   11.14    7.57
  -9   5  -5    5.64    5.97
  -9   5  -5    2.71    5.08
   9  -5  -5   -2.27    4.27
   9  -5  -5    8.67    6.11
  -9   6  -5  350.83   21.77
   9  -6  -5  356.86   10.48
  -9   6  -5  423.64   19.47
  -9   6  -5  359.40   19.99
  -9  -6  -5  367.32   18.42
  -9  -6  -5  319.35   17.95
   9   6  -5  386.40   20.16
   9  -7   5   16.74    7.01
  -9   7  -5    6.14    5.99
  -9  -7  -5   13.22    5.86
   9  -7  -5   11.88    2.89
  -9  -7  -5   10.18    6.07
  -9   7  -5    3.84    7.83
   9   7  -5   18.60    8.41
  -9   7  -5    4.31    5.37
   9  -7  -5   19.44    6.08
   9  -7  -5   12.37    3.54
   9  -8   5  507.70   19.78
  -9   8  -5  475.17   21.81
   9  -8  -5  503.85   20.83
  -9  -8  -5  479.61   22.83
  -9   8  -5  477.59   27.56
   9  -8  -5  492.01   12.53
   9   8  -5  532.91   22.99
  -9  -8  -5  518.46   22.09
  -9  -9  -5   22.37    6.80
  -9   9  -5   20.42    8.90
  -9  -9  -5   19.44    6.86
   9  -9  -5   13.11    3.82
   9   9  -5   28.38    8.66
   9  -9  -5   19.78    3.81
  -9   9  -5   12.88    6.71
   9  -9   5   14.69    7.59
   9  -9  -5   24.60    7.21
   9 -10   5  186.01   13.15
  -9  10  -5  165.87   17.53
  -9 -10  -5  216.32   15.41
  -9  10  -5  177.01   12.71
   9 -10  -5  183.54   13.19
   9 -10  -5  164.49    7.82
   9  10  -5  174.29   13.95
  -9 -10  -5  195.22   15.96
   9 -11   5    3.98    6.64
  -9  11  -5    8.78    6.84
   9  11  -5    8.56    6.28
  -9 -11  -5    5.93    6.30
  -9 -11  -5    8.37    6.74
   9 -11  -5    1.74    0.80
  -9  11  -5    5.83    4.69
   9 -11  -5    8.56    5.33
  -9 -11   5   13.69    6.66
   9 -12   5  556.84   21.08
  -9 -12  -5  535.19   21.49
  -9  12  -5  363.77   15.09
  -9  12  -5  347.48   23.25
  -9 -12   5  493.74   22.36
  -9 -12  -5  453.02   22.17
   9  12  -5  550.99   15.10
   9 -12  -5  474.09   19.42
   9  13  -5    4.97    4.02
  -9 -13  -5    0.48    4.06
  -9 -13  -5    5.93    5.19
  -9  13  -5    0.31    3.15
   9 -13  -5    0.05    3.84
  -9  13  -5   11.54    4.39
  -9 -13   5    2.35    4.53
   9 -13   5    7.76    6.54
   9 -14   5  101.21    8.24
  -9 -14  -5  103.17   10.01
   9  14  -5   96.25    5.85
  -9 -14  -5  108.68    9.35
  -9 -15  -5    6.50    4.05
   9  15  -5   14.39    2.95
  -9 -16  -5    0.82    2.95
  -9 -16  -5    2.86    2.34
 -10   0  -5    0.31    6.03
  10   0  -5    3.54    5.06
 -10   0  -5   -4.50    6.64
 -10  -1  -5   18.19    8.28
 -10   1  -5   -4.99    7.36
  10  -1  -5    5.40    2.65
 -10  -1  -5    6.97    5.09
  10  -1  -5   -1.82    5.49
  10   1  -5    0.66    5.53
 -10   1  -5   -0.30    7.69
  10  -2  -5    0.70    6.37
 -10   2  -5   -1.97    7.04
 -10  -2  -5   -1.13    6.53
 -10  -2  -5    2.60    8.52
  10   2  -5   -2.28    7.03
 -10   2  -5   -0.29    7.65
 -10   3  -5   51.11    9.03
 -10  -3  -5   40.76   11.63
  10  -3  -5   28.38    7.89
  10   3  -5   44.01    9.81
  10  -3  -5   51.91    5.37
 -10   3  -5   27.58    7.09
 -10   3  -5   40.03    9.21
 -10  -3  -5   40.82    8.40
  10   4  -5    7.42    3.92
  10  -4  -5   10.58    6.93
  10   4  -5    9.97    6.74
 -10  -4  -5    1.78    8.27
 -10  -4  -5    9.62    5.51
 -10   4  -5   11.59    7.72
 -10   4  -5   10.23    7.10
 -10   4  -5   11.28    6.00
  10  -4  -5    9.81    3.78
  10  -5  -5   14.95    6.77
  10   5  -5   14.03    4.15
  10  -5   5   19.45    5.56
  10   5  -5   28.79    9.02
 -10   5  -5   22.92    7.74
 -10  -5  -5   19.29    6.97
 -10  -5  -5   15.35    8.74
  10  -5  -5   20.84    4.39
 -10   5  -5    0.06    6.32
 -10   5  -5   12.51    6.70
  10  -6  -5   17.92    6.01
  10   6  -5   14.90    4.64
  10  -6   5   17.95    6.85
 -10   6  -5   32.89    8.30
  10  -6  -5   19.72    3.90
 -10  -6  -5   32.77    7.82
  10   6  -5   36.28    8.34
 -10   6  -5   23.74    7.88
 -10   6  -5   30.92    8.38
 -10  -6  -5   31.10    7.16
  10  -7   5   48.10    8.48
  10  -7  -5   22.02    7.33
 -10  -7  -5   44.80    8.61
  10  -7  -5   41.64    4.66
 -10   7  -5   37.16    8.08
 -10  -7  -5   35.80    7.08
  10   7  -5   40.97   10.00
  10  -8  -5    2.35    2.91
  10   8  -5   -0.35    3.64
  10  -8   5   -3.49    6.12
 -10  -8  -5    2.69    6.43
 -10  -8  -5   -5.12    4.66
 -10   8  -5    0.62    3.97
  10   8  -5    2.34    5.18
  10  -8  -5    2.60    4.72
  10   9  -5    3.18    4.69
  10  -9   5   -6.33    6.32
 -10  -9  -5   10.66    7.44
 -10   9  -5    7.26    5.84
  10   9  -5    2.33    7.08
  10  -9  -5    0.69    2.65
 -10  -9  -5   -2.56    5.27
  10  -9  -5    7.12    5.63
  10  10  -5    4.91    4.60
  10 -10   5   14.00    6.71
 -10 -10  -5    8.63    5.84
 -10 -10  -5    3.21    5.71
  10  10  -5   14.83    5.97
 -10  10  -5    8.82    4.97
  10 -10  -5    2.16    4.10
 -10 -11  -5   21.16    6.45
  10 -11   5   15.96    6.60
 -10 -11  -5   26.74    7.07
 -10  11  -5   11.27    4.87
  10  11  -5   22.04    4.50
 -10 -11   5   22.97    7.53
  10 -11  -5   12.94    4.91
  10  11  -5   19.86    7.43
  10 -12   5   39.24    7.11
 -10 -12   5   41.56    7.63
 -10 -12  -5   61.01    8.07
 -10  12  -5   39.49    5.77
  10 -12  -5   31.23    6.40
  10  12  -5   31.51    4.44
 -10 -12  -5   41.07    8.07
 -10 -13  -5    7.09    5.10
  10  13  -5   -3.31    3.12
  10 -13   5    2.98    4.10
 -10 -13  -5    1.01    4.05
 -10 -13   5    8.46    4.92
 -10  13  -5    3.14    2.38
  10  14  -5   13.54    2.87
 -10 -14  -5   21.92    5.59
 -10 -14  -5   15.46    5.54
 -10 -15  -5    2.12    2.85
 -10 -15  -5    0.43    3.29
  11   0  -5    0.94    6.89
 -11   0  -5    0.80    7.06
 -11   0  -5  -10.19    7.50
 -11  -1  -5    8.34    8.04
 -11  -1   5    1.78    8.85
  11  -1  -5   -1.79    6.54
 -11   1  -5    2.01    6.28
 -11  -1  -5   10.57    6.96
  11   1  -5    3.60    7.67
 -11   1  -5    5.17    6.71
 -11   2  -5  330.99   19.10
 -11  -2  -5  298.53   17.11
 -11   2  -5  313.74   22.47
 -11  -2  -5  314.06   23.08
 -11  -2   5  347.36   24.70
  11  -2  -5  307.93   10.94
  11   2  -5  350.61   11.32
  11  -3   5    8.17    5.04
  11   3  -5   -5.85    7.59
 -11  -3  -5   13.38    9.51
 -11   3  -5   15.11    6.92
 -11  -3  -5    3.74    6.68
  11  -3  -5   -3.37    4.95
  11  -3  -5   -0.07    5.72
  11   3  -5    9.84    2.08
 -11   3  -5    6.89    6.25
  11  -4   5  161.73   10.79
 -11  -4  -5  185.31   13.74
 -11   4  -5  177.54   16.34
 -11  -4  -5  184.50   19.29
  11   4  -5  159.28   14.32
  11  -4  -5  164.93    8.04
  11   4  -5  192.14    8.08
  11  -5  -5   -2.18    6.16
  11  -5   5    4.81    5.13
 -11  -5  -5  -11.90    9.46
  11   5  -5   -3.05    6.49
 -11   5  -5    4.98    7.45
 -11  -5  -5   -3.76    5.03
 -11   5  -5   14.28    6.21
  11  -5  -5    2.64    2.74
  11  -6   5  186.35   12.10
 -11  -6  -5  193.77   14.20
 -11   6  -5  199.75   13.52
 -11   6  -5  188.81   14.75
  11  -6  -5  205.80    8.75
  11   6  -5  237.77   10.40
  11   7  -5    9.77    7.11
  11   7  -5   21.78    5.29
  11  -7  -5   22.64    7.97
  11  -7   5   11.30    5.95
 -11  -7  -5   22.17    6.90
  11  -7  -5   19.61    3.70
 -11   7  -5   24.74    6.79
  11  -8  -5    4.95    2.93
  11  -8  -5   20.24    6.79
  11   8  -5    8.55    4.35
  11  -8   5   13.20    6.36
  11   8  -5   -7.08    6.62
 -11  -8  -5   15.27    5.92
 -11   8  -5   -0.33    5.09
 -11  -8  -5   10.35    6.05
  11   9  -5   14.07    7.25
  11  -9  -5    0.81    4.41
  11   9  -5    0.11    4.16
  11  -9   5   -4.05    6.09
 -11  -9  -5    3.84    5.49
 -11  -9  -5   11.54    5.12
 -11   9  -5    2.39    5.29
  11  10  -5   -2.18    3.77
  11 -10   5    2.97    5.44
 -11 -10  -5   -0.23    4.74
 -11 -10  -5   -2.73    5.11
 -11  10  -5   -2.27    4.24
 -11 -10   5    4.84    4.67
  11 -10  -5    1.50    3.53
  11  10  -5    4.23    5.00
  11 -11   5   -4.32    5.02
  11 -11  -5    5.07    3.46
 -11 -11  -5   -2.51    4.38
 -11  11  -5    2.96    2.80
 -11 -11   5   -0.30    5.48
 -11  12  -5  186.69    9.77
 -11 -12   5  220.24   13.77
 -11 -12  -5  201.57   13.26
  11  13  -5    2.82    1.51
 -11 -13  -5    4.26    3.61
 -11  13  -5   -0.03    1.61
 -11 -14  -5  218.08   10.00
 -11 -14  -5  235.24   11.66
  12   0   5   -2.58    3.64
 -12   0  -5    0.07    5.20
  12   0  -5    4.27    7.78
 -12   0  -5   -5.95    8.18
  12   1  -5   16.87    3.64
 -12  -1   5   13.07    9.28
  12  -1   5    7.88    4.30
 -12   1  -5   -2.15    7.01
 -12  -1  -5    1.92    5.63
  12  -1  -5   10.66    6.74
  12   1   5    0.66    3.68
  12   1  -5   11.84    7.54
 -12  -1  -5    9.07    7.64
  12  -1  -5    6.55    3.86
 -12   1  -5    6.37    7.80
 -12  -2  -5    9.90    8.40
  12   2  -5   16.50    7.32
  12   2  -5   11.89    3.55
 -12  -2  -5   11.38    5.79
 -12  -2   5   13.00    8.58
  12  -2   5    2.62    3.90
  12  -2  -5    8.46    7.74
 -12   2  -5    3.41    6.66
  12   2   5    9.77    3.61
  12  -2  -5    7.94    2.97
 -12   2  -5   17.17    8.81
 -12  -3  -5    2.11    6.39
  12  -3   5    1.82    4.51
 -12  -3   5    1.00    9.61
  12  -3  -5    1.98    7.77
 -12   3  -5    4.61    7.90
 -12  -3  -5   -1.84    6.70
  12  -3  -5    9.71    4.07
 -12   3  -5    7.75    6.60
  12   3  -5   -4.26    6.39
 -12   4  -5   75.56   11.53
 -12   4  -5   50.58    9.89
  12  -4   5   33.57    6.20
  12  -4  -5   46.59   10.67
  12   4  -5   56.89    9.94
  12  -4  -5   67.45    6.17
  12   4  -5   28.71    3.88
 -12  -4  -5   38.00    9.99
 -12  -4  -5   47.55    8.40
 -12  -5  -5   10.16    8.38
  12  -5  -5    1.77    6.33
  12  -5   5   15.84    5.27
 -12   5  -5   15.83    6.66
 -12  -5  -5   14.51    6.53
  12   5  -5    9.08    7.15
  12  -5  -5   16.15    3.58
 -12   5  -5    1.15    4.36
  12  -6   5   26.73    6.29
  12  -6  -5   26.96    8.49
 -12  -6  -5   21.22    8.63
 -12  -6  -5   30.70    8.26
 -12   6  -5   29.58    7.36
  12  -6  -5   31.78    4.49
 -12   6  -5   27.85    7.48
  12   6  -5   19.07    7.52
  12  -7  -5   -3.20    3.23
  12   7  -5    0.63    2.77
  12  -7   5    5.95    5.16
  12  -7  -5    3.14    6.15
  12   7  -5    5.02    7.01
 -12  -7  -5   -6.03    7.43
 -12   7  -5   -3.01    4.90
  12   8  -5    2.02    2.04
  12  -8  -5   -3.50    4.91
  12  -8   5    0.71    4.96
 -12  -8  -5    6.88    7.39
  12   8  -5   -0.55    5.51
 -12   8  -5    3.31    3.90
  12  -8  -5    3.71    2.55
 -12  -9  -5   81.10    9.39
 -12   9  -5   61.25    8.02
  12   9  -5   73.77    9.82
  12  10  -5    2.58    2.02
  12 -10  -5   12.05    4.03
 -12 -10  -5    4.35    4.48
 -12  10  -5    2.23    2.91
 -12 -10   5    2.61    5.23
 -12 -11   5   43.54    6.96
 -12 -11  -5   37.76    7.03
 -12  11  -5   33.05    4.56
  12  11  -5   43.81    3.98
 -12  12  -5   19.53    3.64
 -12 -12  -5   27.72    5.58
 -12 -13   5    5.96    6.50
 -12 -13  -5    3.38    2.55
  13   0  -5    0.44    3.66
 -13   0  -5   -2.37    7.13
  13   0  -5   -2.06    7.56
 -13   0  -5   -2.43    5.29
  13   1  -5   -1.22    6.12
  13   1  -5   24.81    3.77
 -13  -1   5    4.45    7.20
 -13   1  -5   14.43    7.49
 -13  -1  -5  -10.23    8.12
  13  -1  -5    7.05    7.24
  13  -1  -5   15.80    4.10
 -13   1  -5    1.46    5.04
 -13  -1  -5    4.30    7.77
  13   2  -5   -1.39    3.41
  13   2  -5   26.77    8.99
 -13  -2   5   18.64   10.33
 -13   2  -5   21.98    7.03
 -13  -2  -5   19.01    6.43
  13  -2  -5    8.60    7.17
  13  -2  -5   26.85    4.89
 -13  -2  -5   21.08    7.71
 -13   2  -5   12.22    5.92
 -13  -3   5   15.11    9.44
  13  -3   5    0.02    2.75
  13   3  -5   -9.78    8.12
 -13   3  -5    5.45    7.30
 -13  -3  -5    8.57    7.01
  13  -3  -5    0.08    6.17
  13  -3  -5   17.10    4.34
 -13   3  -5    4.59    5.38
 -13  -3  -5    5.05    6.10
 -13  -4  -5  116.28   11.94
 -13   4  -5   80.31   10.21
 -13  -4  -5   67.75   11.25
 -13  -4   5  133.80   18.01
  13  -4  -5  104.47    6.72
  13   4  -5  118.44    6.85
 -13   4  -5  109.43   11.21
 -13  -5  -5    3.87    6.07
 -13  -5   5   25.62   12.15
  13  -5  -5    3.45    6.35
 -13   5  -5    1.84    5.47
 -13  -5  -5   10.22    6.38
  13   5  -5    3.68    6.27
 -13   5  -5    2.91    4.65
  13  -5  -5    7.36    3.56
 -13   6  -5  128.19    9.90
 -13  -6  -5  126.10   12.00
 -13   6  -5  104.86   10.40
 -13  -6  -5   91.51   12.24
  13  -6  -5  121.03    6.85
  13  -7  -5    3.69    2.70
 -13  -7   5    1.80    7.61
  13   7  -5   -6.61    5.93
 -13  -7  -5    1.84    5.40
 -13   7  -5    3.24    3.90
  13  -7  -5    1.53    4.79
  13   8  -5   -2.85    2.40
  13   8  -5   -3.81    4.60
 -13  -8   5   -1.13    8.05
 -13  -8  -5   -0.27    5.96
 -13   8  -5    0.10    3.21
  13  -8  -5   11.34    4.09
  13   9  -5    8.57    5.37
 -13  -9  -5    9.89    4.96
 -13   9  -5    6.07    3.90
 -13  -9   5    7.28    4.69
 -13 -10  -5   -4.36    4.75
 -13  10  -5   -0.81    2.99
 -13 -11   5    2.29    7.79
 -13 -11  -5    2.23    3.10
 -13  11  -5    0.93    2.12
 -13 -12  -5  110.80    7.14
 -13 -12   5  138.28   13.23
  13  12  -5  131.96    4.97
 -13 -13  -5    2.35    1.95
  14   0  -5  -11.21    5.94
 -14   0  -5   -2.63    6.58
 -14   0  -5    4.10    4.73
 -14  -1   5   15.42    8.09
  14   1  -5   22.59    8.00
 -14   1  -5    6.32    6.60
 -14  -1  -5   13.90    6.77
  14   1  -5   26.48    4.65
  14  -1  -5   14.68    7.23
 -14   1  -5    8.17    6.14
  14  -1  -5   13.32    3.46
 -14  -1  -5   18.26    7.81
  14   2  -5   16.21    4.21
 -14  -2   5    4.73    7.88
  14   2  -5   14.20    6.50
 -14   2  -5   20.05    8.01
 -14  -2  -5    9.42    5.89
  14  -2  -5   17.33    7.33
 -14   2  -5   13.88    6.83
 -14  -2  -5   13.96    7.59
 -14   3  -5   34.01    8.01
 -14  -3  -5   37.05    7.48
  14   3  -5   32.05    8.48
  14  -3  -5   15.10    5.85
  14  -3  -5   24.35    4.03
  14   3  -5   31.62    4.35
 -14  -3  -5   27.21    8.74
 -14   3  -5   23.79    6.27
 -14  -3   5   33.85   11.14
  14   4  -5   -4.21    3.04
 -14  -4   5   15.26    9.59
 -14   4  -5    7.38    4.63
 -14  -4  -5    1.21    5.23
  14  -4  -5    0.90    4.78
 -14  -4  -5    3.11    6.02
  14   4  -5    6.42    5.77
  14  -4  -5    7.53    3.12
 -14   4  -5    5.84    4.65
 -14   5  -5   69.10    7.59
 -14  -5   5   87.91   15.75
 -14  -5  -5   33.73    8.34
 -14   5  -5   42.89    7.48
  14  -5  -5   59.07    4.77
  14   5  -5   83.42    6.04
 -14  -5  -5   55.71    8.93
  14  -6  -5    7.63    2.63
 -14  -6   5    1.53    9.43
 -14  -6  -5   15.88    6.64
  14  -6  -5   -0.75    1.66
 -14  -6  -5    8.67    5.93
  14   6  -5   14.27    5.49
 -14   6  -5   11.86    5.33
 -14  -7  -5   -0.80    5.53
 -14  -7   5    1.94    7.66
  14   7  -5   -0.60    4.54
 -14   7  -5   -2.11    4.25
 -14  -8  -5   13.87    4.74
  14   8  -5   -1.02    3.10
 -14  -8   5   19.47    8.30
 -14   8  -5    7.16    3.61
 -14  -9   5   -4.48    8.27
 -14  -9  -5    9.18    4.35
 -14   9  -5    0.49    2.85
 -14 -10  -5    1.16    3.86
 -14  10  -5   -2.70    2.32
 -14 -10   5    2.71    5.16
 -14 -11  -5   58.94    5.13
  14  11  -5   61.06    3.01
  15   0  -5   13.26    3.59
  15   0  -5    2.69    3.93
 -15   0  -5    1.25    4.44
  15   1  -5    4.53    3.43
  15  -1  -5    7.70    4.45
  15   1  -5    8.80    3.43
  15  -1  -5   10.65    3.53
 -15  -1  -5    4.04    5.60
 -15   1  -5   -1.37    5.06
 -15   1  -5   -0.61    3.47
 -15  -1  -5    3.33    4.33
 -15   2  -5  290.55   14.76
 -15   2  -5  217.39   13.49
 -15  -2  -5  200.00   14.51
 -15  -2   5  271.67   20.03
 -15  -2  -5  295.72   15.69
  15  -2  -5  275.29   16.65
  15   2  -5  266.50   16.34
  15  -2  -5  245.25    8.30
  15   2  -5  252.64    8.80
 -15  -3   5    9.76    7.60
 -15  -3  -5    2.94    4.56
 -15   3  -5    1.72    4.41
  15   3  -5   -2.20    2.55
  15  -3  -5   -4.30    2.74
  15   3  -5   -4.50    3.12
 -15   3  -5    0.05    3.35
 -15  -3  -5   11.54    4.95
  15  -4  -5   13.90    2.95
 -15  -4   5   26.64    8.18
  15   4  -5    8.94    3.52
 -15   4  -5   11.46    3.99
 -15  -4  -5   16.44    5.90
  15   4  -5   13.67    3.17
 -15   4  -5    5.25    3.96
 -15  -4  -5    2.06    5.18
  15   5  -5    6.61    3.09
 -15  -5   5    3.82    6.28
 -15  -5  -5    3.26    4.30
 -15   5  -5    2.56    3.92
 -15  -5  -5    6.20    5.15
 -15  -6   5   64.26   10.74
 -15   6  -5   39.17    5.89
 -15  -6  -5   45.47    6.83
  15   6  -5   64.21    4.87
 -15  -7   5    7.13    8.10
 -15  -7  -5   -1.87    4.18
 -15   7  -5    1.81    2.99
 -15  -8  -5  123.19    8.53
 -15  -8   5  136.01   13.90
  15   8  -5  141.98    5.63
 -15  -9   5   -3.49    4.51
 -15  -9  -5    0.90    3.36
  15   9  -5    2.71    1.80
 -15 -10  -5   40.81    4.01
 -16   0  -5    1.23    4.73
  16   0  -5    1.68    2.24
 -16   0  -5    0.35    3.00
 -16  -1  -5   45.80    6.87
 -16   1  -5   28.24    5.66
 -16  -1  -5   36.21    6.31
  16  -1  -5   28.16    3.22
  16   1  -5   40.08    3.74
 -16   1  -5   34.15    5.58
 -16   2  -5   33.84    4.83
 -16   2  -5   31.61    5.98
  16  -2  -5   27.42    3.03
 -16  -2  -5   31.76    6.71
 -16  -2  -5   21.64    5.31
 -16  -3   5   21.93    6.79
 -16   3  -5   10.97    3.07
 -16  -3  -5   15.54    4.86
  16   3  -5   19.59    3.07
 -16   3  -5   14.31    4.58
 -16  -3  -5   11.15    4.47
 -16  -4  -5    0.23    3.34
 -16  -4   5    8.83    5.43
  16   4  -5    9.92    2.76
 -16   4  -5    1.54    2.84
 -16  -4  -5    1.49    3.29
 -16  -5   5   18.69    6.98
 -16  -5  -5   10.98    3.76
  16   5  -5   23.59    2.87
 -16   5  -5    7.27    3.30
 -16  -5  -5   15.92    3.96
 -16  -6   5    3.43    4.05
 -16  -6  -5    0.32    3.50
 -16   6  -5    4.31    2.77
  16   6  -5    4.27    2.04
 -16  -7  -5    2.83    2.87
 -16  -8  -5   -0.39    2.06
 -17   0  -5    1.69    1.96
 -17   0  -5   -6.49    3.51
 -17   1  -5    2.95    1.63
 -17  -1  -5   -0.12    2.33
 -17   1  -5    3.49    2.32
 -17  -1  -5    4.21    3.11
 -17  -2  -5   77.48    5.49
 -17   2  -5   82.09    6.49
 -17  -2  -5   76.31    6.66
 -17  -3  -5   -2.59    2.59
 -17   3  -5   -2.78    2.17
 -17  -4  -5   17.92    3.09
 -17  -5  -5    0.22    1.86
   0   0  -6 4366.92   61.26
   0   1  -6   -2.06    5.21
   0  -1  -6   -2.57    5.56
   0  -2  -6  109.21    7.89
   0   2  -6  111.25   12.11
   0  -2  -6  134.37   10.74
   0  -3   6   -3.90    3.55
   0  -3  -6   -3.98    3.74
   0  -3  -6    5.63    5.45
   0   3  -6   -0.07    5.00
   0  -4  -6  346.40   16.75
   0  -4  -6  318.42   14.21
   0  -5  -6   -2.89    4.38
   0  -5  -6    0.37    3.69
   0   5  -6   -4.80    8.55
   0  -6  -6   44.65    6.96
   0   6  -6   38.13   10.64
   0   7  -6    3.25   10.41
   0  -7  -6   -2.65    4.70
   0  -7  -6    5.54    3.45
   0   8  -6  130.61   19.94
   0   8  -6  136.77    9.12
   0  -9  -6    3.15    3.77
   0   9  -6   -1.81   11.81
   0   9  -6   -2.18    3.82
   0 -10  -6   17.77   14.31
   0  10  -6   21.02   14.72
   0 -10  -6   28.04    6.36
   0 -10  -6   41.65    9.53
   0  10  -6   16.46    5.23
   0 -11  -6    4.86   11.68
   0  11  -6   -5.43   13.43
   0 -11  -6    4.05    5.28
   0 -11  -6   12.98   10.38
   0  11  -6    0.55    3.40
   0 -11  -6    2.41    2.87
   0 -12  -6   26.11    7.33
   0 -12  -6   29.48   12.60
   0  12  -6   31.98   17.63
   0 -12  -6   40.17   11.54
   0  12  -6   18.41    5.28
   0 -13  -6  -12.97   10.15
   0 -13  -6   -1.38    5.48
   0 -13  -6    6.44    6.26
   0  13  -6   -0.17    2.82
   0 -14  -6    8.63   10.02
   0  14  -6   28.61   16.74
   0 -14  -6   14.74    5.78
   0 -14  -6   14.55    6.51
   0  14  -6   14.15    4.50
   0 -15  -6   -0.71    7.54
   0 -15   6   -1.17    6.05
   0  15  -6   -2.08   10.37
   0 -15  -6    4.02    3.64
   0 -15  -6   -1.04    6.10
   0  15  -6    0.55    2.46
   0 -16   6   46.45    6.77
   0 -16  -6   35.53    6.05
   0 -16  -6   23.14    4.84
   0 -17   6    2.70    3.91
   0 -17  -6    0.32    2.12
   0 -18   6  186.36    9.63
   0 -18   6  176.71   13.87
  -1   0  -6 9999.00   92.15
  -1  -1  -6  113.48    7.63
  -1   1  -6  122.70   11.71
   1  -1  -6  135.09   11.06
  -1  -1  -6  116.20   10.46
  -1  -2  -6  497.89   15.83
  -1  -2  -6  540.26   20.39
   1  -2  -6  532.88   20.05
  -1   2  -6  448.15   20.93
   1  -2  -6  453.80   16.44
  -1  -3  -6    8.39    3.96
  -1   3  -6   12.25    5.87
   1  -3  -6    9.06    3.66
  -1  -3  -6   10.53    5.80
   1  -3  -6   18.66    5.97
  -1  -3   6    8.99    4.23
   1   3  -6    3.00    6.19
  -1  -4   6  619.43   19.16
   1  -4  -6  753.04   21.40
   1   4  -6  759.08   28.81
  -1  -4  -6  877.67   25.88
   1  -4  -6  874.55   27.04
  -1   4  -6  713.88   29.07
  -1  -4  -6  854.11   23.24
   1  -5  -6   17.82    5.03
  -1  -5  -6   18.16    6.41
   1  -5  -6   15.20    5.63
   1  -5  -6   18.91    3.93
  -1  -5  -6   20.43    5.18
   1   5  -6    1.72    6.52
  -1   5  -6   26.97    8.65
  -1  -6  -6  351.01   17.16
   1  -6  -6  323.33   16.12
  -1   6  -6  283.62   22.65
   1   6  -6  332.66   22.27
  -1  -6  -6  318.11   18.15
   1  -6  -6  353.26   13.35
  -1  -7  -6   32.49    6.63
  -1   7  -6   22.60    9.84
   1   7  -6   14.02    9.55
   1  -7  -6   42.74    6.37
  -1   8  -6  394.38   30.91
   1   8  -6  495.54   31.85
  -1  -8  -6  588.63   21.16
   1  -8  -6  552.43   19.10
  -1   8  -6  458.75   16.16
   1   8  -6  470.00   15.82
  -1  -9  -6   -5.06    4.92
   1   9  -6  -14.17   11.64
   1  -9  -6   -0.09    4.48
   1   9  -6   -1.44    2.84
  -1   9  -6   -1.18    2.72
  -1 -10  -6    8.66   12.35
  -1  10  -6    7.32   13.04
   1  10  -6   23.05   14.02
  -1 -10  -6   35.91    7.10
   1  10  -6   32.57    5.11
  -1  10  -6   25.58    5.68
   1 -10  -6   28.47    6.58
  -1 -10  -6   37.81    9.53
   1 -10  -6   20.99    8.94
   1 -10  -6   23.01    3.15
  -1 -11  -6    7.42   14.53
  -1  11  -6   23.25   17.05
   1  11  -6   13.27   13.39
  -1 -11  -6    0.06    5.42
   1 -11  -6    3.32    4.44
  -1 -11  -6   26.44    9.40
   1 -11  -6    5.28    9.95
   1  11  -6    8.53    3.57
  -1  11  -6    7.72    3.63
   1 -11  -6    8.52    2.91
  -1 -12  -6   89.10   16.55
  -1  12  -6  131.84   23.80
   1  12  -6  148.27   23.09
  -1 -12  -6  110.70   11.12
  -1  12  -6  120.82    9.53
   1 -12  -6  127.71   11.47
  -1 -12  -6  165.41   15.35
   1 -12  -6  169.85   16.75
   1  12  -6  113.07    9.02
  -1 -13  -6    4.97    7.97
  -1  13  -6    6.14   12.70
   1  13  -6   11.76   11.53
  -1 -13  -6    4.88    5.31
   1 -13  -6    1.24    4.98
  -1 -13  -6    8.73    6.83
   1 -13  -6    4.52    8.49
   1  13  -6    4.56    4.19
  -1  13  -6   -3.48    4.37
  -1 -14  -6   26.97   11.59
  -1  14  -6   76.02   20.11
   1  14  -6   -2.09    5.96
   1  14  -6   38.92    6.11
  -1  14  -6   35.07    5.82
  -1 -14  -6   16.80    6.66
  -1 -14  -6   36.99    9.09
   1 -14  -6   36.29    9.26
   1 -14  -6   35.95    6.52
  -1 -15   6    2.46    4.75
   1 -15   6    3.31    6.13
  -1  15  -6   33.62   15.02
   1  15  -6   25.34    4.97
  -1 -15  -6    6.15    5.07
   1 -15  -6    9.54    5.07
  -1 -15  -6   10.08    5.53
   1 -15  -6    5.22    5.90
  -1  15  -6    3.55    3.30
  -1 -15  -6   -2.07    5.72
  -1 -16   6   64.44    8.73
  -1  16  -6   58.72    5.48
   1 -16   6   61.81    8.81
  -1 -16  -6   52.51    6.75
   1 -16  -6   48.65    5.95
   1  16  -6   55.42    4.99
  -1 -16  -6   48.03    9.99
  -1 -17  -6    2.35    4.38
  -1 -17   6   -3.89    4.34
   1 -17   6    5.21    5.47
  -1 -17  -6   -2.45    2.49
  -1 -18   6  302.25   16.99
   1 -18   6  304.02   18.61
   1 -18   6  333.07   12.73
  -2   0  -6  784.78   26.12
  -2  -1  -6  462.81   14.03
  -2  -1  -6  461.64   19.28
  -2  -2  -6  316.45   16.01
   2  -2  -6  307.70   15.40
  -2  -2  -6  325.65   13.19
  -2   2  -6  270.15   17.33
  -2  -3   6  169.43   11.12
  -2  -3  -6  219.28   13.40
   2  -3  -6  228.98   14.01
  -2   3  -6  176.14   14.13
  -2  -4   6   87.58    8.98
   2  -4  -6   86.83    8.40
   2   4  -6  102.33   11.80
  -2  -4  -6   93.79    9.55
   2  -4  -6  129.72   11.61
  -2  -4  -6  121.90    9.75
   2  -4  -6   97.40    7.21
  -2   4  -6   98.81   12.55
  -2  -5   6    4.79    5.02
  -2   5  -6   21.92    9.10
   2   5  -6   -1.75    4.89
   2  -5  -6   -0.42    3.82
  -2  -5  -6    2.47    5.19
   2   5  -6   15.74    3.60
  -2  -5  -6    3.36    4.06
   2  -5  -6    8.19    3.12
   2  -6  -6  230.44   13.44
  -2   6  -6  259.99   21.56
  -2  -6  -6  297.01   16.79
   2   6  -6  277.98   19.38
   2  -6  -6  249.13   11.94
  -2  -6  -6  326.92   17.73
   2  -7  -6  185.50   10.65
  -2   7  -6  155.66   18.63
   2   7  -6  205.57   18.22
  -2  -7  -6  234.62   13.13
   2   8  -6   56.92    6.39
   2  -8  -6   71.97    7.56
  -2   8  -6   55.70    6.40
  -2   8  -6   46.15   13.44
   2   8  -6   50.82    6.79
   2   9  -6   48.36   11.09
  -2   9  -6    8.24   13.15
  -2  -9  -6   35.23    6.44
   2   9  -6   31.76    5.14
   2  -9  -6   33.09    5.42
  -2   9  -6   22.57    4.64
   2   9  -6   57.52    8.01
  -2  -9   6   29.85    6.36
  -2 -10  -6    7.62   11.21
   2  10  -6   29.20   10.87
  -2  10  -6    1.06   14.68
  -2 -10  -6   -6.94    6.39
   2 -10  -6   -1.40    3.44
  -2 -10  -6    2.41    5.49
   2 -10  -6    3.52    7.00
   2  10  -6   -2.90    3.95
  -2  10  -6    3.60    4.36
  -2  10  -6    6.05    7.48
  -2 -10   6    2.99    4.87
   2 -10  -6    0.06    2.00
  -2 -11  -6  139.66   19.99
  -2  11  -6  179.46   27.97
  -2 -11   6  190.91   14.10
  -2 -11  -6  174.57   13.57
   2  11  -6  157.50   10.32
   2 -11  -6  147.96   10.96
  -2  11  -6  157.23   10.44
  -2 -11  -6  213.41   15.57
   2 -11  -6  198.51   16.77
   2 -11  -6  133.16    6.60
  -2 -12   6  -10.52    6.17
  -2 -12  -6    6.73   12.27
  -2  12  -6   -6.45   14.06
  -2 -12  -6    4.24    6.04
   2 -12  -6    1.66    3.84
  -2 -12  -6   -7.00    5.94
   2 -12  -6   10.18   10.01
   2  12  -6    1.11    4.19
  -2  12  -6   -2.57    3.39
  -2 -13   6    1.29    5.49
  -2 -13  -6    6.99   10.44
  -2  13  -6   25.45   15.44
  -2 -13  -6   -9.06    6.30
   2 -13  -6   -0.90    4.49
  -2 -13  -6    6.50    6.41
   2 -13  -6   23.16    9.13
   2  13  -6    4.02    4.33
  -2  13  -6    5.43    3.49
  -2 -14  -6   14.59   11.13
   2 -14   6   14.73    6.53
  -2  14  -6    9.02   13.93
   2  14  -6   16.59    4.59
  -2 -14  -6    3.97    5.31
   2 -14  -6   -1.27    4.11
  -2 -14  -6   10.28    6.81
   2 -14  -6   18.49    8.45
  -2  14  -6    8.94    3.88
  -2 -15  -6   18.25    8.26
  -2 -15   6   14.79    6.01
   2  15  -6   25.25    4.34
  -2 -15  -6    8.27    4.73
  -2 -15  -6   10.13    4.79
   2 -15  -6    9.04    5.98
   2 -15  -6    9.14    4.89
  -2  15  -6    4.77    3.44
   2 -15   6   10.53    6.24
  -2 -16  -6   18.31    7.58
  -2 -16   6   16.21    5.96
   2 -16   6   21.77    5.85
  -2 -16  -6    2.57    3.61
  -2 -16  -6    9.59    4.19
   2 -16  -6    8.62    3.64
   2  16  -6    9.52    2.86
  -2  16  -6   14.97    3.51
   2 -16  -6   11.65    4.64
  -2 -17  -6    1.62    3.62
  -2 -17   6    6.56    6.81
  -2 -17   6    9.38    5.19
   2 -17   6   -5.44    5.93
  -2 -17  -6    4.97    3.11
  -2 -18   6   31.17    7.30
   2 -18   6   28.63    8.22
   2 -18   6   34.03    5.31
  -2 -18  -6   37.57    5.60
  -3   0  -6  134.81   11.82
  -3  -1  -6   -3.82    3.27
  -3   1  -6    4.91    4.76
  -3  -1  -6   -0.66    5.40
  -3   2  -6 1581.41   38.65
  -3  -2  -6 1800.45   31.37
  -3  -2  -6 1732.96   35.48
   3  -2  -6 1550.29   32.54
  -3  -3   6   93.09    9.78
  -3  -3  -6  184.43   11.91
  -3   3  -6  122.12   11.98
  -3  -3  -6  133.26   10.45
   3  -3  -6  174.53   11.95
   3  -3  -6  130.49    7.79
   3   4  -6   18.56    4.53
  -3  -4  -6    1.32    4.54
  -3   4  -6   14.34    7.56
  -3  -4  -6   23.74    5.07
  -3  -4   6   10.24    5.26
   3  -4  -6   24.54    4.55
  -3  -5   6    8.51    5.72
  -3  -5  -6   23.70    5.84
  -3  -5  -6   25.13    6.33
  -3   5  -6   12.13    6.47
   3   5  -6   15.74    5.09
   3  -5  -6    7.14    5.10
   3  -5  -6   13.20    4.02
  -3  -6  -6 2001.25   45.22
  -3  -6   6 1397.33   37.59
   3  -6  -6 1517.14   35.11
  -3   6  -6 1675.48   51.05
  -3  -6  -6 1777.10   39.91
   3  -6  -6 1644.45   28.21
   3   6  -6 1541.65   31.74
   3   7  -6   29.15    6.31
  -3   7  -6   29.32   11.39
  -3   7  -6   30.36    5.52
   3  -7  -6   38.86    5.63
  -3   8  -6   75.86   16.80
   3   8  -6   74.08    6.96
  -3   8  -6   59.64    7.45
   3  -8  -6   81.43    7.59
   3   8  -6   83.92    8.69
  -3  -9  -6   -2.50   11.56
  -3   9  -6   -6.70   10.08
  -3  -9  -6   13.05    6.13
   3   9  -6   -3.75    5.00
   3  -9  -6   -1.16    4.12
  -3  -9  -6    2.35    5.08
   3  -9  -6    5.56    7.21
   3   9  -6    8.50    4.12
  -3   9  -6    3.13    3.14
  -3 -10  -6   43.67   15.76
   3  10  -6   35.68    7.54
  -3  10  -6   28.44   13.76
  -3 -10  -6   18.22    5.05
   3  10  -6   27.29    4.78
  -3  10  -6   26.85    5.41
  -3 -10  -6   38.36    9.02
   3 -10  -6   47.07   11.04
   3 -10  -6   25.15    3.58
   3 -10  -6   36.16    6.48
  -3  10  -6   25.89    9.26
  -3 -10   6   35.45    7.75
  -3 -11  -6    2.02   11.71
  -3  11  -6    9.39   12.51
  -3 -11  -6   15.64    6.63
   3 -11  -6    9.42    4.97
  -3 -11  -6   14.51    7.26
   3 -11  -6   10.10    8.89
   3  11  -6   17.01    5.02
  -3  11  -6   12.83    4.94
  -3 -11   6   13.77    7.43
   3 -11  -6   11.48    3.04
  -3 -12   6   68.27    9.46
  -3  12  -6   99.65   23.72
   3  12  -6   71.60    7.49
  -3 -12  -6   61.66    8.69
   3 -12  -6   94.45   13.19
   3 -12  -6   65.30    8.10
  -3  12  -6   65.77    7.61
  -3 -12  -6  104.83   11.95
  -3 -12  -6   66.07   14.55
  -3 -13  -6    0.64    7.77
   3 -13   6    3.43    6.90
  -3  13  -6   11.46   15.96
   3  13  -6   19.66    5.06
  -3 -13  -6    5.73    5.70
  -3 -13  -6    2.73    7.20
   3 -13  -6    8.38    4.72
   3 -13  -6   13.80    8.73
  -3 -13   6    0.93    5.44
  -3  13  -6    4.68    3.94
  -3 -14   6    3.85    4.84
   3 -14   6   -0.78    4.97
  -3  14  -6   -7.69   15.04
  -3 -14  -6   -3.28    4.92
  -3 -14  -6    2.44    4.91
   3 -14  -6   -0.06    6.22
   3 -14  -6    9.84    5.07
   3  14  -6   12.58    3.94
  -3  14  -6    1.11    3.65
  -3 -14  -6   -1.92    7.37
  -3 -15  -6    1.34    7.95
  -3 -15   6   11.44    4.70
  -3 -15   6   -5.27    6.71
   3 -15   6    7.50    6.94
  -3  15  -6  -12.18   10.18
  -3 -15  -6   -0.78    4.07
  -3 -15  -6    0.20    5.19
   3 -15  -6   -1.00    3.77
   3 -15  -6    0.44    4.64
  -3  15  -6   -1.80    2.62
  -3 -16   6  229.57   13.48
  -3 -16  -6  219.04   16.41
  -3 -16  -6  179.60   10.11
  -3  16  -6  159.74    8.03
   3  16  -6  137.85    7.25
   3 -16   6  216.12   13.21
  -3 -17  -6    0.31    5.03
  -3 -17   6    1.38    5.77
  -3 -17   6   -2.13    3.66
   3 -17   6    2.77    4.01
  -3 -17  -6   -1.01    2.71
  -3 -18  -6    1.39    2.58
  -3 -18   6   -2.02    5.40
   3 -18   6   -1.18    4.53
   3 -18   6    3.48    3.59
   4   0  -6   12.68    4.47
  -4   0  -6   14.15    5.39
  -4   1  -6  453.50   20.65
  -4  -1  -6  465.94   19.41
   4  -1  -6  469.43   15.01
   4   1  -6  433.18   15.49
  -4  -2   6  346.61   17.68
  -4  -2  -6  338.94   16.07
   4  -2  -6  333.05   13.30
   4   2  -6  340.09   14.69
  -4   2  -6  355.08   18.90
  -4  -3   6  438.37   20.27
  -4  -3  -6  456.78   18.41
   4  -3  -6  504.00   15.37
   4   3  -6  472.60   17.29
  -4   3  -6  474.90   22.72
  -4  -4  -6   17.97    6.52
  -4  -4  -6   10.17    4.37
  -4   4  -6    8.51    7.25
  -4  -4   6   10.29    5.94
   4  -4  -6    6.61    3.98
   4   4  -6    8.22    5.05
  -4  -5   6  157.27   13.25
  -4   5  -6  185.73   16.61
  -4  -5  -6  178.14   12.10
   4  -5  -6  201.38   10.44
   4   5  -6  172.74   11.71
  -4  -6   6  424.39   22.64
  -4   6  -6  465.04   27.30
  -4  -6  -6  491.96   21.78
   4  -6  -6  470.21   15.93
   4   6  -6  452.81   18.84
  -4   7  -6   33.21   12.27
   4   7  -6   31.54    4.61
   4  -7  -6   33.73    5.59
  -4   7  -6   22.03    5.00
   4   7  -6   39.26    7.39
   4   8  -6   25.22    4.83
   4  -8  -6   27.38    5.27
  -4   8  -6   25.54    5.32
   4   8  -6   39.74    7.61
   4   9  -6    1.59    5.26
  -4  -9  -6   -0.12    9.00
  -4   9  -6  -15.11   10.32
  -4  -9  -6    4.11    5.42
   4  -9  -6   -6.45    7.82
   4  -9  -6    4.35    4.50
   4   9  -6    0.04    3.88
  -4   9  -6    3.08    4.26
  -4   9  -6   14.75    8.08
   4  -9  -6    1.17    2.33
  -4 -10  -6   11.81   11.60
   4  10  -6    9.53    6.31
  -4  10  -6   10.35   13.26
  -4 -10  -6    8.78    7.12
   4 -10  -6   -7.23    7.50
   4 -10  -6    6.11    4.71
   4  10  -6    4.55    3.73
  -4  10  -6    1.27    4.45
  -4  10  -6   -0.62    7.63
  -4 -10   6    2.12    6.00
   4 -10  -6    3.31    2.46
  -4 -11  -6   41.01   12.92
  -4  11  -6   35.30   13.14
   4  11  -6   46.65    6.30
   4 -11  -6   32.52    6.43
  -4 -11  -6   32.48    8.75
   4 -11  -6   31.47    9.05
   4 -11  -6   31.79    3.90
  -4  11  -6   31.07    6.13
  -4 -11   6   30.87    9.11
  -4 -12  -6   41.13   11.58
  -4 -12   6   56.04    9.45
  -4  12  -6   85.13   21.84
  -4 -12  -6   56.51    9.09
   4 -12  -6   32.16    5.76
   4 -12  -6   71.12   11.85
   4  12  -6   12.36    3.29
  -4  12  -6   57.55    7.51
  -4 -13   6  -12.49    6.47
  -4 -13  -6   -5.90    7.79
  -4  13  -6   -7.13   13.21
   4  13  -6   15.59    4.00
  -4 -13  -6   16.77    5.48
   4 -13  -6    0.07    7.66
   4 -13  -6   -1.71    4.56
  -4  13  -6   -1.98    2.99
   4 -13   6    5.61    5.05
  -4 -14  -6    2.99    6.45
   4 -14   6   -3.49    7.08
  -4  14  -6   -7.75   14.33
  -4 -14   6   -1.51    5.23
  -4 -14  -6    7.46    7.32
   4 -14  -6   -3.50    5.86
   4 -14  -6   -0.10    4.05
  -4  14  -6    6.61    4.11
  -4 -15   6   60.05    9.13
   4 -15   6   40.14    8.19
  -4  15  -6   57.39   14.43
  -4 -15   6   27.63    6.22
   4  15  -6   33.12    4.12
  -4  15  -6   44.22    5.59
  -4 -15  -6   52.07    7.66
   4 -15  -6   23.31    3.64
   4 -15  -6   43.12    6.60
  -4 -15  -6   66.07   11.19
  -4 -16   6  106.12   12.42
  -4 -16   6  139.13   10.91
   4 -16   6  131.03   10.80
  -4 -16  -6  115.69   12.08
  -4  16  -6   90.29    6.16
  -4 -16  -6  108.77    8.19
  -4 -17   6   21.07    6.43
  -4 -17  -6   15.82    2.81
  -4 -17  -6   28.49    6.06
  -5   0  -6   64.74    8.51
   5   0  -6   37.68    6.28
  -5   1  -6  205.04   14.50
  -5  -1  -6  203.92   13.51
   5   1  -6  174.33   11.57
  -5  -2   6  301.00   17.24
  -5  -2  -6  303.54   15.38
   5  -2  -6  303.41   13.54
   5   2  -6  278.35   13.92
  -5   2  -6  309.02   17.98
  -5  -3   6  107.19   11.44
  -5  -3  -6  105.41    9.79
  -5   3  -6  105.10   11.78
   5  -3  -6   85.96    7.44
   5   3  -6   91.21    9.65
  -5  -4   6   68.85    9.73
  -5   4  -6  107.72   12.43
  -5  -4  -6   98.75    9.08
   5  -4  -6   81.72    7.47
  -5  -4  -6  127.12   12.99
   5   4  -6   80.71    9.12
   5   5  -6   22.11    6.22
  -5  -5   6   22.11    7.10
  -5  -5  -6   49.06    7.39
  -5   5  -6   41.29    9.94
   5  -5  -6   13.04    4.72
  -5   6  -6  881.84   36.26
  -5  -6  -6  693.43   24.46
   5   6  -6  947.88   20.60
  -5   6  -6  750.28   24.12
   5  -6  -6  857.18   22.01
   5   6  -6  818.65   25.48
   5   7  -6   17.48    4.65
  -5   7  -6   -2.50    7.59
   5  -7  -6   -1.72    3.94
  -5   7  -6    3.84    4.27
   5   7  -6    4.17    6.26
  -5   8  -6  109.83   16.17
   5   8  -6  107.21    7.96
  -5   8  -6   76.77    9.04
   5  -8  -6   88.24    8.04
   5   8  -6  100.00   10.93
  -5  -8  -6   80.91   12.31
  -5  -9  -6   -5.90    8.42
  -5   9  -6   -1.21   10.88
  -5  -9  -6   -2.19    5.19
   5  -9  -6   -6.06    7.61
   5  -9  -6   -2.51    4.40
  -5   9  -6    4.12    5.22
   5   9  -6    2.00    6.01
  -5   9  -6    5.30    8.55
   5  -9  -6    3.70    2.52
  -5 -10  -6   20.52    8.79
  -5  10  -6   10.99    9.97
  -5 -10  -6   16.85    7.69
   5 -10  -6    0.63    7.55
   5  10  -6   -4.25    5.19
   5 -10  -6   19.58    5.50
   5  10  -6   14.90    6.88
  -5  10  -6   16.65    5.47
  -5  10  -6   13.48    9.07
   5 -10  -6   14.09    3.22
  -5 -11  -6   -2.27    7.18
  -5  11  -6   22.31   13.99
   5  11  -6   18.46    4.94
  -5 -11  -6    7.99    7.12
   5 -11  -6    5.28    7.33
   5 -11  -6    4.91    4.98
   5  11  -6    2.49    4.92
  -5  11  -6   -0.70    4.25
  -5 -11   6    0.31    5.46
   5 -11  -6    3.08    2.59
   5 -12   6   96.75   10.24
  -5  12  -6  138.32   21.46
  -5 -12   6  130.53   13.24
   5  12  -6   97.71    8.39
  -5  12  -6  102.07    8.87
  -5 -12  -6  121.89   11.56
   5 -12  -6  141.80   12.86
  -5 -12  -6  123.61   16.90
   5 -13   6   17.47    7.65
  -5 -13  -6    9.74    9.12
  -5  13  -6   13.28   13.03
   5  13  -6   34.34    5.21
  -5 -13  -6    9.21    5.33
   5 -13  -6   18.79    7.17
   5 -13  -6   16.26    5.57
  -5  13  -6   14.08    5.16
  -5 -13   6   32.46    8.49
   5 -14   6  103.79   10.87
  -5  14  -6  133.63   20.23
  -5 -14   6  105.43   11.44
   5  14  -6   88.84    7.32
  -5  14  -6   92.02    7.64
  -5 -14  -6  109.07   10.48
   5 -14  -6   61.15    5.33
   5 -14  -6  107.56    9.41
  -5 -14  -6  112.93   14.86
  -5 -15  -6    4.71    5.38
  -5 -15   6    7.96    4.42
  -5 -15   6    4.27    8.28
  -5 -15   6    1.32    4.59
   5 -15   6    9.24    6.89
  -5  15  -6    0.90    5.81
  -5 -15  -6    6.04    5.38
  -5  15  -6    4.43    3.18
   5 -15  -6    9.38    3.98
  -5 -16   6  135.15   12.85
  -5  16  -6  135.48    7.13
  -5 -16  -6  147.53    8.84
  -5 -16  -6  169.74   13.29
  -5 -17  -6   -4.76    4.79
   5  17  -6    3.38    1.90
  -5 -17   6   10.43    4.93
   5 -17   6    6.35    4.56
  -5 -17  -6    0.47    1.71
  -6   0  -6  152.94   12.25
   6   0  -6  141.58   10.79
  -6  -1   6  481.59   23.11
  -6   1  -6  518.59   21.96
  -6  -1  -6  476.79   19.72
   6  -1  -6  517.41   18.16
   6   1  -6  477.24   18.52
  -6  -2   6    9.37    6.34
  -6   2  -6   18.70    5.83
  -6  -2  -6   16.90    4.65
   6   2  -6    8.58    5.96
   6  -2  -6   13.05    4.68
  -6  -3   6  176.01   15.16
  -6   3  -6  192.49   15.03
  -6  -3  -6  149.21   11.22
   6  -3  -6  169.07   11.10
   6   3  -6  151.05   11.78
  -6   4  -6    2.03    6.51
  -6  -4  -6   11.88    4.42
   6  -4  -6    9.72    4.07
   6   4  -6   21.84    6.87
   6   5  -6   24.91    7.71
  -6  -5  -6   29.34    5.98
  -6   5  -6   21.74    7.21
   6  -5  -6   22.70    5.52
  -6   5  -6    9.35    5.87
  -6   6  -6   16.24    7.36
   6   6  -6   22.33    4.08
   6   6  -6    9.13    6.41
   6  -6  -6    6.57    4.55
  -6   6  -6   10.80    5.02
  -6  -7  -6   -1.56    7.48
  -6   7  -6   12.72    9.39
   6   7  -6   13.47    4.57
  -6  -7  -6    9.98    6.48
   6  -7  -6    3.90    4.69
   6   7  -6   13.02    6.53
  -6   7  -6    5.56    4.28
  -6   8  -6   87.06   15.47
   6   8  -6   82.25    7.10
  -6  -8  -6   92.49    9.84
   6  -8  -6   69.64    8.27
  -6   8  -6   73.51    8.72
   6  -8  -6   65.05    7.69
  -6  -8  -6   96.06   13.07
   6  -8  -6   76.35    5.13
   6   8  -6   85.64   10.16
  -6  -9  -6    6.05    6.62
  -6   9  -6    0.42    7.44
  -6  -9  -6    5.35    5.44
   6  -9  -6    0.62    5.54
   6   9  -6   -4.66    6.84
   6  -9  -6    5.53    4.87
  -6   9  -6    6.24    4.08
  -6   9  -6   11.61    9.17
   6  -9  -6    3.31    2.46
   6 -10   6   53.64    8.60
  -6  10  -6   77.61   16.52
   6 -10  -6   72.38    9.10
  -6  10  -6   75.55    8.41
   6 -10  -6   63.66    8.06
   6 -10  -6   70.56    5.24
   6  10  -6   88.33   10.91
  -6 -10  -6   92.66   14.16
   6 -11   6   -0.11    6.82
  -6  11  -6   16.26   11.10
   6  11  -6    0.07    5.25
  -6 -11  -6    2.64    7.41
   6  11  -6   20.64    4.80
   6 -11  -6    2.76    4.69
  -6  11  -6    5.26    4.43
  -6 -11  -6   12.27    8.76
  -6 -11   6   -3.13    5.91
   6 -11  -6   -0.68    2.35
  -6 -12  -6    7.51    7.21
   6 -12   6   16.95    7.37
  -6  12  -6   24.78   12.15
  -6 -12  -6   17.50    6.19
   6 -12  -6   10.80    5.44
   6  12  -6    9.65    3.11
   6 -12  -6    0.38    4.76
  -6  12  -6   13.41    5.35
  -6 -12   6   13.15    6.86
   6 -13   6   45.19    8.75
  -6  13  -6   35.24   11.27
  -6  13  -6   37.83    5.92
  -6 -13  -6   49.77    8.05
   6 -13  -6   13.62    2.01
   6 -13  -6   44.00    6.91
  -6 -13   6   36.47    8.57
  -6 -13  -6   43.91    9.58
  -6 -14   6   13.18    6.56
  -6 -14  -6   31.21    7.92
  -6 -14   6   30.47    8.76
   6 -14   6   34.51    8.33
  -6  14  -6   35.39   10.92
  -6  14  -6   30.33    4.66
   6 -14  -6   30.87    6.18
  -6 -14  -6   42.04    7.48
  -6 -15  -6   10.67    6.49
  -6 -15   6    3.30    5.16
   6 -15   6   18.91    6.52
  -6 -15  -6   13.75    5.27
  -6  15  -6    8.39    3.26
   6 -15  -6    4.91    3.71
   6 -16   6   23.80    5.94
  -6 -16  -6   20.59    6.39
  -6 -16  -6   11.24    3.33
   6 -17   6   43.02    4.80
  -6 -17  -6   42.14    5.80
  -7   0  -6  727.72   25.08
   7   0  -6  691.22   23.56
   7  -1  -6   13.92    6.32
  -7   1  -6   27.07    6.73
  -7  -1  -6   17.82    5.35
   7   1  -6   12.25    5.80
   7  -2  -6    8.48    5.07
  -7  -2  -6    5.03    3.71
   7   2  -6    4.05    5.31
  -7   2  -6   11.19    5.00
  -7   3  -6   -6.42    6.00
  -7  -3  -6   -4.71    3.44
   7   3  -6    0.88    6.37
   7  -3  -6   -3.24    4.69
  -7   3  -6   -9.23    7.23
  -7   4  -6    5.71    6.32
  -7  -4  -6    7.41    3.82
  -7   4  -6   12.09    5.71
   7  -4  -6   14.84    5.51
   7   4  -6   12.99    6.61
  -7   5  -6   88.12   11.51
  -7  -5  -6   72.37    8.49
  -7   5  -6   92.80   10.83
   7  -5  -6  116.55    9.71
   7   5  -6  103.70   11.41
   7   5  -6   79.03    6.12
  -7   6  -6  145.37   15.13
  -7   6  -6  137.75   12.60
  -7  -6  -6  140.35   11.58
  -7  -6  -6  136.58   13.03
   7   6  -6  131.87   12.45
  -7  -7  -6   18.65    7.79
  -7   7  -6   13.98    8.02
  -7  -7  -6   17.81    7.30
   7   7  -6    5.14    2.26
   7  -7  -6   18.21    3.13
   7   7  -6   10.42    7.66
   7  -7  -6   23.24    6.02
  -7   7  -6   19.66    6.97
  -7   7  -6   22.34    9.44
  -7   8  -6  591.09   32.85
   7   8  -6  515.58   16.86
  -7   8  -6  550.70   22.72
   7  -8  -6  557.30   19.39
   7  -8  -6  513.95   12.12
   7   8  -6  547.94   23.29
  -7  -8  -6  585.33   22.59
  -7  -8  -6  617.92   28.05
  -7  -9  -6   15.72    7.21
  -7   9  -6   14.80    7.82
   7  -9   6   17.80    6.09
  -7  -9  -6    6.51    5.67
   7   9  -6    4.04    6.24
   7   9  -6   -6.79    3.99
   7  -9  -6    1.12    4.49
  -7   9  -6    6.23    5.50
  -7   9  -6   23.48   10.11
   7  -9  -6    8.27    2.64
  -7  10  -6  744.74   38.56
   7  10  -6  649.58   19.34
  -7 -10  -6  749.32   26.72
  -7  10  -6  612.62   22.63
   7 -10  -6  681.80   21.73
   7 -10  -6  598.70   13.61
   7  10  -6  662.37   25.70
   7 -10   6  707.68   24.14
  -7 -10  -6  679.81   30.27
  -7 -11  -6    9.30    6.73
   7 -11   6    5.24    5.59
  -7  11  -6   15.68    8.98
  -7 -11  -6    5.44    7.15
  -7  11  -6    7.92    4.32
   7  11  -6   11.26    7.59
   7 -11  -6   11.89    5.39
  -7 -11   6    3.00    7.06
   7 -11  -6    5.50    2.87
  -7 -12  -6   28.78    8.44
   7 -12   6   16.61    8.12
  -7  12  -6   19.56    9.21
  -7 -12  -6   19.69    6.34
  -7  12  -6   20.87    5.21
   7 -12  -6   14.15    5.27
  -7 -12   6   18.34    7.86
   7 -13   6   80.49   10.75
  -7  13  -6   60.94   12.14
  -7 -13   6   57.12    8.60
  -7  13  -6   57.01    7.10
  -7 -13  -6   72.86    8.55
   7 -13  -6   61.30    7.44
  -7 -13  -6   47.31    9.01
  -7 -14   6   95.06    9.73
  -7  14  -6   92.08   13.43
  -7 -14  -6  102.53    9.35
   7 -14  -6   92.35    8.32
  -7 -14  -6   94.29   11.25
  -7  14  -6   75.88    7.03
  -7 -15  -6    8.79    5.86
  -7 -15  -6    2.73    3.52
  -7  15  -6    0.31    1.85
   7 -16   6   20.42    5.31
  -7 -16  -6   15.61    3.02
  -7 -17  -6   -1.01    3.05
  -8   0  -6   65.21    8.07
   8   0  -6   54.95    8.97
  -8   0  -6   53.43   12.73
   8  -1  -6    3.41    5.09
  -8   1  -6   -2.08    3.99
   8   1  -6  -11.41    7.07
  -8  -1  -6    4.71    8.46
  -8   1  -6   -0.10    7.49
   8  -2  -6    0.97    4.57
  -8   2  -6   -0.22    4.38
   8   2  -6    4.86    5.83
  -8   2  -6   13.18    8.39
  -8  -2  -6    4.14    7.45
  -8   3  -6    2.62    4.01
   8  -3  -6    6.01    4.36
   8   3  -6    8.62    6.08
  -8   3  -6    4.34    7.14
  -8   4  -6   -3.58    5.41
  -8   4  -6   -1.59    5.60
  -8  -4  -6    7.58    5.52
   8   4  -6    0.66    7.18
  -8   4  -6   -0.55    6.11
   8  -4  -6   -6.21    5.18
  -8   5  -6  298.95   20.98
  -8   5  -6  296.88   14.34
  -8  -5  -6  275.32   15.43
  -8   5  -6  275.83   18.03
   8  -5  -6  256.67   14.72
  -8   5  -6  276.05   17.64
   8   5  -6  311.90   18.21
   8  -5  -6  240.23    8.37
  -8  -5  -6  260.56   16.64
  -8   6  -6  124.83   14.83
  -8  -6  -6  107.95   10.42
  -8   6  -6   98.29   11.59
   8  -6  -6   70.62    8.12
  -8   6  -6   93.58   11.72
  -8  -6  -6   98.07   11.50
   8   6  -6   88.64   10.86
   8  -6  -6   90.11    5.90
   8  -7   6   80.69    8.96
  -8   7  -6   92.13   13.04
  -8  -7  -6   75.26    9.77
   8  -7  -6   84.49    9.25
   8   7  -6   82.69   10.99
   8  -7  -6   81.31    5.42
  -8   7  -6   89.28   11.45
  -8  -7  -6   74.11   10.06
   8  -8   6   99.71   11.28
  -8   8  -6  105.15   14.29
  -8  -8  -6  128.93   11.68
  -8   8  -6  113.33   11.85
   8  -8  -6   94.34    6.25
   8   8  -6  109.73   12.44
  -8  -8  -6  105.53   12.10
  -8  -9  -6   18.29    8.40
   8  -9  -6    9.30    2.98
   8  -9   6   25.33    7.86
  -8   9  -6    7.07    8.88
  -8  -9  -6   13.88    6.91
   8   9  -6    4.04    6.74
  -8   9  -6    9.09    5.48
   8  -9  -6    1.32    3.95
   8 -10   6  232.87   15.14
  -8  10  -6  205.73   20.01
  -8 -10  -6  244.05   15.23
  -8  10  -6  222.30   14.18
   8 -10  -6  190.84   12.69
  -8 -10  -6  208.15   16.91
   8 -10  -6  210.51    8.60
   8  10  -6  226.44   15.92
  -8 -11  -6   26.27    8.11
   8 -11   6   44.03    9.05
  -8  11  -6   13.04    6.23
  -8 -11  -6   31.50    7.01
   8  11  -6   14.91    7.56
  -8  11  -6   17.78    5.81
   8 -11  -6   23.08    5.83
  -8 -11   6   36.49    8.71
  -8 -12  -6   24.00    8.99
   8 -12   6    1.77    7.96
  -8  12  -6   -3.73    8.39
  -8 -12  -6   13.51    6.85
  -8  12  -6   10.43    3.80
   8 -12  -6    3.35    3.45
  -8 -12   6   10.03    7.21
   8 -13   6   47.52    8.10
  -8 -13  -6   30.72    8.24
  -8 -13   6   31.63    6.87
  -8  13  -6   33.88    5.30
  -8 -13  -6   42.48    7.55
  -8  13  -6   40.33    9.48
   8 -13  -6   26.31    5.83
   8 -14   6   33.91    7.47
  -8 -14   6   35.62    6.09
  -8  14  -6   27.85    4.10
  -8 -14  -6   34.75    5.47
   8 -14  -6   34.61    5.86
   8  14  -6   33.19    4.60
  -8 -14  -6   31.31    8.09
  -8 -15  -6    5.34    3.77
   8  15  -6    0.67    2.10
   8 -15   6    4.27    4.80
  -8 -15  -6    1.71    3.39
  -8  15  -6   -1.85    1.56
   8  16  -6   10.28    2.19
  -8 -16  -6   15.29    4.45
  -9   0  -6   47.99    8.19
  -9   0  -6   53.64   12.90
   9   0  -6   39.26    8.92
   9  -1  -6    5.89    6.71
  -9   1  -6    6.40    6.08
   9   1  -6    5.24    7.20
  -9  -1  -6    5.14    5.82
  -9  -1  -6   -1.94    9.83
  -9   1  -6   -5.39    9.00
  -9   2  -6   67.67    9.75
  -9  -2  -6   50.78    7.64
  -9   2  -6   67.28   11.48
  -9  -2  -6   64.13   13.04
   9  -2  -6   47.24    9.14
   9   2  -6   55.49    9.34
  -9  -3  -6   15.83    9.43
   9  -3  -6    4.75    2.89
   9  -3  -6    0.06    4.18
  -9  -3  -6    0.58    4.10
  -9   3  -6   -4.74    7.63
  -9  -3  -6    0.39    5.50
   9   3  -6   -0.83    7.14
  -9   3  -6    7.87    6.38
  -9   3  -6    6.61    7.63
  -9   4  -6   65.49    9.58
  -9  -4  -6   56.25    8.37
  -9   4  -6   47.62    9.03
   9  -4  -6   41.48    8.19
   9   4  -6   74.99   10.78
   9  -4  -6   85.04    5.93
  -9   4  -6   39.31    9.59
  -9  -4  -6   50.05    8.18
  -9   4  -6   52.56    8.79
  -9   5  -6   58.63   10.20
  -9   5  -6   73.18    8.85
  -9  -5  -6   65.55    8.99
  -9   5  -6   68.66   11.40
   9  -5  -6   58.53    8.82
  -9   5  -6   59.02   11.25
   9   5  -6   53.88   10.14
   9  -5  -6   91.87    6.24
  -9  -5  -6   61.53    8.72
   9  -6   6  240.76   14.44
  -9   6  -6  257.53   20.18
  -9  -6  -6  235.95   14.65
  -9   6  -6  232.90   17.35
  -9  -6  -6  229.48   15.97
   9   6  -6  251.55   16.77
   9  -6  -6  225.74    8.73
   9  -7   6   75.49    9.88
  -9   7  -6   75.36   11.71
  -9  -7  -6   99.12   10.57
  -9   7  -6   84.51   10.91
   9  -7  -6   51.40    8.12
  -9   7  -6   82.35   11.08
   9   7  -6   71.35   11.34
   9  -7  -6   81.50    5.77
  -9  -7  -6   79.25   10.52
   9  -8   6  530.31   22.21
  -9   8  -6  487.98   28.30
  -9  -8  -6  532.51   21.61
  -9   8  -6  472.42   21.97
  -9   8  -6  562.61   24.05
  -9  -8  -6  486.44   23.43
   9  -8  -6  495.61   12.44
   9   8  -6  530.44   23.45
  -9  -9  -6    1.41    5.01
   9  -9   6    8.51    7.53
  -9  -9  -6    3.66    6.81
   9   9  -6   -2.08    6.90
  -9   9  -6    1.39    5.72
  -9   9  -6   -3.95    5.67
   9  -9  -6   -3.69    5.20
   9  -9  -6    2.90    3.02
   9 -10   6  859.43   26.58
  -9  10  -6  687.70   33.51
  -9 -10  -6  787.12   25.63
  -9  10  -6  754.83   25.11
   9 -10  -6  727.59   15.00
   9  10  -6  798.82   28.29
  -9 -10  -6  793.49   29.89
   9  11  -6   23.83    7.45
  -9 -11  -6   15.35    6.63
   9 -11   6   20.71    7.13
  -9  11  -6    8.04    6.20
  -9 -11  -6   14.25    6.81
  -9  11  -6   17.92    4.81
  -9 -11   6   20.39    7.09
   9 -11  -6   15.08    4.95
   9  12  -6   -4.83    3.62
   9 -12   6    0.73    7.44
  -9  12  -6    7.95    6.05
  -9 -12  -6    9.04    5.74
  -9 -12  -6    3.16    4.26
  -9  12  -6    2.46    3.37
   9 -12  -6    5.02    4.62
  -9 -12   6   -6.41    6.42
  -9 -13  -6    3.33    4.14
   9  13  -6    2.32    3.08
   9 -13   6    6.12    6.78
  -9 -13  -6    4.29    3.84
  -9  13  -6    4.86    3.48
   9 -13  -6   10.02    4.21
  -9 -13   6    8.28    4.86
   9 -14   6   29.19    6.43
  -9 -14  -6   34.69    6.55
  -9  14  -6   27.11    3.85
  -9 -14  -6   30.06    4.78
   9  14  -6   35.18    4.18
  -9 -15  -6    7.90    2.87
   9  15  -6   12.94    2.66
  -9 -15  -6    7.99    3.70
  10   0  -6    9.50    7.94
 -10   0  -6   13.48    7.01
 -10   0  -6    0.06    6.18
 -10   0  -6    6.26    7.33
  10  -1  -6    7.95    6.96
 -10   1  -6   14.09    7.47
 -10  -1  -6    9.07    6.72
  10   1  -6   12.72    8.40
 -10   1  -6   12.21    7.47
 -10  -1  -6   25.49   10.78
 -10   1  -6   12.93    7.32
 -10   2  -6   30.28    8.62
 -10  -2  -6   18.96    6.75
 -10  -2  -6   23.95   10.71
  10  -2  -6   13.03    7.33
  10   2  -6   21.18    8.73
 -10   2  -6   17.96    7.77
 -10   2  -6   10.30    8.19
 -10  -3  -6   10.35   10.58
  10  -3  -6    0.06    5.20
 -10   3  -6   -1.84    5.74
 -10  -3  -6   -1.86    5.81
  10  -3  -6   11.23    3.44
 -10   3  -6    4.97    6.63
 -10   3  -6    4.35    7.77
  10   3  -6   -3.74    6.57
  10  -4  -6   19.13    7.19
 -10   4  -6   40.37    8.37
 -10   4  -6   34.22    8.19
 -10  -4  -6   22.48    7.44
 -10  -4  -6   35.44    7.79
  10   4  -6   44.03    9.79
  10  -4  -6   38.31    4.67
 -10   4  -6   29.52    9.50
  10   5  -6    2.03    3.74
  10  -5   6   10.37    6.82
  10   5  -6   14.04    8.45
 -10   5  -6   -1.64    5.14
 -10  -5  -6   -7.41    6.47
 -10  -5  -6    5.97    5.44
 -10   5  -6   -2.32    7.13
 -10   5  -6   -8.58    7.83
  10  -5  -6    0.47    2.79
  10   6  -6    0.80    3.42
  10  -6   6   -2.31    6.41
  10  -6  -6  -12.70    6.71
 -10  -6  -6  -10.13    6.83
  10   6  -6    0.07    5.46
 -10   6  -6   13.22    8.22
 -10   6  -6    5.65    6.50
 -10  -6  -6    0.28    5.44
  10  -6  -6   -1.64    2.77
  10  -7   6   64.48    9.76
 -10  -7  -6   70.80    9.15
 -10   7  -6   62.01    9.17
  10  -7  -6   70.03    5.55
  10   7  -6   68.60   11.03
  10   7  -6   61.61    5.94
 -10  -7  -6   73.22    9.66
 -10   8  -6   55.50    8.62
 -10  -8  -6   62.10    9.01
  10  -8  -6   61.22    5.36
  10   8  -6   74.54   10.82
  10   8  -6   69.13    6.59
 -10  -8  -6   54.69    8.80
 -10  -9  -6    5.59    4.90
  10   9  -6    4.17    3.75
  10  -9   6   -2.86    5.29
 -10  -9  -6    4.68    5.16
  10   9  -6   -2.83    7.35
 -10   9  -6   -1.61    4.92
  10  -9  -6   -6.94    5.00
  10  -9  -6    1.49    2.83
  10 -10   6  134.05   12.62
 -10  10  -6   97.40   12.24
 -10  10  -6  108.45   10.35
  10 -10  -6  105.79   10.28
 -10 -10  -6  115.77   10.65
  10 -10  -6   95.09    6.03
  10  10  -6   90.37    6.76
  10  10  -6  109.98   11.40
 -10 -10  -6  103.92   11.31
  10 -11   6   27.66    7.61
 -10 -11  -6   17.10    5.79
  10  11  -6   33.67    8.36
 -10  11  -6   20.50    4.58
 -10 -11  -6   23.30    5.46
  10 -11  -6   18.75    5.53
  10  11  -6   23.72    4.80
 -10 -11   6   20.64    6.95
  10  12  -6    2.43    3.12
  10 -12   6   11.82    6.29
  10 -12  -6   -2.24    3.30
 -10 -12  -6    1.37    5.28
 -10 -12  -6    3.79    4.53
 -10  12  -6    0.34    2.51
 -10 -12   6    8.26    5.08
 -10 -13  -6    7.46    4.91
  10  13  -6   17.53    3.54
  10 -13   6   10.14    5.14
 -10 -13  -6   10.63    4.54
 -10  13  -6   13.39    3.24
 -10 -14  -6   25.62    3.96
 -10 -14  -6   23.27    4.67
 -10 -15  -6    0.47    2.03
 -11   0  -6  188.33   14.65
 -11   0  -6  198.43   18.78
  11   0  -6  178.39   15.29
  11   0  -6  168.78    8.16
  11  -1  -6   -2.50    7.83
 -11   1  -6   -3.99    5.44
 -11  -1  -6   -1.87    5.40
  11   1  -6   -7.05    6.93
 -11   1  -6    5.02    8.02
 -11  -1  -6   -3.05    8.90
 -11   2  -6   96.94   11.48
 -11  -2  -6   88.82   10.08
 -11   2  -6   85.63   13.08
 -11  -2  -6  117.53   15.72
 -11  -2   6  114.64   16.64
  11  -2  -6  109.00   12.27
  11   2  -6   83.82   11.70
  11  -2  -6  109.14    7.07
  11   2  -6   72.91    4.95
  11   3  -6    4.67    7.66
  11  -3  -6    0.64    5.72
 -11   3  -6   -7.35    6.67
 -11  -3  -6   -2.60    4.67
 -11  -3  -6  -17.14    9.99
  11  -3  -6   12.45    4.15
 -11   3  -6    3.76    5.60
 -11   4  -6  495.02   20.48
 -11  -4  -6  422.76   20.02
 -11   4  -6  433.32   23.82
 -11  -4  -6  461.18   29.10
  11   4  -6  433.63   22.47
  11  -4  -6  447.25   12.58
  11   4  -6  435.64   12.25
  11  -4   6  372.69   16.23
  11  -5  -6   -2.69    6.37
  11  -5   6   10.95    6.57
  11   5  -6   -4.90    7.10
 -11   5  -6   15.76    6.41
 -11  -5  -6    5.61    6.78
 -11   5  -6   -8.08    5.54
  11  -5  -6    5.71    3.66
  11  -6   6   84.48    9.06
 -11  -6  -6  101.04   10.85
 -11   6  -6  101.46   12.00
 -11  -6  -6   79.63    9.44
  11  -6  -6  104.27    6.70
  11   7  -6   28.33    8.63
  11   7  -6   19.24    4.87
  11  -7  -6    5.39    5.62
  11  -7   6   16.96    6.70
 -11  -7  -6   19.35    7.00
 -11  -7  -6   17.72    7.03
  11  -7  -6   20.00    3.96
 -11   7  -6    8.83    7.07
  11  -8   6   94.71    9.52
 -11  -8  -6  112.49   11.58
 -11   8  -6  106.78   11.35
  11  -8  -6   77.28    9.05
  11  -8  -6  109.35    6.51
  11   8  -6   90.51   10.85
  11   8  -6   80.97    6.38
 -11  -8  -6  104.61   11.23
  11   9  -6    5.30    6.39
  11   9  -6    7.81    3.88
  11  -9  -6   -3.28    4.74
  11  -9   6    0.92    7.02
 -11  -9  -6    1.77    5.44
  11  -9  -6    4.09    2.62
 -11   9  -6   -2.21    4.86
 -11  -9  -6   -4.89    5.42
  11 -10   6  183.67   12.65
 -11 -10   6  164.73   12.48
 -11 -10  -6  192.93   12.95
 -11  10  -6  140.27   10.35
  11  10  -6  125.56    7.35
  11  10  -6  172.62   13.26
 -11 -10  -6  176.23   13.47
 -11 -11  -6   14.80    5.98
  11  11  -6   19.44    4.09
  11 -11  -6    7.16    4.10
  11 -11   6    4.03    5.36
 -11 -11  -6    9.63    4.28
 -11  11  -6    4.39    3.68
 -11 -11   6    7.01    5.56
 -11 -12  -6  135.48    9.20
 -11  12  -6  116.38    7.75
  11  12  -6  146.61    6.64
 -11 -12  -6  131.85   10.35
 -11 -13  -6    3.46    2.81
 -11 -13  -6   -1.47    3.83
 -11  13  -6   -1.20    1.89
  11  13  -6    7.80    1.77
 -11 -14  -6   31.07    2.76
 -12   0  -6   17.42    7.59
  12   0  -6    9.03    7.54
 -12   0  -6    0.10    5.63
  12  -1  -6    2.98    3.62
  12  -1   6   -1.86    4.37
 -12   1  -6    2.14    5.17
 -12  -1  -6   -2.31    6.57
  12  -1  -6    3.39    7.81
  12   1  -6    4.13    8.21
 -12   1  -6    6.14    7.26
 -12  -1  -6    8.31    8.51
  12  -2  -6   14.33    4.03
  12  -2   6   22.15    5.54
 -12   2  -6   37.39    8.78
  12  -2  -6   17.72    8.26
 -12  -2  -6   25.27    8.39
 -12   2  -6   38.21    9.91
 -12  -2  -6   50.63   11.87
 -12  -2   6   59.15   12.65
  12   2  -6   40.32   10.01
  12   2  -6   66.24    5.78
  12   3  -6  -11.11    6.41
 -12  -3   6    7.47    8.88
  12  -3   6    1.16    5.22
  12  -3  -6   -0.97    6.61
 -12   3  -6   12.14    7.42
 -12  -3  -6   -0.66    7.68
 -12   3  -6    9.96    6.03
  12  -3  -6   10.55    3.99
 -12   4  -6   86.02   11.09
  12  -4   6   88.65    8.60
 -12   4  -6   89.61    9.66
 -12  -4  -6   95.09   10.71
 -12  -4  -6   87.76   14.42
  12  -4  -6  103.86    6.70
  12   4  -6   80.68    5.66
  12  -5   6   53.67    7.51
 -12   5  -6   44.55    6.78
 -12  -5  -6   46.45    8.06
 -12   5  -6   53.39    9.99
  12  -5  -6   42.05    9.50
  12   5  -6   57.64    9.82
  12  -5  -6   58.16    5.50
  12  -6   6   39.22    7.24
 -12   6  -6   39.77    8.22
  12  -6  -6   34.81    8.94
  12  -6  -6   45.47    4.80
  12   6  -6   46.14    4.58
  12   6  -6   35.65    8.69
  12  -7  -6    7.05    2.93
  12   7  -6    8.08    2.67
  12  -7   6    3.55    6.00
  12  -7  -6    6.49    5.86
  12   7  -6    3.55    6.73
 -12  -7  -6    9.25    4.86
 -12   7  -6    2.62    4.22
  12  -8   6   36.37    6.97
  12  -8  -6   19.16    5.98
 -12   8  -6   35.10    6.46
  12   8  -6   29.05    7.74
  12  -8  -6   37.62    4.31
  12   8  -6   35.84    4.04
 -12  -8  -6   43.62    6.98
  12  -9   6   18.87    5.69
  12  -9  -6    9.73    5.41
 -12  -9  -6   22.18    6.50
 -12   9  -6   12.86    5.08
  12   9  -6   16.04    3.15
  12   9  -6   27.71    6.97
  12 -10   6   19.57    4.41
 -12 -10   6   35.18    7.28
 -12  10  -6   24.89    4.70
 -12 -10  -6   32.00    5.84
  12  10  -6   31.02    3.61
  12  10  -6   30.35    6.65
 -12 -11  -6   -2.47    4.35
 -12  11  -6    1.92    2.50
 -12  12  -6   42.94    4.25
 -12 -12  -6   31.11    4.60
 -12 -13  -6    9.28    2.18
  12  13  -6   74.26    3.36
  13   0  -6   16.23    4.37
  13   0   6    7.32    3.49
 -13   0  -6   16.65    6.99
  13   0  -6   21.78    7.96
 -13   0  -6    5.35    7.23
  13   1  -6    0.16    7.22
  13  -1   6   -1.03    3.58
 -13   1  -6   -4.59    6.32
 -13  -1  -6    0.29    5.73
  13  -1  -6  -10.83    7.87
 -13   1  -6  -13.85    7.22
 -13  -1  -6    2.98    5.96
  13  -2   6   28.50    5.29
  13   2  -6   42.19    9.38
 -13   2  -6   45.24    8.48
 -13  -2  -6   45.74    8.93
 -13   2  -6   30.57    7.52
  13  -2  -6   27.89    9.54
  13  -2  -6   35.90    4.53
  13   2  -6   32.29    3.74
 -13  -2  -6   31.13    8.26
 -13  -3   6   -5.20    8.79
  13  -3   6   -1.30    3.83
  13   3  -6   -5.09    7.55
 -13   3  -6    5.63    5.12
 -13  -3  -6   -5.00    5.18
  13  -3  -6    2.93    7.03
  13  -3  -6   12.09    4.06
 -13   3  -6    0.57    4.69
 -13  -3  -6    0.85    5.70
  13  -4   6   87.43    7.23
 -13   4  -6  132.43    9.80
 -13  -4  -6  146.82   11.67
 -13   4  -6  123.87   12.51
 -13  -4  -6  110.72   13.87
 -13  -4   6  145.06   17.86
  13   4  -6  133.71   13.44
  13  -4  -6  134.27    7.17
  13   4  -6  155.68    8.07
  13  -5   6   -3.70    4.55
  13  -5  -6    1.38    2.44
 -13  -5   6   -6.02    9.18
  13  -5  -6   -6.61    6.33
 -13  -5  -6   -5.16    5.71
  13   5  -6    7.52    7.10
 -13   5  -6    2.12    5.10
  13  -6   6   34.83    5.75
 -13   6  -6   48.38    8.12
  13  -6  -6   55.79    4.99
  13   6  -6   37.52    8.64
  13  -7  -6    1.17    2.60
 -13  -7  -6    5.55    4.38
  13   7  -6   -2.33    2.90
  13  -7   6    3.89    3.37
 -13  -7   6   -1.23    9.52
  13  -7  -6   -6.53    4.75
  13   7  -6    7.92    6.11
 -13   7  -6    5.96    4.45
 -13  -8  -6   79.12    8.60
 -13   8  -6   66.19    7.60
  13  -8  -6   71.67    8.78
  13   8  -6   69.86    8.98
 -13  -9   6    3.97    8.53
  13   9  -6   -2.54    2.80
 -13  -9  -6    4.75    4.15
 -13   9  -6    8.43    3.88
 -13 -10  -6   52.74    5.98
 -13  10  -6   48.84    5.27
 -13 -10   6   62.43   11.33
 -13 -11  -6    4.94    2.86
 -13  11  -6   -1.30    2.15
 -13 -12  -6    6.36    1.57
  13  12  -6   58.20    3.22
  14   0  -6   15.52    3.58
  14   0  -6    9.65    6.37
 -14   0  -6   20.65    6.67
 -14   0  -6   15.48    7.32
  14   1  -6    0.92    2.46
  14   1  -6   -8.86    7.14
  14  -1  -6    3.32    3.58
 -14   1  -6    2.46    5.74
 -14  -1  -6   -9.15    6.51
 -14   1  -6    4.46    4.52
 -14  -1  -6    7.56    5.40
  14  -1  -6   -8.72    5.38
  14   2  -6    9.40    3.53
  14   2  -6   10.14    6.43
 -14   2  -6    2.20    5.08
 -14  -2  -6   12.21    5.20
  14  -2  -6   16.63    3.82
  14  -2  -6    1.06    5.50
 -14   2  -6   13.01    5.59
 -14  -2  -6    4.45    4.70
 -14  -3   6    2.11    6.08
 -14   3  -6   -1.09    4.06
 -14  -3  -6    0.30    5.12
  14   3  -6  -13.29    6.99
  14  -3  -6    0.93    3.15
  14  -3  -6   -4.12    5.46
  14   3  -6   14.54    3.40
 -14   3  -6    9.07    5.45
 -14  -3  -6  -13.10    6.90
 -14  -4   6   -3.49    8.19
 -14   4  -6   -0.39    3.07
 -14  -4  -6    1.76    4.75
  14  -4  -6    5.00    3.04
  14  -4  -6    3.55    4.77
  14   4  -6    2.02    5.27
 -14   4  -6    4.81    4.08
 -14  -4  -6    0.54    4.65
  14  -5  -6   -1.43    2.87
  14   5  -6   -3.10    2.25
  14   5  -6    3.63    4.15
 -14  -5   6    6.58    6.30
 -14  -5  -6    0.74    4.95
  14  -5  -6    9.82    4.71
 -14   5  -6   -2.65    4.41
  14  -6  -6   -0.91    2.30
  14   6  -6   10.46    2.51
 -14  -6   6   -0.86    6.61
  14   6  -6    9.97    4.45
 -14  -6  -6    5.26    4.70
 -14   6  -6   -2.38    3.20
 -14  -7  -6  106.39    8.91
 -14   7  -6   69.79    7.27
 -14  -7   6  117.23   14.91
  14   7  -6   60.20    4.15
  14   8  -6   12.51    2.68
 -14  -8   6   19.92    8.76
 -14  -8  -6   24.28    5.13
 -14   8  -6   18.02    3.84
  14   9  -6    7.22    2.24
 -14  -9   6   14.68    6.47
 -14  -9  -6    4.67    3.39
 -14   9  -6    7.07    3.01
 -14 -10   6   29.39    7.81
 -14 -10  -6    9.06    2.79
 -15   0  -6  179.36   11.19
 -15   0  -6  141.04   11.33
  15   0  -6  186.32   13.47
  15   0  -6  139.74    6.49
  15  -1  -6    1.00    2.59
  15   1  -6    0.95    2.51
  15  -1  -6    2.01    2.74
  15   1  -6   -7.16    4.77
 -15   1  -6   -3.30    3.50
 -15  -1  -6   -1.76    4.54
 -15   1  -6   -0.39    3.78
 -15  -1  -6    0.90    4.69
  15  -2  -6   14.67    3.12
 -15   2  -6   12.30    3.71
 -15  -2  -6   12.79    4.86
  15   2  -6   -0.07    3.53
 -15   2  -6   11.08    4.30
 -15  -2  -6   17.89    6.15
  15   3  -6   17.38    3.29
 -15  -3   6    5.46    5.61
 -15  -3  -6    3.18    4.09
 -15   3  -6   10.25    4.66
 -15  -3  -6   14.41    4.81
  15  -3  -6    6.64    2.66
 -15  -4   6   28.25    7.72
 -15  -4  -6   31.31    6.13
  15  -4  -6   20.81    3.05
  15   4  -6   32.12    3.78
 -15   4  -6   14.96    4.26
 -15  -4  -6    9.95    5.10
  15  -5  -6    9.71    2.45
 -15  -5   6   22.20    7.98
 -15  -5  -6   12.21    4.31
  15   5  -6   11.61    2.55
 -15   5  -6   13.51    4.59
 -15  -6   6   29.72    7.57
 -15  -6  -6   27.97    5.15
 -15   6  -6   24.49    4.42
  15   6  -6   19.53    2.87
 -15  -7  -6   10.80    3.72
 -15   7  -6    7.28    2.67
 -15   8  -6   87.22    6.14
  15   8  -6   84.43    4.01
  15   9  -6    3.94    1.59
 -16   0  -6   43.11    6.22
  16   0  -6   55.94    3.91
 -16  -1  -6    1.49    2.54
  16  -1  -6   -1.30    1.80
 -16   1  -6    3.51    2.87
 -16  -1  -6   -3.31    3.42
  16   1  -6   -1.16    1.92
  16  -2  -6    3.40    1.87
 -16  -2  -6    0.21    2.70
 -16   2  -6    4.03    3.65
 -16  -2  -6   -1.03    3.40
  16  -3  -6    3.31    1.69
 -16  -3  -6    0.87    2.75
  16   3  -6    8.43    2.26
 -16   3  -6    3.01    3.33
 -16  -3  -6    4.85    3.41
 -16  -4  -6    3.42    2.80
  16   4  -6   12.16    2.43
 -16   4  -6    7.15    3.29
  16   5  -6    6.52    1.85
 -16  -5  -6    2.35    2.14
 -16   5  -6    0.66    2.03
 -16  -6  -6    1.06    1.10
   0   0  -7    4.56    6.23
   0   1  -7    0.51    7.23
   0  -1  -7    3.40    6.16
   0   2  -7 3572.41   61.76
   0  -2  -7 3819.86   56.03
   0   3  -7  -12.22    8.34
   0  -3  -7   -0.98    5.39
   0  -3  -7    0.85    3.51
   0  -4  -7  260.00   14.29
   0  -4  -7  294.34   16.74
   0   4  -7  273.47   19.60
   0  -5  -7    3.52    4.15
   0  -5  -7   -3.52    6.55
   0  -5  -7    0.04    2.37
   0   5  -7   -3.82    8.10
   0   6  -7  374.73   25.79
   0   7  -7   -5.35   10.52
   0  -7  -7    9.24    4.28
   0   7  -7   -5.66    3.42
   0   8  -7  208.50   24.64
   0   8  -7  221.03   11.26
   0   9  -7   -8.97   13.06
   0  -9  -7    4.77    5.47
   0  -9  -7    7.69    7.11
   0   9  -7   -1.18    4.14
   0  -9  -7   -0.72    2.65
   0  10  -7  560.04   43.27
   0  10  -7  602.81   18.97
   0 -10  -7  607.14   13.87
   0 -10  -7  524.59   36.03
   0 -11  -7    6.26   11.44
   0  11  -7   -4.74   14.81
   0 -11  -7    0.43    7.35
   0  11  -7   -0.25    3.91
   0 -11  -7   -0.98    2.82
   0  12  -7  845.26   54.50
   0 -12  -7  831.45   28.95
   0  13  -7    2.19   12.65
   0 -13  -7   -6.53    5.06
   0 -13  -7   -1.61    5.89
   0  13  -7    0.24    4.10
   0  14  -7  135.81    9.44
   0 -14  -7  113.39   10.17
   0 -14  -7  137.05   10.63
   0 -15   7    0.05    5.05
   0 -15  -7    0.61    2.92
   0 -15  -7   -0.16    3.91
   0  15  -7   -1.29    3.40
   0 -16   7  319.18   14.94
   0  16  -7  237.18    9.63
   0 -17   7    0.16    3.59
   0  17  -7    0.22    0.85
   0 -18   7   32.37    6.90
   0 -18   7   38.18    5.37
  -1   0  -7   10.66    7.11
   1   0  -7  -11.16    5.57
  -1   1  -7   96.99   11.14
   1   1  -7   87.72   10.67
  -1  -1  -7  111.02   10.77
   1  -1  -7  119.94   11.64
  -1  -2  -7   61.69    6.75
  -1   2  -7   63.51    9.62
  -1  -2  -7   75.81    9.77
   1  -2  -7   84.85    9.71
   1   2  -7   60.33    9.17
   1  -3  -7   54.56    7.47
  -1   3  -7   78.16   11.80
   1   3  -7   52.38    9.37
  -1  -3  -7   49.54    7.63
   1  -3  -7   46.39    7.60
  -1   4  -7   -2.34    7.06
   1  -4  -7   -0.26    3.49
   1   4  -7   12.18    7.87
  -1  -4  -7   -4.49    4.91
  -1  -4  -7   -5.25    5.55
   1  -4  -7   -5.01    5.46
   1  -4  -7   15.77    4.04
   1  -5  -7   71.76    8.12
   1   5  -7   84.51   12.18
  -1  -5  -7   82.72    9.15
  -1  -5  -7   69.62    9.07
   1  -5  -7  102.67   11.59
  -1   5  -7   60.52   12.32
  -1  -6  -7   42.89    8.25
  -1   6  -7   31.26   12.03
   1   6  -7   54.36   11.87
   1  -6  -7   31.98    5.49
  -1   7  -7  166.24   20.35
   1   7  -7  180.11   19.06
   1   7  -7  120.58    8.07
  -1  -7  -7  144.24   10.77
   1  -7  -7  188.83   11.24
  -1   7  -7  139.44    9.13
   1   8  -7   -4.42   10.51
   1  -8  -7    9.19    4.54
   1   8  -7   -0.11    3.63
  -1   8  -7    2.95    3.94
  -1   9  -7  149.39   23.19
   1   9  -7  265.66   26.18
   1   9  -7  190.82   10.46
  -1  -9  -7  221.22   14.70
  -1   9  -7  196.77   11.49
   1  -9  -7  219.53   13.68
  -1  -9  -7  269.05   16.95
  -1  -9  -7  223.93    8.66
   1  -9  -7  190.73    7.33
  -1  -9  -7  148.53   21.68
  -1 -10  -7   12.17   11.18
  -1  10  -7   14.30   12.28
   1  10  -7   66.30   17.86
   1  10  -7   38.63    5.85
  -1 -10  -7   59.76    8.55
  -1  10  -7   40.61    6.27
  -1 -10  -7   67.36   10.72
   1 -10  -7   49.87    9.63
  -1  10  -7   50.13    9.60
  -1 -10  -7   55.28    5.10
   1 -10  -7   45.15    4.29
  -1 -11  -7   16.90   11.85
  -1  11  -7    2.84   11.72
   1  11  -7   17.13   13.70
  -1 -11  -7    8.29    5.71
   1 -11  -7    0.84    4.39
  -1 -11  -7    6.64    8.29
   1 -11  -7   10.99    8.41
   1  11  -7    0.04    3.75
  -1  11  -7    1.05    3.11
  -1 -11  -7   -1.45    3.18
   1 -11  -7    0.89    2.80
  -1 -12  -7    2.48   10.03
  -1  12  -7    4.30   16.74
   1  12  -7    0.21    7.90
  -1 -12  -7   21.23    6.36
   1 -12  -7    8.25    5.90
  -1 -12  -7   18.43    7.91
   1 -12  -7   28.61    8.76
   1  12  -7   13.62    4.07
  -1  12  -7   15.97    5.68
  -1 -13  -7   -9.42   10.99
  -1  13  -7   -2.37   15.15
  -1 -13  -7   -1.86    5.14
  -1 -13  -7   -1.58    6.70
   1 -13  -7   12.90    6.11
   1 -13  -7    5.66    5.84
   1  13  -7   -5.18    4.23
  -1  13  -7   -1.25    3.43
  -1 -14  -7    8.04    7.05
  -1 -14  -7   -0.53    4.69
  -1 -14  -7    6.72    6.04
   1 -14  -7    0.88    4.40
   1 -14  -7    8.77    5.37
   1  14  -7    7.55    3.27
  -1  14  -7   19.75    4.30
  -1 -15  -7    6.71    8.04
   1 -15   7    0.40    4.65
   1 -15  -7    1.44    1.20
  -1 -15  -7   -1.37    3.91
  -1 -15  -7   -3.02    4.26
   1  15  -7    7.10    2.88
   1 -15  -7    4.95    4.58
  -1  15  -7    2.30    3.38
  -1 -16  -7   -2.91    4.08
  -1 -16   7   -0.09    5.43
   1 -16   7    1.95    4.25
  -1 -17   7    8.77    5.18
   1 -17   7   18.41    5.80
  -1 -18   7   -2.84    4.98
   1 -18   7   -6.20    6.21
   1 -18   7   -4.52    3.21
  -2   0  -7   -0.41    6.87
   2   0  -7    7.76    4.92
  -2   1  -7    0.07    6.41
  -2  -1  -7    8.86    5.12
   2  -1  -7    5.89    6.11
  -2  -1  -7    2.51    3.25
  -2  -2  -7  553.93   18.50
  -2  -2  -7  497.43   20.91
   2  -2  -7  548.32   21.21
  -2  -3   7   -1.38    4.29
   2   3  -7    9.66    4.81
  -2  -3  -7    1.27    3.99
   2  -3  -7   -5.78    5.89
  -2  -3  -7    5.36    4.23
  -2   3  -7   13.08    7.05
   2  -3  -7   -0.03    3.18
  -2  -4  -7 1188.42   31.29
   2   4  -7 1081.37   35.41
  -2  -4  -7 1091.16   29.85
   2  -4  -7 1138.41   33.84
   2  -4  -7 1089.40   23.85
   2  -5  -7    1.20    4.38
  -2   5  -7  -12.95    9.50
   2   5  -7   22.39    6.73
  -2  -5  -7    6.20    4.83
   2  -5  -7   10.50    4.19
  -2  -5  -7    6.32    4.83
  -2   6  -7  223.15   21.97
   2   6  -7  227.85   19.04
  -2  -6  -7  213.87   15.99
   2  -6  -7  244.60   12.02
  -2   7  -7   23.75    4.24
   2  -7  -7   29.79    5.78
   2   7  -7   18.83    4.24
  -2   8  -7   17.08   12.49
   2   8  -7   16.74    8.96
   2  -8  -7   29.57    6.14
   2   8  -7    5.47    3.91
  -2   8  -7   15.10    4.50
  -2  -9  -7   24.85   12.75
  -2   9  -7    0.83   12.18
   2   9  -7    4.40    8.21
  -2  -9  -7   17.10    6.86
   2  -9  -7    8.78    7.21
   2  -9  -7   14.26    4.57
   2   9  -7    8.70    4.12
  -2   9  -7   15.78    5.07
  -2  -9  -7    8.71    3.13
   2  -9  -7   12.05    2.94
  -2 -10  -7   34.18   15.28
  -2  10  -7   87.59   20.71
   2  10  -7  145.08    9.57
  -2  10  -7  131.60    9.73
  -2 -10  -7  198.03   14.95
   2 -10  -7   81.04   11.49
  -2 -10  -7  153.80    7.85
   2 -10  -7  148.61    6.84
  -2 -11  -7   21.21   13.45
  -2  11  -7    3.91   13.21
  -2 -11  -7   23.57    6.88
  -2 -11  -7    6.82    7.54
   2 -11  -7    5.25    7.10
   2 -11  -7    6.55    4.20
   2  11  -7    5.30    3.35
  -2  11  -7    9.14    5.04
   2 -11  -7   14.29    2.97
  -2  12  -7  167.30   30.92
   2  12  -7  146.28    9.50
  -2  12  -7  140.78    9.87
  -2 -12  -7  140.50   12.30
   2 -12  -7  151.40   11.82
  -2 -12  -7  189.70   14.19
   2 -12  -7  149.53   12.85
   2 -12  -7  133.28    6.80
  -2 -12  -7  110.04   17.34
  -2 -13  -7    8.94    9.94
  -2  13  -7    8.40   16.79
  -2 -13  -7    8.49    4.97
  -2 -13  -7    9.46    6.67
   2 -13  -7    5.34    5.04
   2 -13  -7   11.20    5.82
   2  13  -7   12.89    4.10
  -2  13  -7   13.29    4.09
   2 -14   7  191.97   12.30
   2  14  -7  193.48   10.55
  -2  14  -7  167.50    9.86
  -2 -14  -7  224.84   13.47
   2 -14  -7  183.80   12.16
  -2 -14  -7  204.00   19.29
  -2 -15  -7  -12.18    9.27
   2 -15   7   -4.83    5.99
  -2  15  -7    0.21    8.20
  -2 -15  -7   -2.13    2.57
  -2 -15  -7    4.53    4.21
  -2  15  -7   -1.69    3.37
   2 -15  -7    0.82    3.21
  -2 -16  -7    1.05    5.65
  -2 -16   7    7.95    5.26
   2 -16   7   13.28    6.46
  -2  16  -7    7.68    2.92
  -2 -17  -7   -2.09    3.69
  -2 -17   7    4.65    6.27
  -2 -17   7   -0.69    3.36
   2 -17   7    5.44    4.67
   2 -18   7   19.54    4.30
   3   0  -7    3.97    3.20
  -3   0  -7    0.68    5.14
   3   0  -7    7.80    4.56
   3  -1  -7   -0.58    3.02
   3   1  -7   10.08    3.90
  -3   1  -7    0.07    4.80
  -3  -1  -7    6.60    6.28
   3   1  -7   -4.08    4.16
   3  -1  -7    2.70    4.80
  -3  -2   7    2.27    4.86
  -3  -2  -7   -4.37    4.09
   3   2  -7   -3.79    2.43
  -3   2  -7   10.99    7.24
   3  -2  -7    2.56    3.73
  -3  -3  -7    3.05    4.32
  -3  -3   7    1.82    5.06
  -3   3  -7   -1.43    5.19
  -3  -3  -7    3.30    5.58
   3  -3  -7    1.35    3.54
   3  -3  -7    3.30    3.83
  -3  -4   7  116.10   11.43
  -3   4  -7  164.89   15.85
  -3  -4  -7  133.48   11.16
   3  -4  -7  167.30   13.70
   3  -4  -7  173.75   10.28
  -3  -4  -7  218.95   14.88
  -3  -5  -7  748.04   25.54
   3  -5  -7  746.43   20.63
  -3   6  -7   -1.74    9.32
  -3  -6  -7    1.52    4.50
   3   6  -7    3.61    2.53
   3  -6  -7    0.16    3.96
   3   6  -7    0.10    2.90
  -3   6  -7    4.30    3.63
  -3   7  -7  126.84   18.31
   3   7  -7   96.52    7.44
  -3   7  -7   74.51    7.24
   3  -7  -7  107.34    8.48
   3   7  -7   88.75    8.47
  -3  -8  -7    9.50    9.22
  -3   8  -7   -3.09   11.05
  -3  -8  -7   17.88    7.24
   3  -8  -7   13.10    4.11
   3   8  -7   14.71    4.45
  -3   8  -7    2.71    3.95
   3   8  -7   21.79    6.00
  -3   9  -7  570.70   41.94
   3   9  -7  612.99   18.53
  -3   9  -7  537.31   18.68
   3  -9  -7  452.09   18.36
   3  -9  -7  658.27   20.84
  -3  -9  -7  595.49   14.92
   3  -9  -7  549.39   12.02
   3   9  -7  558.41   20.78
  -3  -9  -7  602.27   36.63
  -3 -10  -7    0.31    8.89
  -3  10  -7    3.15   15.14
  -3 -10  -7    1.26    7.37
   3 -10  -7   11.37    6.26
   3 -10  -7    6.65    4.19
   3  10  -7    3.35    4.09
  -3  10  -7    7.05    4.90
  -3  10  -7    4.02    8.47
  -3 -10   7    4.18    5.41
  -3 -10  -7   -1.54    3.24
   3 -10  -7    1.87    2.05
  -3  11  -7  227.19   31.61
  -3 -11   7  231.73   15.42
   3  11  -7  209.73   11.42
  -3  11  -7  211.93   12.21
  -3 -11  -7  282.88   17.60
   3 -11  -7  146.22   11.91
   3 -11  -7  227.33   13.28
   3 -11  -7  196.84    7.77
  -3 -11  -7  198.81   22.86
  -3 -12  -7   -0.72   11.79
  -3  12  -7    5.53   13.81
  -3 -12  -7    4.98    6.81
   3 -12  -7    7.88    4.87
   3  12  -7    0.19    3.05
   3 -12  -7    5.34    4.70
  -3  12  -7    6.69    3.96
  -3 -12   7    2.60    4.07
   3 -12  -7    2.53    2.68
  -3 -13  -7   -2.29    9.13
  -3  13  -7   -5.62   16.51
  -3 -13  -7   15.57    7.28
   3 -13  -7    2.86    2.94
   3  13  -7   15.94    3.82
   3 -13  -7    7.22    5.40
  -3  13  -7    5.81    3.47
  -3 -14  -7   -2.16    8.99
   3 -14   7   12.96    5.59
  -3  14  -7   15.48   13.10
  -3 -14  -7    1.36    5.22
   3 -14  -7    7.08    4.71
  -3  14  -7   13.63    4.08
   3 -15   7   59.75    8.52
  -3  15  -7   52.40    5.76
  -3 -15  -7   42.35    5.94
   3 -15  -7   57.03    6.62
  -3 -15  -7   61.41   10.71
  -3 -16  -7    8.57    5.07
  -3 -16   7   17.13    6.28
   3 -16   7   12.92    4.99
  -3 -16  -7   -1.09    0.74
  -3  16  -7    8.50    2.74
  -3 -17   7   75.00    9.99
   3 -17   7   66.17    7.00
  -3 -17  -7   50.38    6.70
   3 -18   7   -2.32    3.10
   4   0  -7   -3.17    4.29
  -4   0  -7   -5.52    6.61
   4  -1  -7    8.03    4.52
   4   1  -7   13.92    5.06
  -4   1  -7    7.82    6.77
  -4  -1  -7   12.58    6.20
  -4  -2   7  114.00   11.62
  -4   2  -7  102.36   12.15
  -4  -2  -7   99.83    9.63
   4  -2  -7   97.19    8.79
   4   2  -7   96.68    8.98
  -4  -3   7   -6.78    5.69
  -4  -3  -7    2.38    4.83
  -4   3  -7  -13.02    8.68
   4   3  -7    3.54    4.12
   4  -3  -7    0.52    4.28
  -4  -4  -7 3318.11   51.51
   4   4  -7 3202.37   47.73
  -4  -5   7   24.78    7.29
  -4   5  -7   43.79   10.84
  -4  -5  -7   25.09    6.59
   4  -5  -7   29.57    5.56
   4   5  -7   33.69    6.83
  -4   6  -7  284.73   23.30
  -4  -6  -7  294.74   16.93
   4   6  -7  319.27   12.54
  -4   6  -7  262.69   13.78
   4  -6  -7  313.97   14.09
   4   6  -7  288.05   14.97
   4   7  -7   -6.41    4.89
  -4   7  -7    8.17    8.54
   4   7  -7   -2.61    3.39
   4  -7  -7    8.24    4.67
  -4   7  -7   -6.47    4.91
  -4   8  -7  148.41   20.21
   4   8  -7  123.23    8.80
  -4   8  -7  126.33    9.77
   4  -8  -7  162.65   10.83
  -4  -8  -7  146.91    8.13
   4  -8  -7  122.04    5.91
   4   8  -7  136.61   11.22
  -4  -8  -7  165.40   19.18
  -4  -9  -7    8.33    9.03
   4   9  -7   -1.41    5.30
  -4   9  -7   -9.14   13.08
  -4  -9  -7   -2.27    6.81
   4   9  -7    7.84    3.67
   4  -9  -7    3.69    3.81
   4  -9  -7    7.95    2.82
  -4   9  -7   -2.81    4.16
  -4  -9  -7    0.84    3.38
  -4 -10  -7   32.60   12.30
  -4  10  -7   28.58   14.00
   4  10  -7   25.79    5.36
   4  10  -7   23.21    6.51
  -4  10  -7   36.54    6.37
  -4 -10  -7   43.79    8.32
   4 -10  -7   15.24    3.31
   4 -10  -7   18.65    5.84
   4 -10  -7   32.17    3.97
  -4  10  -7   43.68   11.10
  -4 -10   7   30.28    7.42
  -4 -11  -7    2.18    7.66
  -4  11  -7    9.40   10.88
   4  11  -7   24.30    5.38
  -4 -11  -7   10.26    6.75
   4 -11  -7    3.31    2.16
   4 -11  -7    7.89    5.40
  -4  11  -7   12.82    4.60
  -4 -11   7    4.08    5.31
   4 -11  -7    7.81    3.11
  -4 -12   7   42.17    8.16
  -4  12  -7   38.34   17.23
  -4  12  -7   36.34    5.90
   4 -12  -7   37.07    6.33
  -4 -12  -7   42.23    8.97
   4  12  -7    5.73    4.33
   4 -12  -7   35.38    3.94
  -4 -12  -7   74.18   14.44
  -4 -13   7    4.48    3.97
  -4 -13  -7   -1.85    6.98
   4 -13   7    0.50    4.76
  -4  13  -7    7.97   14.37
   4  13  -7   22.79    5.01
  -4 -13  -7   -1.41    6.18
   4 -13  -7   -0.59    4.30
  -4  13  -7    4.01    3.71
   4 -14   7 1067.13   28.38
  -4  14  -7 1116.00   56.37
   4  14  -7 1079.15   22.55
  -4  14  -7 1013.73   23.71
  -4 -14  -7 1042.73   26.06
  -4 -14  -7  994.03   38.02
   4 -15   7    9.55    7.21
  -4 -15  -7    4.15    4.18
  -4  15  -7    3.07    2.92
   4 -15  -7   -5.95    3.89
  -4 -15  -7   -1.18    7.03
  -4 -16   7   65.63    9.53
  -4 -16   7   90.69    8.90
   4 -16   7   88.66    8.48
  -4  16  -7   70.24    5.31
  -4 -16  -7   73.84    9.61
  -4 -17  -7   -0.24    3.82
  -4 -17   7    3.29    4.54
   4 -17   7    2.05    4.61
   5   0  -7    3.98    4.75
  -5   0  -7    0.67    4.14
  -5   1  -7   50.54    8.51
  -5  -1  -7   63.76    8.96
   5  -1  -7   52.86    7.17
   5   1  -7   51.52    7.27
  -5  -2   7    2.70    6.14
  -5   2  -7   13.65    8.03
  -5  -2  -7   -3.82    5.28
   5   2  -7   -0.30    5.11
   5  -2  -7    0.72    3.74
  -5  -3   7  230.17   17.59
  -5   3  -7  254.00   18.14
  -5  -3  -7  231.89   14.14
   5  -3  -7  241.59   12.82
   5   3  -7  191.35   13.19
  -5   4  -7   88.88   12.65
  -5  -4  -7   80.18    8.97
   5  -4  -7   78.43    7.66
   5   4  -7   77.36    9.46
  -5   5  -7  537.04   28.45
  -5  -5  -7  450.35   19.74
   5   5  -7  506.93   15.09
  -5   5  -7  496.85   20.60
   5  -5  -7  582.27   18.96
   5   5  -7  549.43   21.45
  -5   6  -7   -4.07    9.43
   5   6  -7   15.37    3.56
  -5  -6  -7    0.32    5.10
   5   6  -7   14.06    6.16
   5  -6  -7   -1.57    4.29
  -5   6  -7    3.43    4.94
  -5  -7  -7    8.11    7.51
  -5   7  -7    4.53    7.95
   5   7  -7   13.92    3.80
  -5  -7  -7    6.46    5.45
   5  -7  -7    0.61    4.30
  -5   7  -7   -1.41    4.71
   5   7  -7   -3.43    5.10
   5  -8  -7    5.23    2.10
  -5  -8  -7    3.95    7.35
   5   8  -7    9.55    5.48
  -5   8  -7   -4.50    7.77
  -5  -8  -7    5.18    7.00
   5   8  -7    1.59    4.19
   5  -8  -7    0.98    4.14
  -5   8  -7    5.03    4.06
  -5   8  -7    3.73    8.17
  -5  -8  -7    2.19    3.93
  -5  -9  -7  187.90   19.75
  -5   9  -7  233.14   26.12
   5   9  -7  163.18    9.56
  -5  -9  -7  241.69   16.02
  -5   9  -7  188.04   12.46
   5  -9  -7  212.52   12.57
  -5  -9  -7  184.72    9.89
   5  -9  -7  166.03    6.90
   5   9  -7  189.53   13.50
  -5 -10  -7    3.26    7.95
  -5  10  -7    2.01    9.33
  -5 -10  -7    6.56    7.12
   5  10  -7   13.82    4.15
   5 -10  -7   16.87    5.47
  -5  10  -7    1.51    4.41
  -5  10  -7   -2.48    8.65
   5  10  -7   14.95    6.89
   5 -10  -7    6.10    2.80
  -5  11  -7  744.73   45.33
  -5 -11   7  747.47   28.89
   5  11  -7  652.98   18.71
  -5  11  -7  643.53   22.06
  -5 -11  -7  806.39   27.23
   5 -11  -7  690.10   22.14
   5 -11  -7  630.89   13.68
  -5 -11  -7  765.41   36.59
  -5 -12  -7    2.15   10.31
   5 -12   7   -1.69    6.49
  -5  12  -7    0.19   12.62
  -5 -12  -7   -2.60    6.49
   5 -12  -7    3.67    4.99
  -5  12  -7    2.88    4.56
  -5 -12   7   -9.06    6.15
   5 -12  -7    2.03    2.68
  -5 -13  -7    3.19    7.21
   5 -13   7    0.91    7.18
  -5  13  -7   -2.21   12.39
  -5 -13  -7    0.57    5.92
   5  13  -7    8.27    4.45
  -5  13  -7    1.09    3.94
   5 -13  -7   -0.10    4.45
  -5 -13   7   -0.86    4.86
  -5 -14   7   -0.62    3.88
  -5 -14  -7   12.07    8.55
   5 -14   7   19.03    6.44
  -5  14  -7   19.49   12.54
   5  14  -7   15.74    3.51
  -5 -14  -7   14.98    5.71
  -5  14  -7   17.91    4.62
   5 -14  -7    8.22    4.75
  -5 -15   7  326.96   20.56
   5 -15   7  370.15   16.76
  -5  15  -7  281.86   11.12
   5 -15  -7  242.01   12.80
  -5 -15  -7  318.29   18.85
  -5 -16  -7    2.54    4.00
  -5 -16   7    0.06    4.76
   5 -16   7    4.14    5.41
  -5  16  -7    0.16    1.88
   5 -17   7   35.10    5.45
  -5 -17  -7   26.43    4.73
   6   0  -7  -10.00    5.08
  -6   0  -7   -1.14    5.40
  -6   1  -7   31.72    8.45
  -6  -1  -7   34.03    7.11
   6  -1  -7   37.97    7.32
   6   1  -7   40.59    7.17
  -6   2  -7  315.18   18.95
  -6  -2  -7  291.50   15.75
   6  -2  -7  284.81   14.19
   6   2  -7  323.10   16.54
  -6   3  -7    8.20    6.31
  -6  -3  -7    4.67    4.31
   6   3  -7    4.98    4.70
  -6   3  -7   14.70    6.56
   6  -3  -7    8.24    4.40
  -6   4  -7  241.43   18.38
  -6  -4  -7  212.33   13.66
   6   4  -7  244.91    9.96
  -6   4  -7  206.60   14.63
   6  -4  -7  261.66   14.32
   6   4  -7  257.52   15.60
   6   5  -7   18.57    7.07
  -6   5  -7   15.34    8.11
  -6  -5  -7   16.94    4.90
  -6   5  -7   12.39    6.78
   6  -5  -7   18.13    5.69
  -6   6  -7  386.50   25.30
  -6  -6  -7  389.00   20.11
   6   6  -7  346.82   13.21
  -6  -6  -7  355.68   16.60
  -6   6  -7  335.28   17.77
   6  -6  -7  348.45   15.20
  -6  -6  -7  360.90   21.70
   6   6  -7  367.04   18.67
   6  -7  -7   -1.62    2.14
  -6  -7  -7  -13.77    8.71
  -6   7  -7   -4.43    9.78
  -6  -7  -7   -4.55    6.05
   6   7  -7    7.44    3.05
   6   7  -7    1.43    6.16
   6  -7  -7    2.42    3.55
  -6   7  -7   -2.49    5.60
  -6   7  -7    4.65    8.30
  -6  -7  -7   -6.78    4.82
   6  -8  -7    8.06    2.94
  -6  -8  -7    8.56    9.13
   6   8  -7    2.25    5.73
  -6   8  -7   10.71   11.55
  -6  -8  -7   10.60    6.18
   6   8  -7    5.37    3.39
   6  -8  -7    5.10    3.92
  -6   8  -7   19.01    6.40
  -6   8  -7    0.75    6.90
  -6  -8  -7   11.09    4.82
  -6  -9  -7    5.85    7.58
  -6   9  -7   -0.31    9.24
  -6  -9  -7   -3.79    5.09
   6   9  -7    0.79    4.62
  -6   9  -7    1.26    3.82
   6  -9  -7    6.12    4.90
  -6   9  -7    7.63    8.34
   6  -9  -7    3.43    2.69
  -6 -10  -7   16.00    9.85
  -6  10  -7   23.08   12.94
   6  10  -7   16.83    6.58
  -6 -10  -7    3.47    6.68
   6  10  -7   37.04    5.05
   6 -10  -7   16.58    3.21
  -6  10  -7   19.09    5.08
   6 -10  -7    9.12    4.25
  -6  10  -7    3.10    8.72
  -6 -11  -7   -0.43    9.51
   6 -11   7    1.27    6.39
   6  11  -7  -10.21    7.10
  -6  11  -7    5.75   13.11
  -6 -11  -7    2.85    6.78
   6  11  -7    1.68    4.11
  -6  11  -7   -3.75    3.62
   6 -11  -7    0.14    3.35
  -6 -11   7   -5.92    7.12
   6 -11  -7   -1.39    2.74
   6 -12   7  474.48   20.89
  -6  12  -7  428.30   32.14
  -6 -12   7  377.91   20.89
   6  12  -7  325.34   13.21
  -6  12  -7  357.79   15.90
  -6 -12  -7  411.86   18.29
   6 -12  -7  383.14   16.52
  -6 -12  -7  432.40   25.54
  -6 -13  -7   -0.45    8.26
   6 -13   7  -13.14    7.56
  -6  13  -7    1.73    8.95
  -6 -13  -7   -2.10    5.29
  -6  13  -7    3.08    4.18
   6 -13  -7   -1.29    3.27
  -6 -13   7   -2.88    5.98
  -6 -14   7   45.12    9.17
  -6 -14   7   28.41    6.00
   6 -14   7   35.99    7.21
  -6  14  -7   37.69    5.43
  -6 -14  -7   38.82    6.05
   6 -14  -7   25.25    5.05
  -6 -14  -7   54.32    9.67
  -6 -15  -7   -1.69    5.74
  -6 -15   7    4.70    6.46
   6 -15   7    4.46    5.81
  -6 -15  -7    4.36    3.01
  -6  15  -7    6.53    2.97
   6 -16   7   17.16    5.68
  -6 -16  -7   16.66    5.33
   6 -17   7    2.91    2.39
   7   0  -7    4.80    6.14
  -7   0  -7   -1.88    3.62
  -7   0  -7    5.25    6.70
  -7   1  -7  696.93   26.98
  -7   1  -7  777.95   31.69
   7   1  -7  728.27   25.64
  -7  -2  -7   33.37    6.44
  -7   2  -7   40.75    8.27
  -7   2  -7   45.56    9.00
   7  -2  -7   31.21    7.24
   7   2  -7   57.22    8.99
  -7   3  -7   79.78   11.71
  -7  -3  -7   56.94    7.87
  -7   3  -7   62.33   10.46
   7  -3  -7   67.54    8.40
   7   3  -7   63.00    9.99
  -7  -4  -7   10.75    6.66
  -7   4  -7   10.22    5.65
  -7  -4  -7   11.39    4.52
  -7  -4  -7   19.22    6.54
  -7   4  -7   11.75    7.25
   7  -4  -7    7.38    4.38
   7   4  -7   11.40    7.51
  -7   5  -7   87.95   12.72
  -7  -5  -7   79.39    9.02
  -7  -5  -7   85.88    9.15
  -7   5  -7   72.48    9.74
   7  -5  -7   58.62    7.44
  -7  -5  -7   80.92    8.19
   7   5  -7   66.25   10.12
  -7  -5  -7   83.05   11.77
  -7  -6  -7   -0.75    6.90
  -7   6  -7    7.69    7.14
   7   6  -7    6.59    7.12
  -7  -6  -7   -2.95    5.83
   7  -6  -7   -0.17    2.35
  -7   6  -7   -4.49    6.23
  -7   6  -7    1.56    8.41
   7  -6  -7   -2.24    4.59
  -7  -6  -7   -2.91    4.38
  -7   7  -7   90.95   14.43
  -7  -7  -7   92.43   10.55
  -7   7  -7   74.89    9.85
   7  -7  -7   73.49    8.48
  -7  -7  -7   78.66   11.80
  -7  -7  -7   80.17    7.89
   7   7  -7   77.17   10.09
   7  -7  -7   82.89    5.43
   7  -8  -7   -0.81    2.88
  -7  -8  -7    6.30    7.77
   7   8  -7    5.85    6.47
  -7   8  -7  -12.25   10.36
  -7  -8  -7    0.23    4.54
   7   8  -7    1.05    2.36
  -7   8  -7   -1.62    4.08
  -7   8  -7    6.21    8.41
   7  -8  -7   -5.23    4.34
  -7   9  -7    8.45   10.35
  -7  -9  -7  -11.80    9.27
   7  -9   7   -2.72    7.00
  -7  -9  -7    3.03    4.97
   7   9  -7   -3.00    3.61
   7   9  -7   -7.24    7.60
  -7   9  -7    8.50    4.93
  -7   9  -7  -15.29   10.04
   7  -9  -7    1.47    4.26
   7  -9  -7    3.29    2.69
  -7 -10  -7   -3.38    8.44
   7 -10   7   -3.21    7.57
  -7  10  -7  -12.74   10.77
   7  10  -7    7.69    6.93
  -7 -10  -7    9.27    7.11
   7 -10  -7   -1.37    2.52
  -7  10  -7   -4.21    4.80
   7 -10  -7    1.24    3.80
   7 -11   7  114.66   11.58
  -7  11  -7   96.29   17.29
  -7 -11  -7  107.53   10.48
  -7  11  -7   78.61    8.09
   7 -11  -7   68.15    7.68
   7 -11  -7   84.16    5.48
   7  11  -7   94.29   10.64
  -7 -11  -7   92.22   13.94
  -7 -12  -7   -5.28    7.14
   7 -12   7    5.68    6.87
  -7  12  -7   11.46    8.34
  -7 -12  -7    1.88    5.37
  -7  12  -7   -1.05    3.79
   7 -12  -7   -1.88    3.97
  -7 -12   7    3.92    5.81
  -7 -13  -7   -3.56    7.16
   7 -13   7    1.17    7.34
  -7 -13  -7   -2.09    5.22
  -7  13  -7    3.49    3.91
   7 -13  -7    2.55    3.10
  -7  13  -7   11.95    8.90
  -7 -13   7    5.46    4.82
   7 -14   7   -9.82    7.28
  -7 -14  -7    0.03    3.51
  -7  14  -7    2.19    3.09
   7 -14  -7   -2.77    2.46
  -7 -14  -7   -0.48    5.93
  -7  15  -7  225.98    8.96
  -7 -15  -7  227.65   14.09
   7 -16   7   11.51    4.28
   7  16  -7   13.72    2.41
  -7 -16  -7   13.31    4.39
  -8   0  -7    4.92    3.81
   8   0  -7    8.48    7.75
  -8   0  -7    0.05    5.74
  -8   0  -7   -1.03    8.94
   8  -1  -7   22.13    7.72
  -8  -1  -7   27.71    5.69
  -8   1  -7   24.37    6.54
   8   1  -7   26.46    8.23
  -8   1  -7   19.47    6.09
  -8  -1  -7   22.19    6.62
  -8   1  -7   15.26    8.60
  -8  -1  -7   14.37    9.23
  -8   2  -7 1008.86   33.97
  -8  -2  -7  891.58   27.52
  -8   2  -7 1310.13   31.83
  -8  -2  -7 1113.89   29.82
  -8   2  -7 1150.16   39.93
   8   2  -7 1024.57   31.54
  -8   2  -7  909.87   25.94
  -8  -2  -7  971.69   30.66
  -8  -3  -7   -6.93    4.82
   8  -3  -7   -2.36    4.26
  -8   3  -7   -4.76    5.25
  -8   3  -7   -7.64    5.08
  -8  -3  -7   -1.81    5.98
   8   3  -7    1.47    7.01
  -8   3  -7   -0.49    7.02
  -8   3  -7    1.35    7.13
  -8  -3  -7   -6.37    5.89
   8   4  -7   38.67    9.22
  -8  -4  -7   22.11    7.13
  -8   4  -7   14.09    5.72
   8  -4  -7   17.63    6.67
  -8  -4  -7   25.11    6.80
   8  -4  -7   50.96    4.72
  -8   4  -7   16.51    8.31
  -8   4  -7   40.32    9.95
  -8  -4  -7   25.28    6.49
   8   5  -7   16.42    7.06
  -8   5  -7   12.22    7.40
  -8  -5  -7    7.74    6.48
  -8  -5  -7    7.57    7.13
  -8   5  -7    9.57    8.68
  -8   5  -7    0.08    5.22
   8  -5  -7    2.26    5.28
  -8  -5  -7    2.14    4.73
  -8   6  -7   56.79   10.89
  -8  -6  -7   73.96    9.01
  -8   6  -7   72.81   10.84
   8  -6  -7   51.43    7.21
  -8   6  -7   51.30    9.73
   8   6  -7   67.66   11.21
   8  -6  -7   66.38    4.72
  -8  -6  -7   56.91    9.17
   8  -7  -7    7.67    3.15
  -8   7  -7    2.72    8.54
  -8  -7  -7   -1.81    7.16
  -8  -7  -7    6.55    6.43
   8   7  -7    7.04    6.91
  -8   7  -7    2.98    6.13
  -8   7  -7   13.67   10.20
   8  -7  -7    4.52    5.07
   8  -8   7  315.17   17.19
  -8   8  -7  291.50   23.37
  -8  -8  -7  301.13   16.15
  -8   8  -7  285.04   17.17
   8  -8  -7  235.46   14.19
  -8   8  -7  334.74   19.82
   8  -8  -7  257.16    9.11
   8   8  -7  279.87   17.34
  -8  -8  -7  265.67   19.16
  -8  -9  -7  -10.83    6.84
   8  -9   7   -4.50    6.01
  -8   9  -7   -3.12    6.15
  -8  -9  -7   -1.62    4.38
   8   9  -7   -5.59    7.29
  -8   9  -7    1.82    4.14
  -8   9  -7   -4.32    7.81
   8  -9  -7   -3.12    4.80
   8  -9  -7   -2.12    3.00
   8 -10   7  630.29   23.25
  -8  10  -7  516.34   31.35
  -8 -10  -7  599.07   21.86
  -8  10  -7  520.48   20.36
   8 -10  -7  529.16   12.59
   8  10  -7  557.79   23.76
  -8 -10  -7  555.22   27.00
   8 -11   7    8.14    6.20
   8  11  -7    6.88    5.89
  -8  11  -7   -4.29    8.60
  -8 -11  -7   -3.12    5.26
  -8 -11  -7    3.43    7.71
  -8  11  -7    0.28    4.08
  -8 -11   7    4.00    5.35
   8 -11  -7   -1.58    3.54
   8 -11  -7   -0.22    2.30
   8 -12   7  313.48   17.54
  -8  12  -7  198.23   19.00
  -8 -12   7  271.19   16.86
  -8 -12  -7  273.32   13.55
  -8  12  -7  240.52   12.99
   8 -12  -7  244.48   13.60
  -8 -12  -7  239.72   16.79
  -8 -13  -7    0.07    5.13
   8 -13   7   -5.90    5.53
  -8 -13  -7    3.07    3.71
  -8  13  -7    0.08    3.33
   8 -13  -7   -2.54    2.99
  -8 -13   7    4.51    4.34
   8 -14   7   30.04    7.15
  -8 -14  -7   14.80    3.41
  -8 -14  -7   27.73    5.98
  -8  14  -7   17.52    3.65
   8  14  -7   19.54    3.16
  -8 -15  -7   -1.34    3.85
   8  15  -7    0.82    2.10
   8 -15   7    2.65    4.43
  -8 -16  -7   51.60    5.62
   9   0  -7   -8.17    7.57
  -9   0  -7   -3.25    6.51
  -9   0  -7   -2.80    5.76
  -9   0  -7    2.10    7.68
  -9   1  -7  106.25   10.85
  -9  -1  -7  108.12   10.95
  -9   1  -7  116.47   15.46
  -9  -1  -7  119.05   17.77
  -9   1  -7   95.44   10.81
  -9  -1  -7   91.90    9.87
   9  -2  -7   13.86    6.09
  -9   2  -7   23.52    6.40
  -9   2  -7   19.12    7.77
  -9  -2  -7   23.10    6.98
   9   2  -7   18.10    8.25
  -9   2  -7   15.56    7.67
  -9  -2  -7    8.04    5.99
  -9   2  -7   22.39    8.64
  -9  -2  -7    0.14    8.84
  -9   3  -7   54.72    9.37
  -9  -3  -7   45.74    8.27
  -9   3  -7   57.58   10.48
   9  -3  -7   38.16    9.22
  -9   3  -7   55.05    9.39
  -9  -3  -7   45.09    8.22
   9   3  -7   46.00    9.10
   9  -3  -7   55.27    4.91
  -9  -3  -7   50.58    8.93
  -9  -4  -7    1.81    4.16
   9  -4  -7    4.71    3.15
   9   4  -7   -0.07    7.66
   9  -4  -7   10.25    6.76
  -9   4  -7    2.79    4.47
  -9   4  -7    2.62    4.09
  -9  -4  -7    2.29    5.70
  -9   4  -7   -7.83    9.01
  -9   4  -7  -10.65    7.83
  -9  -4  -7   -7.19    5.82
  -9  -5  -7   26.63    6.71
  -9   5  -7   12.15    6.66
   9  -5  -7   -1.20    5.73
   9   5  -7   16.93    7.23
  -9  -5  -7   24.48    6.35
   9  -5  -7   33.08    4.42
  -9   5  -7    4.67    8.74
  -9   5  -7   23.06    8.50
  -9  -6  -7    9.88    6.82
  -9   6  -7   11.69    6.37
  -9  -6  -7   17.16    5.99
   9   6  -7    3.98    7.78
   9  -6  -7    9.17    3.17
  -9   6  -7   10.14    9.23
  -9   6  -7   11.66    6.58
   9  -6  -7    3.57    4.34
   9  -7   7   96.46   10.41
  -9   7  -7   76.42   12.69
  -9  -7  -7   85.39   10.05
  -9   7  -7   91.15   10.83
   9  -7  -7   58.60    8.32
   9   7  -7   91.77   11.60
   9  -7  -7   80.46    5.50
  -9  -7  -7   84.35   10.56
   9  -8  -7    3.03    2.70
  -9  -8  -7    3.80    5.26
   9  -8   7   -2.40    7.56
  -9   8  -7    9.47    7.49
   9   8  -7   14.33    8.08
  -9  -8  -7    7.08    5.05
  -9   8  -7   -5.37    6.07
  -9   8  -7    8.46    8.39
   9  -8  -7    0.77    3.92
   9  -9   7    4.08    5.63
  -9   9  -7   -6.38    7.05
  -9  -9  -7   -3.89    7.04
  -9  -9  -7    0.22    6.00
   9   9  -7   -8.47    5.49
  -9   9  -7    2.52    5.96
   9  -9  -7    0.77    4.84
   9  -9  -7   -0.04    2.83
  -9 -10  -7    2.88    5.04
   9 -10   7    1.52    7.14
  -9  10  -7    7.68    5.94
   9  10  -7    0.77    6.53
  -9 -10  -7    4.57    5.01
   9 -10  -7    0.78    2.63
  -9  10  -7    6.85    5.05
   9 -10  -7   -0.65    3.74
  -9 -11  -7   -3.09    5.26
   9 -11   7    0.63    6.87
  -9  11  -7   -2.05    5.57
  -9 -11  -7    0.86    5.11
   9  11  -7    6.83    6.26
  -9  11  -7    2.04    3.03
  -9 -11   7   -0.74    5.68
   9 -11  -7   11.51    4.71
  -9 -12  -7   -4.45    6.76
   9  12  -7    1.75    3.37
   9 -12   7    5.11    7.19
  -9 -12  -7   -0.43    4.49
  -9  12  -7   -4.34    3.85
  -9 -12   7    1.49    4.03
   9 -12  -7    8.40    4.20
  -9 -13  -7   12.37    6.23
   9 -13   7   28.08    7.33
  -9 -13  -7   11.44    4.06
  -9  13  -7   16.19    3.91
   9  13  -7   17.96    3.72
   9  14  -7    3.92    2.54
   9 -14   7   -0.10    4.77
  -9 -14  -7    1.63    1.57
  -9  14  -7    1.16    1.82
  -9 -14  -7    3.05    3.60
  -9 -15  -7   10.29    3.28
   9  15  -7   33.11    2.86
 -10   0  -7    0.66    6.51
  10   0  -7    6.87    7.75
 -10   0  -7   -1.15    6.75
  10  -1  -7    0.07    5.32
 -10   1  -7   -4.44    6.56
 -10  -1  -7  -10.68    7.17
  10   1  -7    4.17    8.15
 -10   1  -7   -0.44    7.41
 -10  -1  -7  -13.63    7.84
 -10  -1  -7   -0.52    7.56
 -10  -2  -7   59.44    8.86
 -10   2  -7   75.58   12.29
  10  -2  -7   50.22   10.56
  10   2  -7   57.53   12.00
  10  -2  -7   62.27    5.71
 -10   2  -7   44.67    9.58
 -10  -2  -7   35.60    8.61
 -10  -2  -7   50.87   13.30
  10  -3  -7    2.71    6.90
 -10   3  -7   -3.18    5.31
 -10  -3  -7   11.72    5.36
 -10   3  -7   -2.39    6.65
  10   3  -7   -4.79    8.26
 -10   3  -7    3.18    5.93
 -10   4  -7  246.54   11.96
 -10  -4  -7  366.21   17.78
 -10   4  -7  354.28   22.39
 -10   4  -7  302.41   18.10
  10   4  -7  339.88   20.54
  10  -4  -7  418.44   12.07
 -10  -4  -7  313.62   17.79
 -10  -5  -7    2.72    5.12
  10  -5  -7    7.98    6.30
  10   5  -7    0.84    5.76
 -10  -5  -7    3.30    5.59
 -10   5  -7    8.05    7.77
 -10   5  -7    3.95    7.68
  10  -5  -7    1.98    3.43
  10  -6   7   96.22   10.92
 -10  -6  -7   87.09    9.57
 -10   6  -7   94.42   11.47
 -10   6  -7   99.56   12.00
  10   6  -7   85.49   12.23
  10  -6  -7   95.30    6.18
  10   6  -7   55.27    5.72
 -10  -6  -7   85.39   10.22
  10  -7  -7    7.93    3.53
  10  -7  -7    0.39    3.89
  10   7  -7   -2.32    3.56
  10  -7   7    6.25    6.54
 -10   7  -7    1.16    3.02
 -10  -7  -7    8.97    6.59
 -10   7  -7    9.78    7.69
 -10   7  -7   11.16    6.68
 -10  -7  -7    6.07    5.59
  10   7  -7    5.34    6.85
 -10  -8  -7   24.56    6.47
  10  -8   7   46.02    8.14
  10   8  -7   26.69    8.40
 -10  -8  -7   40.14    8.13
 -10   8  -7   38.38    8.35
  10  -8  -7   22.94    7.11
  10  -8  -7   40.63    4.59
  10   8  -7   34.68    4.79
 -10   8  -7   29.90    6.47
 -10  -9  -7    2.63    5.27
  10   9  -7    7.02    3.97
  10  -9   7   -2.85    7.59
 -10   9  -7    4.26    3.13
 -10  -9  -7    2.60    5.26
 -10   9  -7    3.87    5.27
  10  -9  -7    1.23    4.59
  10   9  -7   -4.54    6.17
  10  -9  -7    6.50    3.20
 -10  10  -7   81.11   11.03
 -10 -10  -7  112.70    9.54
 -10  10  -7  104.33    9.56
  10 -10  -7   88.41    9.26
 -10 -10  -7   96.79   10.54
  10 -10  -7   88.70    5.56
  10  10  -7  106.44    6.82
  10  10  -7   90.44   11.20
 -10 -11  -7    3.10    4.19
  10  11  -7    1.50    3.18
  10 -11   7   -1.34    7.06
  10 -11  -7   -4.34    3.94
 -10 -11  -7    5.77    4.80
 -10  11  -7   -0.75    2.58
  10  11  -7   -4.54    4.33
 -10 -11   7    2.44    4.28
 -10 -12  -7   23.20    6.10
  10 -12   7   39.06    7.68
 -10  12  -7   28.34    4.84
 -10 -12  -7   22.89    4.52
  10  12  -7   29.40    4.01
  10  13  -7   10.75    2.87
  10 -13   7    5.05    4.98
 -10 -13  -7    0.64    2.18
 -10 -13  -7    6.49    4.63
 -10  13  -7    8.16    2.49
  10  14  -7  110.40    4.42
 -10 -14  -7   89.49    7.44
 -11   0  -7    2.38    6.45
  11   0  -7    7.48    6.74
 -11   0  -7    1.61    6.36
 -11  -1  -7  160.59   13.01
 -11   1  -7  145.70   16.15
 -11  -1  -7  153.50   18.02
  11  -1  -7  189.92    8.46
  11   1  -7  150.42    7.10
  11  -2  -7    4.27    3.46
  11   2  -7    1.31    1.36
  11  -2  -7   -3.83    7.44
 -11   2  -7   -2.67    6.01
 -11  -2  -7   -0.70    6.61
 -11   2  -7   -7.45    7.16
 -11   2  -7    8.33    8.52
  11   2  -7  -17.05    8.94
 -11  -2  -7  -12.22   10.11
 -11   3  -7   57.74    7.57
 -11  -3  -7   66.54    9.55
 -11   3  -7   72.28   12.27
 -11  -3  -7   68.60   13.82
  11  -3  -7   43.55    9.90
 -11   3  -7   59.61    9.91
  11   3  -7   62.71   11.75
  11  -3  -7   85.15    6.72
  11   4  -7    4.13    1.23
  11  -4   7   23.88    7.68
  11   4  -7    5.63    8.19
  11  -4  -7   17.07    8.12
 -11  -4  -7   16.61    6.10
  11  -4  -7   37.70    4.74
 -11   4  -7   16.31    8.24
 -11   4  -7   22.43    9.04
  11  -5  -7   -1.28    2.95
  11   5  -7   17.63    2.73
  11  -5   7    3.85    5.94
 -11  -5  -7   -1.65    3.98
  11  -5  -7    1.78    5.98
  11   5  -7   -1.23    7.50
 -11  -5  -7    1.08    4.13
 -11   5  -7   -1.75    6.90
 -11   5  -7   -5.59    5.33
  11   6  -7    9.11    3.94
  11  -6  -7    0.43    5.88
  11  -6   7    6.05    7.19
 -11  -6  -7    4.96    5.14
  11  -6  -7    1.76    3.23
  11   6  -7   -2.79    6.76
 -11  -6  -7   -4.25    5.70
 -11   6  -7   10.68    7.29
  11  -7  -7    1.50    3.10
  11   7  -7    5.63    3.65
  11   7  -7    5.06    5.75
  11  -7  -7   12.31    6.59
  11  -7   7   10.33    7.20
 -11  -7  -7    5.67    4.67
 -11  -7  -7    7.08    4.92
 -11   7  -7    5.28    5.07
  11  -8  -7    0.87    2.87
  11   8  -7   -1.59    3.19
  11  -8  -7    5.52    5.17
  11  -8   7   -4.62    7.15
  11   8  -7    0.69    6.54
 -11  -8  -7   -6.24    4.55
 -11  -8  -7    0.32    4.65
 -11   8  -7    0.83    3.95
  11   9  -7    6.06    2.90
  11  -9  -7   -0.37    4.29
  11   9  -7   -1.72    4.87
  11  -9   7    1.19    6.12
 -11  -9  -7    4.70    5.51
 -11   9  -7    0.10    3.28
  11  -9  -7    1.20    2.49
 -11  -9  -7    1.80    5.37
 -11 -10  -7   11.99    5.83
  11  10  -7   -4.70    5.73
  11  10  -7    5.61    3.14
  11 -10  -7    9.64    4.68
  11 -10   7    3.32    6.00
 -11 -10  -7    8.72    4.41
 -11  10  -7   10.08    3.79
 -11 -10   7   -2.14    5.27
  11 -11   7   -0.64    4.93
 -11 -11  -7    1.79    4.35
 -11 -11  -7    2.32    3.41
 -11  11  -7    5.56    3.37
  11 -12   7   -2.89    4.08
 -11 -12  -7   -3.20    2.41
 -11  12  -7   -0.75    2.46
 -11 -12  -7   -2.39    3.98
 -11 -13  -7   -3.63    2.92
  11  13  -7    3.43    0.83
 -12   0  -7   -8.77    6.33
  12   0  -7   -7.17    8.42
 -12   0  -7    0.10    5.28
  12  -1  -7    0.80    3.27
 -12   1  -7   12.75    6.82
 -12  -1  -7   -2.39    5.90
  12  -1  -7    3.90    7.82
  12   1  -7   -3.35    7.56
 -12   1  -7    3.14    7.42
 -12  -1  -7    5.45    9.11
  12   2  -7   22.31    8.54
  12  -2   7   17.60    5.51
 -12   2  -7   25.50    6.29
 -12  -2  -7   26.58    7.41
  12  -2  -7   10.65    7.14
  12  -2  -7   37.70    4.94
 -12   2  -7   36.95    9.22
 -12  -2  -7   23.37    9.49
  12  -3  -7   -1.75    4.10
 -12  -3   7  -15.19   10.37
  12  -3   7    4.53    5.81
  12   3  -7  -20.07    9.02
  12  -3  -7  -13.25    7.71
 -12   3  -7   -3.14    4.20
 -12  -3  -7    8.11    6.51
  12   3  -7   -4.71    3.17
 -12   3  -7  -13.16    7.24
 -12  -3  -7    1.94    6.06
  12  -4   7  654.33   20.73
 -12  -4  -7  681.36   23.22
 -12   4  -7  628.86   27.33
  12   4  -7  675.23   14.67
  12  -5   7   -8.92    6.41
  12  -5  -7   -5.93    5.73
  12  -5  -7    0.90    3.11
 -12  -5  -7    6.03    5.79
  12   5  -7  -10.61    7.73
 -12   5  -7   -5.23    6.74
  12  -6   7  205.59   12.16
 -12  -6  -7  214.63   12.94
 -12   6  -7  204.08   14.33
  12  -6  -7  248.28    9.35
  12   6  -7  226.71    8.38
  12  -7  -7    0.66    2.33
  12  -7   7    0.45    4.73
  12  -7  -7   -2.72    3.95
  12   7  -7   -0.34    5.60
 -12  -7  -7  -10.28    6.06
 -12   7  -7    2.20    4.52
 -12  -8  -7  107.99    9.27
 -12   8  -7  103.70    9.74
  12  -8  -7  130.80    6.43
  12   8  -7  105.35    5.81
  12   8  -7  108.46   11.11
 -12  -8  -7  108.51    9.97
 -12  -9  -7   -4.32    4.27
  12   9  -7    1.37    2.09
  12  -9   7    0.70    5.17
  12   9  -7   -4.78    5.05
 -12  -9  -7   -0.04    3.50
  12  -9  -7    1.28    2.06
 -12   9  -7    0.61    3.70
  12  -9  -7   -1.32    3.67
  12 -10   7   43.06    5.72
 -12 -10  -7   39.36    5.00
 -12  10  -7   39.14    4.92
 -12 -10  -7   44.81    6.26
 -12 -11  -7    2.45    2.26
 -12  11  -7    2.80    2.40
 -12 -11  -7    2.04    3.50
  12  12  -7   69.61    3.63
  13   0  -7    3.35    3.44
  13   0   7   -2.43    3.96
 -13   0  -7   -5.10    5.08
 -13   0  -7   -7.57    7.15
  13   0  -7  -12.78    7.90
  13  -1   7  103.85    7.80
  13   1   7   86.20    6.38
 -13   1  -7  126.57    9.45
 -13  -1  -7  148.86   11.44
 -13   1  -7  152.21   13.75
 -13  -1  -7  118.89   13.64
  13  -1  -7  156.73    7.40
  13   1  -7  166.18    7.75
  13   2  -7   -2.35    3.12
  13   2  -7   -7.51    7.67
  13  -2   7   -0.39    4.30
 -13   2  -7   -6.23    4.13
 -13  -2  -7    6.60    5.57
  13  -2  -7   -8.10    7.28
  13  -2  -7   19.28    4.24
 -13   2  -7   -0.15    5.96
 -13  -2  -7    8.14    7.14
  13  -3   7    2.71    4.71
  13   3  -7   -6.60    5.97
 -13  -3  -7    7.60    5.44
  13  -3  -7    9.83    7.13
  13  -3  -7    1.82    2.91
 -13   3  -7   -2.54    5.97
 -13  -3  -7   -7.11    7.07
 -13  -4   7   13.80    8.25
  13  -4   7   -1.46    4.59
  13  -4  -7    8.13    3.00
  13  -4  -7    7.59    5.43
  13   4  -7   16.66    6.92
 -13   4  -7    7.75    6.03
  13  -5   7  116.83    8.52
 -13  -5  -7  136.13   10.58
 -13   5  -7  162.67   12.60
  13   5  -7  137.84   13.03
  13  -5  -7  151.44    7.13
  13   5  -7  145.94    6.89
  13  -6  -7    6.57    3.00
  13   6  -7    5.40    5.26
  13  -6   7    5.90    4.63
 -13  -6   7    7.85    8.64
  13  -6  -7    1.34    5.00
 -13  -6  -7    2.62    3.86
  13   6  -7    1.32    2.85
 -13   6  -7    3.13    4.27
  13  -7   7   13.20    4.47
 -13  -7   7    5.21    6.76
  13  -7  -7    8.36    4.07
 -13  -7  -7    7.62    4.27
  13   7  -7   19.92    5.57
 -13   7  -7   14.81    4.37
  13  -7  -7   16.25    3.06
 -13  -8   7    4.82    6.96
 -13   8  -7    2.99    3.22
  13  -8  -7    0.95    2.05
 -13  -9   7   22.16    7.47
 -13   9  -7   19.35    3.75
 -13  -9  -7   12.45    3.35
 -13 -10  -7    1.40    1.25
 -13  10  -7    6.27    2.67
  13  11  -7   32.79    2.74
  14   0  -7    8.38    2.93
  14   0  -7   -9.31    6.06
 -14   0  -7   -0.34    3.30
 -14   0  -7   -1.41    5.17
  14  -1  -7    6.91    2.65
  14   1  -7    7.41    3.46
  14   1  -7   -6.00    4.59
 -14   1  -7   -1.35    2.66
 -14  -1  -7    2.00    4.27
 -14   1  -7   -4.01    5.32
 -14  -1  -7    5.28    4.94
  14  -1  -7   -0.07    5.86
 -14  -2  -7   34.32    5.77
 -14   2  -7   53.15    8.14
  14   2  -7   46.59    8.91
  14  -2  -7   53.11    4.71
  14   2  -7   48.35    4.71
  14  -2  -7   23.66    6.92
 -14  -2  -7   36.89    7.72
  14  -3  -7    1.06    2.77
  14   3  -7    2.78    3.17
 -14  -3  -7   -1.21    3.97
  14   3  -7    3.54    4.50
  14  -3  -7   -1.61    4.89
 -14   3  -7    2.93    3.67
 -14  -3  -7   -0.20    4.56
 -14  -4  -7   48.42    6.06
 -14   4  -7   51.24    7.20
  14   4  -7   40.75    3.97
  14  -5  -7    0.78    2.31
  14   5  -7    9.87    5.50
 -14  -5   7    6.02    6.80
 -14  -5  -7   -2.47    3.71
 -14   5  -7   12.77    4.93
 -14  -6  -7   30.38    4.77
 -14   6  -7   37.85    5.66
  14  -6  -7   44.76    3.83
  14   6  -7   31.67    3.01
 -14  -7  -7    0.19    2.62
 -14   7  -7   -1.04    3.13
 -14  -8   7    1.74    6.50
 -14  -8  -7    0.01    1.42
 -14   8  -7    5.22    2.75
  14  10  -7    5.18    0.76
  15   0  -7    2.37    1.88
 -15   0  -7    1.59    4.11
 -15   1  -7   59.73    7.47
  15  -1  -7   63.16    4.54
  15   1  -7   70.96    4.59
 -15  -2  -7    0.73    1.22
  15   2  -7   10.29    2.98
 -15   2  -7    0.89    3.85
  15  -2  -7    2.08    2.34
 -15  -2  -7    1.38    3.19
  15   3  -7    4.50    2.22
 -15  -3  -7    1.26    1.68
 -15   3  -7    2.73    3.32
 -15  -3  -7    7.43    3.94
  15  -3  -7    2.47    2.08
  15  -4  -7    0.01    1.84
  15   4  -7    2.95    2.20
 -15  -4  -7    0.26    1.50
 -15   4  -7    2.71    2.90
 -15   5  -7  132.67    8.95
  15  -5  -7  137.22    5.27
  15   6  -7    0.75    1.89
 -15   6  -7    2.47    2.07
 -15   7  -7   13.53    2.73
  15   7  -7   11.74    2.15
  15   8  -7    6.96    1.48
  16   0  -7    0.13    1.33
 -16   0  -7    3.78    3.22
  16   1  -7    0.27    1.77
  16  -1  -7   -1.83    1.77
 -16   1  -7   -1.49    2.67
 -16  -1  -7   -1.52    2.92
  16  -2  -7  126.11    4.63
  16   2  -7  127.76    4.83
  16  -3  -7   -0.68    1.51
 -16   3  -7    2.02    2.03
  16   5  -7    3.09    1.53
   0   0  -8 1275.72   36.68
   0   1  -8    0.88    6.57
   0  -1  -8   -6.87    6.71
   0   2  -8   28.56    8.65
   0  -2  -8   32.88    7.98
   0   3  -8    0.66    7.56
   0  -3  -8    1.14    6.02
   0  -4  -8   56.44    8.14
   0  -4  -8   47.66    8.96
   0   4  -8   28.10   10.41
   0  -5  -8   10.36    7.37
   0   6  -8  911.99   41.18
   0   6  -8  669.74   18.17
   0   7  -8    9.57   11.33
   0   7  -8   -1.21    2.59
   0   8  -8  864.46   21.73
   0  -8  -8  803.68   14.69
   0   9  -8   14.75   12.94
   0  -9  -8   -0.97    2.24
   0  -9  -8   16.87    5.89
   0   9  -8    3.45    3.77
   0  -9  -8    0.55    2.74
   0  10  -8 1583.47   69.86
   0  10  -8 1378.58   28.31
   0 -10  -8 1710.94   38.93
   0 -10  -8 1415.84   20.98
   0  11  -8    5.38   12.69
   0 -11  -8   -3.78    3.24
   0 -11  -8   -0.06    5.25
   0  11  -8    0.29    3.00
   0 -11  -8   -1.66    2.83
   0  12  -8  192.01   11.38
   0 -12  -8  196.96   13.80
   0  13  -8    2.28   12.01
   0 -13  -8   -0.66    3.83
   0  13  -8   -0.54    3.31
   0  14  -8   56.97    6.23
   0 -14  -8   54.04    7.28
   0  15  -8   10.29    3.54
   0 -16   8   37.37    6.72
   0  16  -8   37.51    4.26
   0 -17   8    0.10    3.26
  -1   0  -8  274.71   17.65
   1   0  -8  275.71   17.42
  -1   1  -8  179.52   15.37
   1   1  -8  207.27   15.79
  -1  -1  -8  189.12   14.39
   1  -1  -8  216.11   15.19
   1   2  -8   12.16    7.65
  -1  -2  -8    8.75    4.89
   1  -2  -8    9.11    6.16
  -1  -3  -8  140.13   11.59
  -1   3  -8  102.19   13.05
   1   3  -8   99.00   12.34
  -1  -3  -8  102.03   11.03
   1  -3  -8  114.75   11.76
  -1  -4  -8   84.60    9.48
  -1   4  -8   67.11   12.97
   1   4  -8   59.61   10.61
  -1  -4  -8   77.58    9.91
   1  -4  -8  100.02   11.55
  -1   5  -8  235.39   20.80
   1   5  -8  235.73   20.56
  -1  -5  -8  248.05   16.70
   1  -5  -8  269.22   18.36
   1  -5  -8  260.52   13.08
  -1   6  -8  215.79   21.67
   1   6  -8  214.70   10.34
  -1   6  -8  203.03   10.55
  -1   7  -8   80.76   16.85
   1   7  -8  101.60   16.19
   1   7  -8   86.06    7.27
  -1   7  -8   94.61    7.91
  -1   8  -8  381.24   33.18
   1   8  -8  456.23   32.59
   1   8  -8  357.16   13.89
  -1   8  -8  372.64   15.17
  -1  -8  -8  290.65   11.39
   1  -8  -8  477.64   19.63
  -1  -8  -8  361.21   10.53
   1  -8  -8  325.37    9.35
  -1  -8  -8  329.22   27.69
  -1  -9  -8    4.01   12.55
  -1   9  -8    4.07   11.03
   1   9  -8   17.69    9.96
  -1  -9  -8    1.50    4.42
   1  -9  -8    0.23    4.56
   1   9  -8    3.08    4.30
  -1   9  -8   -0.46    3.39
  -1  -9  -8    1.88    2.98
   1  -9  -8    2.34    2.23
  -1  10  -8  615.48   47.76
   1  10  -8  879.18   48.64
   1  10  -8  717.47   20.16
  -1  10  -8  733.59   21.44
   1 -10  -8  847.05   26.57
  -1 -10  -8  780.90   16.10
   1 -10  -8  689.12   14.12
  -1 -10  -8  430.29   33.03
  -1 -11  -8    0.79   11.27
   1  11  -8   21.75    4.55
  -1 -11  -8    8.35    4.85
   1 -11  -8   12.97    5.62
  -1  11  -8   13.65    5.25
  -1 -11  -8   23.75    4.00
   1 -11  -8   15.08    3.46
  -1 -12  -8    8.95   10.60
  -1  12  -8    7.44   11.23
  -1 -12  -8   43.32    7.15
   1 -12  -8   34.91    7.61
  -1 -12  -8   12.43    4.30
   1  12  -8   18.10    4.42
  -1  12  -8   19.46    4.82
   1 -12  -8   24.81    3.85
  -1 -13  -8   -6.45    9.97
  -1  13  -8   14.40   13.35
  -1 -13  -8    0.70    0.85
   1  13  -8    7.19    4.49
   1 -13  -8   -3.57    4.94
  -1  13  -8   -1.94    4.05
  -1  14  -8   45.35   14.07
   1  14  -8   31.31    4.60
  -1  14  -8   38.74    5.73
   1 -14  -8   40.84    7.10
  -1 -14  -8   43.04   10.42
   1 -15   8   -4.07    5.48
  -1  15  -8    0.78    3.04
  -1 -16   8   50.16    6.33
   1 -16   8   53.36    7.53
  -1  16  -8   51.26    4.16
  -1 -17   8    0.03    4.57
   1 -17   8    0.87    4.03
  -2   0  -8    0.22    4.75
   2   0  -8   11.31    5.70
   2   1  -8  149.14   13.10
  -2  -1  -8  144.27   12.57
   2  -1  -8  144.04   12.56
  -2   1  -8  161.16   14.99
  -2   2  -8   68.66   10.82
  -2  -2  -8   56.44    8.21
   2  -2  -8   48.22    7.55
  -2   3  -8    2.29    7.59
  -2  -3  -8    9.12    4.90
   2  -3  -8   -0.07    4.24
   2  -3  -8    0.78    3.32
  -2  -4  -8  247.59   15.72
  -2  -4  -8  221.35   15.16
   2  -4  -8  268.86   17.94
  -2   4  -8  230.27   19.64
  -2   5  -8  178.68   19.37
   2   5  -8  152.69   15.31
  -2  -5  -8  141.56   12.84
   2  -5  -8  180.18   11.40
  -2   6  -8    1.13    7.82
   2   6  -8   18.11    8.17
  -2  -6  -8    0.07    6.30
   2   6  -8    2.96    2.71
   2  -6  -8   15.70    5.43
  -2   6  -8    1.74    3.48
  -2   7  -8  127.19   20.40
   2   7  -8  124.53    8.44
  -2   7  -8  106.16    8.68
   2  -7  -8  132.39   10.35
  -2   8  -8  362.11   33.37
   2   8  -8  461.25   15.74
  -2   8  -8  408.19   16.42
  -2  -8  -8  365.89   15.85
   2  -8  -8  474.54   19.26
  -2  -8  -8  428.07   11.97
   2  -8  -8  404.74   10.29
  -2  -8  -8  359.59   29.25
  -2  -9  -8   23.80   14.83
  -2   9  -8   22.19   17.12
   2   9  -8   21.61    4.30
  -2   9  -8   32.25    6.47
   2  -9  -8   38.92    7.00
  -2  -9  -8   21.04    6.49
  -2  -9  -8   37.30    4.61
   2  -9  -8   23.59    3.17
  -2  10  -8  222.61   32.11
   2  10  -8  421.68   15.84
  -2  10  -8  455.89   17.33
  -2 -10  -8  300.62   16.50
   2 -10  -8  465.38   19.82
  -2 -10  -8  426.22   12.85
   2 -10  -8  421.59   11.20
  -2 -10  -8  142.43   20.52
  -2 -11  -8   28.82   12.11
  -2  11  -8   10.54   16.50
   2  11  -8   27.37    4.80
  -2  11  -8   29.03    5.30
  -2 -11  -8   22.46    6.73
   2 -11  -8   28.57    6.25
  -2 -11  -8   29.87    4.45
   2 -11  -8   32.16    4.00
  -2 -12  -8    5.15   11.86
  -2 -12  -8    3.16    4.77
   2  12  -8    7.03    3.38
   2 -12  -8   16.74    5.93
  -2  12  -8   15.92    5.55
   2 -12  -8   12.67    3.05
  -2 -13  -8    4.57    9.26
  -2  13  -8   17.35   14.85
  -2 -13  -8   -3.36    3.04
   2  13  -8    4.31    3.61
  -2  13  -8   -0.41    3.96
   2 -13  -8   -0.22    4.08
   2  14  -8  135.43    8.73
  -2  14  -8  170.10   10.04
   2 -14  -8  161.98   11.36
  -2 -14  -8  182.38   18.23
   2 -15   8    2.54    5.26
  -2  15  -8    0.18    2.97
  -2 -15  -8   -2.17    6.30
  -2 -16   8  165.69   10.43
   2 -16   8  160.26   10.56
   2  16  -8  152.85    7.12
  -2  16  -8  149.06    7.29
  -2 -17   8   14.98    5.28
  -2 -17   8   17.09    4.66
   2 -17   8   16.45    4.55
  -3   0  -8  189.03   14.71
   3   0  -8  192.13   14.03
  -3   1  -8   66.59   10.26
  -3  -1  -8   67.49    9.97
   3   1  -8   59.87    8.38
   3  -1  -8   75.72    9.27
  -3  -2   8  157.34   14.28
  -3   2  -8  204.65   16.47
  -3  -2  -8  170.41   13.76
   3  -2  -8  164.38   10.29
   3   2  -8  158.69   10.87
  -3   3  -8  109.30   13.56
  -3  -3  -8  143.94   12.46
   3  -3  -8  166.46   13.64
   3  -3  -8  171.94   11.12
   3   3  -8  105.61    8.98
  -3   4  -8  190.71   17.91
  -3  -4  -8  179.46   13.13
   3  -4  -8  227.93   17.27
   3  -4  -8  206.39   12.00
  -3   5  -8  170.48   18.57
  -3  -5  -8  193.34   14.27
   3   5  -8  147.52    8.46
  -3   5  -8  142.10    9.89
   3  -5  -8  206.57   12.39
  -3   6  -8  188.21   20.48
  -3  -6  -8  186.33   14.55
   3   6  -8  151.64    9.02
  -3   6  -8  155.95   10.19
   3  -6  -8  208.30   12.89
  -3  -7  -8   27.65   12.37
  -3   7  -8   30.52   14.37
   3   7  -8   44.52    5.66
  -3  -7  -8   37.14    6.67
  -3   7  -8   46.05    6.36
   3  -7  -8   44.51    7.06
  -3  -7  -8   47.88    4.99
  -3   8  -8  188.37   25.54
   3   8  -8  189.58   10.52
  -3  -8  -8  167.29   12.32
  -3   8  -8  167.29   11.23
   3  -8  -8  178.04   12.27
  -3  -8  -8  180.09    8.53
   3  -8  -8  151.74    6.39
  -3  -8  -8  132.22   20.26
  -3  -9  -8   16.03   12.45
  -3   9  -8   -8.64   11.65
  -3  -9  -8    0.06    5.88
   3   9  -8   -3.77    4.14
   3  -9  -8    8.00    4.83
  -3   9  -8    5.31    3.67
  -3   9  -8   -3.18    7.84
  -3  -9  -8    0.98    3.34
   3  -9  -8    5.90    2.75
  -3 -10  -8   12.66   13.61
  -3  10  -8   36.01   17.88
   3  10  -8   56.30    6.68
  -3  10  -8   36.43    6.42
  -3 -10  -8   47.99    8.20
   3 -10  -8   39.16    6.96
  -3 -10  -8   45.31    5.25
   3 -10  -8   42.73    4.13
  -3  10  -8   34.16   10.14
  -3 -11  -8    7.26   13.37
  -3  11  -8   27.29   17.83
  -3  11  -8   27.64    5.83
  -3 -11  -8   24.61    6.92
   3  11  -8   19.74    4.83
   3 -11  -8   26.17    6.03
   3 -11  -8   19.69    3.39
  -3  12  -8  146.72   25.81
   3  12  -8  146.99    9.01
  -3  12  -8  159.09   10.87
  -3 -12  -8  135.64   10.10
   3 -12  -8  145.60   11.62
   3 -12  -8  122.52    6.38
  -3 -12  -8  134.00   19.01
  -3 -13  -8   -1.71    9.78
  -3  13  -8   -7.58   13.31
  -3 -13  -8    0.31    3.45
  -3  13  -8    0.80    4.23
   3 -13  -8    6.81    4.24
   3 -14   8  211.90   13.04
  -3  14  -8  221.64   27.81
   3  14  -8  225.33   10.51
  -3  14  -8  199.56   10.58
   3 -14  -8  182.18   11.90
  -3 -14  -8  181.40   17.85
  -3 -15  -8    3.36    6.60
   3 -15   8   15.30    5.54
  -3  15  -8    8.15    2.77
  -3 -16   8  226.39   12.13
   3 -16   8  239.56   12.70
  -3  16  -8  157.54    7.17
  -3 -16  -8  165.18   12.38
  -3 -17   8   12.06    5.36
   3 -17   8    4.25    3.86
  -4   0  -8  517.60   23.36
   4   0  -8  525.34   19.61
   4  -1  -8   10.17    4.94
  -4   1  -8   11.34    6.98
  -4  -1  -8    0.61    5.67
   4   1  -8    3.97    5.40
  -4  -2   8  488.38   24.88
  -4   2  -8  456.80   24.22
  -4  -2  -8  476.68   21.29
   4  -2  -8  536.06   19.21
   4   2  -8  462.36   18.24
  -4   3  -8  380.65   22.97
  -4  -3  -8  413.58   19.52
   4  -3  -8  429.35   17.39
  -4   4  -8  270.21   21.55
  -4  -4  -8  284.79   16.07
   4  -4  -8  298.28   14.91
   4   4  -8  255.67   14.24
   4   5  -8   -1.35    4.66
  -4  -5  -8   -1.75    4.15
   4   5  -8   -0.56    2.14
  -4   5  -8   -1.39    3.03
  -4   5  -8  -10.51    9.28
   4  -5  -8   -3.50    4.65
  -4   6  -8  774.34   39.70
  -4  -6  -8  745.79   27.38
   4   6  -8  791.35   18.81
  -4  -6  -8  742.93   21.13
  -4   6  -8  657.87   21.67
   4  -6  -8  859.49   24.35
  -4  -6  -8  789.83   36.90
   4   6  -8  713.95   23.64
   4  -7  -8    3.52    2.06
  -4  -7  -8    6.58    7.14
   4   7  -8   13.66    5.00
  -4   7  -8    2.76    9.90
  -4  -7  -8   11.54    5.51
   4   7  -8    3.76    3.13
  -4   7  -8    1.09    3.28
   4  -7  -8    8.41    5.51
  -4   7  -8   10.31    6.69
  -4  -7  -8    8.02    3.35
  -4   8  -8   74.50   16.67
   4   8  -8   61.96    6.86
  -4  -8  -8   73.09    9.42
  -4   8  -8   49.65    7.14
   4  -8  -8   82.88    8.82
  -4   8  -8   47.44   10.47
  -4  -8  -8   77.29    6.45
   4  -8  -8   63.12    4.32
   4   8  -8   79.25    9.07
  -4  -8  -8   57.64   12.67
  -4  -9  -8    3.31   10.43
  -4   9  -8   -8.21   15.83
  -4  -9  -8    5.73    6.29
   4   9  -8    1.36    3.07
   4  -9  -8    5.93    5.35
  -4   9  -8    0.45    4.22
   4   9  -8   19.90    6.13
  -4   9  -8    2.80    8.69
   4  -9  -8   -0.60    2.37
  -4  -9  -8    0.27    3.34
  -4 -10  -8   12.52   10.14
   4  10  -8   12.75    4.52
  -4 -10  -8    9.06    6.58
   4  10  -8   14.09    4.58
   4 -10  -8    8.08    4.58
  -4  10  -8    2.06    4.48
  -4  10  -8   -0.84    8.23
  -4 -10   8   -6.97    5.93
  -4 -10  -8   -0.90    3.57
   4 -10  -8    7.09    3.06
  -4 -11  -8   26.56   10.44
  -4  11  -8   24.24   15.23
  -4 -11  -8   23.12    6.70
   4 -11  -8   19.03    3.48
  -4  11  -8   15.55    4.82
   4 -11  -8   22.61    5.80
  -4  12  -8  324.08   33.57
   4  12  -8  263.00   11.98
  -4  12  -8  292.61   14.27
  -4 -12  -8  268.06   13.33
   4 -12  -8  296.82   15.67
   4 -12  -8  246.83    8.64
  -4 -13  -8   -7.70    7.86
   4 -13   8   -2.21    6.46
  -4  13  -8    5.85   14.53
  -4 -13  -8    3.45    3.55
   4  13  -8    3.43    2.97
  -4  13  -8   -0.04    4.04
   4 -13  -8   -0.05    4.26
   4 -14   8  271.04   15.16
  -4  14  -8  286.84   29.99
   4  14  -8  269.29   10.96
  -4  14  -8  254.54   11.53
   4 -14  -8  257.42   13.49
  -4 -14  -8  213.48   18.88
   4 -15   8   46.12    7.97
   4  15  -8   21.60    3.10
  -4  15  -8   33.29    4.54
  -4 -15  -8   38.80    7.95
  -4 -16   8  195.01   13.92
  -4 -16   8  276.26   12.61
   4 -16   8  314.41   14.07
  -4  16  -8  219.46    8.13
  -4 -16  -8  227.62   14.36
   4 -17   8   14.17    4.51
   5   0  -8   -0.06    4.42
  -5   0  -8   -1.83    6.50
   5  -1  -8   -0.47    5.19
  -5   1  -8   -1.77    5.06
  -5  -1  -8   -3.15    5.06
   5   1  -8    1.28    4.65
  -5   2  -8  250.11   18.17
  -5  -2  -8  228.22   14.80
   5  -2  -8  221.15   13.23
   5   2  -8  222.81   13.99
  -5   3  -8  685.48   30.51
  -5  -3  -8  612.50   23.93
  -5   3  -8  700.31   24.44
   5  -3  -8  723.43   22.72
   5   3  -8  639.35   23.45
  -5   4  -8   84.59   13.26
  -5  -4  -8   59.59    8.52
  -5   4  -8   74.96    9.13
   5  -4  -8   69.56    8.61
   5   4  -8   75.22   10.15
  -5   5  -8   70.19   13.30
  -5  -5  -8   58.15    8.93
  -5  -5  -8   63.96    7.37
  -5   5  -8   60.71    8.49
   5  -5  -8   55.76    7.50
   5   5  -8   30.64    4.04
  -5  -5  -8   55.24   10.58
   5   5  -8   53.15    8.26
  -5   6  -8  372.68   27.86
  -5  -6  -8  370.05   20.08
  -5  -6  -8  383.22   16.72
  -5   6  -8  347.46   17.44
   5  -6  -8  335.53   15.43
  -5  -6  -8  383.78   13.06
   5   6  -8  354.81   17.82
   5  -6  -8  331.75    8.71
  -5  -6  -8  393.12   25.67
   5   7  -8   -9.43    5.74
   5  -7  -8    1.04    2.27
  -5  -7  -8   -4.02    7.20
  -5   7  -8   -3.38    9.10
  -5  -7  -8   -1.36    5.36
  -5   7  -8    5.50    4.50
   5  -7  -8    9.04    5.10
  -5   7  -8    3.49    7.64
  -5  -7  -8    4.08    4.36
  -5  -8  -8   42.81   11.23
  -5   8  -8   40.47   12.87
  -5  -8  -8   61.19    8.46
  -5   8  -8   53.74    8.37
   5  -8  -8   57.30    7.99
  -5   8  -8   34.52    9.77
  -5  -8  -8   41.09    5.53
   5  -8  -8   50.68    4.23
   5   8  -8   53.82    8.35
   5   9  -8   34.71    7.18
  -5  -9  -8   43.70   12.32
  -5   9  -8   45.73   17.37
   5   9  -8   36.57    5.10
  -5  -9  -8   42.75    8.41
  -5   9  -8   31.91    5.86
   5  -9  -8   33.96    6.77
  -5  -9  -8   35.12    5.76
   5  -9  -8   32.20    3.98
  -5   9  -8   17.44    9.90
  -5 -10  -8    6.29    7.93
   5  10  -8   10.89    6.11
  -5  10  -8  -10.45   11.44
  -5 -10  -8   13.24    6.05
  -5  10  -8    8.23    5.50
   5 -10  -8   11.87    5.57
  -5  10  -8   11.99    9.57
  -5 -10   8    5.09    6.22
   5 -10  -8    9.36    3.04
  -5 -11  -8    8.54    8.41
  -5  11  -8    0.99   11.78
  -5 -11  -8   -2.87    5.58
   5  11  -8    8.36    3.55
  -5  11  -8    4.47    4.80
   5 -11  -8   -2.75    5.04
  -5 -11   8   -1.75    4.94
   5 -11  -8   -0.87    2.56
   5 -12   8   86.35   10.37
  -5  12  -8   71.82   18.12
   5  12  -8   85.04    7.19
  -5  12  -8   66.98    7.54
  -5 -12  -8   72.52    8.07
   5 -12  -8   62.99    7.90
   5 -12  -8   75.45    5.17
  -5 -12  -8   92.95   15.40
  -5 -13  -8   14.49    8.08
   5 -13   8    7.92    5.44
  -5 -13  -8   15.30    3.94
   5  13  -8    1.45    2.53
  -5  13  -8   14.40    4.97
   5 -13  -8    7.76    4.73
   5 -14   8   67.76    8.96
  -5  14  -8   46.72    5.56
   5 -14  -8   46.63    6.59
  -5 -14  -8   61.41   11.42
  -5 -15  -8   -0.88    4.07
  -5 -15   8    3.31    5.28
   5 -15   8   -3.83    4.97
  -5  15  -8   -1.13    2.46
   5 -16   8  101.36    8.43
  -5 -16  -8   87.96    8.82
   5 -17   8    6.80    3.22
  -6   0  -8  383.07   20.70
   6   0  -8  469.32   20.71
   6  -1  -8   21.81    6.87
  -6  -1  -8   31.62    7.61
  -6   1  -8   26.13    7.02
   6   1  -8   24.16    7.16
  -6   1  -8   36.61    8.31
  -6   2  -8  215.12   16.89
  -6  -2  -8  173.92   13.23
  -6   2  -8  227.75   15.87
   6  -2  -8  232.42   14.51
   6   2  -8  181.32   14.21
  -6   3  -8   64.19   10.80
  -6  -3  -8   48.69    7.63
  -6   3  -8   64.17    9.46
   6  -3  -8   74.42    9.18
  -6  -3  -8   53.63    9.59
   6   4  -8   -0.65    6.32
  -6   4  -8   15.68    9.07
  -6  -4  -8    1.40    4.02
  -6  -4  -8    1.61    7.32
  -6  -4  -8   -0.04    4.63
  -6   4  -8   -2.01    6.27
  -6  -4  -8    4.37    4.72
   6  -4  -8   -3.35    5.14
   6   5  -8  118.26    7.49
  -6   5  -8   81.05   14.16
  -6  -5  -8   95.60   10.38
  -6  -5  -8  115.34   10.11
  -6   5  -8   88.75   10.30
   6  -5  -8  106.24   10.39
  -6  -5  -8   99.67    8.05
   6   5  -8   94.73   11.01
   6  -5  -8  101.35    5.19
  -6  -5  -8   92.43   12.20
  -6   6  -8  196.73   20.35
  -6  -6  -8  176.16   14.42
  -6  -6  -8  180.46   12.89
  -6   6  -8  181.78   13.85
   6  -6  -8  186.95   12.89
  -6  -6  -8  207.68   11.13
   6   6  -8  182.54   14.22
   6  -6  -8  160.92    6.51
  -6  -6  -8  196.24   18.26
   6  -7  -8   10.85    2.74
  -6  -7  -8   10.96    9.19
  -6   7  -8   18.38   11.60
  -6  -7  -8    9.43    5.74
  -6   7  -8   18.95    6.98
  -6   7  -8   16.25    8.35
   6  -7  -8    6.72    4.23
  -6  -7  -8   17.96    5.64
   6   7  -8    4.59    5.85
  -6   8  -8  117.19   19.19
  -6  -8  -8   98.78   10.39
  -6   8  -8   94.07    9.95
   6  -8  -8   99.63    8.83
  -6  -8  -8  110.22    8.78
   6  -8  -8  104.43    5.71
   6   8  -8   92.83   10.52
  -6  -8  -8  106.66   15.12
  -6  -9  -8    7.51    9.96
  -6   9  -8   23.34   11.86
   6   9  -8   33.69    4.75
  -6  -9  -8   24.50    6.95
   6  -9  -8   19.69    3.37
  -6   9  -8    2.74    5.39
   6  -9  -8   24.05    6.14
  -6   9  -8    8.87    9.18
   6   9  -8   16.30    6.18
  -6 -10  -8   40.38   12.70
  -6  10  -8   53.32   16.41
   6  10  -8   60.42    6.51
  -6 -10  -8   52.33    8.21
  -6  10  -8   39.77    6.51
   6 -10  -8   39.40    6.28
   6 -10  -8   51.14    4.52
  -6  10  -8   36.07   10.36
   6  10  -8   43.96    8.41
  -6 -11  -8   11.02   10.20
   6 -11   8   24.99    8.12
  -6  11  -8   -1.74   11.90
   6 -11  -8   23.29    5.19
  -6 -11  -8   16.61    5.60
   6  11  -8    4.53    3.12
   6 -11  -8   20.90    3.59
  -6  11  -8   16.63    4.70
  -6 -11   8   27.58    7.87
  -6 -12  -8    3.44    6.73
   6 -12   8    0.06    6.25
  -6  12  -8    3.55    8.42
  -6 -12  -8   -2.85    4.60
   6  12  -8    0.03    2.27
  -6  12  -8   -0.42    3.04
   6 -12  -8   -0.33    4.35
  -6 -12   8    2.05    4.40
   6 -12  -8    0.35    2.39
  -6 -13  -8   30.10    9.17
   6 -13   8   44.25    8.46
  -6  13  -8   27.87   10.52
  -6  13  -8   35.95    5.73
   6 -13  -8   30.01    5.28
  -6 -13  -8   13.62    3.33
  -6 -14  -8    8.27    5.47
   6 -14   8    5.27    6.01
  -6  14  -8    1.45    2.27
  -6 -15  -8   14.72    6.31
   6 -15   8   12.05    6.45
  -6  15  -8    8.75    2.30
   6 -16   8   14.31    4.90
   6  16  -8   11.75    2.29
  -6 -16  -8   17.79    4.27
  -7   0  -8  838.26   29.39
  -7   1  -8  150.47   14.13
  -7  -1  -8  134.33   12.03
  -7  -1  -8   82.91    6.63
  -7   1  -8  200.83   17.04
   7   1  -8  147.70   12.87
  -7   1  -8  147.38   10.55
  -7  -1  -8  140.48   10.16
  -7   2  -8   47.60    9.82
  -7  -2  -8   33.07    7.02
  -7  -2  -8   40.86    6.46
  -7   2  -8   41.23   10.52
   7  -2  -8   47.89    9.15
   7   2  -8   60.38   10.14
  -7   2  -8   41.90    7.29
  -7  -2  -8   46.34    7.09
  -7  -2  -8   45.25    8.46
   7  -3  -8   -1.45    4.78
  -7   3  -8    6.20    6.67
  -7  -3  -8    7.23    4.72
  -7  -3  -8   -0.09    4.72
  -7  -3  -8  -10.03    5.69
   7   3  -8    0.84    5.63
  -7   3  -8   -0.34    6.95
  -7   3  -8   -1.52    6.48
  -7  -3  -8   -2.71    5.04
  -7   4  -8   58.82   10.86
  -7  -4  -8   41.79    7.57
  -7  -4  -8   64.46    8.74
  -7   4  -8   58.88   10.47
   7  -4  -8   53.72    8.78
  -7   4  -8   40.49    8.31
  -7  -4  -8   60.59    7.66
   7   4  -8   49.78    9.51
  -7  -4  -8   51.02    9.16
   7   5  -8   39.96    8.84
  -7   5  -8   32.65    9.63
  -7  -5  -8   24.23    6.33
  -7  -5  -8   26.52    6.76
  -7  -5  -8   23.39    7.82
   7  -5  -8   33.69    3.69
  -7   5  -8   31.39    8.77
  -7   5  -8   24.05    8.83
  -7  -5  -8   28.65    6.18
   7  -5  -8   18.80    6.49
  -7  -6  -8    1.07    6.70
  -7   6  -8    1.60    9.08
  -7  -6  -8    7.61    5.93
   7   6  -8   -2.52    6.73
  -7   6  -8    2.92    6.13
  -7   6  -8    7.13    9.14
   7  -6  -8    5.80    2.58
  -7  -6  -8    4.12    5.41
   7  -6  -8    9.89    5.35
  -7   7  -8  141.63   17.98
  -7  -7  -8  104.39   10.91
  -7   7  -8  108.26   11.24
   7  -7  -8  111.55   10.50
  -7  -7  -8  102.78    8.89
   7  -7  -8  106.59    5.92
   7   7  -8  103.96   11.28
  -7  -7  -8  115.41   13.69
  -7   8  -8   87.45   14.73
   7   8  -8   69.02    6.22
  -7  -8  -8  115.91   11.07
  -7   8  -8  102.78   11.30
   7  -8  -8  103.36   10.59
   7  -8  -8   87.59    5.70
   7   8  -8   83.31   10.43
  -7  -8  -8  106.52   13.45
  -7  -9  -8    5.86    8.86
  -7   9  -8    0.15   10.72
  -7  -9  -8   16.86    6.46
  -7   9  -8   21.91    6.47
   7   9  -8    9.79    6.85
  -7   9  -8    8.97    8.95
   7  -9  -8    6.41    4.38
   7  -9  -8    7.53    3.00
   7 -10   8   95.85   10.67
  -7  10  -8   93.86   15.87
  -7 -10  -8  107.50   10.15
  -7  10  -8   82.51    8.35
   7 -10  -8   88.82    5.82
   7  10  -8   86.65   10.31
  -7 -10  -8  108.55   13.68
  -7 -11  -8    0.74    6.12
   7 -11   8    7.62    7.60
  -7  11  -8   14.78   10.66
  -7 -11  -8   -8.66    5.33
  -7  11  -8    2.97    3.55
   7 -11  -8   -2.25    4.42
  -7 -11   8    2.03    4.81
   7 -11  -8   -1.69    2.17
  -7 -12  -8   58.02   10.67
   7 -12   8   75.55   10.55
  -7  12  -8   55.88   12.06
  -7 -12  -8   34.04    5.44
  -7  12  -8   49.32    6.50
   7 -12  -8   34.46    6.40
  -7 -13  -8   30.66    8.69
  -7  13  -8   36.07    5.37
   7 -13  -8   30.95    5.45
  -7 -14  -8   13.79    6.17
   7 -14   8   15.84    6.72
  -7  14  -8   10.83    3.44
  -7 -15  -8   13.86    5.16
   7 -15   8   17.01    5.85
   7  15  -8   10.85    2.38
   7 -16   8    6.41    3.30
  -8   0  -8 1970.20   43.80
  -8   0  -8 2204.76   36.06
  -8   1  -8   60.25    9.34
  -8  -1  -8   29.11    6.66
  -8  -1  -8   38.35    7.20
  -8   1  -8   55.27   12.14
   8   1  -8   50.83   10.19
  -8   1  -8   43.69    6.97
  -8  -1  -8   52.07    7.64
   8  -2  -8   23.75    8.43
  -8  -2  -8   37.11    6.83
  -8   2  -8   27.63    7.77
  -8  -2  -8   26.38    6.34
   8   2  -8   21.13    8.94
  -8   2  -8   19.47    9.08
  -8   2  -8   29.70    7.32
  -8  -2  -8   38.36    7.63
   8  -3  -8   23.23    6.99
  -8  -3  -8   35.36    6.18
  -8   3  -8   36.50    8.77
  -8  -3  -8   26.61    6.71
  -8   3  -8   42.94    9.34
  -8   3  -8   40.52   10.57
   8   3  -8   29.91    8.10
  -8  -3  -8   35.66    7.44
  -8  -3  -8   36.33    7.72
  -8   4  -8  204.98   17.99
  -8  -4  -8  155.26   12.54
  -8  -4  -8  210.88   13.92
  -8   4  -8  203.61   18.28
  -8  -4  -8  197.21   12.30
   8   4  -8  186.93   15.56
   8  -4  -8  202.43    7.87
  -8  -4  -8  186.39   15.25
   8  -5  -8   12.26    5.42
   8   5  -8   30.27    7.85
  -8   5  -8   27.79    9.21
  -8  -5  -8   26.59    6.87
  -8  -5  -8   29.26    7.73
   8  -5  -8   27.73    3.59
  -8   5  -8   32.59    9.48
  -8   5  -8   16.80    9.35
  -8  -5  -8   23.93    6.94
   8  -6  -8    3.61    5.70
  -8  -6  -8   -6.50    5.71
  -8   6  -8   -7.01    8.58
  -8  -6  -8    1.35    5.68
   8   6  -8   11.45    7.94
   8  -6  -8    3.42    2.64
  -8   6  -8    0.08    5.97
  -8   6  -8   -5.37    6.81
  -8  -6  -8    5.36    5.58
  -8   7  -8   91.40   14.56
  -8  -7  -8  121.95   11.28
  -8   7  -8  108.03   12.01
   8  -7  -8  100.72   10.56
  -8   7  -8  123.56   13.17
   8  -7  -8  107.96    6.21
   8   7  -8  101.25   12.10
  -8  -7  -8  106.38   12.60
  -8   8  -8  240.79   22.41
  -8  -8  -8  301.48   16.39
  -8   8  -8  289.03   17.12
   8  -8  -8  249.40    8.73
   8   8  -8  259.73   16.93
  -8  -8  -8  291.11   19.91
  -8  -9  -8   -8.30    8.56
   8  -9   8   -0.48    7.18
  -8   9  -8   -8.69    9.90
  -8  -9  -8   -1.18    5.83
  -8   9  -8   12.24    6.39
   8   9  -8    1.55    6.57
  -8   9  -8    7.48    7.13
   8  -9  -8    0.92    5.08
   8  -9  -8    0.26    2.70
   8 -10   8  145.33   13.37
  -8  10  -8  113.77   15.76
  -8 -10  -8  134.08   10.63
  -8  10  -8  113.54   10.29
   8 -10  -8  110.20   10.07
   8 -10  -8  103.80    6.11
   8  10  -8  123.06   11.77
  -8 -10  -8  121.87   13.62
  -8 -11  -8   32.72    8.31
  -8  11  -8   12.30    7.53
  -8 -11  -8   26.63    5.36
   8 -11  -8   24.81    6.27
   8 -11  -8   27.81    3.61
  -8  11  -8   17.45    5.51
   8  11  -8   32.13    7.55
  -8 -11   8   22.06    6.53
   8 -12   8  173.62   13.17
  -8 -12   8  158.89   12.31
  -8  12  -8  133.38    9.57
  -8 -12  -8  147.51   13.47
  -8 -13  -8   15.59    6.84
   8 -13   8   32.36    7.49
  -8  13  -8   14.87    3.95
  -8  14  -8   47.15    4.80
   8  14  -8   45.72    4.10
  -8 -14  -8   58.28    7.25
  -8 -15  -8    1.03    2.37
   8  15  -8   -0.04    1.61
   8 -15   8    2.60    3.69
  -9   0  -8  813.39   37.67
   9   0  -8  774.33   29.03
  -9   0  -8  711.33   23.59
  -9   1  -8   14.87    5.60
   9  -1  -8    1.67    7.40
  -9   1  -8    2.95    2.02
  -9  -1  -8   10.34    5.68
   9   1  -8    5.40    5.98
  -9   1  -8   10.84    7.22
  -9  -1  -8   20.64    7.53
  -9   2  -8   34.72    7.06
   9  -2  -8   32.31    8.56
  -9  -2  -8   31.49    6.99
  -9   2  -8   38.19    9.80
   9   2  -8   23.30    7.62
  -9   2  -8   28.16    8.08
  -9  -2  -8   40.45    8.17
  -9  -3  -8    4.49    4.58
   9  -3  -8    0.98    6.89
  -9   3  -8    5.03    5.64
  -9  -3  -8    1.20    5.54
  -9   3  -8    2.70    6.51
  -9   3  -8   -7.67    8.39
  -9  -3  -8    3.17    6.14
   9   3  -8    0.46    7.06
  -9   4  -8  135.98   14.55
  -9  -4  -8  161.54   12.48
  -9   4  -8  179.67   17.35
  -9   4  -8  153.72   14.23
  -9  -4  -8  133.65   10.77
  -9  -4  -8  144.99   12.95
   9   4  -8  176.88   15.91
   9  -4  -8  209.05    8.35
   9  -5  -8    0.18    5.61
  -9   5  -8  -13.52    6.96
   9   5  -8   -1.85    7.09
   9  -5  -8    6.07    2.76
  -9  -5  -8    6.95    5.84
  -9  -5  -8    3.46    4.79
  -9   5  -8    0.44    5.39
  -9   5  -8   -0.19    8.68
  -9  -5  -8   -4.54    6.49
   9  -6  -8    4.93    5.41
  -9   6  -8   22.03    7.50
  -9  -6  -8   23.25    6.97
   9   6  -8   17.27    8.28
   9  -6  -8   12.22    2.86
  -9   6  -8   15.87    7.87
  -9  -6  -8   23.82    8.11
  -9   6  -8    0.97    8.41
   9  -7   8   70.85   10.47
  -9   7  -8   83.17   12.80
  -9  -7  -8   99.09   10.04
  -9   7  -8  105.65   11.86
   9  -7  -8   79.69    5.27
   9   7  -8   90.27   11.88
  -9  -7  -8   81.47   10.94
  -9   8  -8  103.88   14.13
  -9  -8  -8  119.00   10.57
  -9   8  -8  100.87   11.80
   9  -8  -8   89.58    9.94
   9  -8  -8  106.88    6.11
   9   8  -8   93.67   11.22
  -9  -8  -8   90.51   11.64
   9  -9  -8   -6.44    5.09
  -9  -9  -8   10.73    6.98
   9  -9   8    0.86    7.36
  -9   9  -8    0.35    4.87
  -9  -9  -8    0.04    4.56
  -9   9  -8   -9.51    4.31
   9   9  -8    2.86    5.69
   9  -9  -8    5.17    2.42
   9 -10  -8    5.15    4.73
   9 -10   8    8.58    6.88
  -9  10  -8  -10.77    6.72
  -9 -10  -8    7.35    4.54
  -9 -10  -8    8.29    7.46
  -9  10  -8    2.70    3.45
   9  10  -8   -0.13    5.87
   9 -10  -8    0.22    2.55
   9 -11  -8   12.23    4.65
   9 -11   8   22.52    8.30
  -9 -11  -8   19.02    4.11
  -9  11  -8   17.32    4.84
  -9 -11   8    7.83    5.10
   9 -11  -8   14.80    2.82
   9 -12   8   48.22    7.72
  -9  12  -8   43.06    5.71
  -9 -12  -8   44.24    7.48
  -9 -13  -8    8.70    4.20
   9  13  -8    3.34    2.38
  -9  13  -8    5.27    2.97
   9  14  -8    4.91    2.04
   9 -14   8    0.53    3.89
  -9 -14  -8    2.51    3.36
 -10   0  -8  407.72   27.60
  10   0  -8  421.51   22.02
 -10   0  -8  383.41   19.16
  10  -1  -8    7.53    7.98
 -10   1  -8    1.85    2.36
 -10  -1  -8    7.60    6.06
  10   1  -8   17.98    8.58
 -10   1  -8    3.86    7.47
 -10  -1  -8    2.16    7.71
 -10   1  -8   14.81   10.02
 -10  -1  -8   17.58   10.41
 -10  -2  -8  124.11   11.37
 -10   2  -8  122.35   15.12
 -10   2  -8  102.36   11.94
 -10  -2  -8  106.91   11.62
  10   2  -8  136.29   15.09
  10  -2  -8  129.61    6.84
  10   3  -8   -7.16    8.24
  10  -3  -8    0.20    5.76
 -10  -3  -8    5.34    5.76
  10  -3  -8   16.51    3.60
 -10   3  -8    3.33    6.62
 -10   3  -8   -2.37    7.09
 -10  -3  -8   -8.13    7.36
 -10  -4  -8  116.31   11.14
 -10   4  -8  125.65   14.94
 -10   4  -8   93.44   11.83
  10   4  -8  111.20   12.70
  10  -4  -8  114.48    6.04
  10  -5  -8    2.79    5.94
  10  -5  -8    4.47    3.29
  10   5  -8    4.29    5.83
 -10  -5  -8    5.18    5.73
 -10   5  -8   18.21    8.21
 -10   5  -8    5.15    5.76
 -10  -5  -8   -5.30    6.37
  10  -6   8  199.61   13.77
 -10   6  -8  142.44   14.15
 -10  -6  -8  168.30   12.27
 -10   6  -8  191.88   15.54
 -10   6  -8  192.96   14.63
  10   6  -8  228.22   17.16
  10  -6  -8  188.67    8.06
 -10  -6  -8  179.85   14.12
  10   7  -8   26.09    8.76
  10  -7  -8    7.38    5.14
  10  -7   8   13.48    6.29
 -10   7  -8    5.86    3.19
 -10  -7  -8   15.05    5.81
 -10  -7  -8   13.92    5.64
  10  -7  -8   17.31    3.59
 -10   7  -8   17.30    7.12
  10   7  -8   16.93    3.63
 -10   7  -8   10.32    7.14
  10  -8   8   80.67   11.28
 -10   8  -8   38.64    7.12
 -10  -8  -8   44.59    6.99
 -10   8  -8   55.15    9.09
  10  -8  -8   62.57    4.90
  10   8  -8   58.70    9.14
  10   8  -8   50.43    4.65
 -10  -8  -8   38.49    7.73
 -10  -9  -8    9.34    6.60
  10   9  -8    6.44    2.89
  10  -9  -8    8.15    4.09
  10  -9   8    8.46    5.85
  10   9  -8   14.14    6.75
 -10   9  -8    5.59    3.50
 -10  -9  -8    4.59    4.51
 -10   9  -8    2.80    3.69
  10  -9  -8   11.41    3.09
  10  10  -8   37.70    7.27
 -10 -10  -8   18.80    6.37
  10 -10  -8   23.15    4.99
  10 -10   8   34.21    7.83
 -10 -10  -8   10.96    3.60
  10 -10  -8   21.58    3.13
 -10  10  -8   19.25    4.43
  10  10  -8   22.85    3.59
 -10 -10   8   26.10    6.17
 -10 -11  -8    8.68    5.66
  10  11  -8    2.81    2.61
  10 -11   8   11.91    7.11
 -10 -11  -8    1.79    1.53
 -10  11  -8   11.30    4.00
  10  12  -8    0.69    2.26
  10 -12   8    4.34    5.72
 -10 -12  -8    0.20    3.77
 -10  12  -8    0.43    1.99
 -10 -13  -8    5.29    3.41
  10 -13   8    4.69    3.79
  10  14  -8    0.04    0.32
 -11   0  -8   25.01    4.96
 -11   0  -8   56.62   12.42
 -11   0  -8   50.49    9.77
 -11  -1  -8   32.83    6.97
 -11   1  -8   59.89   11.81
  11  -1  -8   18.75    7.19
  11  -1  -8   42.78    4.85
  11   1  -8   25.91    8.08
 -11   1  -8   41.32    9.43
 -11  -1  -8   30.03   10.32
 -11  -2  -8   66.65    8.26
 -11   2  -8   78.72   13.42
 -11   2  -8   81.23   10.76
  11  -2  -8   64.34    5.33
 -11  -3  -8   54.79    7.85
 -11   3  -8   50.90   10.24
  11  -3  -8   39.26    8.69
 -11   3  -8   68.86   10.72
  11   3  -8   69.50   11.69
  11  -3  -8   67.33    5.31
  11   4  -8   19.58    8.63
  11  -4  -8   10.67    6.79
 -11  -4  -8   14.24    5.74
  11  -4  -8   19.12    4.19
 -11   4  -8   15.65    7.98
 -11   4  -8   19.27    7.12
  11  -5  -8   -3.67    2.62
  11  -5   8   -3.41    5.01
  11  -5  -8   -9.53    6.93
 -11  -5  -8   -1.41    5.06
  11   5  -8    3.37    7.63
 -11   5  -8   -3.46    6.05
 -11   5  -8    6.87    6.63
  11  -6   8  391.99   18.33
 -11  -6  -8  261.96   13.80
 -11   6  -8  311.41   18.94
 -11   6  -8  331.89   16.84
  11   6  -8  358.69   20.17
  11  -6  -8  354.49   10.63
  11   6  -8  315.10    9.78
  11  -7  -8    9.71    2.97
 -11  -7  -8    9.45    4.80
  11  -7   8   13.08    7.46
  11   7  -8    5.66    5.25
  11  -7  -8   11.81    6.16
 -11  -7  -8    3.16    4.19
 -11   7  -8    8.00    4.78
  11   8  -8   11.45    3.09
  11  -8   8    8.43    6.18
 -11  -8  -8    8.31    5.25
  11  -8  -8    1.18    4.41
 -11  -8  -8    1.83    3.57
  11   8  -8    2.32    6.45
 -11   8  -8    7.31    5.14
  11  -8  -8    1.47    2.36
 -11  -9  -8    2.31    4.41
  11   9  -8    6.74    2.75
  11  -9   8    4.98    6.96
  11  -9  -8    1.14    3.98
  11   9  -8   -6.86    5.00
 -11  -9  -8    1.76    2.97
 -11   9  -8    6.25    4.42
  11  -9  -8   -0.20    2.40
  11 -10   8   51.63    7.82
 -11  10  -8   44.83    5.54
  11 -10  -8   47.61    3.77
 -11 -10  -8   37.51    6.44
 -11 -11  -8    6.28    3.66
  11 -11   8    7.17    4.82
 -11  11  -8    8.05    2.79
  11 -12   8    4.31    2.96
 -11  12  -8    5.38    2.01
  11  12  -8    6.00    1.16
  12   0  -8    5.58    2.75
  12   0  -8   11.40    6.69
 -12   0  -8    8.60    7.59
  12   1  -8   -5.26    3.09
 -12  -1  -8    6.68    3.55
  12  -1  -8    6.53    7.59
  12  -1  -8   28.66    4.27
 -12   1  -8   15.46    7.86
 -12  -1  -8    3.80    7.05
  12   1  -8   17.29    8.20
  12  -2   8  169.23   11.36
 -12   2  -8  185.24   16.52
  12   2  -8  183.83   15.12
  12  -2  -8  197.04    8.41
  12   2  -8  195.28    7.58
  12  -3   8    4.39    6.36
  12   3  -8   -7.20    7.36
 -12  -3  -8    0.94    4.17
  12  -3  -8   -9.81    6.36
 -12   3  -8    4.18    5.85
  12  -4   8   -0.13    6.26
  12  -4  -8   -7.89    5.76
 -12  -4  -8    1.66    4.37
  12  -4  -8    2.42    3.21
 -12   4  -8   -4.71    5.47
  12  -5   8   12.58    6.73
 -12  -5   8   -6.42    8.16
  12  -5  -8    6.69    5.23
 -12  -5  -8    7.70    4.83
  12  -5  -8    2.16    2.77
  12   5  -8   -2.53    6.67
 -12   5  -8   11.49    5.11
  12  -6   8  523.23   18.60
 -12   6  -8  492.10   21.27
  12  -6  -8  489.68   11.74
  12   6  -8  439.61   21.79
  12   6  -8  463.39   10.90
  12  -7  -8    5.13    2.50
  12  -7   8   13.24    6.21
  12  -7  -8   -4.38    4.00
  12   7  -8    7.86    5.86
 -12  -7  -8    1.90    3.35
 -12   7  -8    9.97    5.04
  12  -8   8    8.97    5.92
  12  -8  -8    9.87    4.81
 -12  -8  -8    3.57    2.12
 -12   8  -8    2.09    4.15
  12   8  -8   13.73    5.37
  12  -8  -8    7.86    2.39
  12  -9   8   -4.23    4.78
 -12   9  -8    3.63    3.61
  12  -9  -8   -2.34    1.72
  12 -10   8   61.72    5.85
 -12  10  -8   73.82    6.02
  13   0   8   32.26    5.49
 -13   0  -8   27.74    7.99
  13   0  -8   19.39    7.64
  13  -1  -8    2.19    2.89
  13   1  -8    1.96    2.67
  13   1  -8   -7.24    5.32
  13  -1   8    6.37    4.60
  13   1   8    9.05    4.25
  13  -1  -8   -8.90    6.91
 -13   1  -8    6.37    5.24
 -13  -1  -8  -10.56    6.09
  13  -2   8   58.24    7.09
  13   2   8   34.15    4.59
 -13   2  -8   63.99   10.01
 -13  -2  -8   20.31    7.06
  13  -2  -8   36.53    8.97
  13   2  -8   58.60    9.93
  13   2  -8   92.55    5.73
  13  -3  -8   -1.16    2.91
  13  -3   8    2.24    4.60
  13   3  -8   -5.61    5.51
 -13  -3  -8    0.41    1.62
  13  -3  -8    0.07    4.49
 -13   3  -8   -5.31    4.13
  13  -4   8   -4.83    5.05
 -13  -4  -8   -1.44    1.80
  13  -4  -8   -6.97    5.57
  13   4  -8   -3.83    5.39
 -13   4  -8    0.13    3.77
  13  -4  -8   -1.35    2.62
  13  -5  -8    2.95    2.84
  13  -5   8    0.97    4.56
  13  -5  -8    0.29    4.62
  13   5  -8   -9.89    5.93
  13  -6   8  136.78    8.89
 -13   6  -8  135.20   10.74
 -13  -6   8  199.32   17.17
  13  -6  -8  179.18    7.00
  13   6  -8  142.03   11.80
  13   6  -8  173.91    6.56
  13  -7   8    8.80    4.30
 -13  -7   8   21.91    8.52
 -13   7  -8   14.34    3.82
  13  -7  -8   11.61    2.64
 -13  -8   8    0.48    6.06
 -13   8  -8    0.03    2.42
  13  -8  -8   -0.98    1.85
  13   9  -8    1.23    1.69
 -13  -9   8    6.37    5.99
 -13   9  -8    3.59    2.02
 -14   0  -8  137.76   11.80
  14   0  -8  139.92    6.43
  14  -1  -8   -2.45    3.87
  14   1  -8   -9.11    5.42
  14  -1  -8   15.68    3.28
 -14   1  -8    6.80    4.77
 -14  -1  -8    6.02    4.63
  14  -2  -8   27.84    3.53
  14   2  -8   31.34    3.52
 -14   2  -8   17.44    5.09
  14  -2  -8   20.96    6.17
 -14   3  -8   30.41    6.09
  14  -3  -8   33.95    3.43
  14   3  -8   30.48    3.23
  14  -4  -8   -3.94    2.44
  14   4  -8    3.94    2.56
 -14   4  -8    0.77    3.82
  14  -5  -8    1.22    1.91
 -14   5  -8   -3.92    3.53
 -14   6  -8   33.47    4.79
  14  -6  -8   39.06    3.28
  14   7  -8    5.10    1.20
  14  -7  -8    8.36    1.83
  14   8  -8    1.98    0.94
 -15   0  -8  111.01    8.73
  15   0  -8  159.21    5.94
  15  -1  -8    5.56    2.22
 -15   1  -8    4.71    2.94
 -15  -1  -8    3.71    3.52
  15  -2  -8   13.65    2.44
  15   2  -8   12.74    2.54
 -15   2  -8    8.33    3.86
 -15   3  -8   24.52    4.26
  15  -3  -8   23.97    2.72
  15   3  -8   30.72    2.86
  15  -4  -8    7.27    1.95
 -15   4  -8   -0.03    1.96
 -15   5  -8   -0.98    1.77
  15  -5  -8   -1.05    1.29
  15   6  -8    9.19    1.74
  15   7  -8   12.86    1.64
  16  -1  -8   -1.42    1.51
  16   1  -8   -2.27    1.48
  16  -2  -8   -1.18    1.28
  16   2  -8    0.43    1.20
  16   3  -8    4.05    1.22
  16   4  -8   16.20    1.74
   0   0  -9    2.67    6.58
   0   1  -9   12.89    7.00
   0  -1  -9    5.09    6.06
   0   2  -9   -1.30    6.03
   0  -2  -9   -4.09    4.75
   0   3  -9    1.67    7.10
   0  -3  -9   -4.66    5.83
   0   4  -9   -2.70    8.62
   0  -4  -9    9.97    7.24
   0   4  -9    9.48    3.13
   0  -5  -9   -0.08    5.05
   0   5  -9    4.89    3.27
   0   6  -9   -5.47   10.20
   0   6  -9    2.61    3.56
   0   7  -9    0.16    8.09
   0   7  -9    1.38    3.54
   0  -7  -9    1.72    2.46
   0   8  -9   12.57   10.07
   0   8  -9    2.99    3.79
   0  -8  -9    4.73    2.74
   0   9  -9    6.35   12.19
   0   9  -9    4.50    3.64
   0  -9  -9   -0.06    2.16
   0  10  -9    0.16    2.97
   0 -10  -9    0.84    2.90
   0  11  -9   -1.12    8.78
   0  11  -9    5.71    3.61
   0 -11  -9   -0.91    2.94
   0  12  -9    2.25    2.94
   0 -12  -9    2.70    2.76
   0  13  -9    4.02    4.03
   0  14  -9   -4.98    2.68
   0  15  -9    3.88    2.70
   0 -16   9    7.66    3.91
   0  16  -9   11.84    2.27
   0 -17   9   -5.12    3.55
  -1   0  -9    9.29    7.85
   1   0  -9    0.08    5.98
  -1   1  -9    7.62    5.85
   1   1  -9    0.33    5.41
  -1  -1  -9    2.40    4.71
   1  -1  -9   -6.63    5.78
  -1   2  -9  372.67   23.09
   1   2  -9  375.94   22.03
  -1  -2  -9  380.47   20.41
   1  -2  -9  405.64   20.83
  -1   3  -9   -2.65    5.85
   1   3  -9    7.14    6.69
  -1  -3  -9    8.65    6.90
   1  -3  -9    7.77    6.54
  -1   4  -9   18.10   10.15
   1   4  -9    1.92    7.00
  -1  -4  -9    5.37    4.87
   1  -4  -9   21.50    7.13
  -1   4  -9   13.21    3.33
  -1   5  -9   -9.43   10.83
   1   5  -9   -4.71    7.82
  -1  -5  -9    9.66    6.22
   1  -5  -9    6.86    6.81
   1   5  -9    7.62    3.45
  -1   5  -9   -1.64    3.26
  -1   6  -9  465.21   32.40
   1   6  -9  457.78   29.04
  -1  -6  -9  514.55   26.11
   1   6  -9  308.07   12.42
  -1   6  -9  343.47   13.90
  -1  -6  -9  396.00   10.25
  -1  -6  -9  464.07   28.39
  -1  -7  -9   29.59   12.00
  -1   7  -9   12.58   11.33
   1   7  -9   33.04   11.60
   1  -7  -9   10.93    2.78
   1   7  -9    6.68    3.15
  -1   7  -9    3.29    2.89
  -1  -7  -9    9.13    2.82
  -1   8  -9 1570.62   65.62
   1   8  -9 1476.70   27.67
  -1   8  -9 1629.76   30.71
   1  -8  -9 1525.46   37.60
  -1  -8  -9 1619.98   21.98
   1  -8  -9 1632.43   20.59
  -1  -8  -9 1618.85   57.76
  -1  -9  -9  -21.54   13.14
  -1   9  -9    0.88   14.20
   1   9  -9  -14.28   10.42
   1   9  -9    0.46    3.59
  -1   9  -9   -0.80    3.84
  -1  -9  -9   -3.86    3.05
   1  -9  -9    3.77    2.73
  -1  10  -9  622.93   47.00
   1  10  -9  446.38   34.83
   1  10  -9  626.28   18.52
  -1  10  -9  665.77   20.26
   1 -10  -9  843.27   29.29
  -1 -10  -9  615.13   14.15
   1 -10  -9  686.89   14.35
  -1 -10  -9  572.76   35.52
  -1 -11  -9  -13.40   11.06
  -1  11  -9  -20.19   14.42
   1  11  -9    5.30    4.35
  -1  11  -9    3.69    4.28
   1 -11  -9   -9.29    5.46
  -1 -11  -9    3.82    3.01
   1 -11  -9    1.61    2.77
  -1  12  -9  705.72   50.06
   1  12  -9  694.22   19.13
  -1  12  -9  669.96   19.36
   1 -12  -9  669.08   24.71
   1 -12  -9  602.57   13.69
   1  13  -9   -1.44    2.71
  -1  13  -9    2.05    3.08
   1 -13  -9   -1.88    1.87
   1  14  -9  154.64    8.69
  -1  14  -9  131.14    8.02
   1 -15   9   -0.78    4.96
  -1  15  -9   -1.62    2.23
  -1 -16   9   13.59    4.99
   1 -16   9   12.77    4.35
  -1  16  -9   18.84    2.62
  -1 -17   9    4.10    2.93
   1 -17   9    5.76    3.73
  -2   0  -9    7.17    7.00
   2   0  -9   -0.37    4.23
  -2   1  -9  327.81   20.52
   2   1  -9  342.35   19.57
  -2  -1  -9  332.34   19.03
   2  -1  -9  352.20   19.78
  -2   2  -9    0.60    7.52
   2   2  -9   12.08    5.77
  -2  -2  -9    0.07    5.40
   2  -2  -9   -0.50    5.64
  -2   3  -9    1.49    8.64
  -2  -3  -9    2.86    5.99
   2  -3  -9    4.35    5.09
  -2   4  -9  -11.83    8.06
  -2  -4  -9   -1.46    5.70
  -2   4  -9   -3.58    3.18
  -2   5  -9   59.68   12.72
   2   5  -9   55.82   10.30
  -2  -5  -9   61.76    9.11
   2   5  -9   52.28    5.21
  -2   5  -9   32.19    5.41
   2  -5  -9   48.53    7.64
  -2  -6  -9   -6.75    8.75
  -2   6  -9   -4.82    9.57
   2   6  -9   -6.28    5.23
  -2  -6  -9   -2.24    5.92
   2   6  -9    0.65    2.65
  -2   6  -9    1.02    3.64
  -2  -6  -9   -1.53    2.25
  -2  -7  -9   -0.28    9.79
  -2   7  -9    9.87   11.44
   2   7  -9    6.52    3.67
  -2   7  -9    6.20    3.43
   2  -7  -9   25.71    6.44
  -2  -7  -9    5.46    2.56
   2  -7  -9   11.35    2.41
  -2  -8  -9   11.91   11.28
  -2   8  -9  -10.67   12.95
   2   8  -9    2.62    3.75
   2  -8  -9    0.49    1.84
  -2   8  -9   -3.62    3.92
   2  -8  -9    3.41    5.50
  -2  -8  -9    0.39    2.79
  -2  -9  -9   -8.05   10.03
  -2   9  -9   33.34   14.94
   2   9  -9   10.39    4.24
  -2   9  -9   10.15    4.23
   2  -9  -9   23.95    7.35
  -2  -9  -9   12.59    3.64
   2  -9  -9   11.78    2.64
  -2 -10  -9   -5.60   10.73
  -2  10  -9  -16.81   14.79
   2  10  -9    4.27    3.19
  -2  10  -9    2.75    4.15
   2 -10  -9    6.79    4.86
  -2  10  -9    6.70    7.60
  -2 -10  -9    3.42    3.06
   2 -10  -9    0.02    2.02
  -2 -11  -9   15.14    9.78
  -2  11  -9    6.65   11.73
   2  11  -9   17.16    4.79
  -2  11  -9   16.75    4.47
   2 -11  -9   26.13    6.35
  -2 -11  -9   17.79    4.01
   2 -11  -9   14.96    3.40
  -2 -12  -9    8.84    9.37
   2  12  -9   -1.51    4.14
  -2  12  -9    4.95    5.11
   2 -12  -9   -3.89    5.11
   2 -12  -9    0.67    2.67
  -2  13  -9   71.00   18.10
   2  13  -9   91.21    7.34
  -2  13  -9   57.70    6.07
   2 -13  -9   89.89    9.43
  -2 -13  -9   58.45   11.73
  -2 -14  -9    3.23    6.69
   2  14  -9    4.27    2.61
  -2  14  -9   -2.05    2.52
  -2 -15  -9   31.59    6.73
   2 -15   9   49.46    7.27
  -2  15  -9   44.32    4.87
  -2 -16   9    0.43    2.96
   2 -16   9   12.93    5.46
   2 -17   9   12.07    3.94
  -3   0  -9   -3.81    6.30
   3   0  -9    1.57    4.43
  -3   1  -9   -1.54    5.53
  -3  -1  -9   -3.54    5.42
   3  -1  -9   -4.26    3.33
  -3   2  -9  142.27   14.91
  -3  -2  -9  146.96   13.20
   3  -2  -9  142.26   10.81
  -3   3  -9   -4.01    8.62
  -3  -3  -9    2.20    4.27
   3  -3  -9    2.95    4.87
  -3   3  -9   -0.04    2.38
   3  -3  -9   -7.16    3.52
  -3   4  -9  557.21   30.67
  -3  -4  -9  605.84   24.09
  -3  -5  -9   -3.94    6.83
  -3   5  -9  -12.25    9.22
  -3  -5  -9    1.42    5.81
   3   5  -9   -0.28    2.96
  -3   5  -9    0.29    2.93
   3  -5  -9    1.37    4.92
  -3   6  -9  921.57   45.29
  -3  -6  -9  917.21   32.23
   3   6  -9  700.55   18.10
  -3   6  -9  762.57   21.75
   3  -6  -9 1055.74   29.19
  -3  -6  -9  867.04   17.03
   3  -6  -9  842.11   13.38
  -3  -6  -9  914.64   41.05
  -3  -7  -9   10.00    9.46
  -3   7  -9   24.71   14.29
   3   7  -9   18.89    4.51
   3  -7  -9   12.29    2.55
  -3   7  -9   14.59    5.06
   3  -7  -9   14.46    5.70
  -3  -7  -9   10.19    3.22
  -3   8  -9  145.90   22.93
   3   8  -9  136.30    8.57
  -3   8  -9  139.84   10.67
   3  -8  -9  186.26   13.27
  -3  -8  -9  165.31    8.25
   3  -8  -9  147.21    6.41
  -3  -8  -9  125.11   19.23
  -3  -9  -9  -10.02    9.07
  -3   9  -9   12.33   13.21
   3   9  -9    3.63    2.84
  -3   9  -9    5.95    4.73
   3  -9  -9    0.06    5.26
  -3   9  -9    6.18    7.82
  -3  -9  -9    3.76    3.36
   3  -9  -9    3.94    2.61
  -3  10  -9  159.88   25.95
   3  10  -9  180.45   10.24
  -3  10  -9  220.43   12.86
   3 -10  -9  219.56   14.69
  -3 -10  -9  187.50    8.88
   3 -10  -9  180.18    7.31
  -3 -11  -9   12.09    9.61
  -3  11  -9    1.03   11.30
   3  11  -9    8.92    4.06
  -3  11  -9    0.36    3.38
   3 -11  -9    2.54    4.15
  -3 -11  -9   -3.31    3.40
   3 -11  -9    0.44    2.65
  -3  12  -9  502.25   44.03
   3  12  -9  530.57   16.35
  -3  12  -9  598.37   19.42
   3 -12  -9  621.44   22.84
   3 -12  -9  513.85   12.14
  -3 -12  -9  419.73   29.27
  -3 -13  -9    6.27    8.51
  -3  13  -9    1.16   11.45
   3  13  -9   17.01    4.51
  -3  13  -9   -2.69    3.69
   3 -13  -9   -1.03    4.04
   3  14  -9  375.90   12.42
  -3  14  -9  414.17   14.18
  -3 -14  -9  401.88   23.24
   3 -15   9    3.24    4.39
  -3  15  -9    2.51    2.21
  -3 -16   9   15.81    5.85
  -3 -16   9   19.26    4.00
   3 -16   9   21.12    5.22
   3 -17   9   -0.03    3.08
  -4   0  -9    5.88    6.94
  -4   1  -9  391.68   22.11
  -4  -1  -9  402.19   20.42
   4  -2  -9    8.39    4.99
  -4   2  -9   -5.93    7.90
  -4  -2  -9   -0.77    5.57
   4   2  -9    0.06    4.45
  -4  -3  -9    2.25    8.46
   4  -3  -9    7.93    5.69
  -4   3  -9   -0.83    9.16
  -4  -3  -9    5.58    4.57
   4   3  -9   22.32    6.00
  -4   3  -9   10.62    4.47
   4   4  -9   -1.66    3.90
  -4   4  -9   11.62    8.70
  -4  -4  -9    5.90    4.94
  -4   4  -9    0.29    3.08
  -4  -4  -9   -3.66    7.22
   4  -4  -9   10.28    5.42
  -4   5  -9  204.32   20.82
  -4  -5  -9  229.53   16.14
   4   5  -9  205.80    9.55
  -4   5  -9  166.59   11.66
   4  -5  -9  254.44   15.30
  -4  -5  -9  193.52    8.84
  -4  -5  -9  221.72   20.24
   4  -6  -9   -1.73    1.95
  -4  -6  -9    3.71   10.88
  -4   6  -9  -11.15   12.12
  -4  -6  -9    4.34    6.55
   4   6  -9   11.97    3.85
  -4   6  -9   -2.65    3.70
   4  -6  -9    1.58    5.37
  -4  -6  -9    0.73    3.11
  -4   7  -9   86.03   17.77
   4   7  -9   79.75    6.90
  -4   7  -9   63.23    7.16
   4  -7  -9   87.89    9.42
  -4   7  -9   71.62    9.53
  -4  -7  -9   65.04    5.73
   4  -7  -9   62.94    4.28
  -4  -7  -9   69.49   14.76
  -4  -8  -9   -1.15   10.44
   4   8  -9    6.66    3.30
  -4   8  -9   -3.27    3.71
   4  -8  -9    2.76    4.41
  -4   8  -9   -3.34    7.81
  -4  -8  -9    3.39    3.89
   4  -8  -9    2.25    2.51
  -4  -9  -9   65.22   15.64
  -4   9  -9   85.40   20.35
   4   9  -9   78.71    7.12
  -4   9  -9   63.17    8.07
   4  -9  -9   64.61    8.56
  -4   9  -9   64.61   11.27
  -4  -9  -9   44.28    5.43
   4  -9  -9   54.58    4.16
  -4 -10  -9   16.61   12.60
  -4  10  -9   17.56   16.17
  -4  10  -9    0.54    4.69
   4 -10  -9    3.91    4.75
  -4  10  -9    1.73    7.58
  -4 -10  -9    2.09    3.73
   4 -10  -9   -2.08    2.74
  -4 -11  -9   -8.03   11.30
  -4  11  -9    0.23   14.89
   4  11  -9   10.80    3.57
  -4  11  -9    0.14    3.21
   4 -11  -9   -3.43    4.19
   4 -11  -9   -1.13    2.46
  -4 -12  -9    5.91    7.67
  -4  12  -9   -4.82   10.97
   4  12  -9   11.32    4.32
  -4  12  -9    0.43    3.62
   4 -12  -9    0.32    4.35
   4 -12  -9    1.21    2.40
  -4 -13  -9   22.64    9.53
  -4  13  -9    8.45   11.07
   4  13  -9   11.69    3.58
  -4  13  -9   10.87    4.14
   4 -13  -9    8.35    3.53
   4 -14   9    0.85    5.35
  -4 -14  -9   -3.57    5.48
   4  14  -9   -2.39    2.15
  -4  14  -9    4.06    2.62
   4 -15   9   58.48    7.94
  -4  15  -9   40.83    4.37
  -4 -15  -9   43.69    7.21
   4 -16   9   -2.31    3.97
  -5   0  -9    4.85    5.36
   5   0  -9   -1.18    5.59
   5  -1  -9   -3.35    5.81
  -5   1  -9    1.18    6.08
  -5  -1  -9    2.39    5.75
   5   1  -9    5.22    6.08
  -5  -2  -9   26.93    6.66
  -5   2  -9   19.98    7.62
   5  -2  -9   27.07    7.05
   5   2  -9   21.40    6.94
  -5  -2  -9   39.16    9.55
  -5  -3  -9    4.89    5.94
  -5   3  -9   13.08    9.08
  -5  -3  -9    0.33    5.23
  -5   3  -9   -0.76    3.84
   5   3  -9   -1.00    5.76
  -5  -3  -9    0.32    3.23
  -5   4  -9 1335.13   46.03
  -5  -4  -9 1158.20   33.45
  -5   4  -9 1193.95   32.04
   5  -4  -9 1458.98   34.98
  -5   4  -9 1098.96   23.86
  -5  -4  -9 1235.81   22.16
   5   4  -9 1185.88   32.68
  -5  -4  -9 1327.38   42.81
  -5  -5  -9    4.45    6.81
  -5   5  -9    8.33    7.53
   5   5  -9   24.24    3.85
  -5  -5  -9    7.02    4.85
   5   5  -9    4.29    5.52
  -5   5  -9    5.56    4.80
  -5   5  -9    5.69    5.29
  -5  -5  -9    1.16    3.29
   5  -5  -9    2.39    5.57
  -5   6  -9  152.13   19.76
  -5  -6  -9  141.88   12.99
   5   6  -9  188.00    9.39
  -5   6  -9  120.72   10.72
   5  -6  -9  172.29   13.53
  -5  -6  -9  154.00    8.78
   5   6  -9  127.21   11.64
   5  -6  -9  145.73    6.22
  -5  -6  -9  162.60   17.68
   5  -7  -9   -0.43    2.43
  -5  -7  -9    0.12    7.34
   5   7  -9   23.54    6.76
  -5   7  -9    3.72    8.63
   5   7  -9   33.14    5.16
  -5   7  -9   -7.51    4.10
  -5   7  -9   11.85    8.10
   5  -7  -9   -3.47    4.55
  -5  -7  -9    1.38    4.33
  -5   8  -9  150.58   21.27
   5   8  -9  167.57    9.35
  -5   8  -9  125.62   10.28
   5  -8  -9  135.90   11.20
  -5  -8  -9  143.18    8.85
   5  -8  -9  141.25    6.33
   5   8  -9  113.03   10.36
  -5  -8  -9  169.08   19.19
  -5  -9  -9   -3.04   10.66
  -5   9  -9   17.09   15.34
   5   9  -9   23.87    4.63
  -5   9  -9    0.21    5.32
  -5   9  -9   -2.22    8.00
   5  -9  -9   -0.94    5.24
  -5  -9  -9   10.73    4.23
   5  -9  -9    4.77    2.18
  -5 -10  -9   15.68    9.90
  -5  10  -9   27.97   14.42
   5  10  -9   15.41    3.73
   5 -10  -9   16.58    3.39
  -5  10  -9   17.88    4.86
  -5  10  -9    9.16    8.53
   5 -10  -9   13.51    4.67
  -5 -11  -9    8.45    9.78
  -5  11  -9    1.38    4.46
   5 -11  -9    7.19    4.39
   5 -11  -9    1.96    2.51
  -5  12  -9  112.92   20.33
   5  12  -9   96.55    7.08
  -5  12  -9  112.13    9.14
   5 -12  -9  108.49    9.78
   5 -12  -9   94.99    5.31
  -5 -12  -9   98.69   14.83
  -5 -13  -9   16.11    8.51
   5 -13   9    6.48    6.65
   5  13  -9   -0.37    2.38
  -5  13  -9    3.49    3.83
   5 -13  -9   12.86    4.52
  -5  14  -9  372.46   12.70
  -5 -14  -9  398.38   20.81
   5 -15   9    0.24    4.61
  -5 -15  -9    0.50    4.03
  -5  15  -9    1.58    1.88
   5 -16   9   52.14    5.59
  -6   0  -9   -3.23    4.87
   6   0  -9   -7.75    6.77
  -6   0  -9    4.34    4.15
   6  -1  -9   37.76    8.82
  -6   1  -9   24.30    7.86
  -6  -1  -9   31.44    7.59
   6   1  -9   26.35    7.63
  -6   1  -9   24.05    4.91
  -6  -1  -9   29.06    5.09
   6  -2  -9  -10.34    6.79
  -6   2  -9    3.92    5.53
  -6  -2  -9   -2.25    4.99
   6   2  -9  -14.26    7.61
  -6   2  -9    2.50    5.55
  -6   2  -9    5.25    4.60
  -6  -2  -9   -4.32    3.93
  -6  -3  -9   42.53    7.95
  -6   3  -9   54.87   11.11
  -6   3  -9   44.14    7.87
   6  -3  -9   44.12    8.81
  -6   3  -9   47.47    6.92
   6   3  -9   52.35    9.76
  -6  -3  -9   42.44    5.98
  -6  -3  -9   41.34    8.82
  -6  -4  -9   -0.64    6.48
   6  -4  -9   -2.35    5.57
   6   4  -9    3.44    5.98
  -6   4  -9    0.11    6.12
  -6  -4  -9    3.31    4.80
  -6   4  -9   -0.14    5.42
  -6   4  -9   -1.87    5.55
  -6  -4  -9   -2.89    4.57
  -6   5  -9  216.85   20.29
  -6  -5  -9  194.36   14.08
   6   5  -9  245.76   10.54
  -6   5  -9  234.68   16.36
  -6  -5  -9  228.59   11.20
   6   5  -9  221.20   15.25
   6  -5  -9  234.76    7.39
  -6  -5  -9  239.02   19.21
  -6  -6  -9   11.32    9.33
   6   6  -9   16.56    3.08
  -6   6  -9    2.16   10.24
  -6  -6  -9   -2.90    5.25
   6   6  -9   10.08    6.34
  -6   6  -9    7.71    6.15
   6  -6  -9    0.10    2.02
  -6   6  -9    5.97    7.29
  -6  -6  -9    2.42    3.86
   6  -6  -9    4.99    5.85
  -6  -7  -9   34.61   10.21
   6   7  -9   32.49    7.89
  -6   7  -9   24.69   12.15
   6  -7  -9   19.76    2.88
  -6   7  -9   22.41    6.98
  -6   7  -9   12.96    7.92
  -6  -7  -9   23.26    5.69
   6  -7  -9    7.40    5.85
  -6  -8  -9    6.59    8.52
  -6   8  -9    4.74   11.33
   6   8  -9   -8.42    6.54
   6   8  -9    1.36    3.45
  -6   8  -9    0.79    4.66
  -6   8  -9   -2.27    8.12
  -6  -8  -9    2.05    4.41
   6  -8  -9    6.45    5.91
   6  -8  -9    3.65    2.55
  -6   9  -9  279.47   27.61
   6   9  -9  195.01    9.54
  -6   9  -9  241.76   13.98
   6  -9  -9  264.24   15.78
  -6  -9  -9  222.20   11.20
   6  -9  -9  233.06    8.19
   6   9  -9  251.86   15.50
  -6  -9  -9  285.51   23.01
  -6 -10  -9    2.23    9.52
  -6  10  -9   -7.08   12.29
   6  10  -9    4.52    4.50
  -6  10  -9    1.99    4.93
  -6  10  -9   -1.21    8.14
  -6 -10   9   -2.98    4.23
   6 -10  -9   -1.80    4.86
   6 -10  -9    2.43    2.70
   6 -11   9   61.22    8.70
  -6 -11   9   48.18    7.08
   6  11  -9   22.40    3.66
  -6  11  -9   41.74   14.40
  -6  11  -9   46.88    7.10
   6 -11  -9   36.14    7.08
   6 -11  -9   47.81    4.31
  -6 -11  -9   58.77   13.24
  -6 -12  -9    0.46    5.70
   6 -12   9    0.33    6.92
  -6  12  -9   -8.42    8.25
  -6  12  -9    1.80    3.80
   6 -12  -9    7.55    4.79
   6 -12  -9    5.33    2.50
   6 -13   9   11.97    7.11
  -6  13  -9    3.75    3.56
  -6 -14  -9    5.68    4.54
   6 -14   9    6.12    6.38
  -6  14  -9   -2.64    2.30
  -6 -15  -9    5.86    3.62
   6 -15   9    1.74    4.78
   6 -16   9    3.05    3.14
  -7   0  -9   -0.30    5.66
   7   0  -9    2.68    6.70
  -7   0  -9    2.68    4.75
   7  -1  -9    1.05    5.96
  -7   1  -9   -1.07    6.15
  -7  -1  -9    2.43    5.29
   7   1  -9   -3.76    5.50
  -7   1  -9    5.85    5.90
  -7  -1  -9   11.03    5.55
  -7   2  -9  926.99   34.25
  -7  -2  -9  801.12   27.72
  -7   2  -9 1123.69   37.48
  -7   2  -9  898.08   22.49
  -7  -2  -9 1039.16   23.90
  -7  -3  -9    4.62    6.23
   7  -3  -9   -7.13    6.43
  -7   3  -9   12.69    7.96
  -7  -3  -9   -7.31    4.74
  -7   3  -9    8.45    7.42
  -7   3  -9    4.58    5.89
  -7  -3  -9   10.37    4.77
   7   3  -9   -7.53    6.65
  -7   4  -9  112.25   15.49
  -7  -4  -9   78.93    9.41
  -7   4  -9  114.96   12.90
  -7   4  -9  102.16   10.71
  -7  -4  -9  109.29    8.77
   7   4  -9  111.10   12.77
  -7  -4  -9   98.25   12.27
  -7  -5  -9    4.50    7.51
   7  -5  -9    2.93    2.30
   7  -5  -9    6.34    6.31
  -7   5  -9    5.96    9.68
   7   5  -9   12.07    6.81
  -7  -5  -9    0.53    4.74
  -7   5  -9    4.50    5.22
  -7   5  -9   -4.15    7.31
  -7  -5  -9   11.58    5.99
   7  -6  -9   12.93    5.83
  -7  -6  -9   13.63    6.88
  -7   6  -9   27.79    9.11
   7   6  -9   19.43    7.67
   7  -6  -9   15.31    2.97
  -7   6  -9    0.07    4.74
  -7   6  -9    5.92    8.03
  -7  -6  -9   14.90    6.03
   7  -7  -9    1.48    2.51
   7   7  -9    1.74    6.23
  -7   7  -9   -8.85    9.82
  -7  -7  -9    9.96    9.06
  -7   7  -9    3.14    5.49
  -7   7  -9   -1.67    8.43
  -7  -7  -9   -5.66    5.46
   7  -7  -9    2.63    5.63
  -7   8  -9  130.32   17.56
  -7   8  -9  128.26   11.65
  -7  -8  -9  100.16    8.40
   7  -8  -9  110.77    5.72
   7   8  -9  116.56   11.75
  -7  -9  -9    0.10    6.22
   7   9  -9    6.77    5.40
  -7   9  -9    2.40    9.27
  -7   9  -9    2.80    3.82
  -7   9  -9    0.52    8.34
   7  -9  -9    2.82    4.36
   7  -9  -9    4.34    2.63
   7 -10   9  774.77   25.74
  -7 -10   9  679.81   26.08
  -7  10  -9  611.36   36.20
  -7  10  -9  656.39   22.43
   7 -10  -9  604.52   21.46
   7 -10  -9  595.30   12.77
   7  10  -9  599.05   23.67
  -7 -10  -9  710.32   31.36
  -7 -11  -9   -7.26    6.08
   7 -11   9   -1.62    6.92
  -7  11  -9   -2.04    7.45
  -7  11  -9    1.11    4.23
  -7 -11   9    1.63    3.22
   7 -11  -9    0.90    3.63
   7 -11  -9   -2.04    2.21
  -7 -12  -9   15.25    8.08
   7 -12   9   21.67    6.88
   7 -12  -9   14.38    2.69
  -7  12  -9   15.32    4.81
   7 -12  -9   15.41    4.76
  -7 -13  -9    5.96    6.22
   7 -13   9    5.36    5.16
  -7  13  -9    4.30    2.59
  -7 -14  -9    5.24    3.85
   7 -14   9    6.16    5.49
  -7  14  -9    8.21    2.50
   7  15  -9    1.11    1.44
   7 -15   9    7.19    4.39
  -7 -15  -9    2.60    2.65
  -8   0  -9    1.09    4.36
   8   0  -9   -0.66    7.42
  -8   0  -9   -0.24    5.48
  -8   1  -9    8.96    4.72
  -8  -1  -9    4.85    4.88
   8  -1  -9   -9.33    7.55
   8   1  -9   13.55    8.44
  -8   1  -9   -2.76    8.29
  -8   1  -9    7.36    4.90
  -8  -1  -9    0.98    5.52
   8  -2  -9    9.13    5.97
  -8   2  -9    0.09    5.86
  -8  -2  -9   -1.54    3.20
   8   2  -9    3.88    7.80
  -8   2  -9   -3.26    5.87
  -8   2  -9   -3.81    5.86
  -8  -2  -9    2.88    6.32
   8  -3  -9   15.98    8.26
  -8   3  -9   28.52    8.90
  -8  -3  -9    9.82    4.76
  -8  -3  -9   41.99    7.18
  -8   3  -9   32.47    9.82
  -8   3  -9   35.71    8.47
   8   3  -9   35.55    9.75
   8  -4  -9    0.64    3.68
   8   4  -9    7.40    6.40
   8  -4  -9   10.57    7.24
  -8   4  -9    0.32    7.52
  -8  -4  -9    0.19    3.42
  -8  -4  -9   -8.98    6.90
  -8   4  -9    5.08    6.78
  -8   4  -9   -4.03    5.85
  -8  -4  -9    5.26    5.67
  -8   5  -9   80.47   13.32
  -8  -5  -9   45.76    7.41
  -8   5  -9   83.93   11.18
  -8   5  -9   67.92   10.51
  -8  -5  -9   59.00    8.11
  -8  -5  -9   81.66   11.07
   8   5  -9   78.46   11.39
   8  -5  -9   75.68    4.83
   8  -6  -9    0.81    2.44
  -8  -6  -9    8.92    7.75
   8  -6  -9   -3.31    5.55
  -8   6  -9   12.19    7.46
   8   6  -9   -1.83    5.35
  -8   6  -9    1.95    5.97
  -8   6  -9    7.25    8.27
  -8  -6  -9   -5.03    5.38
  -8   7  -9   41.40   10.64
  -8   7  -9   40.16    8.78
   8  -7  -9   52.82    8.38
   8  -7  -9   37.91    3.85
   8   7  -9   46.93    9.78
  -8   7  -9   37.92   10.30
  -8  -7  -9   50.57   10.93
  -8  -8  -9   -9.64    9.32
   8  -8   9   10.45    8.06
  -8   8  -9    0.89    6.40
   8   8  -9    3.00    5.87
  -8   8  -9   -5.22    5.03
  -8   8  -9    5.26    8.20
   8  -8  -9   -8.68    5.29
   8  -8  -9   -2.82    2.65
   8  -9   9   55.63    9.59
  -8   9  -9   72.04   13.47
  -8   9  -9   68.29    8.85
  -8  -9  -9   58.73   10.22
   8  -9  -9   69.39    4.94
   8   9  -9   64.62    8.95
   8 -10  -9    7.32    5.08
  -8 -10  -9   -4.08    5.91
   8  10  -9   -6.27    5.51
   8 -10   9   -0.38    6.89
  -8  10  -9   -1.51    5.41
  -8  10  -9    1.13    3.20
  -8 -10   9    7.15    5.02
   8 -10  -9   -4.63    2.64
  -8  11  -9   72.07    7.32
   8 -11  -9   82.19    8.25
   8 -11  -9   77.23    4.85
  -8 -11  -9   82.05   10.56
  -8 -12  -9   -1.31    6.37
   8 -12   9    5.87    6.87
  -8  12  -9   -1.77    2.82
  -8 -13  -9   15.24    5.49
   8 -13   9   19.82    6.84
  -8  13  -9   18.82    3.56
   8  13  -9   11.79    2.54
   8  14  -9   -0.47    1.71
   8 -14   9    0.10    4.51
  -8 -14  -9    4.64    3.17
  -9   0  -9    1.80    3.91
   9   0  -9    0.08    5.67
  -9   1  -9    2.76    4.10
  -9  -1  -9    0.92    3.08
   9  -1  -9   -5.99    7.94
   9   1  -9   -2.07    7.64
  -9   1  -9   14.31    8.12
  -9   1  -9    8.37    6.41
  -9  -1  -9    2.71    6.47
  -9   2  -9  960.07   33.42
  -9   2  -9 1408.65   48.80
  -9   2  -9 1050.18   29.53
  -9  -2  -9 1059.00   27.57
   9   2  -9 1290.72   39.45
   9  -3  -9    9.44    2.82
   9   3  -9   10.25    8.20
   9  -3  -9    7.43    6.67
  -9   3  -9    2.88    3.97
  -9   3  -9    2.15    5.94
  -9   3  -9    0.23    6.70
  -9  -3  -9    4.24    6.11
   9   4  -9   22.82    7.55
   9  -4  -9   24.75    6.95
  -9   4  -9   33.91    7.50
   9  -4  -9   44.57    4.15
  -9   4  -9   19.94    8.64
  -9   4  -9   11.67    8.53
  -9  -4  -9   13.79    6.25
  -9  -5  -9    0.08    5.13
   9  -5  -9   -2.86    2.39
   9  -5  -9   -2.38    6.11
  -9   5  -9    2.55    4.81
   9   5  -9   -1.40    7.14
  -9   5  -9   -5.94    7.50
  -9   5  -9    7.96    7.90
  -9  -5  -9  -15.29    6.66
  -9  -6  -9   39.95    9.15
  -9   6  -9   30.24    9.37
  -9   6  -9   51.86    9.19
   9  -6  -9   28.45    6.61
   9  -6  -9   38.98    4.13
   9   6  -9   30.75    9.07
  -9   6  -9   37.65    9.75
   9  -7  -9    8.56    3.04
  -9  -7  -9    4.14    7.44
   9   7  -9   11.13    6.73
   9  -7  -9   -0.45    4.63
   9  -7   9   12.43    6.93
  -9   7  -9   15.06    6.75
  -9   7  -9   -2.16    4.44
  -9   7  -9    0.06    6.07
  -9  -8  -9   21.59    7.70
   9  -8  -9    6.04    4.14
   9  -8   9   11.74    7.77
  -9   8  -9   31.73    8.69
   9   8  -9   11.00    6.91
  -9   8  -9   13.85    6.59
  -9   8  -9   16.65    7.09
   9  -8  -9   10.87    3.09
  -9  -9  -9    6.92    6.30
   9  -9  -9    3.54    4.62
[truncated: 90,953 more chars]
