# Supplementary material for: Structural Investigations of α-MnS Nanocrystals and Thin Films Synthesized from Manganese(II) Xanthates by Hot Injection, Solvent-Less Thermolysis, and Doctor Blade Routes
Source: ACS Omega. 2021 Oct 11;6(42):27716–25. doi: 10.1021/acsomega.1c02907 (PMC8552351; doi:10.1021/acsomega.1c02907)
Supplement: Supplementary file 2 — ao1c02907_si_002.cif [file ao1c02907_si_002.cif]

 
data_s4581na 
#------------------ SUBMISSION DETAILS --------------------------------------# 
  
# Name and address of author for correspondence 
  
_publ_contact_author_name      'Raftery, James' 
_publ_contact_author_address 
; 
Department of Chemistry 
University of Manchester 
Manchester M13 9PL 
England  UK 
; 
_publ_contact_author_email       'jim.raftery@manchester.ac.uk' 
_publ_contact_author_fax         '44(161)275-4734' 
_publ_contact_author_phone       '44(161)275-4698' 
  
_publ_requested_journal          'Acta Crystallographica Section C' 
_publ_requested_coeditor_name    ? 
_publ_contact_letter            # Include date of submission 
; 
Date of submission ? 
  
Please consider this CIF submission for publication as a 
Regular Structural Paper in Acta Crystallographica C. 
; 
_publ_requested_category        ? 
  
  
#------------------ TITLE AND AUTHOR LIST------------------------------------# 
  
_publ_section_title 
; 
 ? 
; 
  
_publ_section_title_footnote 
; 
? 
; 
  
loop_ 
_publ_author_name 
_publ_author_address 
'First Author' 
; 
Department of Chemistry 
University of Manchester 
Manchester M13 9PL 
England  UK 
; 
  
#------------------ TEXT ----------------------------------------------------# 
  
_publ_section_synopsis 
; 
# Insert blank lines between paragraphs 
? 
; 
_publ_section_abstract 
; 
# Insert blank lines between paragraphs 
 ? 
; 
  
_publ_section_comment 
; 
# Insert blank lines between paragraphs 
 ? 
; 
  
_publ_section_exptl_prep 
; 
 ? 
; 
  
_publ_section_exptl_refinement 
; 
The structure was solved by direct methods. 
The non-hydrogen atoms were refined anisotropically. H atoms were included in 
calculated positions with C-H lengths of 0.95(CH), 0.99(CH~2~) & 
0.98(CH~3~)\%A; U\~iso(H) values were fixed at 1.2U~eq~(C) except for CH~3~ 
where it was 1.5U~eq~(C). 
; 
  
# Insert blank lines between references 
  
_publ_section_references 
; 
# 
# Put all your general crystallographic references here 
# Delete as required from the document CIF 
# 
 Bruker (2000). GEMINI (Version 1.02) and RLATT (Version 3.0). 
 Bruker AXS In=c., Madison, Wisconsin, USA. 
  
 Bruker (2001) SMART (Version 5.625), SADABS (Version 2.03a) and 
 SHELXTL (Version 6.12). Bruker AXS Inc., Madison, Wisconsin, USA. 
  
 Bruker (2003). SMART (Version 5.630) and SAINT-Plus (Version 6.45A). 
 Bruker AXS Inc., Madison, Wisconsin, USA. 
  
 M. C. Burla, R. Caliandro, M. Camalli, B. Carrozzini, 
 G. L. Cascarano, L. De Caro,C. Giacovazzo, G. Polidori 
 and R. Spagna 
 SIR2004: an improved tool for crystal structure determination 
 and refinement 
 J. Appl. Cryst. (2005). 38, 381-388 
  
 Sheldrick, G.M. (1993) SHELXL93. Program for crystal structure 
   refinement. University of G\"ottingen, Germany. 
  
 Sheldrick, G.M. (1997) SHELXL97. Program for crystal structure 
   refinement. University of G\"ottingen, Germany. 
  
 Sheldrick, G.M. (1985). SHELXS86. In Crystallographic Computing 3, 
 edited by G. M. Sheldrick, C. Kruger & R. Goddard, pp. 175-189. 
 Oxford University Press. 
  
 Sheldrick, G.M. (1997) SHELXS97. Program for Crystal Structure solution. 
   University of G\"ottingen, Germany. 
  
 Sheldrick, G, M. (2005). CELL_NOW. University 
   of G\"ottingen, Germany. 
  
 Sheldrick, G, M. (2007). TWINABS. University 
   of G\"ottingen, Germany. 
  
  
 Sheldrick, G. M. (2008) A short history of SHELX . Acta Cryst. A64, 112-122. 
  
  
 Wilson, A.J.C. (1992) Ed. International Tables for Crystallography, 
   Volume C, Kluwer Academic Publishers, Dordrecht, The Netherlands. 
; 
_publ_section_figure_captions 
; 
 Figure 1. View of (I) (50% probability displacement ellipsoids) 
; 
_publ_section_acknowledgements 
; 
 ? 
; 
_publ_section_table_legends 
; 
Table 1. Fractional atomic coordinates and equivalent 
         isotropic displacement parameters (\%A^2^) 
  
Table 2. Selected geometric parameters (\%A ,\% ) 
; 
#------------------  SECTION 2. COMPOUND(S) DETAILS -------------------------# 
  
_audit_creation_method            'SHELXL-2014/7' 
_shelx_SHELXL_version_number      '2014/7' 
_chemical_name_systematic         ? 
_chemical_name_common             ? 
_chemical_melting_point           ? 
_chemical_formula_moiety          ? 
_chemical_formula_sum 
 'C12 H26 Mn N2 O2 S4' 
_chemical_formula_weight          413.53 
  
loop_ 
 _atom_type_symbol 
 _atom_type_description 
 _atom_type_scat_dispersion_real 
 _atom_type_scat_dispersion_imag 
 _atom_type_scat_source 
 'C'  'C'   0.0181   0.0091 
 'International Tables Vol C Tables 4.2.6.8 and 6.1.1.4' 
 'H'  'H'   0.0000   0.0000 
 'International Tables Vol C Tables 4.2.6.8 and 6.1.1.4' 
 'N'  'N'   0.0311   0.0180 
 'International Tables Vol C Tables 4.2.6.8 and 6.1.1.4' 
 'O'  'O'   0.0492   0.0322 
 'International Tables Vol C Tables 4.2.6.8 and 6.1.1.4' 
 'S'  'S'   0.3331   0.5567 
 'International Tables Vol C Tables 4.2.6.8 and 6.1.1.4' 
 'Mn'  'Mn'  -0.5299   2.8052 
 'International Tables Vol C Tables 4.2.6.8 and 6.1.1.4' 
  
_space_group_crystal_system       monoclinic 
_space_group_IT_number            15 
_space_group_name_H-M_alt         'C 2/c' 
_space_group_name_Hall            '-C 2yc' 
  
_shelx_space_group_comment 
; 
The symmetry employed for this shelxl refinement is uniquely defined 
by the following loop, which should always be used as a source of 
symmetry information in preference to the above space-group names. 
They are only intended as comments. 
; 
  
loop_ 
 _space_group_symop_operation_xyz 
 'x, y, z' 
 '-x, y, -z+1/2' 
 'x+1/2, y+1/2, z' 
 '-x+1/2, y+1/2, -z+1/2' 
 '-x, -y, -z' 
 'x, -y, z-1/2' 
 '-x+1/2, -y+1/2, -z' 
 'x+1/2, -y+1/2, z-1/2' 
  
_cell_length_a                    20.8959(13) 
_cell_length_b                    8.0893(4) 
_cell_length_c                    15.3732(9) 
_cell_angle_alpha                 90 
_cell_angle_beta                  132.491(7) 
_cell_angle_gamma                 90 
_cell_volume                      1916.1(2) 
_cell_formula_units_Z             4 
_cell_measurement_temperature     100(2) 
_cell_measurement_reflns_used     2419 
_cell_measurement_theta_min       5.74 
_cell_measurement_theta_max       72.10 
  
_exptl_crystal_description        block 
_exptl_crystal_colour             yellow 
_exptl_crystal_density_method     ? 
_exptl_crystal_density_diffrn     1.433 
_exptl_crystal_F_000              868 
_exptl_transmission_factor_min    ? 
_exptl_transmission_factor_max    ? 
_exptl_crystal_size_max           0.220 
_exptl_crystal_size_mid           0.140 
_exptl_crystal_size_min           0.060 
_exptl_absorpt_coefficient_mu     9.713 
_shelx_estimated_absorpt_T_min    0.224 
_shelx_estimated_absorpt_T_max    0.593 
_exptl_absorpt_correction_type multi-scan 
_exptl_absorpt_correction_T_min  0.503912 
_exptl_absorpt_correction_T_max 0.593 
_exptl_absorpt_process_details 'SADABS' 
_exptl_absorpt_special_details    ? 
_diffrn_ambient_temperature       100(2) 
_diffrn_radiation_wavelength      1.54178 
_diffrn_radiation_type            CuK\a 
_diffrn_source                    ? 
_diffrn_measurement_device_type   'Bruker APEX-II CCD' 
_diffrn_measurement_method        '\f and \w scans' 
_diffrn_detector_area_resol_mean  ? 
_diffrn_reflns_number             6616 
_diffrn_reflns_av_unetI/netI      0.0369 
_diffrn_reflns_av_R_equivalents   0.0450 
_diffrn_reflns_limit_h_min        -23 
_diffrn_reflns_limit_h_max        25 
_diffrn_reflns_limit_k_min        -9 
_diffrn_reflns_limit_k_max        9 
_diffrn_reflns_limit_l_min        -18 
_diffrn_reflns_limit_l_max        18 
_diffrn_reflns_theta_min          5.743 
_diffrn_reflns_theta_max          72.061 
_diffrn_reflns_theta_full         67.679 
_diffrn_measured_fraction_theta_max   0.989 
_diffrn_measured_fraction_theta_full  0.997 
_diffrn_reflns_Laue_measured_fraction_max    0.989 
_diffrn_reflns_Laue_measured_fraction_full   0.997 
_diffrn_reflns_point_group_measured_fraction_max   0.989 
_diffrn_reflns_point_group_measured_fraction_full  0.997 
_reflns_number_total              1868 
_reflns_number_gt                 1670 
_reflns_threshold_expression      'I > 2\s(I)' 
_reflns_Friedel_coverage          0.000 
_reflns_Friedel_fraction_max      . 
_reflns_Friedel_fraction_full     . 
  
_reflns_special_details 
; 
 Reflections were merged by SHELXL according to the crystal 
 class for the calculation of statistics and refinement. 
  
 _reflns_Friedel_fraction is defined as the number of unique 
 Friedel pairs measured divided by the number that would be 
 possible theoretically, ignoring centric projections and 
 systematic absences. 
; 
  
_computing_data_collection        'Bruker APEX2' 
_computing_cell_refinement        'Bruker SAINT' 
_computing_data_reduction         'Bruker SAINT' 
_computing_structure_solution     'SHELXS-97 (Sheldrick, 2008)' 
_computing_structure_refinement 'SHELXL-2014/7 (Sheldrick, 2014)' 
_computing_molecular_graphics     'Bruker SHELXTL' 
_computing_publication_material   'Bruker SHELXTL' 
_refine_special_details           ? 
_refine_ls_structure_factor_coef  Fsqd 
_refine_ls_matrix_type            full 
_refine_ls_weighting_scheme       calc 
_refine_ls_weighting_details 
'w=1/[\s^2^(Fo^2^)+(0.0315P)^2^] where P=(Fo^2^+2Fc^2^)/3' 
_atom_sites_solution_primary      ? 
_atom_sites_solution_secondary    ? 
_atom_sites_solution_hydrogens    geom 
_refine_ls_hydrogen_treatment constr 
_refine_ls_extinction_method      none 
_refine_ls_extinction_coef        . 
_refine_ls_number_reflns          1868 
_refine_ls_number_parameters      99 
_refine_ls_number_restraints      0 
_refine_ls_R_factor_all           0.0301 
_refine_ls_R_factor_gt            0.0261 
_refine_ls_wR_factor_ref          0.0626 
_refine_ls_wR_factor_gt           0.0612 
_refine_ls_goodness_of_fit_ref    1.053 
_refine_ls_restrained_S_all       1.053 
_refine_ls_shift/su_max           0.001 
_refine_ls_shift/su_mean          0.000 
  
loop_ 
 _atom_site_label 
 _atom_site_type_symbol 
 _atom_site_fract_x 
 _atom_site_fract_y 
 _atom_site_fract_z 
 _atom_site_U_iso_or_equiv 
 _atom_site_adp_type 
 _atom_site_occupancy 
 _atom_site_site_symmetry_order 
 _atom_site_calc_flag 
 _atom_site_refinement_flags_posn 
 _atom_site_refinement_flags_adp 
 _atom_site_refinement_flags_occupancy 
 _atom_site_disorder_assembly 
 _atom_site_disorder_group 
C1 C 0.10884(11) 0.6424(2) 0.23825(16) 0.0118(3) Uani 1 1 d . . . . . 
C2 C 0.14382(12) 0.5016(2) 0.13589(16) 0.0160(4) Uani 1 1 d . . . . . 
H2A H 0.1641 0.6010 0.1230 0.019 Uiso 1 1 calc R U . . . 
H2B H 0.0824 0.4812 0.0640 0.019 Uiso 1 1 calc R U . . . 
C3 C 0.19865(13) 0.3546(2) 0.16327(18) 0.0198(4) Uani 1 1 d . . . . . 
H3A H 0.2589 0.3755 0.2359 0.030 Uiso 1 1 calc R U . . . 
H3B H 0.1960 0.3356 0.0980 0.030 Uiso 1 1 calc R U . . . 
H3C H 0.1768 0.2568 0.1739 0.030 Uiso 1 1 calc R U . . . 
C4 C 0.15379(13) 1.0963(2) 0.35018(19) 0.0224(4) Uani 1 1 d . . . . . 
H4A H 0.1234 1.0989 0.2663 0.034 Uiso 1 1 calc R U . . . 
H4B H 0.1949 1.0038 0.3885 0.034 Uiso 1 1 calc R U . . . 
H4C H 0.1854 1.2003 0.3875 0.034 Uiso 1 1 calc R U . . . 
C5 C 0.13910(13) 1.0551(2) 0.48937(17) 0.0212(4) Uani 1 1 d . . . . . 
H5A H 0.1766 0.9575 0.5195 0.032 Uiso 1 1 calc R U . . . 
H5B H 0.0985 1.0409 0.5006 0.032 Uiso 1 1 calc R U . . . 
H5C H 0.1748 1.1534 0.5323 0.032 Uiso 1 1 calc R U . . . 
C6 C 0.03358(14) 1.2222(2) 0.31698(18) 0.0271(5) Uani 1 1 d . . . . . 
H6A H 0.0694 1.3235 0.3458 0.033 Uiso 1 1 calc R U . . . 
H6B H 0.0039 1.2228 0.3468 0.033 Uiso 1 1 calc R U . . . 
Mn1 Mn 0.0000 0.85669(4) 0.2500 0.00954(11) Uani 1 2 d S T P . . 
N1 N 0.09006(10) 1.07509(18) 0.36262(14) 0.0154(3) Uani 1 1 d . . . . . 
O1 O 0.15307(8) 0.52402(15) 0.23792(11) 0.0149(3) Uani 1 1 d . . . . . 
S1 S 0.12644(3) 0.65062(5) 0.36304(4) 0.01374(11) Uani 1 1 d . . . . . 
S2 S 0.03994(3) 0.77287(5) 0.12318(4) 0.01349(11) Uani 1 1 d . . . . . 
  
loop_ 
 _atom_site_aniso_label 
 _atom_site_aniso_U_11 
 _atom_site_aniso_U_22 
 _atom_site_aniso_U_33 
 _atom_site_aniso_U_23 
 _atom_site_aniso_U_13 
 _atom_site_aniso_U_12 
C1 0.0100(8) 0.0131(8) 0.0127(8) -0.0009(6) 0.0078(7) -0.0007(6) 
C2 0.0157(9) 0.0198(9) 0.0118(8) -0.0015(7) 0.0090(8) 0.0023(7) 
C3 0.0240(10) 0.0221(9) 0.0197(9) 0.0013(7) 0.0174(9) 0.0062(8) 
C4 0.0199(10) 0.0247(10) 0.0248(10) -0.0074(8) 0.0160(9) -0.0115(8) 
C5 0.0202(10) 0.0236(9) 0.0164(9) -0.0074(7) 0.0111(9) -0.0066(8) 
C6 0.0275(12) 0.0105(8) 0.0328(13) -0.0062(8) 0.0161(11) -0.0004(8) 
Mn1 0.0096(2) 0.00823(18) 0.01122(19) 0.000 0.00723(17) 0.000 
N1 0.0147(8) 0.0124(7) 0.0169(8) -0.0027(6) 0.0097(7) -0.0019(6) 
O1 0.0159(6) 0.0173(6) 0.0133(6) 0.0017(5) 0.0106(6) 0.0058(5) 
S1 0.0156(2) 0.0148(2) 0.0114(2) 0.00160(15) 0.00935(19) 0.00399(16) 
S2 0.0139(2) 0.0149(2) 0.0120(2) 0.00258(15) 0.00890(18) 0.00334(16) 
  
_geom_special_details 
; 
 All esds (except the esd in the dihedral angle between two l.s. planes) 
 are estimated using the full covariance matrix.  The cell esds are taken 
 into account individually in the estimation of esds in distances, angles 
 and torsion angles; correlations between esds in cell parameters are only 
 used when they are defined by crystal symmetry.  An approximate (isotropic) 
 treatment of cell esds is used for estimating esds involving l.s. planes. 
; 
  
loop_ 
 _geom_bond_atom_site_label_1 
 _geom_bond_atom_site_label_2 
 _geom_bond_distance 
 _geom_bond_site_symmetry_2 
 _geom_bond_publ_flag 
C1 O1 1.333(2) . ? 
C1 S1 1.6932(18) . ? 
C1 S2 1.6957(18) . ? 
C2 O1 1.456(2) . ? 
C2 C3 1.500(2) . ? 
C2 H2A 0.9900 . ? 
C2 H2B 0.9900 . ? 
C3 H3A 0.9800 . ? 
C3 H3B 0.9800 . ? 
C3 H3C 0.9800 . ? 
C4 N1 1.478(2) . ? 
C4 H4A 0.9800 . ? 
C4 H4B 0.9800 . ? 
C4 H4C 0.9800 . ? 
C5 N1 1.475(2) . ? 
C5 H5A 0.9800 . ? 
C5 H5B 0.9800 . ? 
C5 H5C 0.9800 . ? 
C6 N1 1.477(2) . ? 
C6 C6 1.519(4) 2 ? 
C6 H6A 0.9900 . ? 
C6 H6B 0.9900 . ? 
Mn1 N1 2.2931(15) . ? 
Mn1 N1 2.2931(15) 2 ? 
Mn1 S1 2.5644(5) 2 ? 
Mn1 S1 2.5645(5) . ? 
Mn1 S2 2.6750(4) 2 ? 
Mn1 S2 2.6750(4) . ? 
  
loop_ 
 _geom_angle_atom_site_label_1 
 _geom_angle_atom_site_label_2 
 _geom_angle_atom_site_label_3 
 _geom_angle 
 _geom_angle_site_symmetry_1 
 _geom_angle_site_symmetry_3 
 _geom_angle_publ_flag 
O1 C1 S1 114.33(13) . . ? 
O1 C1 S2 123.05(13) . . ? 
S1 C1 S2 122.62(10) . . ? 
O1 C2 C3 106.02(14) . . ? 
O1 C2 H2A 110.5 . . ? 
C3 C2 H2A 110.5 . . ? 
O1 C2 H2B 110.5 . . ? 
C3 C2 H2B 110.5 . . ? 
H2A C2 H2B 108.7 . . ? 
C2 C3 H3A 109.5 . . ? 
C2 C3 H3B 109.5 . . ? 
H3A C3 H3B 109.5 . . ? 
C2 C3 H3C 109.5 . . ? 
H3A C3 H3C 109.5 . . ? 
H3B C3 H3C 109.5 . . ? 
N1 C4 H4A 109.5 . . ? 
N1 C4 H4B 109.5 . . ? 
H4A C4 H4B 109.5 . . ? 
N1 C4 H4C 109.5 . . ? 
H4A C4 H4C 109.5 . . ? 
H4B C4 H4C 109.5 . . ? 
N1 C5 H5A 109.5 . . ? 
N1 C5 H5B 109.5 . . ? 
H5A C5 H5B 109.5 . . ? 
N1 C5 H5C 109.5 . . ? 
H5A C5 H5C 109.5 . . ? 
H5B C5 H5C 109.5 . . ? 
N1 C6 C6 110.73(15) . 2 ? 
N1 C6 H6A 109.5 . . ? 
C6 C6 H6A 109.5 2 . ? 
N1 C6 H6B 109.5 . . ? 
C6 C6 H6B 109.5 2 . ? 
H6A C6 H6B 108.1 . . ? 
N1 Mn1 N1 79.22(8) . 2 ? 
N1 Mn1 S1 163.11(4) . 2 ? 
N1 Mn1 S1 92.57(4) 2 2 ? 
N1 Mn1 S1 92.56(4) . . ? 
N1 Mn1 S1 163.10(4) 2 . ? 
S1 Mn1 S1 98.91(2) 2 . ? 
N1 Mn1 S2 98.39(4) . 2 ? 
N1 Mn1 S2 104.16(4) 2 2 ? 
S1 Mn1 S2 69.102(15) 2 2 ? 
S1 Mn1 S2 91.558(16) . 2 ? 
N1 Mn1 S2 104.16(4) . . ? 
N1 Mn1 S2 98.39(4) 2 . ? 
S1 Mn1 S2 91.557(16) 2 . ? 
S1 Mn1 S2 69.101(15) . . ? 
S2 Mn1 S2 150.63(2) 2 . ? 
C5 N1 C6 109.59(15) . . ? 
C5 N1 C4 107.52(16) . . ? 
C6 N1 C4 110.22(16) . . ? 
C5 N1 Mn1 113.35(11) . . ? 
C6 N1 Mn1 106.08(11) . . ? 
C4 N1 Mn1 110.09(11) . . ? 
C1 O1 C2 120.38(14) . . ? 
C1 S1 Mn1 85.52(6) . . ? 
C1 S2 Mn1 81.98(6) . . ? 
  
loop_ 
 _geom_torsion_atom_site_label_1 
 _geom_torsion_atom_site_label_2 
 _geom_torsion_atom_site_label_3 
 _geom_torsion_atom_site_label_4 
 _geom_torsion 
 _geom_torsion_site_symmetry_1 
 _geom_torsion_site_symmetry_2 
 _geom_torsion_site_symmetry_3 
 _geom_torsion_site_symmetry_4 
 _geom_torsion_publ_flag 
C6 C6 N1 C5 -165.7(2) 2 . . . ? 
C6 C6 N1 C4 76.2(2) 2 . . . ? 
C6 C6 N1 Mn1 -43.0(2) 2 . . . ? 
S1 C1 O1 C2 179.53(12) . . . . ? 
S2 C1 O1 C2 0.1(2) . . . . ? 
C3 C2 O1 C1 -177.32(15) . . . . ? 
O1 C1 S1 Mn1 -170.51(13) . . . . ? 
S2 C1 S1 Mn1 8.92(10) . . . . ? 
O1 C1 S2 Mn1 170.78(15) . . . . ? 
S1 C1 S2 Mn1 -8.60(10) . . . . ? 
  
loop_ 
 _geom_hbond_atom_site_label_D 
 _geom_hbond_atom_site_label_H 
 _geom_hbond_atom_site_label_A 
 _geom_hbond_distance_DH 
 _geom_hbond_distance_HA 
 _geom_hbond_distance_DA 
 _geom_hbond_angle_DHA 
 _geom_hbond_site_symmetry_A 
C6 H6A S1  0.99 2.84 3.798(2) 162.9 1_565 
C3 H3B S1  0.98 2.84 3.765(2) 157.3 6_565 
C2 H2B S2  0.99 3.02 3.8568(19) 143.3 5_565 
  
_refine_diff_density_max    0.335 
_refine_diff_density_min   -0.225 
_refine_diff_density_rms    0.064 
  
_shelx_res_file 
; 
  
    s4581na.res created by SHELXL-2014/7 
  
TITL s4581na in C2/c 
CELL 1.54178 20.8959 8.0893 15.3732 90.000 132.491 90.000 
ZERR 4.00 0.0013 0.0004 0.0009 0.000 0.007 0.000 
LATT 7 
SYMM -x, y, -z+1/2 
SFAC C  H  N  O  S  Mn 
UNIT 48 104 8 8 16 4 
L.S. 16 
ACTA 
BOND $H 
FMAP 2 
PLAN 0 
HTAB C6 S1_$3 
EQIV $3 x, y+1, z 
HTAB C3 S1_$2 
EQIV $2 x, -y+1, z-1/2 
HTAB C2 S2_$1 
EQIV $1 -x, -y+1, -z 
CONF 
HTAB 
SIZE 0.060 0.140 0.220 
TEMP -173.000 
WGHT    0.031500 
FVAR       0.12909 
C1    1    0.108843    0.642397    0.238250    11.00000    0.00998    0.01305 = 
         0.01273   -0.00091    0.00776   -0.00067 
C2    1    0.143816    0.501564    0.135888    11.00000    0.01573    0.01983 = 
         0.01178   -0.00151    0.00904    0.00232 
AFIX  23 
H2A   2    0.164140    0.601032    0.123040    11.00000   -1.20000 
H2B   2    0.082353    0.481229    0.064042    11.00000   -1.20000 
AFIX   0 
C3    1    0.198646    0.354623    0.163273    11.00000    0.02405    0.02211 = 
         0.01966    0.00133    0.01737    0.00623 
AFIX 137 
H3A   2    0.258883    0.375451    0.235856    11.00000   -1.50000 
H3B   2    0.196032    0.335602    0.097972    11.00000   -1.50000 
H3C   2    0.176834    0.256838    0.173879    11.00000   -1.50000 
AFIX   0 
C4    1    0.153787    1.096307    0.350185    11.00000    0.01990    0.02472 = 
         0.02481   -0.00742    0.01596   -0.01152 
AFIX 137 
H4A   2    0.123405    1.098892    0.266302    11.00000   -1.50000 
H4B   2    0.194865    1.003822    0.388518    11.00000   -1.50000 
H4C   2    0.185359    1.200282    0.387484    11.00000   -1.50000 
AFIX   0 
C5    1    0.139104    1.055053    0.489365    11.00000    0.02020    0.02364 = 
         0.01642   -0.00742    0.01105   -0.00655 
AFIX 137 
H5A   2    0.176579    0.957504    0.519504    11.00000   -1.50000 
H5B   2    0.098481    1.040922    0.500551    11.00000   -1.50000 
H5C   2    0.174841    1.153421    0.532255    11.00000   -1.50000 
AFIX   0 
C6    1    0.033577    1.222193    0.316979    11.00000    0.02747    0.01048 = 
         0.03282   -0.00620    0.01612   -0.00041 
AFIX  23 
H6A   2    0.069423    1.323463    0.345810    11.00000   -1.20000 
H6B   2    0.003859    1.222794    0.346788    11.00000   -1.20000 
AFIX   0 
MN1   6    0.000000    0.856693    0.250000    10.50000    0.00964    0.00823 = 
         0.01122    0.00000    0.00723    0.00000 
N1    3    0.090060    1.075086    0.362623    11.00000    0.01466    0.01236 = 
         0.01686   -0.00269    0.00972   -0.00190 
O1    4    0.153070    0.524020    0.237915    11.00000    0.01587    0.01732 = 
         0.01329    0.00173    0.01061    0.00577 
S1    5    0.126437    0.650619    0.363036    11.00000    0.01563    0.01482 = 
         0.01136    0.00160    0.00935    0.00399 
S2    5    0.039943    0.772873    0.123178    11.00000    0.01392    0.01492 = 
         0.01200    0.00258    0.00890    0.00334 
HKLF 4 1 1 0 0 0 1 0 0 0 1 
  
REM  s4581na in C2/c 
REM R1 =  0.0261 for    1670 Fo > 4sig(Fo)  and  0.0301 for all    1868 data 
REM     99 parameters refined using      0 restraints 
  
END 
  
WGHT      0.0315      0.0000 
  
REM Instructions for potential hydrogen bonds 
HTAB C2 S2_$1 
HTAB C3 S1_$2 
HTAB C6 S1_$3 
  
REM Highest difference peak  0.335,  deepest hole -0.225,  1-sigma level  0.064 
Q1    1   0.1170  0.6530  0.3001  11.00000  0.05    0.34 
Q2    1   0.0908  0.7731  0.3516  11.00000  0.05    0.32 
Q3    1   0.0515  1.3071  0.3716  11.00000  0.05    0.29 
Q4    1   0.0000  1.2370  0.2500  10.50000  0.05    0.27 
Q5    1   0.0600  1.1479  0.3381  11.00000  0.05    0.25 
Q6    1   0.0712  0.6560  0.1808  11.00000  0.05    0.24 
Q7    1   0.0573  0.9926  0.3095  11.00000  0.05    0.24 
Q8    1   0.1712  0.4199  0.1583  11.00000  0.05    0.23 
Q9    1   0.1178  1.0731  0.4299  11.00000  0.05    0.21 
Q10   1  -0.0204  0.7731  0.0378  11.00000  0.05    0.20 
Q11   1   0.0537  1.3364  0.2877  11.00000  0.05    0.20 
Q12   1   0.2323  0.4378  0.3189  11.00000  0.05    0.20 
Q13   1   0.1378  0.5019  0.3300  11.00000  0.05    0.19 
Q14   1   0.1856  0.8181  0.5197  11.00000  0.05    0.19 
Q15   1   0.0726  0.6748  0.4207  11.00000  0.05    0.19 
Q16   1   0.0139  0.6299  0.0101  11.00000  0.05    0.19 
Q17   1   0.0996  0.7195  0.2085  11.00000  0.05    0.19 
Q18   1   0.1383  0.8407  0.2119  11.00000  0.05    0.19 
Q19   1  -0.0097  0.8921  0.0726  11.00000  0.05    0.19 
Q20   1   0.0000  0.6110  0.2500  10.50000  0.05    0.18 
; 
_shelx_res_checksum   28801 
  
_shelx_hkl_file 
; 
  -1   1   0   17.89    0.75 
  -2   2   0  385.35   11.41 
  -3   3   0  311.65    9.83 
  -3   3   0  335.12   11.31 
   3  -3   0  319.03    8.20 
   4  -4   0   17.50    1.30 
   5  -5   0   16.39    1.39 
   6  -6   0   32.51    1.84 
   7  -7   0    0.92    1.04 
  -8   8   0   17.16    1.89 
   8  -8   0   19.05    1.56 
 -10   8   1   28.22    2.46 
   9  -7  -1    6.19    1.24 
   8  -6  -1   27.91    2.18 
   7  -5  -1  121.77    3.70 
   6  -4  -1    1.43    0.62 
   5  -3  -1  176.13    6.96 
   5  -3  -1  171.68    4.65 
  -5   3   1  172.94    6.78 
  -5   3   1  170.15    5.71 
  -4   2   1  948.18   27.65 
  -4   2   1  956.50   30.58 
   2   0  -1    0.11    0.15 
  -2   0   1    0.11    0.19 
   1   1  -1  363.67   10.58 
  -1  -1   1  362.07   11.61 
   0   2  -1   66.91    2.38 
  -1   3  -1    2.18    0.60 
   1  -3   1    3.26    0.73 
  -2   4  -1   23.71    1.58 
   2  -4   1   20.79    1.51 
   3  -5   1   38.70    2.15 
   4  -6   1    7.29    1.16 
  -5   7  -1   11.66    1.93 
  -5   7  -1    7.85    1.99 
   5  -7   1    9.81    1.09 
  -6   8  -1   18.08    2.02 
   6  -8   1   15.34    1.57 
  -7   9  -1   88.20    2.97 
 -12   8   2    2.01    0.96 
  11  -7  -2    8.29    1.28 
  10  -6  -2  106.15    4.04 
   9  -5  -2    1.14    0.88 
   8  -4  -2  293.77    7.32 
   8  -4  -2  282.54    8.30 
   7  -3  -2  320.38    7.95 
  -7   3   2  310.13   10.01 
  -7   3   2  322.53   11.57 
   6  -2  -2  266.65    6.70 
   6  -2  -2  270.39   10.21 
  -6   2   2  276.44    9.57 
  -5   1   2   23.23    1.46 
  -4   0   2   24.20    1.18 
   3   1  -2  576.85   16.64 
  -3  -1   2  564.69   18.17 
   2   2  -2   32.52    1.53 
   1   3  -2    2.57    0.67 
  -1  -3   2    2.23    0.77 
   0   4  -2   77.30    3.16 
   0  -4   2   75.70    2.93 
   1  -5   2   -0.88    0.85 
   2  -6   2    0.02    1.00 
  -3   7  -2   93.90    4.68 
  -3   7  -2   89.69    4.68 
   3  -7   2   95.19    3.61 
  -4   8  -2    4.05    1.26 
  -4   8  -2    3.00    1.45 
  -4   8  -2    2.69    1.33 
   4  -8   2    4.04    1.17 
  -5   9  -2   32.70    1.52 
  13  -7  -3    7.83    1.12 
  12  -6  -3    2.79    1.04 
  11  -5  -3  123.38    4.41 
  10  -4  -3   41.44    2.09 
  -9   3   3   63.29    2.99 
  -9   3   3   62.49    3.75 
  -8   2   3  177.41    6.92 
  -7   1   3   89.15    3.71 
  -6   0   3    0.17    0.52 
  -5  -1   3  208.46    7.00 
   4   2  -3   26.36    1.45 
  -4  -2   3   30.04    1.70 
   3   3  -3  129.78    4.51 
   2   4  -3   62.92    2.78 
  -2  -4   3   56.54    2.65 
  -1  -5   3  233.18    7.04 
   0  -6   3  119.09    4.61 
  -1   7  -3   -1.27    1.13 
  -1   7  -3   -0.01    1.37 
  -1   7  -3    0.31    1.48 
   1  -7   3    0.45    1.16 
  -2   8  -3   60.02    3.49 
  -2   8  -3   53.39    2.92 
  -2   8  -3   56.63    3.23 
  -3   9  -3    0.66    0.78 
  -3   9  -3    0.79    0.51 
  -3   9  -3    0.99    0.70 
  15  -7  -4   22.45    1.36 
 -15   7   4   22.44    2.10 
  14  -6  -4   23.90    1.92 
  13  -5  -4   18.79    1.71 
  12  -4  -4    1.76    0.97 
  11  -3  -4   55.91    2.39 
 -11   3   4   57.73    3.88 
 -10   2   4  338.08   12.27 
  -9   1   4  120.85    4.95 
  -8   0   4  241.10    8.36 
  -7  -1   4  277.19    9.33 
   6   2  -4   22.07    1.43 
  -6  -2   4   22.17    1.56 
   5   3  -4  106.02    3.97 
   4   4  -4  250.26    8.33 
   2   6  -4   66.18    3.15 
  -2  -6   4   61.41    3.41 
   1   7  -4  228.14    7.91 
   1   7  -4  226.10    8.78 
   1   7  -4  227.65    7.44 
  -1  -7   4  234.49    7.34 
   0   8  -4    0.71    1.07 
   0   8  -4   -0.14    1.18 
   0   8  -4   -0.01    1.05 
  -1   9  -4   64.85    2.91 
  -1   9  -4   68.28    2.49 
  16  -6  -5   34.30    1.92 
 -16   6   5   37.10    3.24 
  15  -5  -5   22.60    1.77 
  14  -4  -5    3.88    1.07 
  13  -3  -5   41.00    2.05 
 -12   2   5   58.71    3.70 
 -11   1   5  369.61   13.06 
 -10   0   5   -0.12    0.70 
  -9  -1   5   30.59    1.85 
  -8  -2   5  292.18   10.13 
  -7  -3   5   15.53    1.66 
   6   4  -5   41.10    2.43 
   4   6  -5   -0.20    1.01 
   4   6  -5    0.44    1.32 
   4   6  -5    0.62    1.08 
   3   7  -5    0.56    1.09 
   3   7  -5   -0.54    1.28 
   3   7  -5    0.58    1.08 
  -3  -7   5    0.00    1.56 
   2   8  -5   54.39    2.55 
   2   8  -5   55.47    3.35 
   2   8  -5   53.98    2.68 
   1   9  -5    0.62    0.54 
   1   9  -5    1.54    0.96 
   1   9  -5    0.29    0.81 
  18  -6  -6    4.73    0.78 
 -18   6   6    3.48    1.27 
  17  -5  -6   31.44    1.93 
  16  -4  -6   43.53    2.37 
  16  -4  -6   44.68    2.41 
  15  -3  -6   15.38    1.72 
  15  -3  -6   10.37    1.23 
  14  -2  -6   15.21    1.37 
 -13   1   6   49.01    3.21 
 -12   0   6  159.38    6.44 
 -11  -1   6   77.33    3.55 
 -10  -2   6   17.69    1.65 
   8   4  -6    2.47    0.91 
   7   5  -6   17.97    1.49 
   7   5  -6   20.79    1.54 
   6   6  -6   12.83    1.45 
   6   6  -6    7.41    1.49 
   6   6  -6   13.60    1.95 
   6   6  -6    9.59    1.25 
   5   7  -6    9.36    1.19 
   5   7  -6    5.83    1.43 
   5   7  -6   11.43    1.41 
   5   7  -6    5.57    1.52 
   4   8  -6   11.08    1.61 
   4   8  -6   15.50    1.34 
   4   8  -6   15.55    1.74 
   3   9  -6    0.56    0.88 
   3   9  -6    1.67    0.83 
  19  -5  -7   23.92    1.53 
 -19   5   7   22.99    2.42 
  18  -4  -7   21.86    1.70 
  18  -4  -7   21.09    1.70 
  17  -3  -7   39.54    2.23 
  17  -3  -7   39.30    2.30 
  16  -2  -7   25.00    1.98 
  16  -2  -7   18.62    1.54 
  15  -1  -7   14.26    1.35 
  14   0  -7    0.12    0.74 
 -14   0   7   -0.34    0.98 
 -13  -1   7    0.49    0.84 
 -12  -2   7   47.31    2.87 
  11   3  -7    1.93    0.80 
 -11  -3   7    1.14    1.01 
  10   4  -7   29.65    1.75 
  10   4  -7   30.28    1.51 
   9   5  -7   56.85    2.37 
   9   5  -7   55.53    2.49 
   8   6  -7    1.11    0.60 
   8   6  -7    1.16    1.28 
   8   6  -7    0.88    0.89 
   8   6  -7    1.76    1.17 
   7   7  -7    1.04    0.87 
   7   7  -7    3.83    1.42 
   7   7  -7    0.56    1.08 
   6   8  -7   37.97    2.71 
   6   8  -7   40.82    2.35 
   6   8  -7   39.07    1.69 
   5   9  -7   47.40    2.25 
   5   9  -7   44.99    1.99 
 -21   5   8    0.32    0.95 
  20  -4  -8    9.00    1.00 
  20  -4  -8    9.43    1.10 
 -20   4   8   10.15    1.96 
  19  -3  -8  142.65    4.64 
  19  -3  -8  132.14    4.71 
  18  -2  -8    0.72    0.93 
  18  -2  -8    0.27    0.82 
  17  -1  -8    1.17    0.89 
  17  -1  -8    2.93    1.03 
  16   0  -8   20.47    1.56 
  15   1  -8    7.99    1.05 
  14   2  -8   19.42    1.51 
  13   3  -8   67.56    2.80 
  12   4  -8   49.70    1.75 
  12   4  -8   49.60    2.33 
  11   5  -8   26.45    1.80 
  11   5  -8   28.00    1.98 
  11   5  -8   24.41    1.40 
  11   5  -8   27.34    2.20 
  10   6  -8   -0.17    1.19 
  10   6  -8    1.06    1.23 
  10   6  -8    1.58    1.10 
  10   6  -8    0.64    0.67 
   9   7  -8   52.43    3.24 
   9   7  -8   49.95    2.65 
   9   7  -8   51.76    1.82 
   8   8  -8   12.49    1.29 
   8   8  -8   10.54    1.42 
   7   9  -8    1.04    0.62 
   7   9  -8    1.63    0.51 
  22  -4  -9   19.17    1.21 
  22  -4  -9   17.74    1.11 
 -22   4   9   17.30    1.75 
  21  -3  -9   30.57    1.77 
  21  -3  -9   29.35    1.72 
 -21   3   9   19.18    2.26 
  20  -2  -9  127.13    4.41 
  20  -2  -9  115.75    4.14 
  19  -1  -9   34.02    2.16 
  19  -1  -9   39.05    2.19 
  18   0  -9   -0.02    0.89 
  18   0  -9    0.28    0.92 
  17   1  -9  131.11    4.73 
  17   1  -9  136.65    4.54 
  17   1  -9  133.12    4.70 
  16   2  -9    5.02    1.36 
  16   2  -9    5.85    1.11 
 -16  -2   9    6.26    2.95 
  15   3  -9   24.49    2.03 
  15   3  -9   24.26    1.90 
  14   4  -9    0.48    0.81 
  14   4  -9    1.08    0.98 
  14   4  -9    0.22    1.05 
  13   5  -9    6.87    1.44 
  13   5  -9    6.17    1.27 
  13   5  -9    6.22    1.11 
  12   6  -9  161.13    5.32 
  12   6  -9  159.05    5.54 
  11   7  -9    7.32    1.13 
  10   8  -9   60.23    2.80 
  10   8  -9   58.28    2.30 
  23  -3 -10    6.25    0.74 
  23  -3 -10    5.74    0.75 
 -23   3  10    6.41    1.25 
  22  -2 -10   33.25    1.84 
  22  -2 -10   33.93    1.95 
  21  -1 -10   37.28    2.12 
  21  -1 -10   39.15    2.27 
  20   0 -10   55.43    2.74 
  20   0 -10   66.06    2.91 
  19   1 -10    1.52    0.99 
  19   1 -10    2.98    1.06 
  19   1 -10    2.37    1.00 
  18   2 -10   65.33    3.13 
  18   2 -10   73.97    3.07 
  18   2 -10   69.81    3.00 
  17   3 -10    8.80    1.49 
  17   3 -10    8.30    1.29 
  17   3 -10    6.41    1.14 
  16   4 -10   54.04    2.62 
  16   4 -10   48.29    2.79 
  16   4 -10   50.44    2.14 
  15   5 -10   15.20    1.66 
  15   5 -10   15.14    1.52 
  15   5 -10   14.83    1.24 
  14   6 -10    9.27    1.35 
  14   6 -10   11.48    1.15 
  13   7 -10   50.59    2.03 
  24  -2 -11    1.30    0.57 
  24  -2 -11    1.62    0.63 
  23  -1 -11    2.10    0.78 
  23  -1 -11    1.81    0.80 
  22   0 -11    0.17    0.82 
  22   0 -11    0.73    0.80 
  21   1 -11    7.24    1.20 
  21   1 -11    5.95    1.18 
  21   1 -11    5.53    1.06 
  20   2 -11   52.03    2.47 
  20   2 -11   46.93    2.50 
  20   2 -11   42.96    2.44 
  19   3 -11    1.25    0.94 
  19   3 -11    2.34    1.01 
  19   3 -11    3.54    1.21 
  18   4 -11    1.30    1.12 
  18   4 -11    0.57    0.94 
  17   5 -11   45.36    1.55 
  17   5 -11   48.16    2.52 
  17   5 -11   45.23    2.25 
  16   6 -11    6.15    1.04 
  15   7 -11   10.90    0.97 
  25  -1 -12    7.43    0.75 
  24   0 -12    6.12    0.87 
  24   0 -12    8.89    0.92 
  23   1 -12   33.03    1.79 
  23   1 -12   34.64    1.89 
  22   2 -12    2.90    0.92 
  22   2 -12    2.40    0.87 
  22   2 -12    4.13    0.99 
  21   3 -12   13.03    1.30 
  21   3 -12   11.61    1.20 
  21   3 -12   11.44    1.37 
  20   4 -12   56.85    2.64 
  20   4 -12   53.32    2.34 
  19   5 -12    6.17    0.95 
  19   5 -12    2.43    0.89 
  18   6 -12   61.87    2.37 
  25   1 -13    1.51    0.52 
  24   2 -13   59.41    2.20 
  24   2 -13   57.56    2.15 
  23   3 -13   24.93    1.45 
  23   3 -13   22.10    1.32 
  22   4 -13    0.45    0.65 
  22   4 -13    0.02    0.63 
  21   5 -13   76.76    2.70 
  21   5 -14    3.04    0.60 
  22   4 -14   39.69    1.75 
  23   3 -14   32.93    1.61 
  24   2 -14    3.94    0.65 
  24   2 -14    4.58    0.69 
  25   1 -14    3.15    0.57 
  18   6 -13   23.60    1.31 
  19   5 -13   86.42    3.17 
  20   4 -13   19.67    1.56 
  20   4 -13   14.04    1.14 
  21   3 -13   48.54    2.24 
  21   3 -13   45.75    2.36 
  21   3 -13   47.06    2.12 
  22   2 -13   20.88    1.60 
  22   2 -13   20.34    1.47 
  22   2 -13   16.55    1.38 
  23   1 -13   37.38    1.89 
  23   1 -13   43.10    2.09 
  23   1 -13   40.45    1.99 
  24   0 -13   -0.10    0.60 
  24   0 -13    0.08    0.59 
  25  -1 -13    0.95    0.52 
  16   6 -12    9.64    1.09 
  16   6 -12    6.87    0.68 
  17   5 -12   -0.32    0.88 
  17   5 -12   -0.14    0.57 
  17   5 -12    1.78    0.96 
  18   4 -12   19.70    1.26 
  18   4 -12   18.03    1.70 
  18   4 -12   22.95    1.72 
  19   3 -12    1.10    0.57 
  19   3 -12    0.42    1.06 
  19   3 -12    0.53    0.93 
  19   3 -12    0.02    0.86 
  20   2 -12    1.27    1.06 
  20   2 -12    0.50    0.92 
  20   2 -12    0.27    0.88 
  21   1 -12   44.01    2.22 
  21   1 -12   43.65    2.36 
  21   1 -12   41.83    2.38 
  22   0 -12   98.65    3.52 
  22   0 -12  100.58    3.76 
  23  -1 -12   32.50    1.85 
  23  -1 -12   30.00    1.72 
  24  -2 -12   15.19    1.09 
  13   7 -11    4.47    0.79 
  14   6 -11    5.28    1.10 
  14   6 -11    5.94    1.02 
  15   5 -11    9.74    1.21 
  15   5 -11   12.40    1.26 
  15   5 -11    8.62    1.34 
  16   4 -11    7.49    1.09 
  16   4 -11    7.02    1.40 
  16   4 -11    6.93    1.19 
  17   3 -11    3.26    1.22 
  17   3 -11    2.82    1.01 
  17   3 -11    4.97    1.11 
 -18  -2  11    3.65    3.28 
  18   2 -11    7.02    1.21 
  18   2 -11    6.74    1.21 
  18   2 -11    7.44    1.41 
 -19  -1  11   86.07    8.10 
  19   1 -11  102.56    3.77 
  19   1 -11  105.38    4.01 
  19   1 -11  102.14    3.90 
 -20   0  11    1.62    3.30 
  20   0 -11   -0.33    0.94 
  20   0 -11   -0.17    0.94 
  20   0 -11   -0.37    0.89 
  21  -1 -11    6.21    1.08 
  21  -1 -11    7.63    1.26 
  22  -2 -11  107.95    3.65 
  22  -2 -11  104.33    3.75 
 -23   3  11   11.43    1.54 
  23  -3 -11   12.05    1.00 
  23  -3 -11   14.48    1.15 
  10   8 -10    0.73    0.71 
  10   8 -10    1.40    0.64 
  11   7 -10   20.10    1.57 
  12   6 -10    2.26    1.13 
  12   6 -10    1.67    1.02 
  13   5 -10   26.86    1.05 
  13   5 -10   28.68    2.00 
  13   5 -10   29.65    2.23 
  13   5 -10   30.20    2.05 
  14   4 -10   10.82    1.31 
  14   4 -10   12.14    1.62 
  15   3 -10   16.80    1.55 
  15   3 -10   12.85    1.54 
  15   3 -10   13.50    1.42 
 -16  -2  10  190.02   10.82 
  16   2 -10  194.77    6.47 
  16   2 -10  202.28    6.09 
  16   2 -10  191.86    6.32 
 -17  -1  10   -1.36    2.45 
  17   1 -10    0.17    0.98 
  17   1 -10    1.44    0.84 
  17   1 -10    0.46    0.87 
  18   0 -10  338.02   10.24 
  18   0 -10  336.40    9.84 
  18   0 -10  350.63   10.20 
  19  -1 -10    2.83    1.03 
  19  -1 -10    2.00    1.03 
 -20   2  10   19.70    2.60 
  20  -2 -10   15.95    1.37 
  20  -2 -10   16.49    1.51 
 -21   3  10  111.50    5.51 
  21  -3 -10  123.38    3.96 
  21  -3 -10  115.23    4.00 
 -22   4  10    4.46    1.26 
  22  -4 -10    5.13    0.74 
   8   8  -9   -0.13    0.75 
   8   8  -9    1.91    0.92 
   9   7  -9    2.51    0.71 
   9   7  -9    2.10    1.21 
   9   7  -9    2.34    1.08 
  10   6  -9   64.45    3.84 
  10   6  -9   54.97    2.97 
  10   6  -9   59.71    2.45 
  11   5  -9   13.99    1.50 
  11   5  -9   12.28    1.17 
  11   5  -9   12.13    1.52 
  11   5  -9    7.08    1.25 
  12   4  -9   69.54    2.53 
  12   4  -9   67.72    2.78 
  13   3  -9   24.09    1.33 
  13   3  -9   25.31    1.80 
 -14  -2   9   31.90    4.47 
  14   2  -9   24.91    1.61 
  15   1  -9   60.80    2.59 
  16   0  -9   -0.82    0.68 
  17  -1  -9  131.70    4.68 
  17  -1  -9  131.97    4.43 
  18  -2  -9   18.60    1.63 
  18  -2  -9   20.23    1.72 
  19  -3  -9    0.40    0.86 
  19  -3  -9    0.47    0.86 
 -20   4   9   47.41    3.61 
  20  -4  -9   48.08    2.23 
  20  -4  -9   49.57    2.24 
 -21   5   9    9.73    1.47 
   6   8  -8   14.99    1.16 
   6   8  -8   14.47    1.41 
   6   8  -8   17.94    1.78 
   7   7  -8    9.95    1.24 
   7   7  -8   13.28    1.72 
   7   7  -8   12.30    1.79 
   8   6  -8  122.90    4.24 
   8   6  -8  111.16    5.32 
   8   6  -8  124.76    4.23 
   8   6  -8  122.50    4.77 
   9   5  -8   10.31    1.26 
   9   5  -8   11.34    1.26 
   9   5  -8   10.83    1.55 
   9   5  -8    8.50    1.10 
  10   4  -8  117.73    3.86 
  10   4  -8  114.88    3.93 
  11   3  -8   75.06    2.80 
 -12  -2   8   97.79    6.39 
 -12  -2   8  100.07    4.80 
 -13  -1   8   11.59    1.71 
 -14   0   8   11.21    1.84 
  14   0  -8   11.67    1.11 
  15  -1  -8    8.55    1.15 
  16  -2  -8   19.25    1.59 
  17  -3  -8    3.07    1.03 
  17  -3  -8    3.42    0.97 
  18  -4  -8   13.64    1.40 
 -19   5   8    0.93    1.41 
  19  -5  -8    1.42    0.77 
 -20   6   8    3.13    0.93 
   3   9  -7    3.64    0.78 
   4   8  -7   -0.75    1.10 
   4   8  -7    0.79    0.82 
   4   8  -7    0.86    1.07 
   5   7  -7    0.48    0.91 
   5   7  -7    1.83    1.06 
   5   7  -7    0.12    1.21 
   6   6  -7    0.98    1.32 
   6   6  -7    0.91    1.05 
   6   6  -7   -1.54    1.00 
   7   5  -7   71.83    2.96 
   8   4  -7    4.54    0.92 
  -9  -3   7    1.58    1.16 
 -10  -2   7  111.05    4.81 
 -10  -2   7  103.06    6.16 
 -11  -1   7   93.21    4.24 
 -12   0   7   -0.10    0.86 
 -13   1   7    0.83    1.13 
  14  -2  -7    1.00    0.77 
  15  -3  -7  218.91    6.64 
  16  -4  -7   26.04    1.93 
  17  -5  -7   26.53    1.85 
 -18   6   7   78.92    4.04 
  18  -6  -7   76.24    2.74 
   1   9  -6   10.93    1.11 
   2   8  -6   22.69    1.73 
   2   8  -6   16.43    1.39 
   2   8  -6   10.58    1.54 
  -3  -7   6   17.37    2.06 
   3   7  -6   17.37    1.79 
   3   7  -6   16.56    2.27 
   3   7  -6   12.59    1.63 
  -4  -6   6    0.81    1.41 
   4   6  -6    1.79    1.38 
   4   6  -6    1.43    1.23 
   4   6  -6    1.46    1.17 
   5   5  -6    7.58    1.28 
  -7  -3   6   45.52    2.87 
  -8  -2   6  104.73    5.73 
  -8  -2   6  107.79    4.58 
  -9  -1   6  331.19   11.44 
 -10   0   6  154.96    6.12 
 -11   1   6   99.29    4.67 
 -12   2   6   35.37    2.94 
 -13   3   6    1.56    1.32 
  13  -3  -6    1.65    0.83 
  14  -4  -6   57.85    2.68 
  15  -5  -6    2.19    1.04 
 -16   6   6    2.59    1.55 
  16  -6  -6    3.01    0.89 
 -17   7   6   51.35    2.66 
  -1   9  -5    5.17    0.88 
   0   8  -5   33.85    2.28 
   0   8  -5   35.58    2.36 
   0   8  -5   33.16    2.56 
  -1  -7   5    3.38    1.27 
   1   7  -5    4.77    1.36 
   1   7  -5    1.46    1.45 
   1   7  -5    2.69    1.53 
  -2  -6   5   44.60    3.01 
   2   6  -5   46.27    3.39 
   2   6  -5   40.65    2.74 
   2   6  -5   44.48    3.16 
  -3  -5   5   73.84    3.45 
  -4  -4   5    0.51    1.01 
   4   4  -5    1.14    0.74 
  -6  -2   5   40.66    2.34 
  -6  -2   5   38.74    3.09 
  -7  -1   5  116.89    4.53 
  -8   0   5   -0.46    0.69 
  -9   1   5   33.48    2.27 
 -10   2   5   58.75    3.45 
 -11   3   5    2.05    1.09 
 -11   3   5    1.65    1.36 
  12  -4  -5    3.23    0.91 
  13  -5  -5    9.94    1.37 
  14  -6  -5    7.55    1.19 
 -15   7   5    6.64    1.41 
  15  -7  -5    7.00    0.92 
  -2   8  -4    4.89    1.30 
  -2   8  -4    2.60    1.23 
  -2   8  -4    2.17    1.19 
   1  -7   4  216.99    6.35 
  -1   7  -4  210.53    8.25 
  -1   7  -4  203.27    7.69 
   0  -6   4   30.87    2.39 
   0   6  -4   22.40    2.34 
   0   6  -4   30.41    2.82 
  -1  -5   4   22.35    1.93 
  -2  -4   4  301.78    8.42 
   3   3  -4   25.21    1.50 
  -4  -2   4    2.07    0.89 
   4   2  -4    2.92    0.58 
  -5  -1   4    9.15    1.01 
  -6   0   4  106.91    4.13 
  -7   1   4  307.12   10.58 
  -8   2   4   94.01    4.29 
   8  -2  -4   92.35    2.62 
  -9   3   4   61.24    2.97 
  -9   3   4   58.49    3.64 
   9  -3  -4   61.60    1.97 
  10  -4  -4   13.09    1.32 
  11  -5  -4   17.20    1.53 
  12  -6  -4   43.20    2.54 
 -13   7   4    8.15    1.69 
  13  -7  -4    5.78    1.05 
   4  -8   3    1.21    0.94 
  -4   8  -3    1.59    1.08 
  -4   8  -3    1.23    1.27 
   3  -7   3    4.21    0.93 
  -3   7  -3    3.70    1.77 
  -3   7  -3    3.79    1.58 
   2  -6   3  116.63    4.27 
  -2   6  -3  120.07    5.57 
   1  -5   3    0.22    0.91 
   0  -4   3    0.08    0.81 
  -1  -3   3  280.11    7.62 
   1   3  -3  290.01    8.79 
   2   2  -3   86.77    2.98 
  -3  -1   3   81.33    3.14 
  -4   0   3    0.63    0.59 
  -5   1   3  201.62    6.95 
   5  -1  -3  194.76    5.07 
  -6   2   3  125.29    5.19 
   6  -2  -3  135.66    3.57 
  -7   3   3  100.75    4.55 
  -7   3   3   88.67    3.68 
   7  -3  -3   89.96    2.81 
  -8   4   3    0.50    0.88 
   8  -4  -3   -0.17    0.52 
   9  -5  -3   80.11    2.64 
   9  -5  -3   79.84    3.17 
  10  -6  -3   12.59    1.58 
  11  -7  -3    0.46    0.99 
 -12   8   3   13.48    1.50 
  12  -8  -3   13.35    1.10 
   6  -8   2   37.70    2.15 
  -6   8  -2   35.41    2.81 
   5  -7   2    1.34    1.05 
  -5   7  -2    2.72    1.48 
   4  -6   2   14.97    1.38 
  -4   6  -2   16.58    2.24 
   3  -5   2   48.60    2.38 
   2  -4   2   58.13    2.42 
   1  -3   2  301.38    7.87 
  -1   3  -2  300.71    9.15 
   0   2  -2   17.81    0.96 
  -1  -1   2   54.58    2.23 
   1   1  -2   56.96    1.85 
  -2   0   2  544.38   16.92 
   2   0  -2  519.42   16.94 
  -3   1   2  565.34   18.16 
  -4   2   2   22.35    1.62 
  -4   2   2   24.35    1.37 
   4  -2  -2   23.48    1.07 
  -5   3   2  309.77    9.55 
  -5   3   2  295.21   10.76 
   5  -3  -2  300.36    7.70 
  -6   4   2   15.66    1.51 
   6  -4  -2   14.15    1.12 
   7  -5  -2   43.95    2.06 
   8  -6  -2   95.80    3.82 
   8  -6  -2   96.95    3.15 
   9  -7  -2   11.67    1.51 
 -10   8   2    2.92    1.32 
  10  -8  -2    3.74    1.00 
   8  -8   1   12.66    1.19 
  -8   8  -1   12.82    1.62 
   7  -7   1    3.07    1.14 
   5  -5   1    5.53    0.85 
   4  -4   1   32.84    1.70 
   3  -3   1    1.34    0.59 
   3  -3   1    1.97    1.05 
  -3   3  -1    1.91    0.54 
   2  -2   1  585.51   14.28 
  -2   2  -1  594.73   17.13 
  -1   1  -1  315.59    9.10 
   0   0   1   -0.02    0.17 
   0   0  -1    0.04    0.19 
  -1   1   1  365.41   11.76 
  -1   1   1  373.86   10.71 
   1  -1  -1  357.56   11.78 
  -2   2   1  159.39    5.65 
  -2   2   1  154.52    5.00 
  -3   3   1    3.13    1.00 
  -3   3   1    2.48    0.72 
   3  -3  -1    1.02    0.60 
  -4   4   1   14.67    1.46 
   4  -4  -1   13.48    1.15 
   5  -5  -1   16.11    1.38 
   6  -6  -1  159.01    4.96 
   7  -7  -1   40.56    1.98 
  -8   8   1    8.49    1.58 
   8  -8  -1    7.51    1.19 
  -9   9   1   22.18    1.30 
 -10   8   0    0.65    0.95 
   9  -7   0    8.31    1.25 
   8  -6   0  108.29    4.10 
   7  -5   0   43.36    1.52 
   7  -5   0   42.71    2.18 
   6  -4   0    2.43    0.60 
   5  -3   0  275.50   10.58 
   5  -3   0  272.71    6.95 
   4  -2   0  455.67   10.72 
  -4   2   0  428.43   12.99 
   2   0   0  446.72   12.66 
  -2   0   0  431.02   12.65 
   1   1   0   19.96    0.79 
   1   1   0   19.39    0.90 
  -1  -1   0   18.08    0.89 
   0   2   0   48.70    2.10 
   0   2   0   45.92    1.86 
  -1   3   0   57.39    2.72 
  -1   3   0   53.92    2.34 
   1  -3   0   53.93    2.06 
  -2   4   0    5.59    0.94 
   2  -4   0    5.71    0.94 
   3  -5   0   98.22    3.56 
   4  -6   0   34.51    2.21 
  -5   7   0   89.54    4.74 
  -5   7   0   89.81    4.66 
   5  -7   0   93.84    3.47 
  -6   8   0   19.39    2.04 
   6  -8   0   14.50    1.57 
  -7   9   0    1.20    0.67 
  11  -7  -1   -0.23    0.87 
  10  -6  -1   34.54    2.34 
   9  -5  -1  454.31   12.80 
   8  -4  -1   54.93    2.36 
   7  -3  -1  262.46   10.40 
   7  -3  -1  263.27    6.39 
  -7   3   1  256.09    9.81 
   6  -2  -1  203.25    8.17 
   6  -2  -1  206.94    4.99 
   3   1  -1    2.33    0.48 
  -3  -1   1    1.66    0.26 
   2   2  -1  152.47    4.88 
   2   2  -1  148.25    5.12 
   1   3  -1    4.02    0.77 
   1   3  -1    4.28    0.90 
   0   4  -1   77.60    3.20 
   0  -4   1   73.20    2.84 
  -1   5  -1    3.48    1.13 
   1  -5   1    3.25    1.04 
   2  -6   1    2.51    1.18 
  -3   7  -1   63.08    3.66 
  -3   7  -1   53.60    3.64 
  -3   7  -1   55.48    3.65 
   3  -7   1   56.48    2.94 
  -4   8  -1   13.33    1.81 
  -4   8  -1   11.13    1.71 
  -4   8  -1   12.22    1.69 
   4  -8   1   17.34    1.70 
  -5   9  -1    5.62    0.97 
  -5   9  -1    4.93    0.78 
   5  -9   1    4.40    0.89 
  13  -7  -2   29.96    1.72 
  12  -6  -2    2.35    1.04 
  11  -5  -2   -0.01    0.87 
  10  -4  -2  351.51   10.06 
  -9   3   2   99.11    4.95 
   8  -2  -2    2.01    1.14 
  -8   2   2    0.97    0.85 
   7  -1  -2    1.64    0.91 
  -7   1   2    1.91    0.70 
  -6   0   2  165.74    5.58 
   5   1  -2   24.80    1.29 
  -5  -1   2   21.08    1.03 
   4   2  -2   21.65    1.35 
  -4  -2   2   23.75    1.35 
   3   3  -2   70.73    2.92 
   2   4  -2  475.88   15.79 
   2   4  -2  467.61   14.56 
   1   5  -2   18.55    1.85 
  -1  -5   2   17.63    1.75 
   0   6  -2   63.24    3.04 
   0  -6   2   54.60    3.06 
  -1   7  -2   21.27    2.40 
  -1   7  -2   18.55    1.96 
  -1   7  -2   20.96    2.11 
   1  -7   2   18.26    1.91 
  -2   8  -2   20.41    1.90 
  -2   8  -2   20.94    2.19 
  -2   8  -2   23.15    2.05 
  -3   9  -2   -0.24    0.84 
  -3   9  -2    0.46    0.76 
   3  -9   2    0.32    0.84 
  14  -6  -3   14.92    1.35 
  13  -5  -3    4.49    1.05 
  12  -4  -3   19.49    1.59 
  11  -3  -3   38.24    1.97 
 -11   3   3   41.54    3.29 
 -10   2   3    2.35    1.12 
  -9   1   3   58.05    2.91 
  -8   0   3    0.29    0.53 
  -7  -1   3   87.00    3.24 
   6   2  -3  123.42    4.41 
  -6  -2   3  127.72    4.60 
   5   3  -3  146.02    5.13 
   4   4  -3    1.18    0.75 
   4   4  -3    0.85    0.92 
   3   5  -3  479.60   15.20 
   2   6  -3   21.55    1.74 
   1   7  -3   39.76    2.74 
   1   7  -3   44.14    3.28 
   1   7  -3   40.59    2.55 
  -1  -7   3   35.87    2.72 
   0   8  -3   55.61    2.83 
   0   8  -3   55.18    3.43 
   0   8  -3   52.16    2.83 
  -1   9  -3    3.54    1.05 
  -1   9  -3    4.40    0.85 
   1  -9   3    3.28    0.92 
  16  -6  -4   44.80    2.08 
  15  -5  -4    0.79    0.85 
  14  -4  -4    9.14    1.23 
  14  -4  -4    9.77    1.33 
  13  -3  -4   60.66    2.60 
  12  -2  -4  115.72    3.90 
 -12   2   4  122.62    5.71 
 -11   1   4   21.55    1.95 
 -10   0   4  282.83    9.82 
  -9  -1   4   87.52    3.51 
  -8  -2   4   92.49    3.70 
   7   3  -4  230.67    8.37 
   7   3  -4  231.43    7.72 
  -7  -3   4  229.27    8.31 
   6   4  -4   11.19    1.39 
   5   5  -4   22.37    2.20 
   4   6  -4   98.79    3.71 
   3   7  -4    4.37    1.51 
   3   7  -4    3.78    1.11 
   3   7  -4    5.94    1.26 
   2   8  -4    3.91    1.51 
   2   8  -4    2.69    1.37 
   2   8  -4    3.34    0.90 
   2   8  -4    4.06    1.12 
   1   9  -4   36.20    2.31 
   1   9  -4   37.20    1.62 
   1   9  -4   38.74    2.27 
 -18   6   5   39.92    2.67 
  17  -5  -5   13.21    1.30 
  16  -4  -5   38.83    2.20 
  16  -4  -5   39.70    2.26 
  15  -3  -5    0.75    0.88 
  15  -3  -5    0.36    0.88 
  14  -2  -5   56.61    2.44 
  13  -1  -5  221.01    6.37 
 -13   1   5  209.19    8.50 
 -12   0   5   -0.15    0.75 
 -11  -1   5  360.11   12.28 
 -10  -2   5   60.50    2.87 
  -9  -3   5   80.08    3.71 
   8   4  -5  182.45    6.74 
   7   5  -5    2.58    0.85 
   7   5  -5    2.11    1.19 
   7   5  -5    3.27    1.00 
   6   6  -5    4.22    1.54 
   6   6  -5    5.22    1.34 
   6   6  -5    4.74    0.92 
   6   6  -5    4.85    1.04 
   5   7  -5    5.29    1.14 
   5   7  -5    4.91    1.37 
   5   7  -5    2.65    1.35 
   5   7  -5    4.99    0.84 
   4   8  -5    0.97    1.20 
   4   8  -5   -0.06    1.09 
   4   8  -5    1.35    0.87 
   3   9  -5    6.33    1.09 
   3   9  -5    6.38    1.15 
  19  -5  -6   27.16    1.60 
  18  -4  -6   47.27    2.35 
  18  -4  -6   50.17    2.38 
  17  -3  -6   31.18    2.12 
  17  -3  -6   34.69    2.09 
  16  -2  -6   21.01    1.70 
  16  -2  -6   19.98    1.60 
  15  -1  -6   10.70    1.15 
  14   0  -6   16.35    1.31 
 -13  -1   6   45.81    2.65 
 -12  -2   6   30.91    2.11 
  10   4  -6   16.44    1.45 
   9   5  -6    4.65    1.07 
   9   5  -6    4.53    0.77 
   8   6  -6    8.69    1.45 
   8   6  -6    8.36    1.54 
   8   6  -6    6.99    1.01 
   8   6  -6    9.20    1.73 
   7   7  -6   16.53    1.97 
   7   7  -6   18.99    1.38 
   7   7  -6   19.35    1.81 
   6   8  -6   29.97    2.16 
   6   8  -6   29.02    2.56 
   6   8  -6   29.91    1.28 
   5   9  -6   49.73    2.14 
   5   9  -6   44.55    2.43 
 -21   5   7   44.72    2.46 
  20  -4  -7    4.37    0.79 
  20  -4  -7    4.93    0.94 
  19  -3  -7    9.77    1.24 
  19  -3  -7    7.85    1.14 
  18  -2  -7   29.68    2.04 
  18  -2  -7   30.35    2.01 
  17  -1  -7   44.03    2.33 
  17  -1  -7   43.28    2.39 
  16   0  -7    0.40    0.74 
  15   1  -7   12.38    1.24 
  14   2  -7    1.12    0.81 
  13   3  -7  171.05    5.31 
  12   4  -7   19.16    1.63 
  11   5  -7   12.47    1.40 
  11   5  -7   12.02    1.55 
  11   5  -7   12.22    1.31 
  10   6  -7   51.87    2.89 
  10   6  -7   46.90    3.13 
  10   6  -7   44.88    2.50 
   9   7  -7    4.38    1.13 
   9   7  -7    5.72    1.51 
   8   8  -7    3.11    0.93 
   8   8  -7    4.10    1.28 
   7   9  -7   56.31    2.08 
   7   9  -7   57.96    2.59 
  22  -4  -8    3.93    0.58 
 -22   4   8    2.61    1.04 
  21  -3  -8   23.37    1.64 
  21  -3  -8   28.36    1.69 
  20  -2  -8   -0.08    0.82 
  20  -2  -8    1.73    0.91 
  19  -1  -8   48.94    2.52 
  19  -1  -8   45.44    2.41 
  18   0  -8    6.74    1.13 
  18   0  -8    8.38    1.27 
  17   1  -8    1.77    0.99 
  17   1  -8    2.87    0.98 
  16   2  -8   20.75    1.67 
  15   3  -8    9.88    1.57 
  15   3  -8    9.95    1.24 
  14   4  -8   66.03    2.44 
  14   4  -8   60.55    2.83 
  14   4  -8   63.38    3.15 
  13   5  -8   61.01    3.04 
  13   5  -8   57.34    2.64 
  13   5  -8   58.76    2.49 
  12   6  -8    2.47    0.94 
  12   6  -8    2.19    1.19 
  11   7  -8  171.85    6.64 
  11   7  -8  177.27    5.49 
  11   7  -8  171.62    5.69 
  10   8  -8    1.77    0.72 
  10   8  -8    1.01    0.97 
  23  -3  -9    7.73    0.81 
  23  -3  -9    8.70    0.79 
 -23   3   9    8.19    1.29 
  22  -2  -9   45.08    2.13 
  22  -2  -9   38.45    2.02 
  21  -1  -9   14.68    1.42 
  21  -1  -9   12.67    1.37 
  20   0  -9   -0.88    0.81 
  20   0  -9    0.58    0.90 
  19   1  -9   37.58    2.25 
  19   1  -9   41.13    2.34 
  18   2  -9   19.64    1.71 
  18   2  -9   20.15    1.80 
  18   2  -9   20.34    1.72 
  17   3  -9   22.51    1.95 
  17   3  -9   20.41    1.69 
  16   4  -9   15.20    1.57 
  16   4  -9   13.55    0.99 
  16   4  -9   15.00    1.69 
  15   5  -9  129.06    4.85 
  15   5  -9  134.07    4.54 
  15   5  -9  134.35    4.09 
  14   6  -9   31.12    2.29 
  14   6  -9   32.08    1.60 
  13   7  -9   10.59    0.87 
  13   7  -9    9.01    1.16 
  24  -2 -10    3.62    0.64 
  23  -1 -10   35.68    1.90 
  23  -1 -10   40.12    2.03 
  22   0 -10    2.14    0.93 
  22   0 -10    2.88    0.96 
  21   1 -10   41.01    2.31 
  21   1 -10   41.42    2.23 
  20   2 -10   24.06    1.76 
  20   2 -10   16.96    1.49 
  20   2 -10   17.56    1.57 
  19   3 -10  127.62    4.64 
  19   3 -10  128.21    4.45 
  19   3 -10  127.33    4.53 
  18   4 -10    1.31    0.99 
  18   4 -10    0.99    1.07 
  17   5 -10   41.75    2.21 
  17   5 -10   37.40    2.39 
  16   6 -10   13.00    1.41 
  15   7 -10    0.93    0.68 
  25  -1 -11    2.20    0.55 
  24   0 -11   -0.24    0.61 
  24   0 -11   -0.21    0.61 
  23   1 -11    1.42    0.79 
  23   1 -11    1.03    0.79 
  22   2 -11  123.61    4.13 
  22   2 -11  113.57    4.02 
  22   2 -11  115.04    3.99 
  21   3 -11   -0.14    0.82 
  21   3 -11    0.32    0.77 
  21   3 -11    0.12    0.90 
  20   4 -11   21.25    1.56 
  20   4 -11   16.12    1.45 
  19   5 -11   24.19    1.60 
  19   5 -11   20.08    1.66 
  18   6 -11    4.06    0.86 
  17   7 -11    1.45    0.54 
  25   1 -12    8.65    0.78 
  24   2 -12   16.03    1.15 
  24   2 -12   16.08    1.16 
  23   3 -12   41.95    1.87 
  23   3 -12   43.58    1.85 
  22   4 -12   11.34    0.96 
  22   4 -12   12.17    1.11 
  21   5 -12    2.20    0.70 
  20   6 -12   29.18    1.35 
  22   4 -15    2.26    0.60 
  23   3 -15    0.50    0.53 
  24   2 -15   51.81    1.96 
  25   1 -15   15.16    0.92 
  19   5 -14   19.26    1.39 
  20   4 -14  126.68    4.29 
  20   4 -14  124.38    3.87 
  21   3 -14    4.83    1.03 
  21   3 -14    4.06    0.77 
  22   2 -14   -0.57    0.80 
  22   2 -14    0.70    0.65 
  22   2 -14    0.18    0.73 
  23   1 -14   12.47    1.19 
  23   1 -14   11.56    1.03 
  23   1 -14   12.25    1.19 
  24   0 -14    2.31    0.70 
  25  -1 -14    2.99    0.56 
  16   6 -13   23.39    1.47 
  16   6 -13   27.23    1.25 
  17   5 -13   38.07    2.16 
  17   5 -13   43.99    1.88 
  18   4 -13    4.63    0.92 
  18   4 -13    4.89    0.83 
  18   4 -13    5.10    1.23 
  19   3 -13   95.49    3.38 
  19   3 -13   88.30    3.57 
  19   3 -13   96.79    3.90 
  20   2 -13    0.13    1.05 
  20   2 -13    1.24    0.94 
  20   2 -13    1.39    0.89 
  21   1 -13    4.28    1.05 
  21   1 -13    4.23    1.04 
  21   1 -13    6.60    1.06 
  22   0 -13   -0.29    0.79 
  22   0 -13   -0.57    0.84 
  22   0 -13    0.60    0.76 
  23  -1 -13   36.50    1.73 
  23  -1 -13   35.19    1.91 
  24  -2 -13   58.77    2.19 
  13   7 -12    2.41    0.66 
  14   6 -12   59.75    2.56 
  15   5 -12    4.25    1.11 
  15   5 -12    7.65    1.16 
  16   4 -12   12.01    1.35 
  16   4 -12    5.77    1.32 
  16   4 -12    6.34    1.11 
  17   3 -12   16.49    1.59 
  17   3 -12   15.07    1.70 
  17   3 -12   14.05    1.42 
 -18  -2  12    1.14    3.32 
  18   2 -12    1.87    0.92 
  18   2 -12    3.45    1.01 
  18   2 -12    3.09    1.24 
 -19  -1  12   15.99    4.16 
  19   1 -12   23.54    1.87 
  19   1 -12   22.43    1.65 
 -20   0  12   69.84    7.53 
  20   0 -12   56.69    2.78 
  20   0 -12   53.51    2.70 
  20   0 -12   55.49    2.55 
  21  -1 -12   39.73    2.16 
  21  -1 -12   43.59    2.32 
  22  -2 -12    3.06    0.82 
  22  -2 -12    2.78    0.84 
  23  -3 -12   39.60    1.69 
  10   8 -11   10.06    0.83 
  11   7 -11    1.14    0.83 
  12   6 -11    9.46    0.71 
  12   6 -11   11.03    1.42 
  13   5 -11   14.16    1.63 
  13   5 -11   11.90    1.45 
  13   5 -11   14.83    1.06 
  14   4 -11  124.80    3.75 
  14   4 -11  120.46    4.18 
  14   4 -11  119.92    4.61 
  15   3 -11   52.74    2.88 
  15   3 -11   58.10    2.72 
  15   3 -11   53.65    2.01 
  15   3 -11   53.24    2.56 
 -16  -2  11   56.96    6.13 
  16   2 -11   60.38    2.82 
  16   2 -11   59.48    2.66 
  16   2 -11   61.86    1.99 
  16   2 -11   58.84    2.97 
 -17  -1  11  292.02   14.75 
  17   1 -11  287.44    8.88 
  17   1 -11  285.22    8.82 
  17   1 -11  288.11    8.40 
 -18   0  11   -5.13    2.63 
  18   0 -11    0.79    0.81 
  18   0 -11    0.11    0.87 
  18   0 -11   -0.95    0.84 
  19  -1 -11   95.53    3.56 
  19  -1 -11   96.48    3.77 
  20  -2 -11   45.29    2.37 
  20  -2 -11   48.28    2.30 
 -21   3  11   -0.18    1.33 
  21  -3 -11   -0.35    0.63 
  21  -3 -11    1.48    0.78 
 -22   4  11    3.77    1.22 
   8   8 -10    3.97    0.84 
   8   8 -10    4.79    0.84 
   9   7 -10   24.34    1.88 
   9   7 -10   17.60    1.77 
   9   7 -10   17.98    1.30 
  10   6 -10   50.96    2.29 
  10   6 -10   47.54    2.83 
  11   5 -10    8.77    0.82 
  11   5 -10    9.57    1.21 
  11   5 -10    8.32    1.49 
  12   4 -10    6.55    1.09 
  12   4 -10    7.85    1.16 
  12   4 -10    7.25    0.80 
  12   4 -10    7.31    1.31 
  13   3 -10  430.14   11.93 
 -14  -2  10    7.34    2.87 
  14   2 -10    6.51    0.98 
 -15  -1  10   34.55    4.58 
  15   1 -10   36.77    1.98 
  16   0 -10  212.45    6.42 
  17  -1 -10    0.67    0.84 
  17  -1 -10   -0.94    0.88 
  17  -1 -10    2.48    0.90 
 -18   2  10   65.80    4.51 
  18  -2 -10   68.19    2.99 
  18  -2 -10   68.26    2.86 
 -19   3  10  118.94    6.13 
  19  -3 -10  125.97    4.16 
  19  -3 -10  119.08    4.26 
 -20   4  10   26.97    2.76 
  20  -4 -10   21.56    1.57 
 -21   5  10    3.00    1.16 
   6   8  -9   28.40    1.34 
   6   8  -9   27.67    1.98 
   6   8  -9   28.48    1.93 
   7   7  -9   12.24    1.67 
   7   7  -9   19.68    1.54 
   7   7  -9   20.45    1.30 
   7   7  -9   16.76    1.70 
  -8  -6   9   10.82    2.14 
   8   6  -9    9.46    1.38 
   8   6  -9    6.62    1.53 
   8   6  -9    8.56    1.20 
   8   6  -9    5.41    1.52 
   9   5  -9  435.10   12.92 
   9   5  -9  442.93   12.31 
   9   5  -9  436.57   13.06 
  10   4  -9    3.06    0.97 
  10   4  -9    1.89    0.96 
  11   3  -9   27.03    1.74 
 -12  -2   9  126.80    6.06 
 -12  -2   9  127.66    7.59 
  12   2  -9  136.14    4.21 
 -13  -1   9   40.76    3.06 
 -13  -1   9   41.51    4.37 
  13   1  -9   39.37    1.92 
  14   0  -9   -0.10    0.63 
  15  -1  -9   62.77    2.52 
  16  -2  -9    2.68    0.87 
  17  -3  -9   15.34    1.45 
  17  -3  -9   16.54    1.39 
 -18   4   9    9.72    2.21 
  18  -4  -9    8.38    1.11 
 -19   5   9   10.64    1.95 
  19  -5  -9    8.49    0.97 
 -20   6   9    5.83    1.03 
   4   8  -8    0.81    0.77 
   4   8  -8    2.07    0.98 
   5   7  -8   53.52    2.69 
   5   7  -8   49.32    2.67 
   5   7  -8   50.64    3.37 
  -6  -6   8   75.92    4.11 
   6   6  -8   84.54    4.38 
   6   6  -8   77.17    3.47 
   6   6  -8   80.01    3.63 
   7   5  -8   27.28    2.03 
   7   5  -8   20.02    2.22 
   7   5  -8   22.38    1.85 
   8   4  -8  184.94    5.59 
   8   4  -8  187.76    5.76 
  -9  -3   8    1.16    1.26 
  -9  -3   8    1.35    1.92 
 -10  -2   8    7.41    1.40 
 -10  -2   8    6.96    2.14 
 -11  -1   8  168.77    6.90 
 -11  -1   8  168.34    8.68 
 -12   0   8    0.09    0.88 
 -13   1   8   11.53    1.93 
  14  -2  -8   13.19    1.15 
  15  -3  -8    8.56    1.13 
  16  -4  -8  143.90    4.78 
 -17   5   8    1.45    1.63 
  17  -5  -8    1.30    0.83 
 -18   6   8    1.62    1.27 
  18  -6  -8    0.07    0.64 
   2   8  -7   13.42    1.22 
   2   8  -7   14.67    1.41 
   2   8  -7   14.40    1.65 
   3   7  -7   35.26    3.12 
   3   7  -7   41.09    2.58 
   3   7  -7   41.62    2.78 
  -4  -6   7    0.56    1.37 
   4   6  -7    1.99    1.24 
   4   6  -7    0.43    1.34 
   4   6  -7    3.49    1.53 
  -5  -5   7   24.75    2.35 
   5   5  -7   24.49    2.01 
   6   4  -7   21.32    1.44 
  -7  -3   7    4.67    1.30 
  -7  -3   7    5.31    1.94 
  -8  -2   7   51.25    4.09 
  -8  -2   7   53.23    3.04 
  -9  -1   7   10.59    2.20 
  -9  -1   7   15.45    1.73 
 -10   0   7    0.15    0.80 
 -11   1   7   76.95    4.05 
 -12   2   7   45.92    3.43 
  13  -3  -7  166.89    5.22 
  14  -4  -7   67.53    2.80 
  15  -5  -7  197.95    6.18 
 -16   6   7   19.88    2.39 
  16  -6  -7   27.21    1.77 
 -17   7   7    1.47    1.01 
   0   8  -6   10.55    1.34 
   0   8  -6   12.34    1.37 
   0   8  -6   10.18    1.52 
   1   7  -6  101.12    4.67 
   1   7  -6  107.57    4.42 
   1   7  -6  110.80    5.22 
  -2  -6   6    2.70    1.28 
   2   6  -6    0.98    1.47 
   2   6  -6    0.40    1.53 
  -3  -5   6    8.76    1.59 
  -4  -4   6    5.76    1.29 
  -5  -3   6   34.01    3.23 
  -6  -2   6  200.82    8.94 
  -6  -2   6  205.09    7.65 
  -7  -1   6    9.41    2.07 
  -7  -1   6   12.45    1.41 
  -8   0   6  518.97   17.31 
  -9   1   6  360.20   12.65 
 -10   2   6   20.21    2.22 
  12  -4  -6   40.33    2.14 
  13  -5  -6    0.17    0.93 
 -14   6   6   75.41    4.77 
  14  -6  -6   81.00    3.17 
 -15   7   6   53.39    3.25 
  15  -7  -6   48.15    2.14 
  -2   8  -5   32.11    2.39 
  -2   8  -5   32.28    2.35 
  -1   7  -5    5.86    1.82 
  -1   7  -5    7.59    1.79 
   0  -6   5  123.47    4.38 
   0   6  -5  109.25    5.37 
   0   6  -5  115.42    5.49 
  -1  -5   5    9.35    1.43 
  -2  -4   5   16.23    1.60 
  -3  -3   5    1.11    1.43 
  -4  -2   5    5.38    1.12 
  -4  -2   5    7.86    1.77 
  -5  -1   5  501.97   18.99 
  -5  -1   5  526.06   16.99 
  -6   0   5    0.66    0.71 
  -7   1   5  132.32    5.25 
  -8   2   5  284.02   10.37 
   8  -2  -5  287.93    7.29 
  -9   3   5   86.88    3.87 
  -9   3   5   91.09    4.64 
   9  -3  -5   88.80    2.79 
 -10   4   5   25.38    2.24 
  10  -4  -5   25.49    1.63 
  10  -4  -5   27.49    1.42 
  11  -5  -5   12.02    1.30 
 -12   6   5    0.93    1.62 
  12  -6  -5    0.61    0.98 
 -13   7   5    0.58    1.35 
  13  -7  -5   -0.01    0.87 
 -14   8   5    1.51    0.87 
   4  -8   4    3.98    0.93 
  -4   8  -4    3.51    1.23 
  -4   8  -4    4.29    1.13 
  -3   7  -4   43.65    3.68 
  -3   7  -4   42.66    3.33 
   2  -6   4   90.65    3.41 
  -2   6  -4  101.36    4.97 
   1  -5   4   20.05    1.75 
   0  -4   4   29.68    1.95 
  -1  -3   4   58.80    3.71 
  -1  -3   4   64.75    2.51 
  -3  -1   4    0.63    0.71 
  -4   0   4  476.14   15.53 
  -5   1   4    8.42    1.11 
   5  -1  -4    7.67    0.66 
  -6   2   4   28.49    2.01 
   6  -2  -4   23.58    1.19 
  -7   3   4  240.25    7.98 
  -7   3   4  235.26    8.96 
   7  -3  -4  232.88    6.24 
  -8   4   4    2.24    0.96 
   8  -4  -4    2.00    0.67 
   9  -5  -4   25.32    1.57 
   9  -5  -4   26.02    1.87 
  10  -6  -4    5.99    1.13 
  11  -7  -4    9.13    1.27 
 -12   8   4   45.89    2.69 
  12  -8  -4   45.95    1.97 
   6  -8   3    9.53    1.03 
  -6   8  -3   10.66    1.44 
   5  -7   3    3.99    1.14 
  -5   7  -3    5.12    1.54 
   4  -6   3    1.72    0.62 
  -4   6  -3    3.49    1.68 
   3  -5   3   56.51    2.43 
   2  -4   3   26.58    1.72 
   1  -3   3  149.00    6.67 
   1  -3   3  154.22    4.44 
   0  -2   3   97.35    2.96 
  -2   0   3    0.06    0.48 
  -3   1   3   87.01    3.42 
  -4   2   3   29.99    1.62 
  -4   2   3   30.31    1.91 
   4  -2  -3   27.07    1.26 
  -5   3   3  147.89    5.97 
  -5   3   3  150.00    5.29 
   5  -3  -3  150.53    4.21 
  -6   4   3   38.01    2.38 
   6  -4  -3   38.76    1.82 
   7  -5  -3   12.61    1.22 
   8  -6  -3   43.78    2.17 
   8  -6  -3   45.05    2.38 
   9  -7  -3    2.05    1.10 
 -10   8   3    3.46    1.29 
  10  -8  -3    1.76    0.92 
  -8   8  -2   28.97    2.10 
   7  -7   2   25.59    2.04 
   6  -6   2   12.73    1.46 
  -6   6  -2   17.32    2.30 
   5  -5   2   12.37    0.92 
   4  -4   2    1.37    0.62 
   3  -3   2  302.80    7.78 
   3  -3   2  305.71   11.88 
   2  -2   2   43.42    1.53 
   2  -2   2   38.31    2.58 
  -2   2  -2   41.89    1.38 
  -1   1  -2  118.20    4.23 
   0   0   2  791.70   23.15 
   0   0   2  817.96   25.47 
   0   0  -2  815.45   25.54 
  -1   1   2   57.98    2.13 
  -1   1   2   60.99    2.33 
   1  -1  -2   61.60    2.44 
  -2   2   2   35.14    1.87 
  -2   2   2   35.37    1.72 
  -3   3   2   76.22    3.38 
  -3   3   2   70.17    2.92 
   3  -3  -2   68.12    2.37 
  -4   4   2  124.05    4.74 
   4  -4  -2  121.13    3.79 
  -5   5   2   33.90    2.54 
   5  -5  -2   41.43    2.06 
   6  -6  -2   22.95    1.77 
  -7   7   2  186.55    7.36 
   7  -7  -2  188.42    5.57 
   7  -7  -2  190.28    6.22 
  -8   8   2    7.00    1.60 
   8  -8  -2    7.25    1.28 
  -9   9   2    1.54    0.64 
   9  -7   1    3.83    1.02 
   8  -6   1    6.93    1.29 
   7  -5   1   81.74    3.22 
   6  -4   1   63.86    4.09 
   6  -4   1   63.46    1.83 
   5  -3   1   35.80    1.29 
   5  -3   1   36.00    2.77 
   4  -2   1  733.72   26.75 
   4  -2   1  769.42   17.87 
  -3   1  -1  240.86    6.90 
  -3   1  -1  237.35    6.90 
   2   0   1    0.04    0.24 
  -2   0  -1    0.22    0.22 
   1   1   1  319.61    9.05 
  -1  -1  -1  291.25    9.76 
   0   2   1   72.19    2.75 
   0   2   1   72.69    2.63 
   0  -2  -1   67.30    2.89 
  -1   3   1    3.94    0.86 
  -1   3   1    3.96    0.80 
  -2   4   1    7.08    1.13 
   2  -4  -1    8.19    1.07 
  -3   5   1  121.39    5.04 
   3  -5  -1  126.28    4.15 
   4  -6  -1  152.99    5.06 
  -5   7   1    0.09    1.62 
   5  -7  -1    0.96    1.01 
  -6   8   1   99.12    4.17 
  -6   8   1   93.66    4.44 
   6  -8  -1   99.83    3.80 
  -7   9   1   19.80    1.39 
  -7   9   1   19.46    1.48 
  11  -7   0  160.31    4.97 
  10  -6   0   21.20    1.74 
   9  -5   0    2.25    0.99 
   8  -4   0  183.55    5.63 
   8  -4   0  177.59    8.33 
   7  -3   0   51.93    3.45 
   6  -2   0    1.62    1.03 
   5  -1   0   60.52    3.18 
   3   1   0  389.78   11.55 
   2   2   0  398.96   11.88 
  -2  -2   0  391.70   12.86 
   1   3   0   58.78    2.52 
   0   4   0   33.21    2.00 
  -1   5   0   -0.13    0.79 
   1  -5   0   -0.75    0.82 
  -2   6   0   11.88    1.56 
   2  -6   0   10.76    1.47 
  -3   7   0  107.41    4.81 
  -3   7   0  108.32    4.96 
  -3   7   0   99.27    4.38 
   3  -7   0  111.94    4.25 
  -4   8   0    6.68    1.53 
  -4   8   0    2.97    1.20 
  -4   8   0    5.52    1.47 
  -5   9   0    0.89    0.67 
  -5   9   0   -0.06    0.82 
   5  -9   0   -0.28    0.85 
  13  -7  -1    9.79    0.95 
  12  -6  -1   90.17    3.43 
  11  -5  -1  105.09    3.98 
  10  -4  -1   17.82    1.49 
   9  -3  -1  128.03    6.35 
  -9   3   1  125.44    5.94 
   8  -2  -1   41.54    3.04 
   7  -1  -1    1.90    0.99 
   5   1  -1  220.88    6.92 
   4   2  -1 1000.00   28.66 
  -4  -2   1  962.53   30.96 
   3   3  -1    4.08    0.91 
   2   4  -1    8.00    1.17 
   2   4  -1    7.11    1.34 
   1   5  -1  330.39   11.20 
   1   5  -1  348.82   12.23 
   0   6  -1    3.15    1.15 
   0  -6   1    2.01    1.24 
  -1   7  -1    0.47    1.43 
  -1   7  -1    1.07    1.16 
  -1   7  -1   -0.42    1.23 
   1  -7   1   -0.19    1.23 
  -2   8  -1    7.88    1.47 
  -2   8  -1    5.65    1.57 
  -2   8  -1    4.85    1.27 
  -3   9  -1    2.46    1.04 
  -3   9  -1    2.50    0.88 
   3  -9   1    4.05    0.99 
  14  -6  -2   12.06    1.21 
  13  -5  -2   13.01    1.40 
  12  -4  -2    0.20    0.80 
  12  -4  -2    2.47    1.10 
  11  -3  -2    1.25    0.75 
  10  -2  -2   34.50    2.87 
 -10   2   2   30.09    2.44 
   9  -1  -2    1.49    1.20 
  -9   1   2    1.13    0.72 
   8   0  -2    6.13    1.24 
  -7  -1   2    1.73    0.30 
   6   2  -2  265.07    8.27 
  -6  -2   2  251.19    8.48 
   5   3  -2  301.25    9.63 
   4   4  -2  121.42    4.75 
   4   4  -2  124.65    5.27 
   3   5  -2    4.75    1.26 
   3   5  -2    3.64    1.50 
   2   6  -2   23.57    1.90 
   1   7  -2    3.68    1.56 
   1   7  -2    1.17    1.12 
   1   7  -2    0.71    1.07 
  -1  -7   2    0.71    1.51 
   0   8  -2   36.14    2.38 
   0   8  -2   34.82    2.92 
   0   8  -2   38.59    2.30 
  -1   9  -2    2.19    0.78 
  -1   9  -2    1.14    1.14 
  -1   9  -2    1.53    1.02 
  16  -6  -3    6.11    0.85 
  15  -5  -3   22.00    1.74 
  14  -4  -3  168.37    5.38 
  14  -4  -3  160.98    5.51 
  13  -3  -3   24.71    1.76 
  12  -2  -3   22.55    1.58 
 -11   1   3  368.87   12.95 
 -10   0   3    0.16    0.56 
  -9  -1   3   53.25    2.23 
   8   2  -3  150.35    5.43 
  -8  -2   3  156.87    5.40 
   7   3  -3   83.34    3.84 
   7   3  -3   79.91    3.57 
  -7  -3   3   87.36    3.57 
   6   4  -3   37.58    2.39 
   6   4  -3   37.97    2.63 
   5   5  -3  135.61    6.21 
   4   6  -3  144.01    4.74 
   3   7  -3   26.86    2.06 
   3   7  -3   26.48    1.96 
   3   7  -3   31.53    2.84 
   3   7  -3   24.82    2.19 
   2   8  -3   52.80    3.17 
   2   8  -3   51.07    2.56 
   2   8  -3   52.03    1.99 
   2   8  -3   57.27    3.54 
   1   9  -3   33.53    2.37 
   1   9  -3   33.25    1.47 
   1   9  -3   33.83    2.27 
 -18   6   4   40.76    2.40 
  17  -5  -4    1.37    0.76 
  16  -4  -4    1.29    0.82 
  16  -4  -4    0.91    0.95 
  15  -3  -4  131.87    4.74 
  15  -3  -4  135.08    4.59 
  14  -2  -4   35.50    1.89 
  13  -1  -4    2.79    0.76 
 -12   0   4  518.20   17.39 
 -11  -1   4   21.68    1.52 
 -10  -2   4  280.46    9.53 
   9   3  -4   56.38    3.14 
   9   3  -4   59.95    2.95 
  -9  -3   4   58.05    2.85 
   8   4  -4    3.11    1.14 
   8   4  -4    3.80    1.39 
   7   5  -4    0.40    1.02 
   7   5  -4    2.11    0.72 
   7   5  -4    2.07    0.84 
   6   6  -4    0.26    0.78 
   6   6  -4    1.85    1.12 
   6   6  -4    1.33    1.20 
   5   7  -4    7.48    1.38 
   5   7  -4    9.55    1.84 
   5   7  -4   10.50    1.23 
   4   8  -4   11.59    1.60 
   4   8  -4   11.31    1.70 
   4   8  -4   11.85    1.12 
   3   9  -4   -0.11    0.91 
   3   9  -4    0.50    0.90 
  19  -5  -5   53.77    2.10 
  18  -4  -5    2.43    0.91 
  18  -4  -5    1.91    0.83 
  17  -3  -5    0.41    0.93 
  17  -3  -5    1.01    0.80 
  16  -2  -5   48.34    2.33 
  16  -2  -5   39.48    2.36 
  15  -1  -5    2.02    0.77 
  14   0  -5   -0.09    0.64 
 -13  -1   5  206.93    7.65 
 -12  -2   5   54.26    2.69 
 -11  -3   5    0.72    0.75 
  10   4  -5   29.28    1.71 
   9   5  -5    0.68    0.38 
   9   5  -5    0.66    0.82 
   8   6  -5   18.88    1.64 
   8   6  -5   23.74    1.26 
   8   6  -5   22.28    2.20 
   8   6  -5   24.86    1.99 
   7   7  -5   11.73    1.51 
   7   7  -5   10.16    0.88 
   7   7  -5   11.82    1.89 
   6   8  -5    9.41    1.65 
   6   8  -5    7.28    1.31 
   5   9  -5   80.95    3.51 
   5   9  -5   76.52    2.93 
  20  -4  -6   74.50    2.73 
  20  -4  -6   72.30    2.68 
  19  -3  -6    5.51    1.06 
  19  -3  -6    3.87    0.93 
  18  -2  -6   65.31    2.85 
  18  -2  -6   61.31    2.94 
  17  -1  -6   69.04    3.12 
  17  -1  -6   73.55    3.01 
  16   0  -6    4.23    1.00 
  15   1  -6   10.89    1.16 
  14   2  -6   15.78    1.34 
  13   3  -6    1.68    0.84 
  12   4  -6   44.95    2.17 
  11   5  -6    1.64    1.23 
  11   5  -6    0.20    0.83 
  11   5  -6   -0.28    0.69 
  10   6  -6   43.31    2.23 
  10   6  -6   42.56    3.01 
  10   6  -6   43.74    2.74 
   9   7  -6   10.84    1.34 
   9   7  -6   10.42    1.42 
   9   7  -6    7.85    1.56 
   8   8  -6   27.54    2.41 
   8   8  -6   24.28    1.79 
   7   9  -6   24.47    1.31 
   7   9  -6   21.74    1.72 
  22  -4  -7    0.35    0.42 
 -22   4   7   -0.20    0.87 
  21  -3  -7    7.46    0.95 
  21  -3  -7    6.86    0.93 
  20  -2  -7    5.19    1.01 
  20  -2  -7    5.50    1.12 
  19  -1  -7   10.83    1.32 
  19  -1  -7    9.90    1.24 
  18   0  -7   -0.22    0.84 
  18   0  -7   -0.26    0.89 
  17   1  -7   43.76    2.31 
  17   1  -7   42.49    2.32 
  16   2  -7   23.16    1.80 
  15   3  -7  228.80    6.92 
  14   4  -7   80.40    3.18 
  14   4  -7   84.18    3.49 
  14   4  -7   80.42    2.57 
  13   5  -7  124.38    4.34 
  13   5  -7  127.49    4.77 
  13   5  -7  123.82    3.92 
  12   6  -7  136.57    5.21 
  12   6  -7  151.03    4.61 
  11   7  -7    3.03    1.32 
  11   7  -7    1.86    0.80 
  11   7  -7    2.95    1.08 
  10   8  -7  113.11    4.62 
  10   8  -7  114.87    3.62 
   9   9  -7    8.95    1.04 
  23  -3  -8    1.39    0.49 
 -23   3   8    0.72    0.93 
  22  -2  -8   33.77    1.82 
  22  -2  -8   33.41    1.85 
  21  -1  -8   21.48    1.78 
  21  -1  -8   21.08    1.59 
  20   0  -8   36.93    2.21 
  20   0  -8   35.11    2.20 
  19   1  -8   52.01    2.60 
  19   1  -8   48.80    2.56 
  18   2  -8    0.76    0.99 
  18   2  -8    0.76    0.91 
  18   2  -8    1.99    1.01 
  17   3  -8    3.36    1.12 
  17   3  -8    4.63    1.22 
  16   4  -8  157.52    5.22 
  16   4  -8  160.60    5.57 
  15   5  -8    1.57    1.12 
  15   5  -8    2.70    1.04 
  14   6  -8  103.26    3.97 
  14   6  -8   95.70    2.84 
  13   7  -8   64.96    2.84 
  24  -2  -9    2.40    0.58 
  23  -1  -9   93.74    3.31 
  23  -1  -9   88.89    3.16 
  22   0  -9   -0.92    0.78 
  22   0  -9    0.23    0.83 
  21   1  -9   17.17    1.52 
  21   1  -9   14.26    1.46 
  20   2  -9  130.45    4.46 
  20   2  -9  120.91    4.29 
  20   2  -9  123.65    4.56 
  19   3  -9    0.63    0.98 
  19   3  -9    1.81    1.02 
  18   4  -9   10.09    1.37 
  18   4  -9    7.42    1.17 
  17   5  -9   55.38    2.56 
  17   5  -9   56.94    2.84 
  16   6  -9    1.09    0.95 
  15   7  -9    0.50    0.70 
  25  -1 -10    0.25    0.42 
  24   0 -10   79.58    2.81 
  24   0 -10   77.08    2.65 
  23   1 -10   38.83    1.90 
  23   1 -10   37.89    1.89 
  22   2 -10   38.46    2.05 
  22   2 -10   37.48    2.02 
  21   3 -10  136.10    4.62 
  21   3 -10  136.55    4.47 
  20   4 -10   30.04    1.99 
  20   4 -10   27.23    1.81 
  19   5 -10    4.99    1.04 
  19   5 -10    4.94    0.98 
  18   6 -10    3.77    0.87 
  17   7 -10   15.87    1.06 
  25   1 -11    2.71    0.54 
  24   2 -11    1.14    0.56 
  24   2 -11    2.70    0.69 
  23   3 -11   13.90    1.14 
  23   3 -11   13.55    1.06 
  22   4 -11    2.36    0.74 
  22   4 -11    2.98    0.72 
  21   5 -11    5.43    0.82 
  21   5 -11    4.30    0.76 
  20   6 -11   10.01    0.85 
  23   3 -16    3.09    0.55 
  24   2 -16   30.75    1.38 
  19   5 -15   13.85    1.05 
  20   4 -15    0.82    0.67 
  21   3 -15    9.15    1.10 
  22   2 -15    2.09    0.85 
  23   1 -15   27.40    1.59 
  23   1 -15   25.55    1.67 
  24   0 -15   -0.10    0.54 
  24   0 -15    0.51    0.57 
  25  -1 -15   16.27    0.93 
  16   6 -14    0.29    0.43 
  17   5 -14   47.97    2.17 
  17   5 -14   48.68    2.02 
  18   4 -14   39.59    1.95 
  18   4 -14   39.54    2.26 
  19   3 -14    3.41    1.22 
  19   3 -14    3.94    0.86 
  20   2 -14    0.88    1.04 
  20   2 -14   -0.04    0.86 
  20   2 -14   -0.14    0.73 
  21   1 -14    2.74    0.88 
  21   1 -14    5.47    1.16 
  21   1 -14    4.85    1.02 
  22   0 -14    3.24    0.93 
  22   0 -14    2.35    0.78 
  22   0 -14    3.05    0.94 
  23  -1 -14    8.63    0.98 
  24  -2 -14    4.47    0.67 
  13   7 -13   -0.28    0.49 
  14   6 -13    8.88    1.07 
  15   5 -13    0.64    0.90 
  15   5 -13    1.44    0.92 
  16   4 -13   35.62    2.21 
  16   4 -13   36.76    1.96 
  16   4 -13   33.91    2.39 
  17   3 -13   17.03    1.40 
  17   3 -13   15.55    1.68 
 -18  -2  13    2.15    3.41 
  18   2 -13    1.44    0.90 
  18   2 -13    1.46    0.90 
  18   2 -13    0.98    1.15 
 -19  -1  13   16.04    4.24 
  19   1 -13   12.89    1.58 
  19   1 -13    9.26    1.26 
  19   1 -13   11.83    1.28 
 -20   0  13   -0.41    3.04 
  20   0 -13    0.25    0.80 
  20   0 -13   -0.29    0.89 
  20   0 -13    0.99    1.00 
  21  -1 -13    5.00    1.09 
  21  -1 -13    5.20    0.96 
  21  -1 -13    6.56    1.14 
  22  -2 -13   18.32    1.28 
  22  -2 -13   17.07    1.42 
  23  -3 -13   22.40    1.22 
  11   7 -12   12.34    1.18 
  12   6 -12    7.56    0.77 
  12   6 -12    9.12    1.30 
  13   5 -12    0.34    0.73 
  13   5 -12    0.13    0.99 
  14   4 -12    3.40    1.01 
  14   4 -12    4.14    0.90 
  14   4 -12    4.59    1.30 
  15   3 -12   55.79    2.55 
  15   3 -12   56.59    2.79 
  15   3 -12   63.02    2.35 
  15   3 -12   56.56    2.95 
 -16  -2  12   44.87    5.49 
  16   2 -12   47.55    2.58 
  16   2 -12   41.94    2.34 
  16   2 -12   49.48    2.34 
 -17  -1  12    2.78    3.06 
  17   1 -12    0.55    0.94 
  17   1 -12    1.18    0.84 
  17   1 -12    0.87    0.87 
 -18   0  12  155.59   10.49 
  18   0 -12  160.16    5.53 
  18   0 -12  161.07    5.49 
  18   0 -12  161.19    5.11 
 -19   1  12   29.05    5.32 
  19  -1 -12   15.86    1.49 
  19  -1 -12   20.60    1.57 
  19  -1 -12   23.55    1.83 
  20  -2 -12    1.95    0.84 
  20  -2 -12    1.23    0.83 
 -21   3  12    9.96    1.83 
  21  -3 -12   12.82    1.13 
  21  -3 -12   11.37    1.10 
 -22   4  12    8.29    1.36 
   9   7 -11   -0.88    0.85 
   9   7 -11    0.03    0.60 
   9   7 -11    0.74    0.91 
  10   6 -11    2.02    0.95 
  10   6 -11    3.16    1.30 
  11   5 -11   19.64    1.57 
  11   5 -11   22.09    2.12 
  11   5 -11   23.67    1.72 
  12   4 -11   97.69    3.96 
  12   4 -11  100.03    3.56 
  12   4 -11   91.34    3.47 
  13   3 -11   57.57    2.51 
  13   3 -11   58.15    2.74 
  13   3 -11   56.44    2.92 
 -14  -2  11  166.66    9.78 
  14   2 -11  168.77    5.22 
 -15  -1  11   44.59    5.29 
  15   1 -11   39.95    2.06 
 -16   0  11   -1.31    2.32 
  16   0 -11    0.16    0.77 
  16   0 -11    0.56    0.87 
  16   0 -11   -0.20    0.76 
 -17   1  11  321.26   14.78 
  17  -1 -11  263.07    8.27 
  17  -1 -11  254.73    8.27 
  17  -1 -11  269.27    7.88 
 -18   2  11    6.38    2.03 
 -18   2  11    4.47    3.31 
  18  -2 -11    5.26    1.09 
  18  -2 -11    6.64    1.05 
 -19   3  11    0.22    1.68 
 -19   3  11   -0.99    2.69 
  19  -3 -11    1.43    0.83 
  19  -3 -11    1.97    0.87 
 -20   4  11   12.69    1.90 
  20  -4 -11   17.66    1.28 
 -21   5  11    4.16    1.17 
   6   8 -10    6.65    0.93 
   6   8 -10    8.49    1.04 
   7   7 -10   78.56    3.82 
   7   7 -10   77.83    2.68 
   7   7 -10   76.41    2.99 
   8   6 -10  105.87    4.98 
   8   6 -10  106.16    4.05 
   8   6 -10  113.32    4.15 
  -9  -5  10    0.29    1.54 
   9   5 -10    1.15    1.04 
   9   5 -10    0.53    0.97 
  10   4 -10  235.97    7.05 
  10   4 -10  230.76    6.90 
 -11  -3  10   13.82    3.26 
  11   3 -10   18.03    1.37 
 -12  -2  10   50.66    5.55 
  12   2 -10   43.51    2.10 
 -13  -1  10   78.08    6.04 
  13   1 -10   73.07    2.69 
 -14   0  10   23.80    3.90 
  14   0 -10   25.91    1.51 
  15  -1 -10   33.98    1.84 
 -16   2  10  190.04    8.16 
  16  -2 -10  181.58    6.02 
  16  -2 -10  189.17    5.72 
 -17   3  10    6.27    2.08 
  17  -3 -10    7.21    1.17 
  17  -3 -10    7.01    1.07 
 -18   4  10   -0.08    1.53 
  18  -4 -10    1.20    0.83 
 -19   5  10    2.68    1.50 
  19  -5 -10    3.32    0.78 
 -20   6  10    5.61    1.09 
   4   8  -9   60.41    2.26 
   4   8  -9   57.99    2.82 
   5   7  -9    3.86    1.12 
   5   7  -9    3.81    1.06 
   5   7  -9    3.86    1.32 
  -6  -6   9   58.52    3.42 
   6   6  -9   60.60    3.61 
   6   6  -9   53.08    2.93 
   6   6  -9   57.49    3.13 
  -7  -5   9  180.22    6.41 
   7   5  -9  167.55    7.06 
   7   5  -9  190.71    6.01 
   8   4  -9   47.87    2.50 
  -9  -3   9  119.20    7.04 
   9   3  -9  111.84    3.73 
 -10  -2   9   10.68    2.05 
 -10  -2   9   15.71    3.06 
 -11  -1   9   96.72    4.92 
 -11  -1   9  104.89    6.51 
 -12   0   9    0.46    1.01 
 -12   0   9    0.40    2.09 
 -13   1   9   38.66    3.12 
  14  -2  -9   24.60    1.60 
 -15   3   9   20.17    2.57 
  15  -3  -9   21.46    1.65 
 -16   4   9    9.89    2.05 
  16  -4  -9   12.04    1.28 
  17  -5  -9   51.67    2.33 
 -18   6   9    1.65    1.25 
  18  -6  -9    1.49    0.66 
   2   8  -8   13.06    1.45 
   2   8  -8   11.36    0.97 
   2   8  -8   10.15    1.09 
   3   7  -8  153.19    5.58 
   3   7  -8  146.30    6.16 
  -4  -6   8   18.14    1.89 
   4   6  -8   21.79    2.06 
   4   6  -8   17.87    2.07 
   4   6  -8   14.65    2.00 
  -5  -5   8    2.02    1.26 
   5   5  -8    1.58    1.37 
   5   5  -8    1.76    1.22 
  -6  -4   8   74.91    3.58 
  -7  -3   8    9.51    2.37 
  -8  -2   8   -0.36    0.93 
  -8  -2   8    2.97    2.01 
  -9  -1   8   45.86    4.01 
  -9  -1   8   54.31    3.13 
 -10   0   8   88.15    5.64 
 -10   0   8   94.09    4.40 
 -11   1   8  151.78    6.47 
  13  -3  -8   60.94    2.46 
 -14   4   8   54.90    3.96 
  14  -4  -8   59.25    2.59 
 -15   5   8    1.11    1.72 
  15  -5  -8    1.25    0.88 
 -16   6   8   91.62    4.91 
  16  -6  -8   83.22    3.11 
 -17   7   8   14.91    1.55 
   0   8  -7   24.62    1.75 
   0   8  -7   26.97    1.79 
   0   8  -7   25.09    2.04 
   1   7  -7   13.09    1.90 
   1   7  -7   14.33    1.71 
   1   7  -7   22.88    2.16 
  -2  -6   7    2.01    1.10 
   2   6  -7    1.08    1.44 
   2   6  -7    1.16    1.53 
  -3  -5   7   61.50    3.24 
  -4  -4   7   68.49    3.21 
  -5  -3   7   14.16    2.54 
  -6  -2   7    2.87    1.11 
  -6  -2   7    3.43    1.69 
  -7  -1   7  359.80   12.33 
  -7  -1   7  340.51   14.14 
  -8   0   7   -0.58    0.77 
  -8   0   7    0.01    1.38 
  -9   1   7    9.51    1.48 
 -10   2   7  120.91    5.56 
  12  -4  -7   18.23    1.51 
 -13   5   7  105.95    5.64 
  13  -5  -7  104.26    3.82 
 -14   6   7   31.28    3.04 
  14  -6  -7   26.42    1.89 
 -15   7   7    6.92    1.52 
  15  -7  -7    7.72    0.91 
  -2   8  -6    8.16    1.24 
  -2   8  -6    4.13    0.98 
  -2   8  -6    5.34    1.18 
  -1   7  -6   29.97    2.70 
  -1   7  -6   27.55    2.59 
   0  -6   6   14.06    1.42 
   0   6  -6   15.42    2.25 
  -1  -5   6    0.07    1.00 
  -2  -4   6    6.05    1.21 
  -3  -3   6   89.98    3.41 
  -3  -3   6   93.02    5.28 
  -4  -2   6  115.96    6.05 
  -4  -2   6  128.19    5.18 
  -5  -1   6   74.31    3.33 
  -5  -1   6   62.22    4.10 
  -6   0   6  857.06   31.61 
  -6   0   6  899.68   28.50 
  -7   1   6   13.22    1.53 
  -8   2   6  115.18    4.97 
   8  -2  -6  104.06    3.26 
  -9   3   6  241.55    8.49 
   9  -3  -6  246.87    6.58 
 -10   4   6    9.33    1.57 
  10  -4  -6   11.40    1.16 
  10  -4  -6   12.78    1.14 
 -11   5   6    1.48    1.45 
  11  -5  -6   -0.04    0.84 
  11  -5  -6   -0.08    0.64 
 -12   6   6   30.96    3.04 
  12  -6  -6   39.02    2.24 
 -13   7   6    7.70    1.79 
  13  -7  -6    6.08    1.04 
 -14   8   6    9.39    1.15 
  -4   8  -5   16.63    1.42 
  -4   8  -5   21.76    1.66 
   3  -7   5   17.86    1.54 
  -3   7  -5   21.05    2.22 
  -3   7  -5   25.56    2.58 
  -2   6  -5   35.19    3.10 
   1  -5   5   35.50    2.03 
   0  -4   5    6.47    1.11 
  -1  -3   5   54.07    2.36 
  -1  -3   5   53.02    3.83 
  -2  -2   5  168.97    7.49 
  -3  -1   5   11.28    1.30 
  -3  -1   5   13.06    1.93 
  -4   0   5    0.06    0.67 
  -5   1   5  534.58   17.15 
  -5   1   5  498.98   19.27 
   5  -1  -5  520.75   12.71 
  -6   2   5   39.75    2.46 
   6  -2  -5   38.09    1.63 
  -7   3   5   14.76    1.55 
   7  -3  -5   16.75    1.21 
  -8   4   5  191.65    7.22 
   8  -4  -5  199.76    5.59 
   9  -5  -5    0.50    0.76 
   9  -5  -5    0.61    0.87 
 -10   6   5    3.47    1.77 
  10  -6  -5    2.52    0.84 
  10  -6  -5    3.20    1.10 
 -11   7   5   -1.12    1.71 
 -11   7   5    0.52    1.48 
  11  -7  -5    0.23    0.90 
 -12   8   5   23.42    1.90 
  -6   8  -4    0.34    0.79 
   5  -7   4   16.33    1.46 
  -5   7  -4   17.36    1.98 
  -4   6  -4   77.47    4.34 
   3  -5   4   41.01    1.73 
   2  -4   4  132.12    6.92 
   2  -4   4  141.28    4.16 
   1  -3   4   67.05    4.29 
   1  -3   4   71.35    2.53 
   0  -2   4  177.30    4.86 
   0  -2   4  177.43    7.72 
  -1  -1   4   98.91    4.96 
  -2   0   4    6.14    0.86 
  -3   1   4    0.47    0.61 
  -4   2   4    2.68    0.76 
  -4   2   4    4.17    1.00 
   4  -2  -4    3.26    0.60 
  -5   3   4  110.02    4.27 
   5  -3  -4  108.75    3.34 
  -6   4   4   10.70    1.49 
   6  -4  -4   11.54    1.11 
  -7   5   4    1.44    1.29 
   7  -5  -4    2.47    0.89 
   7  -5  -4    2.60    0.86 
   8  -6  -4   19.25    1.56 
   8  -6  -4   17.54    1.55 
  -9   7   4    6.64    1.96 
   9  -7  -4    4.27    1.15 
 -10   8   4   52.08    3.13 
  10  -8  -4   50.92    2.40 
   7  -7   3    2.62    0.95 
   6  -6   3    3.32    1.13 
  -6   6  -3    2.39    1.58 
   4  -4   3    0.18    0.41 
   4  -4   3    0.01    1.44 
   3  -3   3    6.66    0.72 
   3  -3   3    5.84    1.69 
   2  -2   3  395.75    9.52 
   2  -2   3  377.05   14.72 
   1  -1   3   25.94    0.99 
   1  -1   3   26.25    2.31 
  -1   1  -3   24.20    1.54 
   0   0   3    0.25    0.28 
   0   0  -3    0.27    0.53 
  -1   1   3   11.07    0.90 
  -1   1   3   12.23    0.86 
   1  -1  -3   13.20    1.22 
  -2   2   3   95.61    3.82 
  -2   2   3  100.12    3.56 
  -3   3   3  132.49    4.68 
   3  -3  -3  123.63    3.71 
  -4   4   3    0.72    0.77 
   4  -4  -3    0.13    0.67 
  -5   5   3  129.57    5.45 
   5  -5  -3  129.49    4.23 
   6  -6  -3  272.20    7.81 
  -7   7   3    4.99    1.81 
   7  -7  -3    2.10    1.01 
   7  -7  -3    5.39    1.23 
  -8   8   3   78.29    3.83 
  -8   8   3   70.25    3.42 
  -9   9   3    8.79    0.88 
   9  -7   2    6.87    0.96 
   8  -6   2    3.89    1.15 
   7  -5   2    0.80    0.91 
   6  -4   2   47.53    3.90 
   6  -4   2   49.10    2.25 
   5  -3   2   19.19    2.40 
   4  -2   2  140.66    6.40 
   3  -1   2  287.94   11.08 
   2   0   2    4.29    0.41 
  -2   0  -2    4.12    0.55 
   1   1   2  125.65    4.11 
  -1  -1  -2  133.15    4.47 
   0   2   2   17.85    1.19 
   0   2   2   18.10    1.02 
   0  -2  -2   15.69    1.38 
  -1   3   2    1.68    0.71 
  -2   4   2  478.04   14.54 
   2  -4  -2  448.87   11.76 
  -3   5   2    5.44    1.24 
   3  -5  -2    5.18    1.03 
  -4   6   2   18.91    1.89 
   4  -6  -2   20.28    1.75 
  -5   7   2  177.89    6.73 
  -5   7   2  177.99    6.30 
   5  -7  -2  179.52    5.77 
  -6   8   2    0.57    1.08 
  -6   8   2   -0.25    1.26 
   6  -8  -2    1.16    1.09 
  -7   9   2   25.37    1.49 
  -7   9   2   22.53    1.69 
  11  -7   1    2.89    0.72 
  10  -6   1   15.48    1.43 
   9  -5   1   40.71    2.32 
   8  -4   1    0.89    0.84 
   8  -4   1    0.33    1.55 
   7  -3   1    1.13    1.23 
   6  -2   1   13.76    1.95 
   5  -1   1  108.46    5.07 
   3   1   1  262.36    8.00 
  -3  -1  -1  263.56    8.28 
   2   2   1  617.01   18.36 
  -2  -2  -1  624.87   19.92 
   1   3   1    2.46    0.72 
   0   4   1   74.87    3.29 
   0   4   1   70.86    3.46 
  -1   5   1  341.37   12.18 
  -1   5   1  343.00   11.43 
  -2   6   1    2.96    1.21 
   2  -6  -1    3.45    1.19 
  -3   7   1    7.88    1.79 
  -3   7   1    8.13    1.63 
  -3   7   1    8.52    1.58 
   3  -7  -1    7.23    1.42 
  -4   8   1  157.72    6.25 
  -4   8   1  156.43    5.84 
  -4   8   1  159.11    5.56 
  -5   9   1    8.26    1.13 
  -5   9   1   10.80    0.87 
   5  -9  -1    8.23    1.12 
  12  -6   0    0.49    0.88 
  11  -5   0   11.75    1.50 
  11  -5   0   14.96    1.51 
  10  -4   0  253.91    9.23 
  10  -4   0  246.73    7.52 
   9  -3   0   41.54    3.52 
   9  -3   0   43.52    2.12 
   8  -2   0    8.43    1.70 
   7  -1   0    7.70    1.50 
   6   0   0  417.15   15.35 
   5   1   0   61.39    2.41 
   4   2   0  463.07   13.51 
  -4  -2   0  429.63   14.28 
   3   3   0  331.67   10.45 
   2   4   0    7.52    1.41 
   2   4   0    4.67    1.02 
   1   5   0    0.64    1.17 
   1   5   0    0.62    1.02 
   0   6   0   36.05    2.23 
  -1   7   0  140.98    5.32 
  -1   7   0  136.62    5.00 
  -1   7   0  140.82    5.91 
   1  -7   0  138.34    5.24 
  -2   8   0   12.90    1.85 
  -2   8   0   14.32    1.50 
  -2   8   0   21.46    1.88 
  -3   9   0    6.03    1.21 
  -3   9   0    6.03    1.01 
   3  -9   0    7.79    1.14 
  14  -6  -1   49.52    2.10 
  13  -5  -1    3.61    1.03 
  13  -5  -1    0.51    1.00 
  12  -4  -1   22.03    1.69 
  12  -4  -1   16.98    1.64 
  11  -3  -1   74.79    3.00 
  11  -3  -1   82.52    5.13 
  10  -2  -1    2.12    1.40 
 -10   2   1    1.81    1.05 
   9  -1  -1   22.06    2.47 
   8   0  -1   -1.07    0.89 
   7   1  -1    2.16    0.96 
   6   2  -1  207.91    6.48 
  -6  -2   1  175.01    6.26 
  -6  -2   1  198.94    6.34 
   5   3  -1  172.10    6.01 
   4   4  -1   15.37    1.87 
   4   4  -1   14.57    1.55 
   3   5  -1  126.69    5.77 
   2   6  -1    2.74    0.99 
   1   7  -1    8.86    1.30 
   1   7  -1   10.29    1.78 
   1   7  -1    4.83    1.47 
   1   7  -1    8.61    1.37 
   0   8  -1    9.42    1.08 
   0   8  -1    9.25    1.67 
   0   8  -1   13.30    1.49 
   0   8  -1    8.55    1.73 
  -1   9  -1   50.63    2.83 
  -1   9  -1   49.03    2.09 
  -1   9  -1   49.49    2.85 
  15  -5  -2    0.67    0.78 
  15  -5  -2   -0.10    0.78 
  14  -4  -2    2.13    1.12 
  14  -4  -2    1.10    0.87 
  13  -3  -2  269.18    9.32 
  13  -3  -2  238.45    7.89 
  13  -3  -2  255.33    7.58 
  12  -2  -2   31.29    1.70 
  11  -1  -2    5.81    1.62 
 -11   1   2    5.75    1.18 
  10   0  -2   90.25    4.64 
 -10   0   2   85.06    3.52 
  -9  -1   2    1.52    0.37 
   8   2  -2    1.68    0.76 
  -8  -2   2    0.78    0.34 
   7   3  -2  294.35    9.59 
   7   3  -2  289.79   10.15 
   6   4  -2   15.10    1.70 
   6   4  -2   15.45    1.86 
   5   5  -2   40.38    1.90 
   5   5  -2   34.86    2.53 
   5   5  -2   40.25    3.20 
   4   6  -2   20.20    1.62 
   3   7  -2   17.30    1.31 
   3   7  -2   19.41    1.61 
   3   7  -2   20.38    2.01 
   3   7  -2   19.87    2.13 
   2   8  -2    0.67    0.92 
   2   8  -2    0.62    1.35 
   2   8  -2   -0.59    1.16 
   1   9  -2    4.78    1.19 
   1   9  -2    5.69    1.25 
   1   9  -2    7.22    0.58 
  17  -5  -3    9.69    0.99 
  17  -5  -3    9.32    0.99 
  16  -4  -3   24.86    1.80 
  16  -4  -3   27.83    2.00 
  15  -3  -3   76.39    3.07 
  15  -3  -3   80.47    3.36 
  14  -2  -3  195.40    7.38 
  14  -2  -3  196.43    6.03 
  13  -1  -3   44.28    1.99 
 -12   0   3   -0.37    0.65 
 -11  -1   3  350.04   11.61 
 -10  -2   3    2.12    0.51 
   9   3  -3   64.89    3.19 
   9   3  -3   59.77    3.34 
  -9  -3   3   63.63    2.84 
   8   4  -3    0.52    0.97 
   8   4  -3    0.82    1.08 
   7   5  -3   17.78    1.40 
   7   5  -3   12.45    2.12 
   6   6  -3  265.64    8.10 
   6   6  -3  271.62    7.52 
   5   7  -3    3.27    1.24 
   5   7  -3    2.44    1.42 
   5   7  -3    4.04    0.84 
   5   7  -3    3.86    1.22 
   4   8  -3  104.08    3.27 
   4   8  -3  109.01    4.18 
   4   8  -3  104.41    4.85 
   3   9  -3   28.19    2.16 
   3   9  -3   27.49    1.96 
  18  -4  -4   28.36    1.73 
  18  -4  -4   28.62    1.81 
  17  -3  -4   41.70    2.20 
  17  -3  -4   39.88    2.41 
  16  -2  -4   13.98    1.57 
  16  -2  -4   12.58    1.36 
  15  -1  -4  220.76    6.66 
  14   0  -4  138.02    4.39 
  13   1  -4    3.51    0.79 
 -13  -1   4    3.02    0.89 
 -12  -2   4   99.06    3.88 
 -11  -3   4   48.35    2.50 
  10   4  -4   12.59    2.00 
  10   4  -4   15.69    1.29 
  10   4  -4    8.50    1.54 
   9   5  -4   20.61    2.56 
   9   5  -4   26.56    1.75 
   8   6  -4   22.70    1.76 
   8   6  -4   22.90    2.32 
   8   6  -4   25.13    2.15 
   7   7  -4   43.52    2.36 
   7   7  -4   44.68    3.11 
   7   7  -4   36.23    2.40 
   6   8  -4    0.14    1.25 
   6   8  -4    0.74    0.98 
   5   9  -4    3.84    1.12 
   5   9  -4    3.09    0.85 
  20  -4  -5   20.18    1.31 
  20  -4  -5   20.24    1.23 
  19  -3  -5   60.38    2.53 
  19  -3  -5   57.94    2.71 
  18  -2  -5   12.71    1.36 
  18  -2  -5   13.20    1.49 
  17  -1  -5   12.98    1.45 
  17  -1  -5   14.13    1.32 
  16   0  -5    0.34    0.75 
  16   0  -5    1.33    1.03 
  15   1  -5    3.18    0.88 
  14   2  -5   63.10    2.61 
  13   3  -5   38.09    1.88 
  12   4  -5    3.77    0.94 
  11   5  -5   16.23    1.22 
  11   5  -5   20.06    1.84 
  11   5  -5   21.62    1.68 
  10   6  -5    3.23    0.83 
  10   6  -5    5.03    1.33 
  10   6  -5    3.02    1.38 
   9   7  -5   33.01    2.29 
   9   7  -5   34.42    2.01 
   9   7  -5   38.22    2.83 
   8   8  -5   27.35    1.75 
   8   8  -5   27.08    2.45 
   7   9  -5   21.79    1.14 
   7   9  -5   18.13    1.56 
  21  -3  -6    4.12    0.81 
  21  -3  -6    4.80    0.79 
  20  -2  -6    8.86    1.12 
  20  -2  -6    7.29    1.14 
  19  -1  -6    7.70    1.24 
  19  -1  -6    6.08    1.06 
  18   0  -6    0.66    0.90 
  18   0  -6   -0.03    0.87 
  17   1  -6   71.60    2.99 
  17   1  -6   72.57    3.10 
  16   2  -6   25.44    1.72 
  15   3  -6   16.55    1.41 
  15   3  -6   14.60    1.58 
  14   4  -6   62.66    2.66 
  14   4  -6   60.86    2.90 
  13   5  -6    1.54    1.13 
  13   5  -6    1.89    0.98 
  12   6  -6   40.34    2.26 
  12   6  -6   40.25    2.57 
  12   6  -6   40.61    1.69 
  11   7  -6   13.02    1.75 
  11   7  -6   12.54    1.49 
  11   7  -6   12.28    1.02 
  10   8  -6    3.68    0.90 
  10   8  -6    3.76    1.18 
  10   8  -6    3.26    0.59 
   9   9  -6    0.02    0.58 
  23  -3  -7    0.72    0.44 
  22  -2  -7    6.74    0.93 
  22  -2  -7    8.54    0.94 
  21  -1  -7   22.29    1.82 
  21  -1  -7   22.07    1.74 
  20   0  -7    0.12    0.89 
  20   0  -7    0.28    0.86 
  19   1  -7   11.77    1.39 
  19   1  -7   10.36    1.27 
  18   2  -7   29.66    2.00 
  18   2  -7   30.86    2.02 
  17   3  -7   43.07    2.33 
  17   3  -7   44.28    2.44 
  16   4  -7   29.64    2.03 
  16   4  -7   32.06    2.22 
  15   5  -7  217.52    6.52 
  15   5  -7  208.46    6.97 
  14   6  -7   36.07    2.06 
  14   6  -7   32.40    2.29 
  13   7  -7   19.20    1.57 
  12   8  -7   62.77    2.43 
  24  -2  -8   38.64    1.52 
  23  -1  -8    4.70    0.79 
  23  -1  -8    5.53    0.83 
  22   0  -8  144.75    4.67 
  22   0  -8  148.44    4.87 
  21   1  -8   21.84    1.69 
  21   1  -8   17.94    1.49 
  20   2  -8   -0.08    0.85 
  20   2  -8    0.46    0.89 
  19   3  -8  168.83    5.52 
  19   3  -8  157.61    5.24 
  18   4  -8   14.76    1.58 
  18   4  -8   15.41    1.49 
  17   5  -8    1.85    0.99 
  17   5  -8    2.24    1.01 
  16   6  -8   92.32    3.60 
  15   7  -8   10.10    1.12 
  14   8  -8    1.21    0.54 
  24   0  -9    0.10    0.53 
  23   1  -9   89.99    3.13 
  23   1  -9   83.83    2.99 
  22   2  -9   45.43    2.14 
  22   2  -9   48.46    2.21 
  21   3  -9   33.28    1.90 
  21   3  -9   30.29    1.87 
  20   4  -9   55.00    2.40 
  20   4  -9   53.35    2.54 
  19   5  -9   11.91    1.15 
  19   5  -9   12.09    1.33 
  18   6  -9    1.44    0.79 
  17   7  -9    0.63    0.58 
  25   1 -10    0.63    0.46 
  23   3 -10    7.99    0.85 
  22   4 -10    4.47    0.78 
  22   4 -10    5.55    0.74 
  21   5 -10    4.71    0.79 
  20   6 -10    6.05    0.70 
  20   4 -16    2.14    0.58 
  21   3 -16    5.78    0.83 
  22   2 -16   33.84    1.82 
  23   1 -16    1.38    0.68 
  24   0 -16  100.24    3.20 
  17   5 -15   13.97    1.10 
  18   4 -15   27.62    1.75 
  18   4 -15   26.79    1.58 
  19   3 -15    5.09    1.08 
  20   2 -15    1.46    1.05 
  21   1 -15   50.54    2.56 
  21   1 -15   51.56    2.45 
  22   0 -15   -0.76    0.76 
  22   0 -15   -0.24    0.71 
  23  -1 -15   23.53    1.46 
  23  -1 -15   27.83    1.50 
  24  -2 -15   49.62    1.80 
  14   6 -14   33.67    1.74 
  15   5 -14   10.12    1.19 
  16   4 -14   27.91    2.02 
  16   4 -14   26.16    2.02 
  17   3 -14   50.55    2.75 
  17   3 -14   52.77    1.67 
  18   2 -14   67.43    2.09 
  18   2 -14   74.85    3.12 
  18   2 -14   70.67    3.32 
  19   1 -14    4.60    1.16 
  19   1 -14    5.16    1.28 
  20   0 -14    3.43    1.04 
  20   0 -14    3.46    1.04 
  21  -1 -14    3.28    0.97 
  21  -1 -14    5.35    1.06 
  22  -2 -14   -0.28    0.58 
  11   7 -13    0.07    0.59 
  12   6 -13    7.60    0.67 
  12   6 -13    5.55    1.09 
  13   5 -13    6.08    0.91 
  13   5 -13    5.79    1.26 
  14   4 -13   41.34    2.47 
  14   4 -13   38.65    2.04 
  15   3 -13   22.20    1.66 
  15   3 -13   18.96    1.76 
 -16  -2  13   48.14    5.81 
  16   2 -13   42.55    2.59 
  16   2 -13   41.14    2.38 
 -17  -1  13    1.37    2.81 
  17   1 -13   -0.18    1.01 
  17   1 -13    0.70    0.94 
 -18   0  13    1.01    3.20 
  18   0 -13    1.12    1.07 
  18   0 -13   -0.92    0.93 
 -19   1  13   10.34    3.61 
  19  -1 -13   15.24    1.54 
  19  -1 -13    9.22    1.26 
  20  -2 -13    0.31    0.81 
  20  -2 -13    1.26    0.89 
 -21   3  13   45.79    3.11 
  21  -3 -13   41.07    1.95 
 -22   4  13   -0.06    0.95 
   9   7 -12    5.55    0.64 
   9   7 -12    5.67    1.01 
   9   7 -12    4.27    0.89 
  10   6 -12   39.93    2.08 
  10   6 -12   42.31    2.55 
  11   5 -12    1.76    0.86 
  11   5 -12    2.04    1.36 
  11   5 -12    5.09    1.16 
  12   4 -12   17.07    1.53 
 -13  -3  12  140.07    8.80 
  13   3 -12  133.11    4.92 
 -14  -2  12   17.18    4.04 
  14   2 -12   17.80    1.82 
  14   2 -12   21.01    1.84 
 -15  -1  12  179.38   10.63 
  15   1 -12  184.22    6.02 
  15   1 -12  179.89    6.11 
 -16   0  12   24.43    4.40 
  16   0 -12   23.72    1.79 
  16   0 -12   22.15    1.84 
 -17   1  12    1.27    2.67 
  17  -1 -12    1.17    0.98 
  17  -1 -12    0.36    0.87 
 -18   2  12    2.47    1.85 
 -18   2  12    0.35    2.82 
  18  -2 -12    2.36    0.96 
  18  -2 -12    3.17    0.99 
 -19   3  12    0.24    1.61 
  19  -3 -12    0.03    0.80 
 -20   4  12   46.95    3.43 
 -21   5  12    0.36    0.97 
   7   7 -11    2.21    0.98 
   7   7 -11    0.34    0.69 
   8   6 -11    3.40    1.09 
   8   6 -11    3.42    1.02 
   8   6 -11    2.01    1.29 
  -9  -5  11   96.44    4.43 
   9   5 -11   99.09    3.97 
   9   5 -11   97.05    3.87 
  10   4 -11    4.21    1.19 
 -11  -3  11   -0.52    2.20 
 -12  -2  11   51.93    5.41 
 -13  -1  11   24.64    4.35 
 -14   0  11   -0.93    2.42 
 -15   1  11   53.12    6.18 
 -16   2  11   53.04    4.10 
 -16   2  11   66.13    6.25 
  16  -2 -11   60.48    2.66 
  16  -2 -11   53.69    2.70 
 -17   3  11    4.45    3.11 
 -17   3  11    3.88    1.87 
 -18   4  11   -0.63    1.52 
 -19   5  11   17.30    2.09 
 -20   6  11    6.66    1.06 
   4   8 -10    4.75    0.81 
   5   7 -10  190.42    6.00 
   5   7 -10  193.26    7.12 
   5   7 -10  194.32    6.24 
   6   6 -10   59.86    3.05 
   6   6 -10   69.26    3.83 
   6   6 -10   62.68    3.28 
  -7  -5  10   50.06    3.18 
   7   5 -10   48.67    3.45 
   7   5 -10   45.77    2.79 
  -8  -4  10  264.12    8.33 
   8   4 -10  262.57    8.05 
  -9  -3  10  100.82    6.77 
 -10  -2  10    3.01    2.27 
 -11  -1  10   15.42    3.08 
 -12   0  10   56.75    5.13 
 -13   1  10   80.12    6.22 
 -14   2  10    7.44    2.98 
 -15   3  10   11.28    3.41 
 -15   3  10   13.36    2.22 
 -16   4  10   48.66    3.95 
 -17   5  10   38.68    3.51 
 -18   6  10    5.19    1.45 
   2   8  -9    2.73    0.79 
   3   7  -9   10.51    1.43 
   3   7  -9   10.72    1.69 
   3   7  -9    8.56    1.33 
   4   6  -9   39.67    3.06 
   4   6  -9   46.12    2.91 
   4   6  -9   44.69    3.31 
  -5  -5   9    6.71    1.53 
  -6  -4   9    2.73    1.25 
  -7  -3   9  126.05    7.39 
  -8  -2   9   30.05    3.82 
  -9  -1   9   37.23    4.31 
 -10   0   9    0.97    1.68 
 -11   1   9  107.92    6.78 
 -14   4   9   -0.96    1.59 
 -15   5   9  119.68    6.16 
  15  -5  -9  123.33    4.13 
 -16   6   9   -0.34    1.50 
 -17   7   9    0.63    1.01 
 -17   7   9   -0.22    0.87 
   0   8  -8   20.68    1.30 
   0   8  -8   21.77    1.55 
   1   7  -8    4.57    1.33 
   1   7  -8    7.65    1.46 
   2   6  -8    1.49    1.60 
   2   6  -8    0.90    1.53 
  -3  -5   8   21.65    1.95 
  -4  -4   8    3.93    1.21 
  -5  -3   8  122.37    7.00 
  -6  -2   8   12.40    2.48 
  -7  -1   8   55.47    4.31 
  -8   0   8  210.45    9.69 
  -8   0   8  209.82    8.09 
  -9   1   8   47.01    3.93 
 -11   3   8   70.58    3.83 
 -13   5   8   54.12    4.08 
  13  -5  -8   53.34    2.54 
 -14   6   8   91.38    5.15 
  14  -6  -8   92.12    3.34 
 -15   7   8   10.87    1.74 
 -15   7   8   10.58    1.69 
  -2   8  -7   10.42    1.00 
  -2   8  -7    8.44    0.92 
  -1   7  -7    0.72    1.27 
  -1   7  -7    1.48    1.23 
   0   6  -7    3.77    1.61 
  -1  -5   7   36.66    2.16 
  -2  -4   7   70.77    3.10 
  -3  -3   7   63.14    4.68 
  -3  -3   7   63.73    2.83 
  -4  -2   7  194.47    8.95 
  -5  -1   7  389.29   15.48 
  -6   0   7   -0.04    0.85 
  -6   0   7    0.13    1.33 
  -7   1   7  354.80   12.44 
  -7   1   7  359.06   14.31 
  -8   2   7   48.78    3.71 
   8  -2  -7   51.42    2.08 
  -9   3   7    1.66    1.07 
   9  -3  -7    3.21    0.78 
  10  -4  -7   27.71    1.72 
 -11   5   7    8.44    1.94 
  11  -5  -7   12.83    1.34 
  11  -5  -7   12.26    1.25 
 -12   6   7  145.31    6.75 
  12  -6  -7  147.74    4.81 
 -13   7   7   21.07    2.27 
 -13   7   7   15.65    2.12 
  13  -7  -7   18.34    1.41 
 -14   8   7    3.99    0.99 
  -4   8  -6    0.21    0.62 
  -3   7  -6    3.19    1.49 
  -3   7  -6    3.09    1.27 
  -2   6  -6   72.05    4.22 
   1  -5   6    9.53    0.95 
   0  -4   6    2.83    0.89 
   0  -4   6    2.44    2.09 
  -1  -3   6  275.52    7.40 
  -1  -3   6  262.05   11.62 
  -2  -2   6   22.03    2.85 
  -2  -2   6   22.69    1.53 
  -3  -1   6  176.57    7.92 
  -4   0   6  455.60   17.97 
  -4   0   6  499.26   15.99 
  -5   1   6   73.15    4.07 
  -5   1   6   70.21    3.17 
   5  -1  -6   62.37    2.30 
  -6   2   6  202.85    8.79 
   6  -2  -6  207.16    5.62 
  -7   3   6   43.80    2.64 
   7  -3  -6   47.88    2.02 
  -8   4   6    2.38    1.22 
   8  -4  -6    0.67    0.72 
   9  -5  -6    3.30    1.01 
   9  -5  -6    4.16    0.95 
 -10   6   6   40.63    3.49 
  10  -6  -6   39.18    2.13 
  10  -6  -6   39.06    2.29 
 -11   7   6   11.60    2.06 
 -11   7   6   12.00    2.00 
  11  -7  -6   13.60    1.33 
 -12   8   6   12.67    1.52 
  -5   7  -5    5.06    1.25 
   4  -6   5    6.70    1.15 
  -4   6  -5    6.37    1.72 
   2  -4   5   14.29    1.00 
   2  -4   5   16.22    2.79 
   2  -4   5   11.94    1.53 
   1  -3   5  163.23    4.60 
   1  -3   5  166.48    8.12 
   0  -2   5  182.60    4.98 
   0  -2   5  184.38    8.27 
  -1  -1   5    2.04    1.28 
  -2   0   5   -0.30    0.57 
  -2   0   5    0.82    1.16 
  -3   1   5    9.36    1.13 
  -3   1   5   12.60    1.79 
  -4   2   5    6.94    1.58 
  -4   2   5    8.32    1.07 
   4  -2  -5    5.73    0.79 
  -5   3   5   14.86    1.50 
   5  -3  -5   15.26    1.21 
  -6   4   5   41.34    2.56 
   6  -4  -5   41.35    1.97 
   7  -5  -5    2.33    0.89 
   7  -5  -5    3.90    0.95 
  -8   6   5   23.45    2.73 
  -8   6   5   24.17    2.69 
   8  -6  -5   21.63    1.68 
   8  -6  -5   18.38    1.61 
  -9   7   5   35.94    2.90 
   9  -7  -5   30.07    2.09 
   9  -7  -5   30.75    2.07 
 -10   8   5    1.49    1.16 
 -10   8   5    2.94    1.19 
  10  -8  -5    3.48    0.91 
   6  -6   4   12.91    1.35 
  -6   6  -4   11.92    1.88 
   5  -5   4   27.25    2.26 
   5  -5   4   27.57    1.95 
   4  -4   4  259.71   11.63 
   3  -3   4    2.48    1.63 
   2  -2   4   53.44    1.55 
   2  -2   4   45.33    3.68 
   1  -1   4    1.35    1.28 
   1  -1   4    1.51    0.31 
   0   0   4  240.50    5.70 
   0   0   4  236.80    9.36 
   0   0   4  231.92    7.00 
   0   0  -4  230.19    8.14 
  -1   1   4  106.56    3.49 
  -1   1   4   99.23    3.71 
   1  -1  -4   99.85    4.12 
  -2   2   4    6.02    0.87 
  -3   3   4   27.62    1.81 
   3  -3  -4   28.05    1.57 
  -4   4   4  263.27    8.87 
   4  -4  -4  253.69    7.01 
  -5   5   4   27.98    2.40 
   5  -5  -4   25.51    1.88 
   6  -6  -4    0.57    0.95 
   6  -6  -4   -0.28    0.78 
  -7   7   4   29.10    2.53 
  -7   7   4   40.95    2.90 
   7  -7  -4   44.93    2.45 
   7  -7  -4   45.28    2.49 
  -8   8   4    5.22    1.28 
  -8   8   4    4.26    1.32 
   8  -8  -4    5.11    1.06 
  -9   9   4   19.23    1.14 
  -9   9   4   18.09    1.45 
   8  -6   3    1.29    0.91 
   7  -5   3    2.23    1.23 
   7  -5   3    2.57    1.01 
   6  -4   3   27.87    1.78 
   6  -4   3   27.41    3.48 
   5  -3   3    3.13    1.74 
   4  -2   3   19.30    2.48 
   3  -1   3   42.23    3.05 
   2   0   3   -0.30    0.28 
   2   0   3    0.18    0.97 
  -2   0  -3    0.68    0.54 
   1   1   3   26.99    1.29 
  -1  -1  -3   23.33    1.45 
   0   2   3  112.52    3.84 
   0  -2  -3  100.65    4.22 
  -1   3   3  296.36    9.48 
  -2   4   3   62.79    3.25 
  -2   4   3   62.15    3.07 
  -3   5   3  500.48   16.09 
  -4   6   3  133.38    4.89 
   4  -6  -3  135.04    4.65 
  -5   7   3    6.25    1.64 
  -5   7   3    4.26    1.35 
   5  -7  -3    5.17    1.31 
  -6   8   3  111.62    4.51 
  -6   8   3  110.18    4.38 
   6  -8  -3  108.59    4.00 
  -7   9   3    1.01    0.55 
  -7   9   3    1.01    0.78 
  10  -6   2   20.80    1.63 
   9  -5   2    4.61    1.05 
   9  -5   2    3.24    1.16 
   8  -4   2    1.85    1.52 
   8  -4   2    1.55    1.85 
   8  -4   2    1.74    0.88 
   8  -4   2    1.36    1.29 
   7  -3   2   41.57    3.86 
   7  -3   2   41.34    2.01 
   6  -2   2  120.09    6.23 
   5  -1   2   88.95    4.71 
   4   0   2   31.16    2.35 
  -4   0  -2   27.50    1.43 
   3   1   2  320.01    9.44 
  -3  -1  -2  301.75   10.08 
   2   2   2   44.39    1.97 
  -2  -2  -2   38.35    1.97 
   1   3   2  310.08    9.87 
   0   4   2   77.37    3.47 
   0   4   2   76.19    3.72 
  -1   5   2   20.55    2.11 
  -1   5   2   22.76    2.40 
  -2   6   2   30.77    2.16 
  -2   6   2   27.03    2.93 
  -3   7   2   12.64    1.63 
  -3   7   2   16.48    2.04 
  -3   7   2   16.54    1.74 
   3  -7  -2   17.75    1.89 
  -4   8   2    2.89    1.36 
  -4   8   2    4.60    1.25 
  -4   8   2    2.84    1.13 
   4  -8  -2    1.90    1.06 
  -5   9   2   74.05    2.82 
   5  -9  -2   69.52    2.78 
  12  -6   1   63.21    2.43 
  11  -5   1    1.96    0.93 
  11  -5   1    1.40    1.04 
  10  -4   1   18.02    2.18 
  10  -4   1   12.37    1.28 
  10  -4   1   17.33    3.29 
  10  -4   1   15.03    1.71 
   9  -3   1    3.89    0.88 
   9  -3   1    4.19    1.80 
   8  -2   1    4.80    1.74 
   7  -1   1  421.25   16.19 
   6   0   1    0.40    0.96 
   5   1   1  116.69    3.98 
   5   1   1  111.44    5.05 
   4   2   1  730.01   21.47 
  -4  -2  -1  717.20   23.01 
   3   3   1    3.38    0.92 
   2   4   1   26.85    2.22 
   2   4   1   23.64    1.88 
   1   5   1    2.96    1.23 
   1   5   1    4.61    1.20 
   0   6   1    1.00    1.44 
   0   6   1    0.45    0.99 
  -1   7   1    8.06    1.75 
  -1   7   1    6.04    1.53 
  -1   7   1    6.85    1.28 
  -1   7   1    6.98    1.34 
  -2   8   1    1.05    1.55 
  -2   8   1    0.47    0.85 
  -2   8   1   -0.04    1.32 
  -2   8   1    0.91    1.04 
  -3   9   1    5.04    1.20 
  -3   9   1    5.85    1.35 
  -3   9   1    5.64    0.90 
   3  -9  -1    5.84    1.07 
  13  -5   0   92.07    3.29 
  13  -5   0   88.17    3.53 
  12  -4   0   20.91    1.65 
  12  -4   0   22.64    1.94 
  11  -3   0   14.74    2.04 
  11  -3   0   14.83    2.82 
  11  -3   0   15.42    1.37 
  10  -2   0    0.29    1.48 
  10  -2   0   -0.08    0.58 
   9  -1   0    2.95    1.36 
   8   0   0  242.68    9.89 
   7   1   0   10.56    1.58 
   6   2   0    1.32    0.73 
  -6  -2   0    1.53    0.32 
   5   3   0  273.13    9.03 
   5   3   0  277.91    9.70 
   4   4   0   14.38    1.59 
   4   4   0   15.75    1.79 
   3   5   0   97.90    4.84 
   3   5   0   95.22    4.48 
   2   6   0   11.38    1.27 
   2   6   0   10.21    2.01 
   1   7   0  139.03    4.72 
   1   7   0  133.95    5.11 
   1   7   0  135.86    5.85 
   1   7   0  139.71    4.63 
   0   8   0   67.52    3.55 
   0   8   0   70.00    3.93 
   0   8   0   70.06    2.98 
  -1   9   0   36.50    2.41 
  -1   9   0   34.50    2.49 
  -1   9   0   31.68    1.50 
   1  -9   0   37.27    1.99 
  15  -5  -1   21.86    1.47 
  15  -5  -1   20.66    1.58 
  14  -4  -1   32.28    2.18 
  14  -4  -1   30.53    1.86 
  13  -3  -1    4.57    1.63 
  13  -3  -1    8.58    1.38 
  13  -3  -1    4.57    0.96 
  12  -2  -1   65.27    2.59 
  12  -2  -1   60.07    4.75 
  11  -1  -1    5.21    1.70 
  10   0  -1    0.55    1.22 
   9   1  -1   20.98    2.09 
   8   2  -1   33.27    2.05 
  -8  -2   1   37.35    1.34 
   7   3  -1  249.97    8.96 
   7   3  -1  246.90    8.38 
   6   4  -1    0.57    0.79 
   6   4  -1   -0.16    0.86 
   5   5  -1   17.44    2.43 
   4   6  -1  148.84    7.09 
   4   6  -1  142.21    4.43 
   3   7  -1    8.71    1.45 
   3   7  -1    7.53    1.69 
   3   7  -1    7.91    1.33 
   3   7  -1    8.21    1.08 
   2   8  -1    0.57    0.75 
   2   8  -1    1.10    1.33 
   2   8  -1    0.75    1.16 
   1   9  -1  145.32    5.02 
   1   9  -1  151.15    5.79 
  17  -5  -2   15.85    1.09 
  16  -4  -2   16.47    1.33 
  16  -4  -2   18.59    1.61 
  15  -3  -2   54.26    2.82 
  15  -3  -2   57.61    2.55 
  14  -2  -2    1.84    1.42 
  14  -2  -2    0.64    0.93 
  14  -2  -2    1.12    0.81 
  13  -1  -2   40.47    1.94 
 -12   0   2   29.76    2.00 
 -11  -1   2    4.93    0.71 
 -10  -2   2   26.79    1.17 
   9   3  -2   95.81    4.40 
   9   3  -2   97.88    4.20 
   8   4  -2  274.94    9.58 
   8   4  -2  271.90   10.20 
   7   5  -2   47.52    2.07 
   7   5  -2   45.40    3.60 
   6   6  -2   21.87    1.79 
   6   6  -2   26.46    2.68 
   6   6  -2   23.39    2.99 
   5   7  -2  174.89    6.84 
   5   7  -2  165.58    5.72 
   5   7  -2  175.97    5.66 
   5   7  -2  159.43    4.58 
   4   8  -2    1.67    1.12 
   4   8  -2    2.20    1.41 
   3   9  -2    5.58    1.08 
   3   9  -2    4.40    1.28 
  18  -4  -3   -0.57    0.67 
  18  -4  -3    1.12    0.68 
  17  -3  -3    5.68    1.23 
  17  -3  -3    5.16    0.99 
  16  -2  -3   56.79    2.55 
  16  -2  -3   53.93    2.77 
  15  -1  -3   14.90    1.32 
  15  -1  -3   18.04    1.97 
  15  -1  -3   15.09    1.47 
  14   0  -3   -0.89    0.65 
  13   1  -3   43.79    1.97 
  12   2  -3   24.28    1.49 
 -12  -2   3   18.23    1.19 
  11   3  -3   40.03    1.92 
  10   4  -3   46.09    2.14 
  10   4  -3   40.84    3.27 
   9   5  -3   83.33    3.09 
   9   5  -3   82.15    4.79 
   8   6  -3   48.50    4.14 
   8   6  -3   44.35    2.15 
   8   6  -3   47.55    3.10 
   8   6  -3   45.38    2.70 
   7   7  -3    2.42    1.18 
   7   7  -3    4.32    1.04 
   7   7  -3    3.44    1.35 
   6   8  -3  108.55    4.90 
   6   8  -3  111.64    3.97 
   6   8  -3  102.67    3.98 
   5   9  -3    4.03    1.15 
   5   9  -3    1.78    0.75 
  20  -4  -4   43.97    1.75 
  19  -3  -4    3.30    0.82 
  19  -3  -4    2.32    0.87 
  18  -2  -4    2.58    1.11 
  18  -2  -4    3.37    0.94 
  17  -1  -4   24.48    1.94 
  17  -1  -4   19.40    1.56 
  16   0  -4   10.68    1.32 
  16   0  -4   11.46    1.16 
  15   1  -4  199.45    6.05 
  14   2  -4   37.05    1.95 
  13   3  -4   60.37    2.51 
  12   4  -4    3.67    0.98 
  12   4  -4    0.94    1.47 
  11   5  -4   23.41    1.73 
  11   5  -4   17.10    2.71 
  11   5  -4   23.24    1.88 
  10   6  -4    8.42    1.60 
  10   6  -4    7.62    1.43 
  10   6  -4    8.55    0.90 
   9   7  -4    5.61    1.30 
   9   7  -4    5.28    0.90 
   9   7  -4    3.76    1.38 
   8   8  -4    4.53    0.87 
   8   8  -4    5.04    1.40 
   8   8  -4    3.71    1.02 
   7   9  -4    6.54    1.14 
  21  -3  -5   50.56    2.05 
  20  -2  -5    4.48    1.01 
  20  -2  -5    2.75    0.86 
  19  -1  -5   11.00    1.41 
  19  -1  -5   12.56    1.33 
  18   0  -5   -0.20    0.79 
  18   0  -5    0.22    0.87 
  17   1  -5   18.91    1.69 
  17   1  -5   15.93    1.49 
  16   2  -5   46.86    2.32 
  15   3  -5    1.37    1.03 
  15   3  -5    1.25    0.90 
  14   4  -5    3.75    1.16 
  14   4  -5    5.17    1.10 
  13   5  -5    8.39    1.16 
  13   5  -5    7.40    1.37 
  12   6  -5    1.34    1.03 
  12   6  -5   -0.48    1.04 
  11   7  -5   -1.07    1.12 
  11   7  -5    0.96    1.02 
  10   8  -5    1.73    1.13 
  10   8  -5    2.04    0.86 
   9   9  -5    4.18    0.89 
  22  -2  -6    1.35    0.63 
  21  -1  -6    1.57    0.88 
  21  -1  -6    0.84    0.81 
  20   0  -6    0.90    0.94 
  20   0  -6    1.43    0.92 
  19   1  -6    8.92    1.28 
  19   1  -6    7.81    1.23 
  18   2  -6   65.71    2.77 
  17   3  -6   36.63    2.27 
  17   3  -6   35.95    2.10 
  16   4  -6   49.76    2.63 
  16   4  -6   46.53    2.39 
  15   5  -6    1.91    1.10 
  15   5  -6    0.97    0.94 
  14   6  -6   90.45    3.30 
  14   6  -6   87.05    3.71 
  13   7  -6    7.16    1.24 
  12   8  -6   12.58    1.12 
  23  -1  -7   42.52    1.85 
  22   0  -7    0.80    0.72 
  22   0  -7   -0.18    0.69 
  21   1  -7   22.49    1.67 
  21   1  -7   19.95    1.60 
  20   2  -7    4.97    1.03 
  20   2  -7    6.03    1.05 
  19   3  -7   10.52    1.27 
  18   4  -7   25.79    1.82 
  18   4  -7   25.12    1.97 
  17   5  -7   32.43    2.18 
  17   5  -7   31.67    1.95 
  16   6  -7   27.21    1.96 
  15   7  -7    9.21    1.09 
  14   8  -7    2.65    0.62 
  24   0  -8   78.62    2.59 
  23   1  -8    5.86    0.79 
  23   1  -8    6.81    0.83 
  22   2  -8   34.85    1.80 
  21   3  -8   25.58    1.65 
  20   4  -8   11.01    1.20 
  20   4  -8    7.51    1.02 
  19   5  -8    1.40    0.87 
  19   5  -8    0.41    0.73 
  18   6  -8    1.05    0.76 
  17   7  -8   13.62    1.14 
  21   5  -9   10.99    0.90 
  20   6  -9    5.41    0.63 
  21   3 -17   26.70    1.37 
  22   2 -17   10.12    0.91 
  23   1 -17   86.27    2.89 
  17   5 -16    3.81    0.57 
  18   4 -16    4.39    0.76 
  18   4 -16    4.34    0.74 
  19   3 -16   49.12    2.33 
  19   3 -16   51.69    2.16 
  20   2 -16    3.59    0.94 
  21   1 -16   17.34    1.43 
  22   0 -16  165.16    5.24 
  23  -1 -16    0.53    0.60 
  14   6 -15    8.59    0.79 
  15   5 -15   78.97    3.00 
  16   4 -15    1.76    0.83 
  16   4 -15    0.64    0.93 
  17   3 -15   11.86    0.89 
  17   3 -15    9.00    1.29 
  18   2 -15   37.42    1.47 
  18   2 -15   39.20    2.44 
  19   1 -15    4.06    1.20 
  19   1 -15    2.45    1.00 
  20   0 -15    0.74    0.93 
  20   0 -15   -0.51    0.82 
  21  -1 -15   55.31    2.49 
  21  -1 -15   48.15    2.31 
  22  -2 -15    1.15    0.70 
  22  -2 -15    1.86    0.62 
  12   6 -14   59.43    2.55 
  13   5 -14   -0.57    0.66 
  13   5 -14    0.71    1.00 
  14   4 -14  120.04    3.99 
  15   3 -14    2.80    1.13 
  15   3 -14    5.75    1.10 
 -16  -2  14   63.26    6.67 
  16   2 -14   59.47    3.00 
 -17  -1  14   34.55    4.99 
  17   1 -14   40.33    2.38 
  17   1 -14   40.19    2.53 
 -18   0  14    1.86    3.15 
  18   0 -14   -0.67    0.92 
  18   0 -14    0.52    0.96 
 -19   1  14    2.63    2.95 
  19  -1 -14    2.50    1.00 
  19  -1 -14    5.68    1.14 
  20  -2 -14    0.44    0.85 
  20  -2 -14   -0.06    0.73 
 -21   3  14    4.13    1.38 
 -22   4  14   37.45    2.28 
  10   6 -13    7.32    0.95 
  11   5 -13    5.18    0.97 
  11   5 -13    6.38    1.11 
  12   4 -13    0.08    0.97 
 -13  -3  13    1.55    2.91 
  13   3 -13    1.34    1.12 
 -14  -2  13   71.22    6.65 
  14   2 -13   60.68    3.06 
 -15  -1  13   17.60    4.28 
  15   1 -13   11.56    1.58 
  15   1 -13    7.85    1.21 
 -16   0  13    0.41    2.93 
  16   0 -13   -0.67    0.93 
  16   0 -13    0.43    1.05 
 -17   1  13    2.64    2.78 
  17  -1 -13    1.79    1.04 
  17  -1 -13    1.66    1.06 
 -18   2  13    1.19    2.79 
  18  -2 -13    1.48    0.94 
  18  -2 -13    1.36    0.91 
 -19   3  13   85.81    4.81 
  19  -3 -13   93.62    3.49 
 -20   4  13   14.08    1.90 
 -21   5  13   71.36    3.29 
   7   7 -12   51.62    2.46 
   7   7 -12   53.64    2.02 
   8   6 -12    8.18    1.41 
   8   6 -12    8.83    1.13 
   8   6 -12   10.01    1.30 
   9   5 -12   15.81    1.56 
   9   5 -12   19.43    1.70 
 -10  -4  12   38.96    2.98 
  10   4 -12   31.43    2.29 
 -11  -3  12   19.53    3.97 
 -12  -2  12   18.05    3.95 
  12   2 -12   14.83    1.67 
 -13  -1  12   61.84    6.19 
 -14   0  12   62.39    6.03 
 -15   1  12  194.32   10.66 
  15  -1 -12  178.59    5.84 
  15  -1 -12  165.24    5.87 
 -16   2  12   52.48    3.87 
 -16   2  12   57.36    6.19 
  16  -2 -12   44.63    2.50 
  16  -2 -12   43.21    2.36 
 -17   3  12   12.41    2.41 
 -17   3  12   14.09    3.71 
  17  -3 -12   15.95    1.55 
 -18   4  12   19.60    2.53 
 -19   5  12    5.82    1.60 
 -20   6  12   27.22    1.89 
   5   7 -11    0.61    0.63 
   5   7 -11    0.05    0.63 
   5   7 -11    1.11    0.92 
   6   6 -11   98.17    3.81 
   6   6 -11   99.98    4.59 
   6   6 -11  100.57    4.10 
  -7  -5  11    5.40    1.45 
   7   5 -11    5.46    1.61 
   7   5 -11    5.18    1.40 
  -8  -4  11   12.10    1.86 
   8   4 -11    7.47    1.45 
  -9  -3  11   32.62    4.36 
 -10  -2  11   13.39    3.21 
 -11  -1  11  156.78    9.23 
 -12   0  11   -1.50    2.05 
 -13   1  11   19.51    3.64 
 -14   2  11  181.24   10.32 
 -15   3  11   46.44    3.88 
 -15   3  11   60.58    5.75 
  15  -3 -11   46.52    2.49 
 -16   4  11    6.18    1.89 
 -17   5  11   41.83    3.48 
 -18   6  11    5.39    1.39 
   3   7 -10   99.24    3.76 
   3   7 -10  101.68    4.27 
   4   6 -10    4.03    1.46 
   4   6 -10    4.93    1.56 
  -5  -5  10   58.36    2.89 
  -6  -4  10   41.20    2.78 
  -7  -3  10   15.36    3.27 
  -8  -2  10    1.93    2.20 
  -9  -1  10   11.54    2.83 
 -10   0  10   37.03    4.46 
 -11   1  10   23.50    3.54 
 -12   2  10   37.82    4.40 
 -13   3  10  408.82   17.73 
 -14   4  10   12.01    2.28 
 -15   5  10   14.43    2.52 
 -16   6  10    7.84    1.72 
 -17   7  10   19.12    1.82 
 -17   7  10   20.46    1.78 
   1   7  -9    0.14    0.94 
   1   7  -9   -0.01    0.95 
   2   6  -9    8.64    1.87 
   2   6  -9    6.86    1.79 
  -3  -5   9    1.43    0.89 
  -4  -4   9   16.06    1.66 
  -5  -3   9   44.57    2.59 
  -5  -3   9   45.64    4.81 
  -6  -2   9   55.18    4.83 
  -7  -1   9   23.83    3.51 
  -8   0   9   -0.01    1.60 
  -9   1   9   34.10    3.99 
 -10   2   9   11.59    2.56 
 -11   3   9   32.73    4.07 
 -12   4   9   64.31    4.12 
 -13   5   9    6.86    2.04 
 -14   6   9   36.83    3.36 
 -15   7   9   -0.29    1.13 
 -15   7   9   -2.09    1.10 
  -1   7  -8   59.77    3.07 
  -1   7  -8   60.30    3.14 
   0   6  -8   19.36    2.30 
  -1  -5   8    1.36    1.26 
  -2  -4   8    1.82    2.28 
  -2  -4   8    2.74    0.94 
  -3  -3   8  220.80    6.39 
  -3  -3   8  212.58   10.39 
  -4  -2   8   48.97    4.31 
  -5  -1   8   24.37    3.14 
  -6   0   8  503.95   19.67 
  -7   1   8   45.21    3.89 
  -8   2   8    1.85    1.55 
   8  -2  -8    1.44    0.75 
  -9   3   8   -0.58    1.41 
  -9   3   8    2.26    1.17 
   9  -3  -8    1.55    0.81 
  10  -4  -8  109.65    3.79 
 -11   5   8   24.86    2.84 
  11  -5  -8   23.37    1.71 
 -12   6   8    3.41    1.67 
 -12   6   8    1.54    1.87 
 -13   7   8   69.78    4.05 
 -13   7   8   72.14    3.87 
 -14   8   8    2.04    0.85 
  -3   7  -7    0.46    0.95 
  -3   7  -7    2.64    1.08 
  -2   6  -7    2.99    1.45 
   1  -5   7  100.02    4.24 
   0  -4   7   27.22    1.41 
   0  -4   7   27.28    3.89 
   0  -4   7   27.13    2.13 
  -1  -3   7    4.85    0.84 
  -1  -3   7    1.85    1.85 
  -2  -2   7  679.72   25.41 
  -2  -2   7  661.00   16.59 
  -3  -1   7   99.22    5.58 
  -4   0   7    0.75    1.37 
  -5   1   7  400.12   15.71 
  -6   2   7    3.22    0.97 
  -6   2   7    2.73    1.53 
   6  -2  -7    3.50    0.79 
  -7   3   7    6.20    1.24 
  -7   3   7    5.62    1.83 
   7  -3  -7    6.11    0.95 
  -8   4   7    4.12    1.35 
   8  -4  -7    3.05    0.87 
   9  -5  -7   52.10    2.55 
 -10   6   7   45.32    3.39 
 -10   6   7   40.04    3.52 
  10  -6  -7   42.93    2.31 
 -11   7   7    1.66    1.55 
 -11   7   7    2.19    1.58 
 -12   8   7   64.36    2.94 
 -12   8   7   56.21    2.83 
  -5   7  -6  102.93    4.09 
  -4   6  -6   25.50    2.38 
   3  -5   6   41.32    2.71 
   2  -4   6  299.46   13.64 
   2  -4   6  308.60    9.08 
   1  -3   6    8.65    0.63 
   1  -3   6    8.51    2.40 
   0  -2   6    0.09    1.61 
   0  -2   6    0.36    0.46 
  -1  -1   6    3.84    0.58 
  -1  -1   6    1.44    1.57 
  -2   0   6    1.56    1.30 
  -2   0   6    1.16    0.50 
  -3   1   6  189.45    6.08 
  -3   1   6  176.61    7.95 
  -4   2   6  130.63    4.64 
  -4   2   6  119.13    5.88 
   4  -2  -6  119.84    3.74 
  -5   3   6   37.71    2.27 
   5  -3  -6   37.37    1.86 
  -6   4   6   13.03    1.67 
   6  -4  -6   17.22    1.50 
   7  -5  -6   15.78    1.53 
  -8   6   6    6.28    1.73 
  -8   6   6    7.98    2.00 
   8  -6  -6    5.76    1.18 
  -9   7   6   11.01    1.90 
  -9   7   6   12.25    1.83 
 -10   8   6    4.79    1.18 
 -10   8   6    2.89    1.13 
  -6   6  -5   99.43    4.58 
   5  -5   5  139.77    5.14 
   4  -4   5    7.60    1.61 
   4  -4   5    6.71    2.43 
   4  -4   5   11.91    1.84 
   3  -3   5   61.16    4.89 
   2  -2   5   11.93    2.42 
   1  -1   5    7.06    1.91 
   0   0   5    1.37    1.20 
  -1   1   5    1.82    1.13 
  -1   1   5    1.77    0.56 
  -2   2   5  186.34    6.09 
  -2   2   5  173.46    7.48 
  -3   3   5    1.76    0.90 
  -4   4   5   -0.49    0.77 
  -5   5   5  102.13    4.93 
   5  -5  -5  105.52    3.75 
  -6   6   5    2.86    1.44 
  -6   6   5    3.26    1.29 
   6  -6  -5    3.61    1.10 
  -7   7   5    9.93    1.64 
  -7   7   5    7.20    1.65 
   7  -7  -5   12.29    1.52 
  -8   8   5   26.89    2.22 
  -8   8   5   19.53    1.71 
  -9   9   5    5.22    0.80 
   7  -5   4    0.07    1.10 
   6  -4   4   64.02    3.24 
   6  -4   4   67.02    5.27 
   5  -3   4    0.63    1.68 
   4  -2   4    0.82    1.62 
   3  -1   4    0.11    1.29 
   2   0   4   17.02    2.17 
   1   1   4    0.90    1.12 
   1   1   4    1.34    0.54 
   0   2   4  195.47    6.44 
  -1   3   4   69.62    3.09 
  -2   4   4  324.05   11.46 
  -2   4   4  334.58   10.93 
  -3   5   4   29.56    2.55 
  -3   5   4   30.67    2.60 
  -4   6   4   94.83    3.85 
   4  -6  -4   93.25    3.75 
  -5   7   4    7.52    1.46 
  -5   7   4   10.76    1.63 
   5  -7  -4    7.24    1.39 
  -6   8   4    1.03    1.06 
  -6   8   4    1.45    1.07 
  -7   9   4    4.73    0.90 
   9  -5   3    2.04    1.12 
   8  -4   3  108.73    5.00 
   8  -4   3  108.35    6.88 
   8  -4   3  105.04    4.28 
   7  -3   3    8.13    2.30 
   6  -2   3   19.53    2.91 
   5  -1   3  283.36   11.76 
   4   0   3   -0.33    1.19 
   3   1   3   45.39    3.04 
   3   1   3   46.36    1.99 
   1   3   3  151.55    5.99 
   1   3   3  154.12    5.48 
   0   4   3    1.52    1.02 
   0   4   3    1.29    0.85 
  -1   5   3  242.98    9.20 
  -1   5   3  241.58    8.81 
  -2   6   3   19.35    1.70 
  -2   6   3   15.50    2.37 
  -3   7   3   31.72    2.65 
  -3   7   3   28.15    2.18 
  -3   7   3   25.64    2.18 
  -4   8   3   98.10    3.80 
  -4   8   3  105.60    3.98 
  -5   9   3    2.48    0.78 
  -5   9   3    3.53    1.25 
  11  -5   2    0.67    0.94 
  10  -4   2   -1.44    2.10 
  10  -4   2    1.47    1.48 
  10  -4   2   -0.25    1.05 
   9  -3   2   99.65    6.45 
   9  -3   2  110.18    5.07 
   8  -2   2   22.23    3.05 
   7  -1   2   12.40    2.17 
   6   0   2  841.15   30.40 
   5   1   2   90.51    3.25 
   5   1   2   83.26    4.38 
   4   2   2   42.84    2.06 
   3   3   2  311.30   10.84 
   3   3   2  305.19    9.96 
   2   4   2   53.80    3.18 
   2   4   2   55.64    2.95 
   1   5   2   -0.59    0.90 
   1   5   2    0.11    1.12 
   0   6   2   54.71    2.54 
   0   6   2   54.18    3.91 
  -1   7   2    1.05    1.35 
  -1   7   2    2.42    1.33 
  -1   7   2    0.61    0.88 
  -1   7   2    2.82    1.06 
  -2   8   2   -0.30    0.94 
  -2   8   2    0.83    0.58 
  -2   8   2    1.12    1.33 
  -2   8   2    0.22    1.26 
  -3   9   2    4.42    1.25 
  -3   9   2    3.84    0.71 
  -3   9   2    3.78    1.11 
  13  -5   1   38.62    2.10 
  12  -4   1   31.49    2.30 
  11  -3   1   -0.40    1.91 
  11  -3   1    2.12    1.06 
  11  -3   1    0.96    1.42 
  10  -2   1  124.18    7.07 
   9  -1   1  100.95    5.68 
   8   0   1   -0.77    1.05 
   7   1   1  441.90   16.61 
   6   2   1   16.18    1.82 
   6   2   1   13.46    1.34 
   5   3   1   35.40    2.53 
   5   3   1   32.16    2.07 
   4   4   1   35.12    2.68 
   4   4   1   29.65    2.19 
   3   5   1   36.84    2.67 
   3   5   1   38.49    3.06 
   2   6   1    0.02    1.40 
   2   6   1    0.51    0.74 
   1   7   1    1.12    1.12 
   1   7   1    0.68    1.12 
   1   7   1    0.10    1.34 
   1   7   1   -0.33    0.82 
   0   8   1   11.22    1.16 
   0   8   1    7.78    1.48 
   0   8   1    6.10    1.59 
  -1   9   1  151.29    5.31 
  -1   9   1  154.83    5.82 
  15  -5   0   20.16    1.39 
  14  -4   0   42.51    2.47 
  13  -3   0   98.12    4.91 
  13  -3   0  101.14    3.59 
  13  -3   0  102.50    4.06 
  12  -2   0  119.87    6.99 
  12  -2   0  118.92    5.16 
  12  -2   0  107.85    4.30 
  11  -1   0   69.26    4.88 
  10   0   0   15.08    2.41 
   9   1   0    5.34    1.52 
   8   2   0    8.30    1.49 
   8   2   0    7.06    1.10 
   7   3   0   51.78    2.87 
   7   3   0   61.15    3.26 
   6   4   0    1.44    1.12 
   6   4   0    4.14    1.24 
   5   5   0   11.73    1.88 
   5   5   0   15.67    2.35 
   4   6   0   30.64    3.22 
   4   6   0   29.31    1.28 
   3   7   0  107.63    6.10 
   3   7   0  104.17    3.25 
   3   7   0   97.83    4.82 
   3   7   0  103.54    4.06 
   3   7   0  100.71    4.10 
   2   8   0   14.26    1.97 
   2   8   0   10.66    1.48 
   1   9   0   32.98    2.15 
   1   9   0   33.00    2.46 
  17  -5  -1   66.95    2.37 
  16  -4  -1    0.95    0.84 
  15  -3  -1   -0.23    0.98 
  15  -3  -1    1.13    0.80 
  14  -2  -1   78.57    4.01 
  14  -2  -1   72.51    3.34 
  14  -2  -1   75.82    2.93 
  13  -1  -1   30.16    2.43 
  13  -1  -1   23.58    1.70 
  12   0  -1   -1.12    1.29 
  11   1  -1    4.08    1.45 
   9   3  -1  117.80    5.24 
   9   3  -1  120.33    5.01 
   8   4  -1   50.90    3.08 
   8   4  -1   54.05    3.48 
   7   5  -1  123.53    6.14 
   6   6  -1  145.06    6.16 
   6   6  -1  155.31    5.34 
   6   6  -1  152.45    4.92 
   6   6  -1  158.62    7.56 
   5   7  -1    0.50    0.92 
   5   7  -1   -0.01    1.08 
   5   7  -1    0.09    1.27 
   4   8  -1  155.02    5.21 
   4   8  -1  144.87    5.16 
   4   8  -1  156.46    6.36 
   3   9  -1    6.64    1.34 
   3   9  -1    5.19    1.01 
  18  -4  -2    9.87    0.98 
  17  -3  -2    0.84    0.94 
  17  -3  -2    2.54    0.82 
  16  -2  -2   75.68    3.30 
  16  -2  -2   69.17    2.82 
  15  -1  -2   75.92    3.02 
  15  -1  -2   79.34    3.37 
  15  -1  -2   83.31    4.14 
  14   0  -2   18.82    1.41 
  11   3  -2    1.90    1.22 
  10   4  -2  343.74   12.62 
   9   5  -2    2.03    1.66 
   9   5  -2    0.10    0.78 
   8   6  -2   99.06    5.84 
   8   6  -2   97.97    3.85 
   8   6  -2   87.69    3.13 
   8   6  -2   87.38    4.36 
   7   7  -2  192.06    6.34 
   7   7  -2  181.79    7.29 
   7   7  -2  189.11    5.83 
   6   8  -2    0.31    0.83 
   6   8  -2    2.36    1.43 
   6   8  -2    0.49    0.95 
   5   9  -2   74.31    2.58 
   5   9  -2   75.19    3.54 
  19  -3  -3    1.73    0.77 
  18  -2  -3    2.80    0.90 
  18  -2  -3    2.29    1.04 
  17  -1  -3  181.56    5.66 
  17  -1  -3  184.30    6.07 
  16   0  -3    0.77    1.37 
  16   0  -3    0.13    0.81 
  16   0  -3    0.52    0.88 
  15   1  -3   19.23    1.47 
  15   1  -3   15.52    1.48 
  14   2  -3  208.05    6.21 
  13   3  -3   24.94    1.64 
  12   4  -3   22.00    1.67 
  12   4  -3   23.01    2.68 
  11   5  -3  137.38    4.88 
  11   5  -3  133.69    4.36 
  11   5  -3  129.60    6.62 
  10   6  -3   12.82    1.58 
  10   6  -3   10.13    2.46 
  10   6  -3   11.70    1.77 
   9   7  -3    5.09    1.44 
   9   7  -3    2.82    1.13 
   9   7  -3    2.18    0.57 
   8   8  -3   79.54    2.48 
   8   8  -3   76.52    3.25 
   8   8  -3   79.96    3.97 
   7   9  -3    0.77    0.91 
  21  -3  -4   -0.08    0.46 
  20  -2  -4    0.93    0.78 
  20  -2  -4    1.11    0.68 
  19  -1  -4   24.04    1.89 
  19  -1  -4   24.68    1.67 
  18   0  -4  121.82    4.18 
  18   0  -4  128.55    4.55 
  17   1  -4   24.79    1.73 
  17   1  -4   24.05    1.89 
  16   2  -4   14.90    1.39 
  15   3  -4  138.00    4.49 
  14   4  -4    8.52    1.30 
  14   4  -4   11.04    1.26 
  13   5  -4   17.01    1.63 
  13   5  -4   20.93    1.56 
  12   6  -4   46.20    2.66 
  11   7  -4   11.58    1.75 
  11   7  -4    9.19    1.31 
  10   8  -4   48.17    2.81 
  10   8  -4   44.78    2.22 
   9   9  -4   15.33    1.01 
   9   9  -4   15.19    1.41 
  22  -2  -5   10.96    0.88 
  21  -1  -5    5.79    0.91 
  21  -1  -5    6.31    0.85 
  20   0  -5    0.30    0.81 
  20   0  -5    0.49    0.82 
  19   1  -5    8.32    1.17 
  19   1  -5    9.51    1.17 
  18   2  -5   14.37    1.34 
  17   3  -5    1.46    0.95 
  16   4  -5   42.07    2.36 
  16   4  -5   41.63    2.17 
  15   5  -5   19.23    1.71 
  15   5  -5   20.21    1.61 
  14   6  -5   11.29    1.42 
  13   7  -5   -1.13    0.84 
  12   8  -5   24.49    1.55 
  12   8  -5   20.94    1.91 
  23  -1  -6    3.81    0.58 
  22   0  -6    4.72    0.76 
  22   0  -6    4.79    0.84 
  21   1  -6    0.59    0.74 
  21   1  -6    0.05    0.73 
  20   2  -6    8.05    1.05 
  19   3  -6    5.38    1.02 
  18   4  -6   55.04    2.37 
  18   4  -6   52.19    2.60 
  17   5  -6   28.60    1.76 
  17   5  -6   28.86    1.95 
  16   6  -6    2.23    0.91 
  15   7  -6   48.51    2.29 
  14   8  -6   11.21    0.94 
  24   0  -7   -0.02    0.39 
  23   1  -7   36.47    1.49 
  22   2  -7    7.55    0.89 
  21   3  -7    6.09    0.86 
  20   4  -7    3.58    0.80 
  19   5  -7   23.61    1.42 
  19   5  -7   23.35    1.61 
  18   6  -7   73.09    2.75 
  17   7  -7    1.89    0.61 
  21   5  -8   -0.57    0.46 
  20   6  -8    2.83    0.53 
  18   4 -17   36.02    1.49 
  19   3 -17   12.57    1.01 
  19   3 -17   13.00    1.07 
  20   2 -17   76.07    2.79 
  21   1 -17   51.37    2.19 
  22   0 -17   -0.04    0.61 
  23  -1 -17   78.34    2.59 
  15   5 -16    5.01    0.74 
  16   4 -16   56.37    2.46 
  17   3 -16   27.85    1.14 
  17   3 -16   28.62    1.78 
  18   2 -16    3.30    1.00 
  18   2 -16    2.33    0.55 
  19   1 -16   33.38    2.18 
  20   0 -16   15.36    1.39 
  21  -1 -16   19.84    1.49 
  22  -2 -16   30.22    1.54 
  13   5 -15   72.21    2.94 
  13   5 -15   74.31    2.43 
  14   4 -15   28.59    2.24 
  14   4 -15   30.24    1.70 
  15   3 -15   62.10    2.59 
  15   3 -15   64.10    2.88 
  16   2 -15    8.41    1.40 
  17   1 -15   20.83    1.79 
  18   0 -15   -0.42    0.87 
  18   0 -15    0.67    1.06 
  19  -1 -15    3.10    1.04 
  19  -1 -15    3.39    0.93 
  20  -2 -15    4.11    0.82 
  20  -2 -15    2.70    0.90 
  21  -3 -15    8.80    0.92 
  10   6 -14    0.09    0.54 
  11   5 -14    1.10    0.84 
  11   5 -14    0.52    0.71 
  12   4 -14   24.85    1.91 
 -14  -2  14   -0.03    2.91 
  14   2 -14   -0.52    1.05 
 -15  -1  14   43.03    5.78 
  15   1 -14   35.86    2.42 
 -16   0  14   25.45    4.85 
  16   0 -14   13.43    1.53 
  16   0 -14   13.57    1.44 
 -17   1  14   38.51    5.46 
  17  -1 -14   41.36    2.44 
  17  -1 -14   37.52    2.30 
 -18   2  14   46.67    6.24 
  18  -2 -14   74.45    2.96 
  18  -2 -14   69.60    3.02 
 -19   3  14    3.06    1.47 
  19  -3 -14    4.61    0.98 
 -20   4  14  122.31    5.25 
 -21   5  14    3.45    0.92 
   8   6 -13    1.00    0.69 
   8   6 -13   -0.20    0.75 
   8   6 -13    0.90    0.82 
   9   5 -13    4.85    1.14 
   9   5 -13    8.36    1.31 
  10   4 -13   14.85    1.72 
 -11  -3  13    2.59    2.85 
 -12  -2  13   11.79    3.80 
  12   2 -13    9.40    1.51 
 -13  -1  13  140.32    8.92 
  13   1 -13  128.58    4.81 
 -14   0  13    1.30    2.79 
  14   0 -13    0.04    1.09 
  14   0 -13    0.51    0.92 
 -15   1  13    7.32    3.52 
  15  -1 -13   12.45    1.47 
  15  -1 -13   10.56    1.54 
 -16   2  13   41.24    3.61 
 -16   2  13   38.75    5.15 
  16  -2 -13   41.84    2.37 
  16  -2 -13   42.24    2.41 
 -17   3  13   15.66    3.74 
 -17   3  13   10.53    2.00 
  17  -3 -13   15.14    1.49 
 -18   4  13    3.88    1.56 
 -19   5  13   74.90    3.89 
   5   7 -12    6.66    0.83 
   6   6 -12    0.12    0.88 
   6   6 -12    1.50    1.05 
   6   6 -12    0.99    0.92 
   7   5 -12   -0.36    1.19 
   7   5 -12    0.30    1.09 
  -8  -4  12    6.85    1.36 
  -9  -3  12    5.70    1.48 
  -9  -3  12    1.22    2.81 
 -10  -2  12  138.28    8.83 
 -11  -1  12   38.45    5.05 
 -12   0  12  290.44   14.25 
 -13   1  12   68.85    6.09 
 -14   2  12   21.69    4.11 
 -14   2  12   17.72    2.46 
  14  -2 -12   15.85    1.64 
 -15   3  12   55.83    3.99 
 -15   3  12   55.64    5.69 
  15  -3 -12   47.01    2.54 
 -16   4  12    7.98    1.99 
  16  -4 -12    7.21    1.14 
 -17   5  12    0.86    1.49 
 -18   6  12   68.15    3.55 
 -18   6  12   63.74    3.19 
   3   7 -11    5.35    0.76 
   3   7 -11    5.16    0.97 
   4   6 -11   75.73    3.90 
   4   6 -11   85.80    3.69 
  -5  -5  11    2.07    1.19 
  -6  -4  11   34.46    2.30 
  -7  -3  11   23.86    3.79 
  -7  -3  11   29.21    2.29 
  -8  -2  11   17.42    3.36 
  -9  -1  11  211.79   11.09 
 -10   0  11    0.84    2.26 
 -11   1  11  157.67    9.07 
 -12   2  11   54.98    5.38 
 -13   3  11   49.31    3.69 
 -13   3  11   50.55    5.26 
  13  -3 -11   54.12    2.68 
 -14   4  11  105.74    5.53 
  14  -4 -11   99.79    3.87 
 -15   5  11    6.83    1.89 
 -16   6  11    7.15    1.69 
 -16   6  11    8.70    1.70 
 -17   7  11    0.95    0.80 
 -17   7  11    0.72    0.75 
   1   7 -10    3.01    0.99 
   1   7 -10    2.13    0.77 
   2   6 -10   21.48    2.22 
   2   6 -10   17.33    1.81 
  -3  -5  10    6.04    1.47 
  -4  -4  10   24.09    2.29 
  -4  -4  10   22.79    1.62 
  -5  -3  10  150.78    4.95 
  -5  -3  10  149.15    8.73 
  -6  -2  10  136.01    8.05 
  -7  -1  10   14.79    3.17 
  -8   0  10    1.63    2.00 
  -9   1  10   12.67    2.78 
 -10   2  10    3.10    1.94 
 -10   2  10    1.72    1.09 
 -11   3  10   17.71    3.28 
 -12   4  10    4.91    1.73 
  12  -4 -10    8.01    1.31 
 -13   5  10   20.53    2.48 
 -14   6  10   11.10    2.09 
 -14   6  10    9.62    2.06 
 -15   7  10    2.94    1.12 
 -15   7  10    1.53    1.22 
  -1   7  -9    0.51    0.74 
  -1   7  -9    1.64    0.82 
   0   6  -9    6.85    1.59 
  -1  -5   9   77.34    3.67 
  -2  -4   9   18.30    3.75 
  -2  -4   9   15.75    1.86 
  -3  -3   9   -1.22    2.17 
  -3  -3   9   -0.19    1.28 
  -3  -3   9    0.52    0.77 
  -4  -2   9  292.44    7.89 
  -4  -2   9  277.42   12.87 
  -5  -1   9    3.20    1.90 
  -6   0   9    0.53    1.61 
  -7   1   9   16.24    2.75 
  -8   2   9   31.48    2.30 
  -8   2   9   34.69    3.86 
  -9   3   9  123.76    6.88 
  -9   3   9  115.52    5.21 
   9  -3  -9  117.89    4.04 
  10  -4  -9    1.75    0.91 
 -11   5   9   14.92    2.54 
 -11   5   9   12.50    2.27 
  11  -5  -9   10.72    1.41 
  11  -5  -9   10.79    1.35 
 -12   6   9  143.44    6.15 
 -12   6   9  152.16    6.70 
 -13   7   9   11.57    1.64 
 -13   7   9   14.31    2.00 
 -13   7   9   14.89    1.99 
 -14   8   9   18.54    1.37 
  -3   7  -8    4.36    0.93 
  -3   7  -8    5.76    0.93 
  -2   6  -8   -0.39    1.18 
   1  -5   8    2.51    1.28 
   0  -4   8    9.58    3.07 
   0  -4   8    8.97    1.37 
  -1  -3   8   34.83    1.35 
  -1  -3   8   32.52    2.30 
  -1  -3   8   39.96    4.57 
  -2  -2   8   78.32    5.56 
  -2  -2   8   84.17    2.70 
  -3  -1   8  117.29    3.69 
  -3  -1   8  132.82    7.00 
  -4   0   8  133.32    6.94 
  -5   1   8   29.22    1.85 
  -5   1   8   24.39    2.95 
  -6   2   8   12.55    1.45 
  -6   2   8   11.02    2.09 
   6  -2  -8   10.29    1.20 
  -7   3   8    9.53    1.51 
   7  -3  -8   10.40    1.29 
   8  -4  -8  191.51    5.84 
  -9   5   8   11.46    2.11 
  -9   5   8    8.42    1.93 
   9  -5  -8    7.85    1.25 
 -10   6   8   -0.11    1.34 
 -10   6   8    1.66    1.52 
  10  -6  -8    1.79    1.02 
 -11   7   8  176.71    6.15 
 -11   7   8  178.86    6.51 
 -11   7   8  169.12    7.19 
 -12   8   8    2.94    0.91 
 -12   8   8    3.35    0.92 
  -4   6  -7   16.49    1.89 
   3  -5   7   61.60    3.14 
   2  -4   7   22.33    2.24 
   2  -4   7   19.85    2.07 
   2  -4   7   19.30    3.40 
   1  -3   7    3.23    2.31 
   1  -3   7    2.13    0.99 
   0  -2   7   11.98    2.60 
  -1  -1   7  211.33    9.65 
  -1  -1   7  204.19    5.10 
  -2   0   7   -0.07    0.33 
  -2   0   7   -0.80    1.13 
  -3   1   7   97.11    3.60 
  -3   1   7   90.53    5.14 
  -4   2   7  190.06    8.57 
  -4   2   7  195.48    6.70 
  -5   3   7   13.60    1.57 
  -5   3   7   15.06    1.88 
  -6   4   7   24.46    2.40 
   6  -4  -7   26.23    1.82 
  -7   5   7   70.46    3.34 
   7  -5  -7   62.68    2.90 
  -8   6   7    1.34    1.40 
  -8   6   7    2.28    1.42 
  -8   6   7    1.91    1.27 
   8  -6  -7    0.82    0.98 
  -9   7   7    2.83    1.35 
  -9   7   7    5.95    1.78 
  -9   7   7    3.47    1.28 
 -10   8   7  119.14    4.30 
 -10   8   7  118.37    4.33 
  -6   6  -6    5.84    1.23 
   5  -5   6   49.17    2.84 
   4  -4   6  161.77    6.35 
   4  -4   6  162.29    8.97 
   4  -4   6  161.05    5.89 
   3  -3   6   58.08    2.53 
   3  -3   6   66.50    5.19 
   2  -2   6    1.86    1.78 
   1  -1   6    0.43    1.52 
   0   0   6    4.28    1.71 
  -1   1   6    3.04    1.30 
  -1   1   6    2.12    0.63 
  -2   2   6   19.09    1.44 
  -2   2   6   20.71    2.33 
  -3   3   6   86.99    4.13 
  -3   3   6   88.21    3.79 
  -4   4   6    7.46    1.51 
  -4   4   6    8.66    1.46 
  -5   5   6    5.91    1.35 
  -6   6   6   10.31    1.55 
  -6   6   6    7.92    1.55 
   6  -6  -6   12.95    1.65 
  -7   7   6   15.50    1.72 
  -7   7   6   18.75    1.93 
   7  -7  -6   19.21    1.82 
  -8   8   6   23.42    1.94 
  -8   8   6   24.33    1.93 
  -9   9   6    0.82    0.57 
   7  -5   5    0.58    1.06 
   6  -4   5   30.02    4.07 
   6  -4   5   30.64    2.34 
   5  -3   5   25.54    3.82 
   4  -2   5   15.42    2.99 
   3  -1   5    7.79    1.96 
   2   0   5   -1.01    1.28 
   1   1   5    6.29    1.54 
   0   2   5  183.46    6.27 
   0   2   5  192.02    7.94 
  -1   3   5   54.36    2.74 
  -1   3   5   54.49    3.15 
  -2   4   5   17.57    2.10 
  -2   4   5   15.94    1.82 
  -3   5   5   64.17    3.81 
  -3   5   5   71.71    3.02 
  -4   6   5    1.55    1.04 
  -4   6   5    1.91    1.15 
  -5   7   5    6.01    1.31 
  -5   7   5    5.81    1.34 
   5  -7  -5    5.00    1.35 
  -6   8   5    7.48    1.21 
  -6   8   5    6.96    1.09 
  -7   9   5   21.58    1.74 
  -7   9   5   21.09    1.26 
   9  -5   4    0.37    0.98 
   8  -4   4    2.61    1.21 
   8  -4   4    3.59    1.57 
   8  -4   4    1.07    2.44 
   7  -3   4   43.70    2.70 
   7  -3   4   45.42    3.29 
   7  -3   4   43.08    4.52 
   7  -3   4   45.80    3.03 
   6  -2   4    8.43    2.27 
   5  -1   4   22.54    2.92 
   4   0   4   13.60    2.14 
   3   1   4    0.84    1.14 
   2   2   4   51.89    2.46 
   2   2   4   55.36    3.33 
   1   3   4   68.63    3.17 
   1   3   4   69.56    3.68 
   0   4   4   35.66    2.61 
   0   4   4   32.71    2.38 
  -1   5   4   22.00    2.40 
  -1   5   4   19.01    2.32 
  -2   6   4   61.84    4.18 
  -2   6   4   62.60    2.85 
  -2   6   4   59.41    2.80 
  -3   7   4    5.84    1.10 
  -3   7   4    6.46    1.24 
  -3   7   4    7.92    1.69 
  -3   7   4    8.46    1.81 
  -4   8   4   12.77    1.43 
  -4   8   4   14.68    1.12 
  -4   8   4   19.00    2.20 
  -5   9   4    3.76    0.62 
  -5   9   4    2.54    1.08 
  11  -5   3    2.51    0.92 
  10  -4   3   70.91    3.34 
  10  -4   3   72.86    4.01 
  10  -4   3   67.18    5.85 
   9  -3   3   58.02    3.76 
   9  -3   3   60.85    5.21 
   9  -3   3   63.32    3.04 
   8  -2   3   96.35    6.14 
   7  -1   3  184.57    8.92 
   6   0   3    0.33    1.22 
   5   1   3  293.92   11.84 
   4   2   3   17.96    1.50 
   4   2   3   17.74    1.91 
   3   3   3    4.12    1.05 
   3   3   3    5.72    1.33 
   2   4   3   26.26    2.64 
   2   4   3   23.12    2.19 
   1   5   3    0.67    1.07 
   1   5   3    1.25    1.19 
   0   6   3  115.24    3.94 
   0   6   3  116.29    5.94 
  -1   7   3   34.09    2.28 
  -1   7   3   36.23    2.68 
  -1   7   3   44.13    3.07 
  -1   7   3   37.87    2.17 
  -1   7   3   33.22    3.43 
  -2   8   3   51.69    3.20 
  -2   8   3   51.93    2.34 
  -2   8   3   47.06    3.10 
  -3   9   3   27.31    2.00 
  13  -5   2    8.72    0.95 
  12  -4   2   26.82    2.12 
  11  -3   2   23.47    2.41 
  11  -3   2   26.58    3.87 
  11  -3   2   20.18    1.79 
  10  -2   2    8.85    2.39 
  10  -2   2    8.20    1.62 
  10  -2   2    6.84    1.22 
   9  -1   2   62.11    4.58 
   8   0   2  273.61   11.65 
   7   1   2   16.59    2.23 
   7   1   2   15.30    1.88 
   6   2   2  117.39    5.19 
   5   3   2   23.15    2.18 
   5   3   2   19.97    1.90 
   4   4   2    2.49    1.31 
   4   4   2   -0.04    0.85 
   3   5   2   37.36    3.14 
   2   6   2    0.36    1.45 
   2   6   2   -0.60    0.58 
   2   6   2    0.38    1.11 
   1   7   2   16.15    1.66 
   1   7   2   18.26    1.38 
   1   7   2   18.33    2.05 
   1   7   2   16.48    2.77 
   1   7   2   13.22    1.56 
   0   8   2   38.88    1.57 
   0   8   2   34.68    2.58 
   0   8   2   35.95    2.99 
  -1   9   2    5.09    1.17 
  -1   9   2    6.51    1.18 
  15  -5   1   67.85    2.36 
  14  -4   1    7.98    1.21 
  13  -3   1   17.24    2.19 
  13  -3   1   15.16    1.58 
  12  -2   1   36.11    2.35 
  12  -2   1   37.49    3.06 
  12  -2   1   35.61    4.07 
  11  -1   1   26.92    3.56 
  10   0   1    0.17    1.28 
   9   1   1  103.53    5.53 
   8   2   1    3.04    1.24 
   7   3   1   -0.17    1.03 
   7   3   1    1.48    0.95 
   6   4   1   61.42    3.42 
   6   4   1   59.59    3.70 
   5   5   1    6.39    1.95 
   4   6   1    4.52    1.85 
   4   6   1    7.44    1.38 
   4   6   1    7.72    1.20 
   4   6   1    6.71    1.53 
   3   7   1   55.00    4.57 
   3   7   1   54.28    3.49 
   3   7   1   54.40    2.86 
   3   7   1   52.71    2.75 
   2   8   1    6.67    1.64 
   2   8   1    5.43    1.16 
   2   8   1    5.92    1.31 
   1   9   1   52.94    2.43 
   1   9   1   50.68    2.93 
  16  -4   0  126.27    4.15 
  15  -3   0    6.22    1.24 
  14  -2   0   72.85    3.30 
  14  -2   0   71.70    4.05 
  13  -1   0   27.80    2.05 
  13  -1   0   18.49    2.99 
  13  -1   0   25.89    2.44 
  12   0   0   55.96    4.50 
  11   1   0   74.92    4.79 
   9   3   0   35.77    2.60 
   9   3   0   40.12    2.90 
   8   4   0  128.34    6.38 
   8   4   0  178.81    7.00 
   7   5   0   37.88    3.33 
   6   6   0   31.83    2.21 
   6   6   0   29.25    2.54 
   6   6   0   30.02    1.76 
   6   6   0   26.82    3.24 
   5   7   0   90.98    3.45 
   5   7   0   93.25    3.82 
   5   7   0   88.17    4.54 
   5   7   0   87.64    5.78 
   4   8   0    4.35    1.57 
   4   8   0    4.02    1.09 
   4   8   0    3.88    1.11 
   3   9   0    5.73    0.87 
   3   9   0    5.24    1.29 
  18  -4  -1    0.39    0.50 
  17  -3  -1    8.42    1.16 
  16  -2  -1    2.89    1.12 
  16  -2  -1    3.13    1.58 
  15  -1  -1    8.57    1.78 
  15  -1  -1    8.73    1.37 
  14   0  -1   -0.75    1.29 
  14   0  -1   -0.29    0.88 
  11   3  -1   65.76    3.97 
  10   4  -1   19.19    2.48 
   9   5  -1  427.12   12.62 
   9   5  -1  418.44   14.37 
   9   5  -1  460.14   15.96 
   8   6  -1   24.29    1.06 
   8   6  -1   27.06    2.08 
   8   6  -1   24.65    3.15 
   8   6  -1   20.99    2.08 
   7   7  -1   40.72    2.53 
   7   7  -1   32.42    3.67 
   7   7  -1   37.66    3.01 
   7   7  -1   40.21    1.83 
   6   8  -1   96.18    3.26 
   6   8  -1  103.87    4.62 
   6   8  -1   98.43    3.81 
   5   9  -1    9.24    1.35 
  19  -3  -2    9.88    0.95 
  18  -2  -2   39.32    2.20 
  17  -1  -2    3.61    1.09 
  16   0  -2   52.38    3.18 
  16   0  -2   52.35    2.67 
  15   1  -2   83.44    3.41 
  12   4  -2   -0.39    0.90 
  12   4  -2    2.04    1.70 
  11   5  -2    0.17    1.64 
  11   5  -2    0.93    0.98 
  10   6  -2  106.17    4.09 
  10   6  -2  101.92    6.11 
  10   6  -2  107.99    4.91 
   9   7  -2   14.18    1.55 
   9   7  -2   13.29    1.93 
   8   8  -2    5.86    1.09 
   8   8  -2   10.41    1.63 
   7   9  -2   21.79    1.83 
   7   9  -2   23.63    1.31 
  20  -2  -3    6.70    0.86 
  19  -1  -3  147.86    4.96 
  18   0  -3    0.72    0.91 
  17   1  -3  184.98    6.02 
  14   4  -3  165.90    5.53 
  13   5  -3    7.88    2.15 
  13   5  -3    4.31    1.10 
  12   6  -3    5.16    1.11 
  11   7  -3    0.04    1.17 
  11   7  -3    0.76    0.99 
  10   8  -3    3.30    1.16 
  10   8  -3    2.76    0.87 
   9   9  -3    6.30    0.91 
   9   9  -3    5.93    0.66 
  21  -1  -4   11.03    1.02 
  20   0  -4   32.66    1.86 
  19   1  -4   28.05    1.85 
  16   4  -4    0.65    0.89 
  15   5  -4    1.77    0.95 
  14   6  -4   26.99    1.95 
  13   7  -4    9.23    1.26 
  12   8  -4   47.84    2.35 
  12   8  -4   47.55    2.14 
  22   0  -5   -0.06    0.50 
  21   1  -5    7.14    0.88 
  17   5  -5   13.72    1.31 
  16   6  -5   32.16    1.86 
  15   7  -5    5.84    0.92 
  14   8  -5    1.61    0.58 
  19   5  -6   23.87    1.44 
  18   6  -6    4.45    0.75 
  17   7  -6   48.95    1.88 
  20   2 -18    5.76    0.68 
  20   2 -18    6.36    0.70 
  21   1 -18   26.86    1.37 
  22   0 -18   23.58    1.22 
  16   4 -17    2.75    0.69 
  17   3 -17    0.86    0.77 
  18   2 -17   60.85    1.92 
  18   2 -17   69.33    2.63 
  19   1 -17   15.56    1.32 
  20   0 -17   -0.60    0.72 
  21  -1 -17   55.39    2.30 
  22  -2 -17    9.22    0.78 
  14   4 -16  105.45    3.34 
  14   4 -16  107.62    3.95 
  15   3 -16    8.10    0.99 
  16   2 -16    0.86    0.86 
  17   1 -16    5.62    1.15 
  18   0 -16    1.68    1.03 
  19  -1 -16   33.35    2.12 
  20  -2 -16    4.14    0.90 
  21  -3 -16    7.03    0.81 
  11   5 -15   17.22    1.24 
  12   4 -15    0.80    0.91 
  14   2 -15    1.04    1.07 
 -15  -1  15    0.62    2.84 
  15   1 -15    0.81    1.08 
 -16   0  15   -1.98    2.57 
  16   0 -15    0.46    1.06 
  17  -1 -15   25.85    2.07 
  18  -2 -15   38.05    2.29 
 -19   3  15    4.43    1.43 
  19  -3 -15    6.05    0.98 
 -20   4  15    2.28    1.08 
   9   5 -14    0.35    0.81 
   9   5 -14    0.81    0.79 
  10   4 -14    1.38    1.05 
 -11  -3  14   29.09    4.28 
 -12  -2  14    4.98    3.05 
 -13  -1  14   19.21    4.20 
  13   1 -14   12.72    1.54 
 -14   0  14    3.91    3.00 
  14   0 -14    0.37    1.00 
 -15   1  14   30.96    4.67 
  15  -1 -14   33.17    2.15 
  15  -1 -14   36.83    2.37 
 -16   2  14   59.59    3.86 
 -16   2  14   62.46    6.25 
  16  -2 -14   57.51    2.84 
 -17   3  14   47.20    3.54 
  17  -3 -14   47.41    2.50 
 -18   4  14   37.32    3.06 
  18  -4 -14   37.02    1.98 
 -19   5  14   17.55    1.77 
   6   6 -13    1.46    0.73 
   6   6 -13    1.65    0.79 
  -7  -5  13    4.69    1.14 
   7   5 -13    4.36    1.18 
   7   5 -13    5.21    1.24 
   7   5 -13    3.10    1.21 
  -9  -3  13   54.14    2.82 
  -9  -3  13   56.03    5.95 
 -10  -2  13   67.14    6.38 
  11   1 -13  266.02    8.30 
 -12   0  13    0.73    2.52 
  12   0 -13    0.24    1.07 
 -13   1  13  140.89    8.94 
  13  -1 -13  130.97    4.63 
  13  -1 -13  125.51    4.75 
 -14   2  13   61.96    6.09 
 -14   2  13   60.17    4.05 
  14  -2 -13   61.34    2.97 
 -15   3  13   22.24    2.71 
 -15   3  13   15.79    3.69 
  15  -3 -13   24.18    1.90 
 -16   4  13   36.44    3.33 
  16  -4 -13   35.58    2.12 
 -17   5  13   38.83    3.05 
 -17   5  13   40.30    3.28 
 -18   6  13   21.46    1.95 
   4   6 -12   41.63    2.47 
   4   6 -12   45.21    2.24 
  -5  -5  12   18.39    1.65 
   5   5 -12   15.61    1.88 
  -6  -4  12    2.33    1.25 
  -7  -3  12  109.64    7.61 
  -7  -3  12  102.11    3.75 
  -8  -2  12   31.59    2.36 
  -8  -2  12   46.91    5.47 
  -9  -1  12   12.12    3.49 
 -10   0  12  206.03   10.98 
 -11   1  12   36.81    4.78 
 -12   2  12   13.74    3.49 
 -12   2  12   16.84    2.45 
  12  -2 -12   17.69    1.73 
 -13   3  12  126.97    6.19 
 -13   3  12  133.39    8.28 
  13  -3 -12  132.34    4.79 
 -14   4  12    3.94    1.83 
  14  -4 -12    4.02    1.08 
 -15   5  12    6.24    1.93 
 -15   5  12    8.74    2.03 
  15  -5 -12    6.06    1.11 
 -16   6  12    6.57    1.48 
 -16   6  12    4.72    1.39 
 -17   7  12    2.59    0.81 
   2   6 -11    4.00    1.07 
   2   6 -11    4.60    1.09 
  -3  -5  11  198.71    6.67 
  -4  -4  11    2.59    1.20 
  -5  -3  11   16.69    1.95 
  -5  -3  11   20.69    2.14 
  -5  -3  11   17.80    1.33 
  -5  -3  11   17.61    3.68 
  -6  -2  11  129.77    4.35 
  -6  -2  11  136.47    8.45 
  -7  -1  11   -0.14    2.35 
  -8   0  11    1.22    2.38 
  -9   1  11  198.55   10.23 
 -10   2  11   12.42    3.07 
 -11   3  11    0.27    1.49 
 -11   3  11    1.20    2.05 
  11  -3 -11    0.32    0.91 
 -12   4  11   87.13    5.01 
 -12   4  11   91.71    4.99 
  12  -4 -11   87.52    3.56 
 -13   5  11   12.44    2.22 
 -13   5  11   10.54    2.03 
  13  -5 -11   13.46    1.53 
 -14   6  11    7.11    1.79 
 -14   6  11    4.45    1.54 
 -15   7  11   11.07    1.27 
 -15   7  11    9.33    1.25 
 -15   7  11   11.58    1.48 
   0   6 -10   52.44    2.92 
   0   6 -10   52.14    2.81 
  -1  -5  10   16.91    1.76 
  -2  -4  10  193.30   10.56 
  -2  -4  10  193.13    6.37 
  -3  -3  10    1.94    2.62 
  -3  -3  10    0.00    1.10 
  -3  -3  10    1.32    1.41 
  -4  -2  10   80.19    2.72 
  -4  -2  10   78.44    3.58 
  -4  -2  10   80.57    6.29 
  -5  -1  10    5.21    0.89 
  -5  -1  10    7.61    2.60 
  -6   0  10   14.87    2.89 
  -7   1  10   10.67    2.49 
  -8   2  10    0.13    0.88 
  -8   2  10   -1.26    1.56 
 -10   4  10  214.36    7.98 
 -10   4  10  224.04    8.76 
  10  -4 -10  208.80    6.92 
 -11   5  10    7.19    2.04 
 -11   5  10    8.30    1.95 
  11  -5 -10    7.25    1.29 
 -12   6  10    2.04    1.26 
 -12   6  10    1.99    1.66 
 -12   6  10    4.55    1.69 
 -13   7  10   54.59    3.31 
 -13   7  10   55.22    2.92 
   2  -6   9   10.57    1.08 
  -2   6  -9    6.91    1.27 
   1  -5   9   31.10    2.38 
   0  -4   9   28.74    2.17 
   0  -4   9   27.66    4.19 
   0  -4   9   25.96    2.28 
  -1  -3   9   11.93    3.08 
  -1  -3   9    9.56    1.43 
  -1  -3   9   10.05    1.74 
  -2  -2   9   59.89    5.50 
  -2  -2   9   60.68    2.92 
  -3  -1   9    0.33    1.96 
  -3  -1   9    3.47    0.52 
  -4   0   9    0.90    1.55 
  -5   1   9    1.27    1.51 
  -6   2   9   52.43    2.84 
  -6   2   9   54.73    4.39 
   6  -2  -9   53.56    2.52 
  -7   3   9  118.64    5.16 
   7  -3  -9  122.33    4.20 
  -8   4   9   48.17    3.04 
   8  -4  -9   51.45    2.59 
  -9   5   9  385.64   12.71 
  -9   5   9  390.30   14.15 
  -9   5   9  397.48   11.87 
   9  -5  -9  410.59   10.87 
 -10   6   9   48.90    3.38 
 -10   6   9   52.81    3.80 
 -10   6   9   50.45    3.12 
  10  -6  -9   53.54    2.66 
  10  -6  -9   50.70    2.66 
 -11   7   9    4.91    1.55 
 -11   7   9    6.94    1.29 
 -11   7   9    7.44    1.40 
 -12   8   9  151.00    4.73 
   4  -6   8    9.81    1.05 
  -4   6  -8    8.34    1.26 
   3  -5   8   11.35    1.50 
   2  -4   8   32.44    2.55 
   2  -4   8   26.82    4.11 
   1  -3   8    4.03    1.02 
   1  -3   8    5.21    1.60 
   1  -3   8    7.08    2.74 
   0  -2   8    9.28    2.79 
   0  -2   8    6.60    1.11 
  -1  -1   8    8.79    2.39 
  -2   0   8    3.05    1.71 
  -3   1   8  126.44    6.62 
  -5   3   8  118.42    4.93 
  -5   3   8  112.26    5.17 
  -6   4   8   67.60    3.13 
  -7   5   8   20.35    2.52 
  -7   5   8   23.24    2.15 
  -7   5   8   22.23    2.30 
   7  -5  -8   23.77    2.04 
  -8   6   8  115.82    4.70 
  -8   6   8  124.56    5.80 
  -8   6   8  113.54    4.90 
   8  -6  -8  113.51    4.35 
  -9   7   8   51.24    3.56 
  -9   7   8   52.78    3.02 
  -9   7   8   51.17    2.83 
 -10   8   8    1.49    0.77 
 -10   8   8    1.74    0.86 
  -6   6  -7   56.42    2.61 
   5  -5   7    2.26    1.02 
   4  -4   7    8.74    1.49 
   4  -4   7   15.28    3.41 
   3  -3   7   12.39    1.63 
   3  -3   7   13.70    3.13 
   3  -3   7   15.17    1.89 
   2  -2   7   24.00    1.58 
   2  -2   7   28.95    4.04 
   1  -1   7  383.89   16.09 
   0   0   7    0.38    1.44 
  -1   1   7  218.66    9.70 
  -2   2   7  685.03   24.87 
  -2   2   7  658.48   20.26 
  -3   3   7   62.55    3.48 
  -3   3   7   60.65    3.17 
  -4   4   7   63.71    3.54 
  -4   4   7   60.35    3.66 
  -5   5   7   17.67    1.72 
  -6   6   7   -0.06    1.11 
  -6   6   7   -0.99    1.10 
  -6   6   7    0.75    1.53 
   6  -6  -7    0.26    1.06 
  -7   7   7    0.55    1.05 
  -7   7   7   -0.10    1.04 
  -8   8   7    2.66    0.74 
  -8   8   7    3.35    0.97 
   7  -5   6   21.22    1.68 
   6  -4   6    5.60    2.60 
   6  -4   6    3.37    1.21 
   5  -3   6   38.77    2.91 
   5  -3   6   30.02    2.84 
   5  -3   6   37.81    2.60 
   5  -3   6   37.93    4.35 
   4  -2   6   46.15    4.55 
   3  -1   6   14.28    2.70 
   2   0   6  193.11    9.08 
   1   1   6    0.95    1.30 
   0   2   6    0.94    1.17 
  -1   3   6  248.03    9.27 
  -1   3   6  246.22    8.42 
  -2   4   6    8.84    1.57 
  -2   4   6    8.85    1.72 
  -3   5   6    3.99    1.47 
  -3   5   6    8.17    1.24 
  -4   6   6    0.67    1.05 
  -4   6   6    1.58    1.02 
  -4   6   6    1.18    1.53 
  -5   7   6    8.06    1.33 
  -5   7   6    8.19    1.17 
  -5   7   6    7.49    1.71 
  -6   8   6   30.65    1.93 
  -6   8   6   33.00    2.53 
  -7   9   6   23.78    1.87 
   9  -5   5   12.22    1.26 
   8  -4   5   21.19    2.11 
   8  -4   5   16.26    1.67 
   7  -3   5   11.73    1.84 
   7  -3   5    9.80    1.81 
   7  -3   5   13.39    3.08 
   7  -3   5   10.48    1.61 
   6  -2   5   49.94    3.47 
   6  -2   5   53.17    4.81 
   5  -1   5    1.24    1.90 
   4   0   5    0.74    1.37 
   3   1   5   14.06    2.30 
   2   2   5   13.28    2.08 
   1   3   5  156.76    5.89 
   1   3   5  164.05    6.70 
   0   4   5    5.62    1.47 
   0   4   5    8.58    1.56 
  -1   5   5    8.72    1.78 
  -1   5   5    8.31    1.10 
  -2   6   5   40.56    3.12 
  -2   6   5   38.17    2.34 
  -2   6   5   37.12    1.88 
  -2   6   5   37.20    2.17 
  -2   6   5   36.71    2.73 
  -2   6   5   41.82    3.55 
  -3   7   5    0.61    0.95 
  -3   7   5    1.94    1.42 
  -3   7   5   -1.24    1.33 
  -4   8   5    0.48    0.79 
  -4   8   5    0.83    1.25 
  -5   9   5   78.97    3.23 
  11  -5   4    4.79    0.89 
  10  -4   4    0.85    1.06 
  10  -4   4    1.27    1.34 
   9  -3   4  106.96    5.03 
   9  -3   4   98.51    4.16 
   9  -3   4  109.37    7.13 
   8  -2   4    2.26    1.42 
   8  -2   4    2.99    1.46 
   8  -2   4    6.20    2.48 
   8  -2   4    2.12    1.11 
   7  -1   4   30.06    3.64 
   6   0   4   58.16    4.43 
   5   1   4   18.48    2.61 
   4   2   4    0.65    0.98 
   3   3   4    0.43    1.04 
   3   3   4    0.11    0.60 
   2   4   4  136.59    6.03 
   2   4   4  122.66    5.31 
   1   5   4   17.42    2.46 
   1   5   4   14.93    1.08 
   0   6   4   24.93    1.91 
   0   6   4   29.66    2.60 
   0   6   4   23.26    2.03 
   0   6   4   18.14    2.46 
   0   6   4   23.96    1.53 
  -1   7   4  210.65    9.23 
  -1   7   4  204.89    7.08 
  -1   7   4  215.85    8.03 
  -1   7   4  216.43    6.28 
  -2   8   4    1.38    1.30 
  -2   8   4    3.35    1.28 
  -2   8   4    3.44    0.65 
  -3   9   4    0.42    0.91 
  13  -5   3    3.86    0.71 
  12  -4   3    2.26    1.03 
  11  -3   3   30.91    2.34 
  11  -3   3   29.10    2.64 
  11  -3   3   26.35    3.76 
  10  -2   3   90.19    4.72 
  10  -2   3   96.22    6.54 
  10  -2   3   93.19    3.87 
   9  -1   3   83.11    5.72 
   9  -1   3   81.99    4.34 
   8   0   3   -0.23    1.53 
   7   1   3  176.42    7.18 
   7   1   3  177.57    8.33 
   6   2   3   18.66    2.17 
   5   3   3    2.42    1.26 
   4   4   3   -0.23    1.01 
   4   4   3    0.40    1.34 
   3   5   3   53.83    3.80 
   2   6   3  106.60    5.87 
   2   6   3  100.74    4.05 
   2   6   3  109.57    5.03 
   2   6   3  116.55    4.19 
   1   7   3    1.83    1.14 
   1   7   3    0.12    1.93 
   1   7   3    0.62    1.34 
   1   7   3    1.54    1.02 
   0   8   3   54.93    2.85 
   0   8   3   48.88    3.20 
  -1   9   3   36.99    2.01 
  -1   9   3   34.37    2.31 
  14  -4   2   35.07    1.85 
  13  -3   2    8.16    1.81 
  13  -3   2    4.47    1.21 
  12  -2   2    1.55    1.11 
  12  -2   2    0.76    1.48 
  12  -2   2    1.95    2.29 
  11  -1   2   98.10    6.32 
  11  -1   2   90.79    3.79 
  11  -1   2   91.77    4.62 
  10   0   2   10.18    2.36 
   9   1   2   68.92    4.54 
   8   2   2   23.57    2.58 
   7   3   2   44.80    3.35 
   6   4   2   47.14    3.38 
   6   4   2   40.46    2.95 
   5   5   2   11.99    2.40 
   4   6   2   16.21    2.11 
   4   6   2   10.74    1.47 
   4   6   2   15.77    1.42 
   4   6   2   11.22    2.49 
   3   7   2   83.93    4.32 
   3   7   2   83.59    5.57 
   3   7   2   87.31    3.43 
   3   7   2   79.58    3.58 
   2   8   2   13.53    1.84 
   2   8   2   18.00    1.54 
   2   8   2   19.07    1.61 
   1   9   2    1.50    0.77 
   1   9   2    1.27    1.00 
  16  -4   1   21.65    1.27 
  15  -3   1   81.89    3.28 
  14  -2   1    0.96    1.04 
  14  -2   1    1.46    1.60 
  13  -1   1   -0.79    0.95 
  13  -1   1   -0.43    1.90 
  13  -1   1    1.16    1.44 
  12   0   1    0.23    1.05 
  12   0   1   -0.53    1.61 
  12   0   1   -0.86    1.20 
  11   1   1   14.01    2.38 
   9   3   1    5.50    1.74 
   8   4   1    0.62    1.51 
   7   5   1   79.84    4.14 
   7   5   1   81.80    4.88 
   6   6   1    0.93    1.11 
   6   6   1    3.52    1.85 
   6   6   1    2.85    1.41 
   6   6   1    1.86    0.65 
   5   7   1    9.74    2.54 
   5   7   1    9.59    1.06 
   5   7   1    9.64    1.41 
   5   7   1    7.33    1.70 
   4   8   1   14.41    1.96 
   4   8   1   14.22    1.22 
   4   8   1   14.84    1.51 
   3   9   1    2.69    0.51 
   3   9   1    1.27    1.02 
  17  -3   0    5.90    0.89 
  16  -2   0    2.14    0.98 
  15  -1   0    2.26    1.04 
  15  -1   0    2.05    1.48 
  14   0   0    5.79    1.21 
  14   0   0    3.31    1.45 
  13   1   0   32.16    2.61 
  11   3   0   14.88    2.30 
  10   4   0  228.33    8.39 
  10   4   0  225.41    9.27 
   9   5   0    4.23    1.77 
   9   5   0    3.28    1.41 
   9   5   0    4.44    1.04 
   8   6   0  106.96    4.10 
   8   6   0  105.61    6.27 
   8   6   0  103.93    4.91 
   7   7   0    0.51    1.33 
   7   7   0   -0.37    1.10 
   7   7   0    0.96    2.00 
   6   8   0   18.52    2.08 
   6   8   0   18.82    1.62 
   5   9   0    0.85    0.90 
  19  -3  -1    0.64    0.47 
  18  -2  -1    3.83    0.86 
  17  -1  -1  155.16    5.15 
  17  -1  -1  148.80    6.00 
  16   0  -1    0.91    0.91 
  16   0  -1    1.51    1.31 
  15   1  -1    5.10    1.13 
  12   4  -1   24.45    1.84 
  12   4  -1   21.31    2.83 
  11   5  -1   99.06    3.71 
  11   5  -1   87.47    5.49 
  11   5  -1   93.35    4.39 
  10   6  -1   28.46    3.47 
  10   6  -1   29.06    2.11 
  10   6  -1   29.52    2.63 
   9   7  -1    4.78    1.19 
   9   7  -1    6.71    1.60 
   9   7  -1   10.73    2.68 
   8   8  -1    6.92    1.43 
   8   8  -1    9.65    1.17 
   7   9  -1   22.08    1.72 
  20  -2  -2    7.47    0.71 
  19  -1  -2    7.69    0.98 
  18   0  -2  227.33    7.04 
  17   1  -2    4.50    1.06 
  13   5  -2   12.77    1.26 
  13   5  -2   15.56    2.61 
  12   6  -2    3.93    1.34 
  12   6  -2    5.19    2.07 
  12   6  -2    4.17    1.10 
  11   7  -2    9.63    1.32 
  11   7  -2    8.71    1.49 
  10   8  -2    4.58    1.13 
  10   8  -2    2.44    0.81 
   9   9  -2    1.36    0.63 
   9   9  -2    0.78    0.44 
  21  -1  -3    8.55    0.76 
  20   0  -3    0.10    0.64 
  19   1  -3  152.76    4.89 
  15   5  -3   17.87    1.49 
  14   6  -3   19.06    1.58 
  13   7  -3    7.86    1.10 
  12   8  -3   14.60    1.13 
  12   8  -3   12.12    1.16 
  17   5  -4    2.87    0.82 
  16   6  -4   49.39    2.22 
  15   7  -4   23.49    1.49 
  14   8  -4    3.20    0.57 
  18   6  -5   37.01    1.61 
  17   7  -5   -0.42    0.40 
  18   2 -18   22.32    1.21 
  19   1 -18   15.97    1.27 
  20   0 -18    1.16    0.58 
  21  -1 -18   26.20    1.38 
  15   3 -17   12.99    0.99 
  16   2 -17    1.87    0.73 
  16   2 -17    1.72    0.73 
  17   1 -17   56.27    2.48 
  18   0 -17   -0.87    0.73 
  19  -1 -17   13.08    1.23 
  20  -2 -17   73.60    2.68 
  21  -3 -17   24.76    1.19 
  12   4 -16   29.56    1.63 
  12   4 -16   32.01    1.44 
  13   3 -16    5.37    1.04 
  15   1 -16    3.07    1.05 
  16   0 -16    1.21    1.02 
  17  -1 -16    9.91    1.35 
  18  -2 -16    3.37    0.98 
  19  -3 -16   45.97    2.11 
 -20   4  16    2.08    0.87 
  20  -4 -16    0.82    0.54 
  -9  -5  15    1.13    0.68 
   9   5 -15    0.41    0.55 
 -10  -4  15   24.82    1.88 
  10   4 -15   23.55    1.84 
 -13  -1  15   17.99    3.99 
  13   1 -15   14.66    1.58 
 -14   0  15    0.08    2.50 
  14   0 -15    0.53    1.02 
 -15   1  15    0.15    2.64 
  15  -1 -15    1.11    1.10 
  16  -2 -15   12.36    1.48 
 -17   3  15   13.14    1.93 
  17  -3 -15    9.32    1.23 
 -18   4  15   29.16    2.57 
  18  -4 -15   26.46    1.58 
 -19   5  15   15.63    1.45 
  -7  -5  14   10.77    1.14 
   7   5 -14    7.63    1.01 
   7   5 -14    7.72    1.11 
   7   5 -14    7.95    1.07 
  -8  -4  14    0.77    1.01 
  -9  -3  14   65.13    3.39 
 -10  -2  14    1.26    2.52 
 -10  -2  14    0.87    0.93 
 -11  -1  14    1.41    2.44 
 -12   0  14   32.33    4.87 
  12   0 -14   27.44    2.14 
 -13   1  14   13.98    3.57 
  13  -1 -14   12.25    1.48 
 -14   2  14    1.11    2.59 
 -14   2  14    0.58    1.42 
  14  -2 -14    1.66    1.07 
 -15   3  14    1.57    1.49 
  15  -3 -14    2.92    1.02 
 -16   4  14   17.74    2.19 
  16  -4 -14   23.56    1.76 
 -17   5  14   45.87    2.94 
  17  -5 -14   44.28    2.01 
 -18   6  14   22.43    1.61 
  -5  -5  13    3.42    1.00 
   5   5 -13    3.19    1.05 
   5   5 -13    3.13    1.11 
  -6  -4  13   39.75    2.46 
  -7  -3  13   22.72    2.01 
  -7  -3  13   28.80    4.45 
  -8  -2  13   97.13    4.39 
  -8  -2  13   99.60    3.33 
  -8  -2  13  106.08    7.45 
  -9  -1  13   59.60    6.07 
 -10   0  13    1.90    2.59 
  10   0 -13   -0.72    1.05 
 -11   1  13  285.53   13.80 
  11  -1 -13  282.61    8.79 
 -12   2  13   10.50    2.05 
 -12   2  13    5.66    2.90 
  12  -2 -13    8.90    1.41 
 -13   3  13    0.65    1.56 
  13  -3 -13    1.21    1.02 
 -14   4  13   37.40    3.38 
  14  -4 -13   37.24    2.23 
 -15   5  13    0.90    1.60 
  15  -5 -13    2.03    0.87 
 -16   6  13   25.78    2.34 
 -16   6  13   27.15    1.93 
   2   6 -12   22.15    1.43 
   2   6 -12   22.60    1.57 
  -3  -5  12   13.83    1.39 
   3   5 -12   16.77    1.82 
   3   5 -12   14.14    1.64 
  -4  -4  12   54.87    2.77 
  -5  -3  12   42.90    5.32 
  -5  -3  12   34.12    2.52 
  -6  -2  12   17.00    2.03 
  -6  -2  12   17.65    3.79 
  -6  -2  12   12.27    1.72 
  -7  -1  12   97.88    4.28 
  -7  -1  12   96.35    7.07 
  -7  -1  12   96.46    3.26 
  -8   0  12    5.41    1.45 
  -8   0  12    3.73    2.53 
  -9   1  12    9.18    2.91 
 -10   2  12  128.05    8.05 
 -10   2  12  123.64    5.95 
  10  -2 -12  121.50    4.58 
 -11   3  12    7.53    1.80 
  11  -3 -12   11.54    1.42 
 -12   4  12   14.23    2.27 
 -12   4  12   13.43    2.33 
  12  -4 -12   15.91    1.71 
 -13   5  12   -1.58    1.42 
 -13   5  12   -1.80    1.52 
 -13   5  12    0.48    1.24 
  13  -5 -12   -0.54    0.89 
 -14   6  12   54.33    2.93 
 -14   6  12   57.48    3.61 
 -14   6  12   55.08    3.16 
  14  -6 -12   59.77    2.45 
 -15   7  12   13.52    1.37 
   0   6 -11   20.40    1.49 
  -1  -5  11  125.14    4.46 
  -2  -4  11   27.27    1.98 
  -3  -3  11   41.19    5.08 
  -3  -3  11   41.87    3.00 
  -3  -3  11   47.68    2.68 
  -4  -2  11   25.57    2.40 
  -4  -2  11   24.50    2.07 
  -4  -2  11   20.70    4.17 
  -5  -1  11   37.03    4.70 
  -5  -1  11   37.29    2.63 
  -6   0  11    1.81    1.95 
  -6   0  11    1.18    1.18 
  -6   0  11    0.57    0.60 
  -7   1  11    1.96    2.03 
  -7   1  11   -0.13    1.28 
  -8   2  11   11.96    2.80 
  -8   2  11   15.91    1.90 
  -9   3  11   22.20    2.05 
  -9   3  11   30.66    3.04 
   9  -3 -11   31.29    2.34 
 -10   4  11    0.91    1.62 
 -10   4  11    1.37    1.60 
 -10   4  11    3.41    1.51 
  10  -4 -11    1.88    1.09 
 -11   5  11   14.27    1.80 
 -11   5  11   18.46    2.43 
 -11   5  11   16.85    2.10 
  11  -5 -11   15.45    1.54 
 -12   6  11    9.44    1.47 
 -12   6  11    5.36    1.63 
 -12   6  11    8.06    1.58 
  12  -6 -11   10.52    1.25 
 -13   7  11    4.98    1.37 
 -13   7  11    6.77    1.15 
  -2   6 -10    0.58    0.83 
   1  -5  10    7.73    1.20 
   0  -4  10   99.67    4.29 
  -1  -3  10   21.89    2.23 
  -1  -3  10   23.38    1.81 
  -1  -3  10   27.43    4.39 
  -2  -2  10    0.17    1.49 
  -2  -2  10    0.22    0.95 
  -2  -2  10   -1.07    2.25 
  -3  -1  10  105.22    6.92 
  -3  -1  10  101.09    3.97 
  -4   0  10  108.72    7.07 
  -4   0  10  119.59    4.32 
  -5   1  10    5.18    2.02 
  -5   1  10    4.24    1.27 
  -6   2  10  127.09    7.25 
  -6   2  10  127.13    4.74 
  -7   3  10   11.84    1.52 
   7  -3 -10   13.19    1.62 
  -8   4  10  250.78    9.72 
  -8   4  10  244.71    8.00 
  -8   4  10  241.10    8.54 
   8  -4 -10  260.24    7.53 
  -9   5  10   -0.23    1.33 
  -9   5  10    1.22    1.54 
  -9   5  10    1.43    1.22 
   9  -5 -10    0.08    0.92 
   9  -5 -10   -0.51    1.02 
 -10   6  10   46.78    2.99 
 -10   6  10   48.55    2.90 
 -10   6  10   44.14    3.62 
  10  -6 -10   51.99    2.61 
 -11   7  10   14.15    1.79 
 -11   7  10   15.74    1.46 
 -11   7  10   16.04    1.46 
 -12   8  10    1.93    0.60 
   3  -5   9   33.35    2.05 
   2  -4   9   20.07    1.91 
   1  -3   9    4.53    1.43 
   1  -3   9    2.92    2.83 
   1  -3   9    4.83    1.57 
   0  -2   9   24.21    2.48 
   0  -2   9   21.22    3.60 
   0  -2   9   24.78    1.78 
  -1  -1   9  121.31    7.58 
  -1  -1   9  118.56    4.15 
  -2   0   9    1.47    1.79 
  -2   0   9    1.10    0.94 
  -3   1   9    2.55    1.85 
  -4   2   9  276.20   12.08 
  -5   3   9   43.15    2.48 
  -5   3   9   41.71    2.90 
  -5   3   9   47.20    3.26 
  -6   4   9    1.67    1.17 
  -7   5   9  163.33    5.82 
  -7   5   9  177.79    6.22 
  -7   5   9  166.23    7.24 
   7  -5  -9  165.80    5.67 
  -8   6   9    5.67    1.38 
  -8   6   9    5.42    1.29 
  -8   6   9    4.97    1.71 
   8  -6  -9    5.90    1.34 
  -9   7   9    4.51    1.12 
  -9   7   9    3.52    1.05 
  -9   7   9    1.52    1.44 
   9  -7  -9    2.08    0.97 
 -10   8   9   59.53    2.34 
   5  -5   8    2.67    0.91 
   4  -4   8    1.06    1.13 
   3  -3   8   26.35    4.19 
   3  -3   8   20.36    2.13 
   3  -3   8   18.38    1.93 
   2  -2   8   46.40    3.32 
   2  -2   8   46.23    3.20 
   2  -2   8   49.20    5.16 
   2  -2   8   44.85    2.02 
   1  -1   8    5.33    2.48 
   1  -1   8    3.23    0.77 
   0   0   8  822.69   31.15 
   0   0   8  828.29   21.91 
  -1   1   8    5.11    1.83 
  -2   2   8   87.71    5.34 
  -3   3   8  193.87    7.86 
  -3   3   8  182.55    7.07 
  -3   3   8  198.23    5.99 
  -4   4   8    2.74    1.40 
  -4   4   8    2.27    1.04 
  -5   5   8    3.25    1.10 
  -5   5   8    2.99    1.54 
  -5   5   8    1.49    1.06 
  -5   5   8    2.27    1.62 
  -6   6   8   73.94    4.41 
  -6   6   8   79.59    3.42 
  -6   6   8   78.36    3.42 
  -6   6   8   77.14    4.13 
  -7   7   8    9.79    1.92 
  -7   7   8    9.42    1.36 
  -8   8   8   13.90    1.66 
  -8   8   8   14.47    1.20 
   7  -5   7    2.77    0.80 
  -7   5  -7    2.07    1.07 
   6  -4   7    3.67    1.20 
   5  -3   7    8.05    1.44 
   5  -3   7    8.97    1.68 
   5  -3   7    9.77    1.79 
   5  -3   7   11.42    3.00 
   4  -2   7   74.95    3.56 
   4  -2   7   75.48    4.01 
   4  -2   7   73.87    4.04 
   4  -2   7   80.09    6.22 
   3  -1   7   39.00    4.45 
   2   0   7    0.95    0.46 
   2   0   7   -0.08    1.55 
   1   1   7  362.41   15.03 
   0   2   7    9.17    2.10 
  -1   3   7    3.23    1.35 
  -2   4   7   62.26    2.58 
  -2   4   7   64.47    4.04 
  -3   5   7   62.65    3.62 
  -3   5   7   58.65    2.69 
  -3   5   7   58.90    4.02 
  -4   6   7    1.41    1.42 
  -4   6   7    1.57    1.01 
  -5   7   7   -0.62    1.35 
  -5   7   7   -0.02    0.89 
  -6   8   7   39.05    1.81 
  -6   8   7   40.50    2.67 
  -7   9   7   58.80    2.45 
   9  -5   6    7.39    0.87 
   8  -4   6   67.76    3.38 
   8  -4   6   71.47    3.14 
   7  -3   6   62.42    5.42 
   7  -3   6   62.46    3.25 
   7  -3   6   63.44    3.77 
   7  -3   6   65.62    3.52 
   6  -2   6  101.63    4.71 
   6  -2   6   99.64    4.07 
   6  -2   6  108.39    7.17 
   6  -2   6   95.03    4.85 
   5  -1   6   40.16    3.06 
   5  -1   6   43.35    4.75 
   4   0   6   10.14    2.54 
   3   1   6   25.47    3.28 
   2   2   6    1.56    1.49 
   1   3   6    4.77    1.52 
   0   4   6    2.70    1.33 
   0   4   6    2.60    0.62 
   0   4   6    3.56    1.55 
  -1   5   6    0.24    0.66 
  -1   5   6   -0.45    1.31 
  -2   6   6    1.48    1.32 
  -2   6   6    1.08    1.55 
  -2   6   6    2.76    0.88 
  -2   6   6    2.71    1.52 
  -3   7   6   15.28    1.29 
  -3   7   6   17.33    1.97 
  -3   7   6   14.66    1.92 
  -4   8   6   12.67    1.58 
  -4   8   6   15.57    0.93 
  -5   9   6   46.68    2.22 
  11  -5   5   42.15    1.63 
  10  -4   5    4.78    1.05 
   9  -3   5   13.30    1.63 
   9  -3   5    8.30    1.70 
   8  -2   5   96.74    4.70 
   8  -2   5  112.27    7.09 
   8  -2   5  105.96    4.27 
   8  -2   5  113.39    5.20 
   7  -1   5   29.03    2.65 
   7  -1   5   25.67    2.48 
   7  -1   5   25.94    3.67 
   7  -1   5   27.41    2.14 
   6   0   5    0.09    1.66 
   5   1   5    2.02    1.65 
   4   2   5   12.73    1.92 
   3   3   5   68.77    4.10 
   2   4   5   11.46    1.98 
   2   4   5    9.63    1.93 
   1   5   5   36.43    3.43 
   0   6   5  111.57    4.30 
   0   6   5  113.15    5.17 
   0   6   5  114.40    6.01 
   0   6   5  109.76    4.28 
  -1   7   5    1.91    2.04 
  -1   7   5    3.08    1.42 
  -1   7   5    2.09    1.18 
  -2   8   5   53.92    2.84 
  -2   8   5   52.97    3.09 
  -3   9   5    7.44    1.00 
  12  -4   4   14.69    1.22 
  11  -3   4    6.03    1.24 
  11  -3   4   10.24    1.87 
  10  -2   4   32.69    2.30 
  10  -2   4   35.09    3.10 
  10  -2   4   30.08    4.01 
   9  -1   4   51.80    3.62 
   9  -1   4   52.61    4.85 
   9  -1   4   59.02    3.41 
   9  -1   4   54.43    2.80 
   8   0   4   12.75    1.88 
   8   0   4   14.38    2.78 
   7   1   4   29.66    2.89 
   7   1   4   37.33    3.51 
   6   2   4    6.69    1.66 
   5   3   4    0.80    1.43 
   4   4   4  288.91   11.21 
   3   5   4   41.36    2.13 
   3   5   4   39.55    3.51 
   3   5   4   47.97    3.50 
   2   6   4   88.35    5.25 
   2   6   4   85.55    4.37 
   2   6   4   82.56    3.54 
   2   6   4   82.04    3.35 
   1   7   4  199.37    9.03 
   1   7   4  204.50    6.51 
   1   7   4  193.26    7.66 
   1   7   4  198.26    6.44 
   0   8   4    0.79    0.98 
   0   8   4    0.87    1.28 
  -1   9   4   38.23    1.82 
  -1   9   4   39.66    2.24 
  14  -4   3    1.07    0.54 
  13  -3   3    5.32    1.08 
  13  -3   3    7.83    1.53 
  12  -2   3   20.39    2.32 
  12  -2   3   18.93    1.74 
  11  -1   3   91.94    4.61 
  11  -1   3   88.96    6.12 
  11  -1   3   86.93    3.69 
  10   0   3    0.45    1.38 
  10   0   3   -1.23    1.58 
  10   0   3   -1.85    0.85 
   9   1   3   84.39    5.44 
   9   1   3   79.51    4.23 
   8   2   3  100.90    5.27 
   7   3   3   15.29    2.44 
   6   4   3   29.37    3.20 
   5   5   3   68.76    3.04 
   5   5   3   63.84    3.73 
   5   5   3   60.75    4.51 
   4   6   3    1.90    0.78 
   4   6   3    2.25    2.00 
   4   6   3    3.04    1.16 
   4   6   3    3.02    1.44 
   3   7   3    1.96    1.37 
   3   7   3    3.14    1.11 
   3   7   3    4.33    2.27 
   3   7   3    2.70    0.91 
   2   8   3   60.20    3.50 
   2   8   3   59.34    2.51 
   1   9   3    2.68    0.97 
   1   9   3    3.67    0.59 
  15  -3   2    0.59    0.68 
  14  -2   2   -1.25    1.31 
  14  -2   2   -0.03    0.94 
  13  -1   2    0.47    1.00 
  13  -1   2    0.46    1.49 
  12   0   2   25.98    2.42 
  12   0   2   24.88    2.03 
  12   0   2   20.36    3.08 
  11   1   2   88.34    5.71 
  11   1   2   90.59    4.50 
  10   2   2    7.88    1.59 
   9   3   2  104.30    5.50 
   8   4   2    2.87    1.68 
   8   4   2    0.64    1.30 
   7   5   2   -0.54    1.64 
   7   5   2   -0.66    0.91 
   7   5   2    0.15    1.16 
   6   6   2   14.87    2.09 
   6   6   2   19.88    1.83 
   6   6   2   17.93    3.10 
   5   7   2    2.35    1.40 
   5   7   2   -0.27    2.06 
   5   7   2    1.53    1.03 
   4   8   2    4.02    1.01 
   4   8   2    2.17    1.29 
   3   9   2    0.35    0.79 
  17  -3   1   41.65    1.63 
  16  -2   1   11.26    1.12 
  15  -1   1    7.64    1.65 
  15  -1   1    7.45    1.18 
  14   0   1    0.04    0.91 
  14   0   1   -0.90    1.28 
  13   1   1    1.49    1.35 
  11   3   1    0.14    1.64 
  10   4   1   13.86    1.87 
  10   4   1   15.47    2.44 
   9   5   1   37.20    2.27 
   9   5   1   44.55    3.05 
   9   5   1   41.04    3.83 
   8   6   1    4.35    1.17 
   8   6   1    5.32    2.25 
   8   6   1    5.57    1.50 
   7   7   1    3.26    1.08 
   7   7   1    3.05    2.19 
   7   7   1    2.17    1.36 
   6   8   1   13.81    1.73 
   6   8   1    9.88    1.14 
   5   9   1    3.34    1.01 
  18  -2   0    0.26    0.54 
  17  -1   0    0.30    0.74 
  16   0   0    2.58    0.96 
  16   0   0    3.36    1.33 
  15   1   0    1.74    1.32 
  12   4   0   19.74    2.67 
  11   5   0    9.12    1.17 
  11   5   0   10.64    1.67 
  11   5   0   13.29    2.52 
  10   6   0   23.49    3.19 
  10   6   0   30.18    2.47 
  10   6   0   19.74    1.72 
   9   7   0   11.88    2.64 
   9   7   0   13.28    1.46 
   9   7   0   14.30    1.80 
   8   8   0   17.58    1.77 
   8   8   0   17.79    1.45 
   7   9   0    0.15    0.69 
  19  -1  -1   49.93    1.94 
  18   0  -1    0.71    0.74 
  13   5  -1    1.08    0.93 
  12   6  -1   80.03    5.01 
  12   6  -1   76.28    3.73 
  12   6  -1   75.81    3.17 
  11   7  -1    0.02    0.80 
  11   7  -1    1.64    1.09 
  10   8  -1   27.78    1.63 
  10   8  -1   29.46    2.04 
   9   9  -1   18.02    1.26 
  20   0  -2   61.05    2.16 
  15   5  -2   -0.14    0.74 
  14   6  -2   12.98    1.25 
  13   7  -2   30.95    1.75 
  12   8  -2    0.94    0.55 
  12   8  -2    0.72    0.62 
  16   6  -3    6.23    0.82 
  15   7  -3    9.21    0.83 
  16   2 -18   63.71    2.11 
  17   1 -18    0.98    0.59 
  18   0 -18  120.69    3.92 
  19  -1 -18   15.60    1.22 
  20  -2 -18    5.76    0.77 
  13   3 -17    9.73    0.97 
  15   1 -17   93.26    3.34 
  16   0 -17    0.47    0.81 
  17  -1 -17   57.30    2.50 
  18  -2 -17   62.86    2.54 
  19  -3 -17   14.35    1.10 
 -10  -4  16   13.14    1.04 
  10   4 -16   13.32    1.16 
 -11  -3  16   60.33    2.75 
  11   3 -16   60.03    2.60 
 -12  -2  16   38.30    2.47 
  14   0 -16   13.07    1.41 
  15  -1 -16    6.03    1.17 
  16  -2 -16    1.98    0.98 
 -17   3  16   25.76    2.41 
  17  -3 -16   29.80    1.78 
 -18   4  16    7.72    1.25 
  18  -4 -16    4.18    0.75 
  -8  -4  15    7.62    0.97 
  -9  -3  15    4.79    1.15 
 -10  -2  15   60.80    3.14 
 -11  -1  15    2.88    1.32 
 -11  -1  15    0.76    2.50 
 -12   0  15    0.77    2.40 
  12   0 -15    2.06    1.02 
 -13   1  15    6.23    2.80 
  13  -1 -15   12.21    1.49 
 -14   2  15    3.48    1.51 
  14  -2 -15    2.55    1.04 
 -15   3  15   57.80    3.64 
  15  -3 -15   62.14    2.82 
 -16   4  15    0.22    1.14 
 -16   4  15    0.56    1.22 
  16  -4 -15    0.10    0.76 
 -17   5  15   11.66    1.44 
 -17   5  15   11.91    1.33 
  17  -5 -15   12.86    1.00 
  -5  -5  14    4.06    0.70 
   5   5 -14    3.31    0.78 
   5   5 -14    2.56    0.72 
  -6  -4  14    1.84    0.79 
   6   4 -14    1.94    1.02 
  -7  -3  14   50.13    2.65 
  -8  -2  14   21.90    2.00 
  -8  -2  14   20.67    4.06 
  -9  -1  14   76.19    3.74 
  -9  -1  14   73.44    6.63 
 -10   0  14   39.02    4.71 
 -10   0  14   47.79    2.98 
  10   0 -14   44.27    2.56 
 -11   1  14    0.15    1.36 
 -11   1  14    2.65    2.59 
  11  -1 -14   -0.85    0.96 
 -12   2  14    2.93    2.55 
 -12   2  14    2.48    1.50 
 -12   2  14    2.30    1.35 
  12  -2 -14    4.26    1.12 
 -13   3  14    4.09    1.67 
 -13   3  14    4.20    1.58 
  13  -3 -14    3.44    1.14 
 -14   4  14  114.33    4.67 
 -14   4  14  114.26    5.47 
  14  -4 -14  113.44    4.13 
 -15   5  14    8.20    1.30 
 -15   5  14    9.96    1.75 
  15  -5 -14   11.72    1.14 
 -16   6  14   -0.75    0.72 
 -16   6  14    0.70    0.91 
  -3  -5  13   47.66    1.96 
   3   5 -13   41.20    2.18 
   3   5 -13   45.46    2.34 
  -4  -4  13   -0.27    1.03 
  -5  -3  13    0.60    0.88 
  -6  -2  13   33.25    4.65 
  -6  -2  13   31.59    2.66 
  -6  -2  13   36.30    2.53 
  -7  -1  13   44.95    5.17 
  -7  -1  13   53.07    3.10 
  -8   0  13   -1.84    2.09 
  -8   0  13    0.59    1.14 
  -9   1  13   59.68    3.92 
  -9   1  13   57.70    3.27 
  -9   1  13   62.52    5.68 
   9  -1 -13   54.01    2.77 
 -10   2  13   61.14    5.66 
 -10   2  13   63.71    4.04 
 -10   2  13   59.47    3.45 
  10  -2 -13   63.74    3.09 
 -11   3  13    3.51    1.62 
 -11   3  13    2.71    1.43 
  11  -3 -13    1.38    1.14 
 -12   4  13    1.95    1.26 
 -12   4  13    0.52    1.51 
  12  -4 -13    1.01    1.01 
 -13   5  13    7.82    1.48 
 -13   5  13    5.44    1.67 
  13  -5 -13    4.91    1.06 
 -14   6  13    9.24    1.25 
  14  -6 -13    9.90    1.01 
 -15   7  13    5.07    0.86 
  -1  -5  12    8.85    0.94 
   1   5 -12    8.23    1.17 
  -2  -4  12  164.11    5.69 
  -3  -3  12    6.65    1.14 
  -4  -2  12    6.68    1.64 
  -4  -2  12    6.33    3.10 
  -4  -2  12    5.27    1.23 
  -5  -1  12    1.25    2.25 
  -5  -1  12    2.22    1.15 
  -5  -1  12    1.20    1.45 
  -6   0  12   15.95    1.80 
  -6   0  12    9.84    2.89 
  -6   0  12   17.27    2.44 
  -7   1  12   94.88    6.70 
  -7   1  12  100.94    5.12 
  -7   1  12   94.76    4.06 
   7  -1 -12   94.20    3.86 
  -8   2  12   26.18    3.71 
  -8   2  12   29.16    2.82 
  -8   2  12   33.81    2.59 
   8  -2 -12   28.03    2.16 
  -9   3  12    3.11    1.49 
  -9   3  12    2.48    1.30 
   9  -3 -12    2.96    1.19 
 -10   4  12   32.18    2.57 
 -10   4  12   26.63    2.74 
  10  -4 -12   34.35    2.25 
 -11   5  12    1.71    1.18 
 -11   5  12    5.50    1.81 
  11  -5 -12    2.04    1.02 
 -12   6  12    8.22    1.30 
 -12   6  12    6.28    1.55 
  12  -6 -12    7.52    1.13 
 -13   7  12    1.14    0.70 
 -13   7  12    1.82    0.95 
   1  -5  11    4.05    0.86 
  -1   5 -11    5.71    1.10 
   0  -4  11    0.05    1.04 
  -1  -3  11   53.82    5.69 
  -1  -3  11   51.14    3.22 
  -1  -3  11   53.06    3.10 
  -2  -2  11   16.75    3.69 
  -2  -2  11   13.97    1.41 
  -2  -2  11   16.58    2.15 
  -3  -1  11    1.22    0.98 
  -3  -1  11    2.10    2.26 
  -3  -1  11    0.60    1.49 
  -4   0  11   -0.72    1.43 
  -4   0  11    0.39    1.03 
  -4   0  11   -0.48    1.52 
  -4   0  11    2.87    2.24 
  -5   1  11   45.38    3.50 
  -5   1  11   32.89    4.00 
  -5   1  11   38.85    2.45 
  -6   2  11  132.03    7.46 
  -6   2  11  121.87    4.57 
  -6   2  11  116.29    5.62 
  -7   3  11   25.45    2.74 
  -7   3  11   18.82    1.85 
   7  -3 -11   18.43    1.69 
  -8   4  11    7.71    1.79 
  -8   4  11    7.08    1.41 
   8  -4 -11    8.56    1.33 
  -9   5  11   93.21    5.06 
  -9   5  11   90.82    3.94 
   9  -5 -11   94.46    3.82 
 -10   6  11    3.35    1.62 
 -10   6  11    3.01    1.07 
  10  -6 -11    4.65    1.13 
 -11   7  11    0.63    1.06 
 -11   7  11    2.14    0.82 
  11  -7 -11    0.36    0.69 
   3  -5  10   17.12    1.19 
  -3   5 -10   14.71    1.41 
   2  -4  10    9.16    1.35 
   1  -3  10   62.70    3.56 
   1  -3  10   65.70    3.34 
   1  -3  10   61.01    5.86 
   0  -2  10    0.75    0.73 
   0  -2  10    0.50    1.44 
   0  -2  10    1.37    2.56 
  -1  -1  10    0.78    1.42 
  -1  -1  10    1.34    1.46 
  -1  -1  10    0.07    2.28 
  -1  -1  10    0.15    0.75 
  -2   0  10   14.07    2.24 
  -2   0  10   17.05    3.40 
  -2   0  10   16.21    1.47 
  -3   1  10  109.80    6.82 
  -3   1  10  105.86    3.87 
  -4   2  10   78.91    5.43 
  -4   2  10   68.75    3.06 
  -5   3  10  135.35    4.79 
  -5   3  10  128.62    5.99 
  -5   3  10  141.73    6.49 
  -6   4  10   35.55    3.04 
  -6   4  10   33.71    2.81 
  -6   4  10   32.74    2.36 
  -7   5  10   45.09    3.47 
  -7   5  10   49.83    2.74 
  -7   5  10   47.17    3.60 
  -8   6  10  103.48    4.82 
  -8   6  10  103.43    5.18 
  -8   6  10  106.83    4.03 
   8  -6 -10  101.68    4.02 
  -9   7  10   22.18    1.65 
  -9   7  10   25.97    2.20 
  -9   7  10   15.44    1.81 
   9  -7 -10   19.18    1.55 
 -10   8  10    1.00    0.92 
   5  -5   9   16.30    1.12 
  -5   5  -9   12.42    1.21 
   4  -4   9   33.55    2.20 
   3  -3   9   10.65    1.55 
   3  -3   9   12.30    1.72 
   2  -2   9   32.22    2.74 
   2  -2   9   31.19    2.42 
   2  -2   9   26.09    3.98 
   2  -2   9   29.73    2.83 
   1  -1   9  237.17   11.37 
   1  -1   9  208.44    8.41 
   1  -1   9  202.77    8.19 
   1  -1   9  232.24    6.25 
   0   0   9    0.20    1.39 
   0   0   9    1.37    1.96 
   0   0   9   -0.08    0.58 
  -1   1   9  131.48    7.41 
  -1   1   9  119.46    3.95 
  -2   2   9   61.42    2.50 
  -2   2   9   61.12    4.77 
  -3   3   9   -0.14    1.17 
  -3   3   9    2.29    0.91 
  -4   4   9   13.88    2.03 
  -4   4   9   14.36    1.94 
  -4   4   9   14.46    1.45 
  -4   4   9   14.30    2.42 
  -5   5   9    6.77    1.20 
  -5   5   9    9.26    1.86 
  -5   5   9    6.41    1.74 
  -6   6   9   47.80    3.65 
  -6   6   9   54.33    2.66 
  -6   6   9   58.58    3.43 
  -7   7   9   19.86    2.10 
  -7   7   9   17.99    1.95 
  -7   7   9   23.28    1.64 
  -8   8   9    0.39    0.95 
   8  -8  -9    0.69    0.69 
   7  -5   8    9.09    0.76 
   6  -4   8   17.26    1.52 
   5  -3   8  138.64    4.98 
   5  -3   8  122.47    5.46 
   5  -3   8  138.36    5.43 
   4  -2   8   55.64    3.35 
   4  -2   8   51.71    5.45 
   4  -2   8   49.71    2.94 
   4  -2   8   49.29    3.39 
   3  -1   8   50.28    3.48 
   3  -1   8   49.23    2.67 
   3  -1   8   50.03    3.36 
   3  -1   8   50.55    5.12 
   2   0   8  339.43   14.99 
   2   0   8  345.20   11.93 
   2   0   8  339.38   12.20 
   1   1   8    3.89    2.02 
   1   1   8    4.09    0.44 
   0   2   8    7.45    2.13 
   0   2   8    8.07    0.70 
  -1   3   8   32.99    1.54 
  -1   3   8   36.55    3.24 
  -2   4   8    2.52    0.77 
  -2   4   8    2.65    1.38 
  -2   4   8    2.49    1.31 
  -2   4   8    0.58    1.33 
  -3   5   8   27.11    2.70 
  -3   5   8   21.68    2.22 
  -3   5   8   17.39    1.86 
  -3   5   8   17.22    2.45 
  -3   5   8   21.40    1.60 
  -4   6   8   16.16    1.92 
  -4   6   8   17.53    2.20 
  -4   6   8   19.32    1.55 
  -5   7   8   49.84    2.06 
  -5   7   8   47.58    3.05 
  -6   8   8   19.60    1.70 
   6  -8  -8   17.50    1.39 
  -7   9   8    1.18    0.60 
   8  -4   7    4.90    0.95 
   7  -3   7   45.51    2.58 
   7  -3   7   41.61    2.72 
   7  -3   7   40.56    2.89 
   6  -2   7  135.83    5.47 
   6  -2   7  117.84    4.71 
   6  -2   7  121.83    5.57 
   6  -2   7  123.77    7.73 
   5  -1   7    7.65    1.45 
   5  -1   7    6.67    2.41 
   5  -1   7    5.27    1.74 
   5  -1   7    5.69    1.61 
   4   0   7   -1.68    1.28 
   4   0   7    0.08    1.77 
   4   0   7    0.29    1.26 
   3   1   7   37.94    4.06 
   1   3   7    1.62    1.63 
   0   4   7   21.29    2.80 
   0   4   7   25.77    2.03 
  -1   5   7   33.12    1.27 
  -1   5   7   33.90    2.39 
  -1   5   7   32.08    3.01 
  -1   5   7   33.04    2.88 
  -1   5   7   37.80    3.65 
  -2   6   7    1.06    1.77 
  -2   6   7    1.67    1.21 
  -2   6   7    0.39    1.34 
  -2   6   7    1.33    0.51 
  -3   7   7   40.74    2.71 
  -3   7   7   38.57    2.84 
  -4   8   7    0.50    0.97 
  -5   9   7   50.51    2.01 
  10  -4   6  127.09    4.10 
   9  -3   6    4.36    1.13 
   9  -3   6    3.71    1.27 
   8  -2   6   10.03    1.44 
   8  -2   6    9.56    2.78 
   8  -2   6   10.58    1.63 
   8  -2   6    9.00    1.73 
   7  -1   6    3.52    2.37 
   7  -1   6    3.80    1.10 
   7  -1   6    6.65    1.57 
   7  -1   6    5.58    1.68 
   6   0   6  101.04    3.96 
   6   0   6   95.86    4.95 
   6   0   6   94.78    6.47 
   6   0   6  106.47    4.78 
   5   1   6   46.10    4.24 
   5   1   6   35.71    2.91 
   4   2   6   40.93    3.44 
   3   3   6   66.22    4.26 
   2   4   6  317.13   12.32 
   1   5   6    6.28    1.84 
   1   5   6    9.21    1.39 
   1   5   6    8.57    1.74 
   1   5   6    9.78    1.33 
   0   6   6   12.32    1.94 
   0   6   6    8.02    2.27 
   0   6   6   11.43    1.43 
  -1   7   6  102.10    4.02 
  -1   7   6  110.13    4.81 
  -1   7   6   96.84    6.01 
  -2   8   6   13.21    1.49 
  -2   8   6   15.78    1.45 
  -3   9   6    0.74    0.60 
   3  -9  -6   -0.05    0.56 
  12  -4   5    1.28    0.52 
  11  -3   5    4.41    0.99 
  11  -3   5    5.52    1.33 
  10  -2   5    1.63    1.44 
  10  -2   5    3.37    1.10 
   9  -1   5   14.60    1.55 
   9  -1   5   16.28    1.97 
   9  -1   5    7.58    2.35 
   9  -1   5   14.16    2.13 
   8   0   5   -0.91    1.72 
   8   0   5    1.23    1.05 
   8   0   5   -0.25    1.25 
   8   0   5    1.07    1.28 
   7   1   5   25.29    2.30 
   7   1   5   35.45    3.90 
   7   1   5   26.55    2.63 
   7   1   5   31.37    3.17 
   6   2   5   54.64    3.92 
   6   2   5   50.91    3.43 
   5   3   5   25.17    3.05 
   4   4   5    6.95    1.84 
   4   4   5    6.49    1.47 
   3   5   5  246.52    9.22 
   3   5   5  260.86    7.91 
   3   5   5  250.04   10.50 
   2   6   5   22.55    2.24 
   2   6   5   27.74    1.80 
   2   6   5   28.52    3.33 
   2   6   5   27.68    2.07 
   1   7   5    8.58    1.21 
   1   7   5    9.24    1.71 
   1   7   5    2.84    2.14 
   0   8   5   38.71    1.97 
   0   8   5   38.54    2.58 
  -1   9   5   -0.51    0.74 
  13  -3   4    5.29    0.85 
  12  -2   4   80.34    3.32 
  12  -2   4   85.11    4.15 
  11  -1   4    0.55    1.90 
  11  -1   4    0.91    1.37 
  11  -1   4    1.39    1.01 
  10   0   4   56.32    3.29 
  10   0   4   50.43    3.44 
  10   0   4   45.76    4.59 
  10   0   4   51.70    2.69 
   9   1   4   50.45    3.27 
   9   1   4   50.95    3.23 
   9   1   4   52.15    4.54 
   8   2   4    2.32    1.50 
   8   2   4    2.98    1.30 
   8   2   4    3.27    1.80 
   7   3   4   40.59    3.11 
   7   3   4   48.12    3.17 
   7   3   4   48.42    3.79 
   6   4   4   58.91    4.42 
   6   4   4   59.27    3.52 
   6   4   4   57.36    2.72 
   5   5   4   23.12    2.35 
   5   5   4   21.38    2.82 
   5   5   4   24.32    1.90 
   4   6   4   69.94    3.08 
   4   6   4   68.34    3.89 
   4   6   4   69.53    4.91 
   3   7   4   43.45    1.78 
   3   7   4   42.06    2.37 
   3   7   4   45.14    3.18 
   3   7   4   43.67    4.27 
   2   8   4    4.14    1.26 
   1   9   4   71.83    3.03 
  15  -3   3    1.35    0.48 
  14  -2   3    6.90    0.97 
  14  -2   3    5.91    1.33 
  13  -1   3  176.94    5.71 
  13  -1   3  167.18    6.80 
  12   0   3    0.35    0.92 
  12   0   3    0.70    1.37 
  12   0   3   -1.76    1.81 
  11   1   3   85.27    6.11 
  11   1   3   80.95    4.25 
  10   2   3   88.71    4.26 
  10   2   3   92.68    4.42 
   9   3   3   57.75    3.56 
   9   3   3   59.65    4.24 
   8   4   3  108.70    5.90 
   8   4   3  102.14    4.87 
   7   5   3    0.66    0.85 
   7   5   3    1.64    1.92 
   7   5   3    0.49    1.15 
   6   6   3    1.24    1.96 
   6   6   3    6.71    1.67 
   6   6   3    4.09    1.11 
   5   7   3    5.44    1.46 
   5   7   3    6.09    1.16 
   5   7   3    9.01    2.47 
   4   8   3    0.92    1.11 
   3   9   3    0.66    0.79 
  16  -2   2    4.10    0.68 
  15  -1   2   12.85    1.59 
  15  -1   2   12.55    1.21 
  14   0   2   12.88    1.87 
  14   0   2   14.38    1.41 
  13   1   2    1.81    1.31 
  12   2   2    2.12    1.35 
  11   3   2   21.46    2.16 
  10   4   2    0.11    1.21 
  10   4   2   -0.20    1.65 
   9   5   2    1.18    1.23 
   9   5   2    4.50    1.95 
   9   5   2    2.37    0.95 
   8   6   2    2.79    2.11 
   8   6   2    1.66    1.28 
   8   6   2    3.00    0.95 
   7   7   2   16.45    1.92 
   7   7   2   22.16    3.08 
   7   7   2   21.41    1.70 
   6   8   2   28.11    2.18 
   6   8   2   28.49    1.71 
   5   9   2   36.37    1.97 
  17  -1   1    0.23    0.56 
  16   0   1    0.57    1.04 
  16   0   1    0.64    0.73 
  15   1   1    8.90    1.51 
  11   5   1    1.11    1.77 
  11   5   1    0.70    0.83 
  11   5   1    0.98    1.25 
  10   6   1   13.22    2.53 
  10   6   1   12.79    1.25 
  10   6   1   19.14    1.99 
   9   7   1    3.96    0.96 
   9   7   1    3.34    1.19 
   9   7   1    2.76    1.98 
   8   8   1   12.27    1.38 
   8   8   1   12.53    1.11 
   7   9   1   87.21    3.27 
  18   0   0    1.67    0.57 
  12   6   0   -0.11    0.77 
  12   6   0    1.70    1.80 
  12   6   0    1.81    1.04 
  11   7   0  145.22    5.38 
  11   7   0  142.66    4.66 
  10   8   0    0.05    0.69 
  10   8   0    0.33    0.54 
  14   6  -1   47.37    2.07 
  13   7  -1    8.22    0.88 
  12   8  -1   64.12    2.18 
  15   7  -2   13.50    0.81 
 -15  -1  18    1.04    0.90 
  16   0 -18  143.08    4.41 
  17  -1 -18    1.04    0.62 
  18  -2 -18   21.21    1.29 
 -12  -2  17   51.79    2.25 
 -13  -1  17    1.50    0.92 
 -14   0  17    0.37    0.94 
  14   0 -17   -0.23    0.73 
 -15   1  17   84.76    3.61 
  15  -1 -17   98.33    3.42 
 -16   2  17    1.73    1.00 
  16  -2 -17    2.24    0.80 
 -17   3  17    0.94    0.83 
  17  -3 -17    0.71    0.66 
  18  -4 -17   36.36    1.52 
  -8  -4  16   60.13    2.28 
   8   4 -16   65.90    2.34 
  -9  -3  16   10.35    0.99 
 -10  -2  16   28.12    1.95 
 -11  -1  16   40.51    2.51 
 -12   0  16   11.73    1.51 
  12   0 -16   15.54    1.53 
 -13   1  16    1.91    1.03 
  13  -1 -16    2.11    0.96 
 -14   2  16    4.24    1.21 
 -14   2  16    2.42    1.32 
  14  -2 -16    3.96    1.07 
 -15   3  16    7.08    1.43 
 -15   3  16    5.73    1.18 
  15  -3 -16   10.25    1.22 
 -16   4  16   50.31    2.82 
 -16   4  16   52.02    2.53 
  16  -4 -16   54.43    2.26 
 -17   5  16    4.82    0.95 
  17  -5 -16    3.54    0.57 
  -6  -4  15    0.67    0.67 
   6   4 -15   -0.26    0.61 
   6   4 -15    0.52    0.74 
  -7  -3  15    2.17    0.73 
  -8  -2  15   42.13    2.33 
  -9  -1  15    8.74    1.44 
 -10   0  15   -1.26    1.05 
 -11   1  15   -1.20    2.55 
 -11   1  15    0.23    1.08 
  11  -1 -15    1.43    1.02 
 -12   2  15    0.33    1.02 
 -12   2  15    2.60    1.42 
  12  -2 -15    3.39    1.09 
 -13   3  15   82.65    3.67 
 -13   3  15   75.00    4.19 
  13  -3 -15   81.26    3.35 
 -14   4  15   22.53    1.89 
 -14   4  15   29.15    2.54 
  14  -4 -15   29.96    1.83 
 -15   5  15   84.34    3.84 
 -15   5  15   74.33    3.05 
  15  -5 -15   80.35    2.90 
 -16   6  15    9.12    1.07 
  -4  -4  14    4.04    0.90 
   4   4 -14    3.30    0.91 
   4   4 -14    3.60    0.93 
  -5  -3  14    2.30    0.74 
  -6  -2  14   63.30    2.81 
  -7  -1  14   19.06    3.95 
  -7  -1  14   27.77    2.20 
  -8   0  14   19.20    3.47 
  -8   0  14   23.49    1.96 
  -9   1  14   73.86    4.15 
  -9   1  14   71.98    3.43 
   9  -1 -14   69.83    3.14 
 -10   2  14    0.94    1.17 
 -10   2  14    0.14    1.46 
 -10   2  14   -0.74    2.31 
  10  -2 -14    2.20    1.04 
 -11   3  14   31.56    2.90 
 -11   3  14   20.50    1.92 
  11  -3 -14   27.75    2.12 
 -12   4  14   23.64    2.04 
 -12   4  14   20.22    2.32 
  12  -4 -14   23.64    1.92 
 -13   5  14    1.16    1.33 
 -13   5  14    0.73    0.96 
  13  -5 -14    0.49    0.77 
 -14   6  14   32.93    1.71 
 -14   6  14   35.48    2.28 
  14  -6 -14   31.81    1.52 
  -2  -4  13    0.51    0.77 
  -3  -3  13    1.74    1.13 
  -4  -2  13    2.28    0.90 
  -4  -2  13    1.10    1.22 
  -5  -1  13   93.53    3.70 
  -5  -1  13   94.83    4.32 
  -5  -1  13   96.01    7.25 
  -6   0  13    0.77    1.08 
  -6   0  13    0.74    1.43 
  -6   0  13    1.24    2.33 
  -7   1  13   52.48    2.80 
  -7   1  13   49.26    5.24 
  -7   1  13   50.07    3.67 
  -8   2  13   97.44    6.84 
  -8   2  13   90.76    4.95 
  -8   2  13  104.32    4.03 
   8  -2 -13   92.46    3.85 
  -9   3  13   47.15    2.88 
  -9   3  13   48.55    3.65 
   9  -3 -13   48.20    2.61 
 -10   4  13   11.46    1.63 
 -10   4  13   14.10    2.25 
  10  -4 -13   12.64    1.57 
 -11   5  13    6.14    1.80 
 -11   5  13    3.55    1.11 
  11  -5 -13    5.04    1.12 
 -12   6  13    5.81    1.34 
 -12   6  13    7.12    1.07 
  12  -6 -13    8.29    1.04 
 -13   7  13   -0.23    0.68 
  13  -7 -13    0.17    0.48 
   0  -4  12   41.41    2.04 
  -1  -3  12    1.64    1.16 
  -2  -2  12   -0.75    1.18 
  -2  -2  12   -0.05    0.65 
  -3  -1  12    0.55    2.14 
  -3  -1  12    1.45    1.41 
  -3  -1  12    1.56    0.85 
  -4   0  12   42.83    2.39 
  -4   0  12   45.13    3.20 
  -4   0  12   44.77    3.36 
  -4   0  12   38.68    4.84 
  -5   1  12   -1.29    1.91 
  -5   1  12    2.69    1.56 
  -5   1  12    0.16    0.99 
  -6   2  12   11.94    2.84 
  -6   2  12   16.66    2.33 
  -6   2  12   16.87    1.65 
   6  -2 -12   12.85    1.50 
  -7   3  12   97.42    3.91 
  -7   3  12   97.64    5.10 
   7  -3 -12   94.18    3.86 
  -8   4  12    7.15    1.38 
  -8   4  12    6.09    1.79 
   8  -4 -12    4.28    1.15 
  -9   5  12   14.93    2.13 
  -9   5  12   21.45    1.79 
   9  -5 -12   13.91    1.47 
 -10   6  12   45.96    3.10 
 -10   6  12   40.76    3.04 
 -10   6  12   37.38    2.12 
  10  -6 -12   41.48    2.21 
 -11   7  12   12.73    0.98 
 -11   7  12   14.16    1.54 
  11  -7 -12   12.16    1.04 
   2  -4  11    7.02    0.99 
   1  -3  11   36.59    2.37 
   0  -2  11    4.81    1.31 
   0  -2  11    4.15    1.44 
   0  -2  11    7.16    2.83 
  -1  -1  11    0.23    2.27 
  -1  -1  11    0.44    0.64 
  -1  -1  11    1.95    1.44 
  -1  -1  11   -0.99    1.31 
  -2   0  11   -0.67    1.34 
  -2   0  11   -0.07    0.69 
  -2   0  11    0.30    1.40 
  -2   0  11   -0.08    2.21 
  -3   1  11    1.38    0.86 
  -3   1  11    0.81    2.21 
  -3   1  11    2.17    1.52 
  -3   1  11   -0.02    1.44 
  -4   2  11   26.32    2.53 
  -4   2  11   15.44    2.18 
  -4   2  11   25.63    3.71 
  -4   2  11   22.01    1.74 
  -5   3  11   16.74    1.52 
  -5   3  11   12.66    2.27 
  -5   3  11   14.99    2.04 
   5  -3 -11   16.80    1.63 
  -6   4  11   35.11    3.20 
  -6   4  11   34.35    2.24 
   6  -4 -11   33.73    2.31 
  -7   5  11    5.36    1.66 
  -7   5  11    6.24    1.70 
  -7   5  11    4.25    1.11 
   7  -5 -11    4.69    1.15 
  -8   6  11    3.33    1.51 
  -8   6  11    2.30    1.53 
  -8   6  11    2.70    0.91 
   8  -6 -11    1.84    0.98 
  -9   7  11   -0.88    1.04 
  -9   7  11   -0.10    0.56 
  -9   7  11    0.87    0.99 
   9  -7 -11    0.44    0.74 
   4  -4  10    2.67    0.74 
   3  -3  10   81.26    3.43 
   3  -3  10   87.10    3.83 
   2  -2  10    1.26    1.23 
   2  -2  10   -0.28    2.30 
   2  -2  10   -0.15    1.08 
   2  -2  10    2.55    1.32 
   1  -1  10    1.89    1.20 
   1  -1  10    4.46    2.46 
   1  -1  10    2.39    1.50 
   1  -1  10    3.31    1.56 
   0   0  10  213.46   11.02 
   0   0  10  210.14    5.83 
   0   0  10  223.70    8.55 
   0   0  10  220.05    8.15 
  -1   1  10    0.25    2.06 
  -1   1  10   -0.02    0.52 
  -1   1  10    1.07    1.48 
  -1   1  10    0.07    1.49 
  -2   2  10    0.37    0.64 
  -2   2  10    0.96    1.41 
  -2   2  10    0.94    1.29 
  -3   3  10    1.76    1.41 
  -3   3  10    0.93    0.72 
  -3   3  10    0.74    1.35 
  -3   3  10    2.77    1.80 
  -4   4  10   16.31    2.12 
  -4   4  10   18.54    1.42 
  -4   4  10   15.43    2.39 
  -5   5  10   50.18    2.32 
  -5   5  10   50.77    3.67 
  -5   5  10   44.36    3.08 
  -6   6  10   61.96    2.51 
  -6   6  10   67.42    3.88 
  -6   6  10   61.57    3.40 
  -7   7  10   75.79    2.28 
  -7   7  10   76.28    3.76 
  -7   7  10   75.53    3.44 
   7  -7 -10   75.87    3.11 
  -8   8  10    5.36    0.94 
   8  -8 -10    5.90    0.77 
   6  -4   9   13.89    1.16 
   5  -3   9   16.24    1.56 
   4  -2   9  252.87    9.01 
   4  -2   9  228.24    8.68 
   4  -2   9  253.12    7.85 
   3  -1   9   48.39    5.20 
   3  -1   9   46.06    3.28 
   3  -1   9   43.38    2.65 
   3  -1   9   45.25    3.30 
   2   0   9   -1.82    1.18 
   2   0   9    0.26    1.08 
   2   0   9    1.19    2.18 
   2   0   9   -0.01    1.36 
   1   1   9  227.85    8.66 
   1   1   9  243.92    9.22 
   1   1   9  233.60   11.25 
   0   2   9   28.30    2.56 
   0   2   9   19.54    2.27 
  -1   3   9    7.32    1.97 
  -1   3   9    7.84    1.69 
  -1   3   9   12.35    1.93 
  -2   4   9   16.32    2.07 
  -2   4   9   17.01    2.31 
  -2   4   9   15.23    0.88 
  -2   4   9   18.07    2.84 
  -3   5   9    2.94    1.86 
  -3   5   9    1.99    1.30 
  -3   5   9    2.80    1.47 
  -3   5   9    2.49    0.57 
  -3   5   9    2.44    1.46 
  -4   6   9   40.72    3.18 
  -4   6   9   40.70    1.43 
  -4   6   9   39.54    2.71 
  -5   7   9    5.04    1.29 
  -6   8   9   30.15    1.86 
   6  -8  -9   33.28    1.75 
   8  -4   8   53.69    1.97 
   7  -3   8   22.10    1.64 
   7  -3   8   22.88    1.92 
   6  -2   8    1.42    1.23 
   6  -2   8    1.59    1.28 
   6  -2   8    0.58    1.00 
   5  -1   8   30.68    2.91 
   5  -1   8   36.87    2.83 
   5  -1   8   32.88    2.28 
   5  -1   8   27.85    3.90 
   4   0   8    2.40    1.10 
   4   0   8    5.58    1.75 
   4   0   8    4.38    1.52 
   4   0   8    6.35    2.50 
   3   1   8   45.15    4.58 
   3   1   8   47.29    3.12 
   3   1   8   43.09    3.33 
   2   2   8   44.37    3.13 
   2   2   8   41.89    3.11 
   2   2   8   43.19    3.75 
   1   3   8    3.90    2.01 
   1   3   8    6.76    1.60 
   1   3   8    3.54    1.36 
   0   4   8   11.95    1.95 
   0   4   8   10.50    1.93 
   0   4   8    9.72    2.24 
  -1   5   8    2.78    1.57 
  -1   5   8    2.85    1.75 
  -1   5   8    4.37    1.49 
  -2   6   8    1.17    1.34 
  -2   6   8    1.41    1.11 
  -2   6   8    0.59    1.87 
  -3   7   8  142.01    5.60 
  -3   7   8  149.62    5.07 
  -4   8   8    2.16    0.85 
   9  -3   7   43.11    2.49 
   9  -3   7   53.29    2.22 
   8  -2   7    3.17    1.40 
   8  -2   7    1.94    0.96 
   8  -2   7    0.79    1.09 
   7  -1   7    4.91    2.37 
   7  -1   7    7.78    1.58 
   7  -1   7    6.38    1.68 
   7  -1   7    8.33    1.25 
   6   0   7   -1.07    1.37 
   6   0   7    0.92    0.99 
   6   0   7    2.01    2.15 
   6   0   7    1.22    1.27 
   5   1   7    4.50    1.65 
   5   1   7    5.65    2.35 
   5   1   7    8.86    2.07 
   5   1   7    5.60    1.62 
   4   2   7   75.33    4.91 
   4   2   7   78.30    4.09 
   4   2   7   81.26    4.32 
   3   3   7   12.53    2.36 
   3   3   7   13.27    1.85 
   3   3   7   15.70    2.11 
   2   4   7   15.85    1.98 
   2   4   7   18.56    2.91 
   2   4   7   21.10    2.32 
   1   5   7   78.59    4.37 
   1   5   7   90.45    4.39 
   1   5   7   83.42    5.26 
   0   6   7    4.55    2.03 
   0   6   7    4.23    1.08 
   0   6   7    5.60    1.56 
  -1   7   7   17.06    2.93 
  -1   7   7   17.16    1.93 
  -1   7   7   18.13    1.49 
  -2   8   7   12.85    1.08 
  -2   8   7   10.81    1.25 
  11  -3   6    4.17    0.69 
  10  -2   6    0.13    0.81 
  10  -2   6    1.06    1.21 
   9  -1   6    1.64    1.39 
   9  -1   6   -0.44    0.84 
   9  -1   6    1.83    1.28 
   8   0   6   14.58    1.84 
   8   0   6   24.94    3.50 
   8   0   6   20.55    1.74 
   8   0   6   21.68    2.41 
   7   1   6    4.12    1.90 
   7   1   6    4.37    1.52 
   7   1   6    3.27    1.37 
   7   1   6    6.75    2.41 
   6   2   6   95.67    4.88 
   6   2   6  107.27    4.81 
   6   2   6  100.89    5.61 
   5   3   6   36.12    3.01 
   5   3   6   40.85    3.10 
   5   3   6   44.46    4.16 
   4   4   6  149.69    6.22 
   4   4   6  156.05    7.38 
   4   4   6  147.97    6.30 
   3   5   6   37.36    3.77 
   2   6   6   66.73    4.78 
   2   6   6   66.70    3.75 
   1   7   6   19.47    1.93 
   1   7   6   19.17    2.85 
   0   8   6    9.46    1.29 
  12  -2   5    3.82    0.82 
  12  -2   5    6.63    1.27 
  11  -1   5  118.79    4.16 
  11  -1   5  113.02    5.08 
  10   0   5   -0.65    1.30 
  10   0   5   -1.21    0.88 
  10   0   5   -0.21    1.32 
   9   1   5   12.67    1.85 
   9   1   5   14.94    1.99 
   8   2   5  107.76    5.95 
   8   2   5  110.84    4.99 
   8   2   5  114.58    5.17 
   7   3   5    8.35    2.21 
   7   3   5    8.35    1.63 
   7   3   5    9.88    1.79 
   6   4   5   27.22    3.33 
   6   4   5   30.65    2.70 
   5   5   5  155.13    5.19 
   5   5   5  151.02    6.35 
   5   5   5  148.88    7.42 
   4   6   5    6.58    2.15 
   4   6   5    7.42    1.15 
   4   6   5    8.55    1.75 
   3   7   5   20.93    3.07 
   3   7   5   22.74    2.18 
   2   8   5   30.01    2.23 
   1   9   5    5.22    0.79 
  14  -2   4   18.47    1.07 
  13  -1   4    0.66    0.75 
  13  -1   4   -0.01    1.13 
  12   0   4  183.90    7.27 
  12   0   4  196.85    6.09 
  11   1   4   -0.32    1.23 
  10   2   4   31.84    2.64 
  10   2   4   28.99    2.58 
   9   3   4   95.11    5.51 
   9   3   4   99.85    4.61 
   9   3   4  102.72    4.76 
   8   4   4    1.82    1.37 
   8   4   4    1.55    1.77 
   7   5   4    0.78    1.32 
   7   5   4    0.90    1.74 
   7   5   4    1.03    0.84 
   6   6   4   14.25    2.66 
   6   6   4   13.89    1.88 
   6   6   4   14.01    1.41 
   5   7   4   15.16    1.85 
   5   7   4   17.05    2.83 
   4   8   4    3.17    1.03 
   3   9   4    9.55    0.94 
  15  -1   3   17.13    1.64 
  15  -1   3   19.16    1.19 
  14   0   3   -0.73    1.00 
  14   0   3    0.38    0.69 
  13   1   3  157.86    6.18 
  12   2   3   18.26    1.85 
  11   3   3   34.71    2.67 
  10   4   3   70.84    3.75 
  10   4   3   72.62    4.67 
   9   5   3    2.17    1.24 
   9   5   3    2.09    0.87 
   9   5   3    1.32    1.67 
   8   6   3    0.10    1.18 
   8   6   3    1.86    0.80 
   8   6   3    2.42    1.95 
   7   7   3    1.27    0.75 
   7   7   3    1.28    1.13 
   7   7   3    0.74    1.88 
   6   8   3   10.80    1.34 
  16   0   2    1.75    0.83 
  15   1   2   14.97    1.53 
  12   4   2   24.20    2.21 
  11   5   2   -0.12    1.07 
  11   5   2    0.60    1.77 
  10   6   2   22.57    1.55 
  10   6   2   16.28    2.60 
  10   6   2   19.48    1.88 
   9   7   2    7.39    0.92 
   9   7   2    9.27    1.35 
   8   8   2   27.96    1.76 
  12   6   1   60.42    2.76 
  12   6   1   52.89    2.21 
  11   7   1    4.12    0.70 
  11   7   1    3.13    0.86 
  10   8   1   45.63    1.96 
 -13  -1  18   12.74    0.98 
 -14   0  18   15.40    1.20 
 -15   1  18    2.46    0.76 
  15  -1 -18    1.82    0.60 
  16  -2 -18   65.26    2.34 
  17  -3 -18    2.17    0.55 
 -10  -2  17    9.30    0.76 
 -11  -1  17   45.80    2.05 
 -12   0  17    0.44    0.83 
 -13   1  17    2.65    0.93 
  13  -1 -17    3.19    0.78 
 -14   2  17    4.14    0.96 
  14  -2 -17    4.44    0.84 
 -15   3  17   13.96    1.18 
 -15   3  17   12.40    1.39 
  15  -3 -17   12.52    1.07 
 -16   4  17    3.08    0.87 
  16  -4 -17    2.87    0.60 
  -7  -3  16    8.42    0.89 
  -8  -2  16    0.88    0.54 
  -9  -1  16   12.58    1.18 
 -10   0  16   59.53    2.72 
 -11   1  16   41.95    2.38 
  11  -1 -16   42.64    2.13 
 -12   2  16   38.41    2.23 
 -12   2  16   35.85    2.73 
  12  -2 -16   41.04    2.12 
 -13   3  16    3.90    1.29 
 -13   3  16    5.52    1.04 
  13  -3 -16    4.99    0.97 
 -14   4  16  102.54    3.52 
 -14   4  16  105.81    4.48 
  14  -4 -16  101.24    3.49 
 -15   5  16    6.10    1.01 
  15  -5 -16    6.17    0.74 
  -5  -3  15    0.47    0.73 
  -6  -2  15    5.87    0.69 
  -7  -1  15   74.09    2.81 
  -8   0  15   -1.20    0.87 
  -9   1  15    7.33    1.64 
  -9   1  15    8.97    1.32 
 -10   2  15   55.79    3.49 
 -10   2  15   58.53    2.75 
  10  -2 -15   54.86    2.60 
 -11   3  15    7.96    1.78 
 -11   3  15    9.17    1.26 
  11  -3 -15   10.68    1.32 
 -12   4  15    2.97    1.35 
 -12   4  15   -0.22    0.82 
  12  -4 -15    1.77    0.86 
 -13   5  15   73.71    2.66 
 -13   5  15   72.49    3.56 
  13  -5 -15   74.67    2.76 
 -14   6  15    6.06    0.86 
  14  -6 -15    9.35    0.75 
  -3  -3  14   20.67    1.56 
  -4  -2  14   39.85    2.39 
  -5  -1  14    0.99    1.09 
  -5  -1  14    2.51    0.74 
  -6   0  14  148.65    4.82 
  -7   1  14   18.62    3.53 
  -7   1  14   25.98    1.99 
  -7   1  14   29.44    2.72 
  -8   2  14   18.06    1.58 
  -8   2  14   27.53    2.63 
   8  -2 -14   17.70    1.56 
  -9   3  14   68.17    4.02 
  -9   3  14   65.46    2.91 
   9  -3 -14   64.42    2.99 
 -10   4  14   -0.16    1.43 
 -10   4  14    1.33    0.92 
  10  -4 -14    1.99    0.98 
 -11   5  14    1.79    0.79 
 -11   5  14    0.73    1.26 
  11  -5 -14    2.04    0.85 
 -12   6  14   56.72    1.87 
 -12   6  14   56.32    2.91 
  12  -6 -14   57.07    2.24 
  -1  -3  13    4.73    0.92 
  -2  -2  13    3.76    1.15 
  -2  -2  13    2.45    1.09 
  -3  -1  13   36.27    2.74 
  -3  -1  13   43.55    1.54 
  -4   0  13    0.73    0.73 
  -4   0  13   -0.73    1.23 
  -4   0  13   -0.07    1.22 
  -4   0  13    0.83    2.13 
  -5   1  13   97.57    3.40 
  -5   1  13   85.92    4.50 
  -5   1  13   95.52    4.81 
  -6   2  13   35.24    3.23 
  -6   2  13   36.18    2.08 
  -6   2  13   33.84    3.53 
  -7   3  13   29.41    2.83 
  -7   3  13   33.65    1.99 
   7  -3 -13   28.93    2.09 
  -8   4  13   83.36    3.19 
  -8   4  13   82.54    4.55 
   8  -4 -13   80.11    3.43 
  -9   5  13    6.08    0.96 
  -9   5  13    6.90    1.65 
   9  -5 -13    5.68    1.12 
 -10   6  13    5.65    1.29 
 -10   6  13    6.90    0.68 
  10  -6 -13    4.80    0.92 
 -11   7  13   -0.34    0.66 
  11  -7 -13    0.55    0.50 
   1  -3  12   36.00    1.93 
   0  -2  12   30.59    2.06 
   0  -2  12   29.35    2.22 
  -1  -1  12   14.05    1.77 
  -1  -1  12   17.96    2.03 
  -1  -1  12   14.16    1.57 
  -2   0  12    0.71    2.20 
  -2   0  12    1.41    1.44 
  -2   0  12    3.03    1.47 
  -3   1  12    2.23    0.61 
  -3   1  12    1.60    1.46 
  -3   1  12    3.74    1.56 
  -3   1  12    1.66    2.13 
  -4   2  12    4.19    0.81 
  -4   2  12    4.42    1.62 
  -4   2  12    5.06    1.72 
  -5   3  12   26.43    2.71 
  -5   3  12   34.33    1.80 
  -5   3  12   36.36    3.65 
   5  -3 -12   31.98    2.22 
  -6   4  12    1.74    1.58 
  -6   4  12    1.31    0.78 
   6  -4 -12    1.73    1.05 
  -7   5  12    0.21    0.67 
  -7   5  12   -0.13    1.44 
   7  -5 -12   -0.91    0.97 
  -8   6  12    9.67    1.60 
  -8   6  12    9.20    0.74 
   8  -6 -12    8.37    1.19 
  -9   7  12    5.02    1.01 
   9  -7 -12    3.47    0.77 
   3  -3  11    7.05    0.97 
   2  -2  11   52.20    2.84 
   2  -2  11   53.19    2.64 
   2  -2  11   50.95    3.06 
   1  -1  11    5.28    1.44 
   1  -1  11    4.99    1.18 
   1  -1  11    4.91    1.45 
   0   0  11    0.06    1.35 
   0   0  11    1.02    1.40 
   0   0  11   -0.56    2.25 
   0   0  11   -0.20    1.02 
  -1   1  11    1.19    1.45 
  -1   1  11   -0.34    2.22 
  -1   1  11    1.39    1.39 
  -2   2  11   17.91    2.18 
  -2   2  11   11.78    2.24 
  -2   2  11   13.99    2.21 
  -3   3  11   39.42    3.33 
  -3   3  11   38.51    3.87 
  -3   3  11   40.42    2.96 
   3  -3 -11   38.26    2.40 
  -4   4  11    2.50    1.58 
  -4   4  11    2.54    0.49 
  -4   4  11    3.24    2.00 
   4  -4 -11    0.44    1.02 
  -5   5  11    2.98    1.60 
   5  -5 -11    2.06    1.07 
  -6   6  11   96.97    4.52 
   6  -6 -11   93.82    3.72 
  -7   7  11    1.52    0.91 
   7  -7 -11    0.61    0.72 
   8  -8 -11    4.84    0.64 
   5  -3  10   12.40    1.08 
   4  -2  10   48.24    2.45 
   4  -2  10   50.53    2.74 
   4  -2  10   49.52    2.78 
   3  -1  10   46.87    3.08 
   3  -1  10   47.88    3.20 
   3  -1  10   44.19    2.53 
   2   0  10    6.42    1.24 
   2   0  10    6.06    1.71 
   2   0  10    8.90    2.79 
   2   0  10    6.02    1.67 
   1   1  10    2.77    1.40 
   1   1  10    4.96    1.68 
   1   1  10    1.65    2.29 
   0   2  10    0.30    1.68 
   0   2  10    2.23    1.46 
   0   2  10    0.64    1.36 
  -1   3  10   21.78    2.49 
  -1   3  10   24.74    2.45 
  -1   3  10   18.01    2.73 
  -2   4  10  181.99    7.05 
  -2   4  10  181.72    7.47 
  -2   4  10  179.91    8.34 
  -3   5  10    6.90    2.11 
  -3   5  10    7.25    1.76 
  -3   5  10    4.68    1.40 
  -4   6  10    6.93    1.59 
   5  -7 -10  185.97    5.90 
   6  -8 -10    8.31    0.83 
   7  -3   9    0.44    0.54 
   6  -2   9   14.35    1.59 
   6  -2   9   16.40    1.52 
   6  -2   9   18.21    1.43 
   5  -1   9   26.09    1.93 
   5  -1   9   24.31    2.14 
   5  -1   9   22.27    2.16 
   4   0   9   -0.68    1.30 
   4   0   9    0.05    0.91 
   4   0   9   -1.85    1.30 
   4   0   9   -1.71    1.87 
   3   1   9   43.79    3.39 
   3   1   9   39.35    3.09 
   3   1   9   37.71    4.20 
   3   1   9   44.70    3.86 
   2   2   9   28.92    2.78 
   2   2   9   20.04    2.13 
   2   2   9   30.78    3.47 
   1   3   9    3.14    1.56 
   1   3   9    4.71    1.53 
   1   3   9    6.55    2.23 
   0   4   9   29.40    2.68 
   0   4   9   23.18    3.22 
   0   4   9   18.85    2.04 
  -1   5   9   76.34    4.15 
  -1   5   9   70.05    4.93 
  -1   5   9   73.04    3.90 
  -2   6   9    3.81    1.34 
  -2   6   9    5.06    2.13 
  -2   6   9    7.12    1.60 
   4  -8  -9   63.74    2.48 
   8  -2   8    0.66    0.71 
   8  -2   8   -0.26    0.94 
   8  -2   8   -0.78    0.81 
   7  -1   8    0.20    0.82 
   7  -1   8   -0.56    1.13 
   7  -1   8    1.10    1.12 
   6   0   8    2.17    1.40 
   6   0   8    1.81    0.98 
   6   0   8    1.20    1.71 
   6   0   8    0.62    1.41 
   5   1   8   30.67    2.79 
   5   1   8   25.57    3.02 
   5   1   8   30.03    2.69 
   4   2   8   50.25    3.26 
   4   2   8   45.49    4.06 
   4   2   8   41.73    3.33 
   3   3   8   17.40    2.13 
   3   3   8   16.77    2.03 
   3   3   8   20.00    2.88 
   2   4   8   31.34    2.79 
   2   4   8   27.58    3.20 
   2   4   8   30.23    2.73 
   1   5   8    2.05    1.41 
   1   5   8    1.38    1.32 
   1   5   8    2.21    1.89 
   0   6   8   12.71    1.75 
   0   6   8   17.29    2.70 
  -1   7   8    7.06    1.27 
  10  -2   7   18.50    1.23 
  10  -2   7   16.53    1.55 
   9  -1   7    3.43    1.25 
   9  -1   7    3.87    0.91 
   9  -1   7    3.38    1.10 
   8   0   7    1.05    1.29 
   8   0   7   -1.37    0.82 
   8   0   7   -0.31    1.16 
   7   1   7    6.70    1.78 
   7   1   7    4.79    1.45 
   7   1   7    9.30    2.11 
   6   2   7  115.65    5.23 
   6   2   7  120.14    5.45 
   6   2   7  118.31    6.30 
   5   3   7   10.49    1.82 
   5   3   7    8.61    1.83 
   5   3   7   14.83    2.70 
   4   4   7   13.21    2.65 
   4   4   7   16.30    2.07 
   4   4   7    9.81    1.73 
   3   5   7   66.67    3.73 
   3   5   7   64.15    4.81 
   2   6   7    1.76    1.29 
   2   6   7    2.20    1.97 
   1   7   7    0.90    1.04 
   0   8   7   25.70    1.77 
  12  -2   6    1.41    0.67 
  12  -2   6    0.85    0.45 
  11  -1   6    0.66    1.03 
  11  -1   6    0.68    0.65 
  10   0   6   22.51    1.94 
  10   0   6   19.71    2.03 
   9   1   6   -0.06    1.31 
   9   1   6    0.53    1.16 
   8   2   6   12.14    2.33 
   8   2   6   11.26    1.73 
   8   2   6    7.61    1.52 
   7   3   6   59.46    4.41 
   7   3   6   61.58    3.61 
   7   3   6   60.19    3.57 
   6   4   6    2.70    1.92 
   6   4   6    5.61    1.48 
   6   4   6    5.77    1.59 
   5   5   6   50.57    4.11 
   5   5   6   45.92    3.19 
   4   6   6   28.90    2.61 
   4   6   6   28.71    3.33 
   3   7   6    1.52    1.11 
   2   8   6    4.09    0.94 
  13  -1   5   44.27    1.69 
  13  -1   5   39.48    2.16 
  12   0   5   -0.22    1.01 
  11   1   5   78.68    3.82 
  11   1   5   96.41    4.15 
  10   2   5    2.72    1.28 
  10   2   5    1.80    1.25 
   9   3   5    9.20    1.63 
   9   3   5   13.11    2.27 
   9   3   5    8.86    1.58 
   8   4   5   16.60    1.87 
   8   4   5   18.84    2.71 
   7   5   5    0.13    1.57 
   7   5   5    2.54    1.32 
   6   6   5   80.75    3.93 
   6   6   5   79.27    5.01 
   5   7   5    3.54    1.09 
   4   8   5   18.09    1.56 
  14   0   4   51.04    2.50 
  13   1   4   -0.22    0.91 
  12   2   4   77.37    3.58 
  11   3   4    6.69    1.37 
  10   4   4    0.65    1.09 
  10   4   4    4.36    1.76 
   9   5   4    0.22    1.56 
   9   5   4   -0.07    1.07 
   8   6   4    4.03    1.23 
   7   7   4   21.13    1.85 
   6   8   4    0.83    0.68 
  15   1   3   18.29    1.42 
  12   4   3    2.68    0.98 
  11   5   3    1.52    0.94 
  10   6   3    1.42    0.91 
   9   7   3   32.72    1.97 
   8   8   3    2.03    0.63 
  12   6   2    0.94    0.66 
  11   7   2   23.60    1.40 
 -13   1  18   10.01    0.77 
  14  -2 -18   13.39    0.97 
  15  -3 -18    1.45    0.47 
  -9  -1  17    3.07    0.74 
 -10   0  17   -0.55    0.42 
 -11   1  17   43.54    1.78 
 -12   2  17   55.37    2.12 
  12  -2 -17   55.88    2.14 
 -13   3  17    7.85    0.75 
 -13   3  17    7.49    1.16 
  13  -3 -17    8.01    0.82 
 -14   4  17    2.32    0.81 
  14  -4 -17    3.44    0.59 
  -6  -2  16    0.52    0.60 
  -7  -1  16    2.36    0.82 
  -8   0  16   21.61    1.06 
  -9   1  16   11.76    0.97 
 -10   2  16   28.74    2.34 
 -10   2  16   29.34    1.58 
  10  -2 -16   28.00    1.65 
 -11   3  16   58.52    2.23 
 -11   3  16   61.67    3.27 
  11  -3 -16   59.96    2.44 
 -12   4  16   26.64    1.23 
 -12   4  16   28.15    2.18 
  12  -4 -16   30.04    1.60 
 -13   5  16   10.56    1.18 
  13  -5 -16   10.24    0.82 
  -4  -2  15   12.72    1.06 
  -5  -1  15  116.04    3.94 
  -7   1  15   70.64    3.67 
  -7   1  15   74.26    2.40 
  -8   2  15   38.29    1.73 
  -8   2  15   40.34    2.90 
  -9   3  15    2.67    1.36 
  -9   3  15    2.54    0.71 
   9  -3 -15    3.19    0.87 
 -10   4  15   24.53    1.24 
 -10   4  15   22.73    2.09 
  10  -4 -15   27.93    1.74 
 -11   5  15   14.34    1.55 
  11  -5 -15   13.23    1.09 
 -12   6  15   31.68    1.82 
  12  -6 -15   35.66    1.41 
  -2  -2  14   10.13    1.02 
  -3  -1  14   14.70    1.33 
  -3  -1  14   13.57    1.39 
  -4   0  14  262.95    9.46 
  -4   0  14  280.50    9.19 
  -5   1  14    1.56    1.26 
  -6   2  14   53.32    1.73 
  -6   2  14   44.98    3.99 
  -6   2  14   55.42    3.55 
  -7   3  14   47.68    1.70 
  -7   3  14   45.72    3.38 
   7  -3 -14   47.64    2.35 
  -8   4  14    0.51    0.38 
  -8   4  14    0.54    1.35 
   8  -4 -14    1.21    0.85 
  -9   5  14    2.94    1.21 
   9  -5 -14    0.39    0.76 
 -10   6  14    0.55    0.80 
  10  -6 -14    0.05    0.54 
   0  -2  13   58.07    2.36 
  -1  -1  13    7.14    1.24 
  -1  -1  13    5.03    0.99 
  -2   0  13    0.54    1.11 
  -2   0  13   -1.36    1.02 
  -3   1  13   43.24    2.91 
  -3   1  13   43.26    3.20 
  -4   2  13    0.95    1.26 
  -4   2  13    2.21    1.80 
  -4   2  13    3.19    1.52 
  -5   3  13    0.91    1.54 
  -5   3  13    1.61    1.91 
   5  -3 -13    0.21    0.91 
  -6   4  13   38.97    3.13 
   6  -4 -13   33.72    2.14 
  -7   5  13    2.26    1.34 
   7  -5 -13    4.82    1.06 
  -8   6  13    0.97    0.95 
   8  -6 -13    0.38    0.69 
   9  -7 -13   18.94    1.08 
   2  -2  12   32.62    1.67 
   1  -1  12    2.21    0.86 
   1  -1  12    2.13    1.07 
   1  -1  12    1.20    0.97 
   0   0  12    5.65    1.43 
   0   0  12    5.95    1.41 
  -1   1  12   19.03    2.11 
  -1   1  12   19.67    2.29 
  -2   2  12    1.25    1.86 
  -2   2  12    0.39    1.30 
  -2   2  12   -0.94    1.43 
  -3   3  12    5.56    1.45 
  -3   3  12    5.52    1.80 
  -3   3  12    6.93    2.22 
  -4   4  12   50.43    4.18 
  -4   4  12   52.36    3.51 
   4  -4 -12   48.72    2.55 
  -5   5  12   22.20    2.26 
   5  -5 -12   16.84    1.54 
  -6   6  12    0.37    1.03 
   6  -6 -12    0.09    0.77 
  -7   7  12   50.32    2.41 
   7  -7 -12   55.86    2.15 
   4  -2  11   29.39    1.51 
   3  -1  11    0.48    0.75 
   3  -1  11    0.59    0.98 
   3  -1  11    1.06    0.96 
   2   0  11    0.76    1.14 
   2   0  11    1.53    1.28 
   1   1  11    2.84    1.95 
   1   1  11    5.13    1.69 
   1   1  11    8.11    1.66 
   0   2  11    6.14    1.57 
   0   2  11    6.21    2.21 
   0   2  11    7.28    1.80 
  -1   3  11   44.83    3.37 
  -1   3  11   47.20    3.20 
  -1   3  11   47.77    4.17 
  -2   4  11   21.00    2.32 
  -2   4  11   19.10    2.00 
  -2   4  11   19.84    2.79 
   2  -4 -11   23.80    1.91 
  -3   5  11  187.79    7.23 
  -3   5  11  168.32    7.83 
  -3   5  11  177.74    6.59 
   3  -5 -11  186.57    5.94 
  -4   6  11   86.13    3.96 
   4  -6 -11   82.26    3.23 
   5  -7 -11    0.03    0.64 
   6  -2  10   40.20    1.66 
   6  -2  10   38.17    1.93 
   5  -1  10   27.25    1.95 
   5  -1  10   26.53    2.13 
   5  -1  10   27.23    1.62 
   4   0  10    2.66    1.68 
   4   0  10    4.13    1.43 
   4   0  10    2.40    1.19 
   3   1  10   41.46    3.76 
   3   1  10   42.19    3.18 
   3   1  10   49.06    3.14 
   2   2  10    1.23    1.58 
   2   2  10    2.61    1.87 
   2   2  10    0.50    1.30 
   1   3  10   59.37    3.75 
   1   3  10   62.94    3.62 
   1   3  10   59.32    4.61 
   0   4  10   86.49    4.16 
   0   4  10   87.07    4.48 
   0   4  10   83.50    5.29 
  -1   5  10   14.70    1.94 
  -1   5  10   15.87    2.58 
  -1   5  10   14.30    1.76 
  -2   6  10   21.29    1.91 
  -2   6  10   18.06    1.65 
   3  -7 -10   95.85    3.37 
   4  -8 -10    7.15    0.72 
   7  -1   9   78.69    2.84 
   7  -1   9   83.61    3.36 
   7  -1   9   81.24    3.51 
   6   0   9    0.12    1.20 
   6   0   9    0.52    1.06 
   5   1   9   30.16    2.54 
   5   1   9   27.70    2.51 
   5   1   9   25.01    2.86 
   4   2   9  230.44    9.42 
   4   2   9  246.28    8.60 
   4   2   9  192.97    8.05 
   3   3   9   12.69    2.48 
   3   3   9   14.72    2.00 
   3   3   9   13.36    2.02 
   2   4   9   21.52    2.77 
   2   4   9   27.85    2.49 
   2   4   9   21.80    2.20 
   1   5   9   29.09    2.51 
   1   5   9   27.61    2.62 
   1   5   9   23.76    2.97 
   0   6   9    6.14    1.26 
  -1   7   9    0.85    0.81 
   2  -8  -9    3.55    0.64 
   9  -1   8    0.08    0.52 
   9  -1   8    0.04    0.78 
   9  -1   8    0.74    0.52 
   8   0   8  106.04    4.32 
   8   0   8   90.94    3.98 
   7   1   8    0.68    1.19 
   7   1   8    0.44    1.11 
   6   2   8    1.50    1.26 
   6   2   8    2.20    1.72 
   6   2   8    0.43    1.32 
   5   3   8  128.37    5.33 
   5   3   8  129.11    5.45 
   5   3   8  110.42    6.23 
   4   4   8    3.33    1.93 
   4   4   8   -0.19    1.20 
   4   4   8    0.74    1.30 
   3   5   8    9.43    1.61 
   3   5   8   13.21    2.44 
   3   5   8   12.26    1.65 
   2   6   8    0.07    0.98 
   1   7   8   55.93    2.73 
   0   8   8   20.70    1.43 
  11  -1   7    1.15    0.66 
  10   0   7    0.57    0.89 
  10   0   7    0.88    0.74 
   9   1   7    4.25    1.20 
   9   1   7    3.62    1.13 
   8   2   7    2.85    1.18 
   8   2   7    2.11    1.20 
   7   3   7   42.60    2.93 
   7   3   7   45.60    3.72 
   7   3   7   47.28    3.02 
   6   4   7    3.85    1.79 
   6   4   7    4.28    1.29 
   6   4   7    3.36    1.31 
   5   5   7    1.85    1.17 
   5   5   7    2.26    1.71 
   4   6   7    9.17    1.34 
   3   7   7    0.71    0.81 
   2   8   7   12.10    1.08 
  12   0   6   37.29    1.95 
  11   1   6   -0.33    0.74 
  11   1   6    0.98    0.89 
  10   2   6    0.65    0.93 
  10   2   6   -0.74    0.87 
   9   3   6    4.48    1.21 
   9   3   6    4.35    1.22 
   8   4   6   67.17    3.30 
   8   4   6   62.32    4.14 
   7   5   6   20.42    1.87 
   6   6   6    6.59    1.17 
   5   7   6   92.68    3.71 
   4   8   6    0.40    0.56 
  13   1   5   39.88    1.98 
  12   2   5    3.94    0.93 
  11   3   5    4.54    1.04 
  10   4   5    4.43    1.09 
   9   5   5   11.58    1.35 
   8   6   5   34.00    2.04 
   7   7   5   -1.04    0.63 
  12   4   4   14.36    1.25 
  11   5   4    2.84    0.81 
  10   6   4    0.64    0.63 
   9   7   4   17.97    1.24 
 -10   2  17    9.76    1.12 
 -11   3  17    9.47    1.16 
  11  -3 -17    9.72    0.79 
  -7   1  16    2.38    1.02 
  -8   2  16    1.30    0.94 
  -9   3  16   11.91    1.38 
 -10   4  16   14.18    1.34 
  10  -4 -16   13.94    1.03 
 -11   5  16   16.73    1.37 
  11  -5 -16   21.00    1.10 
  -3  -1  15   10.18    0.83 
  -4   0  15    0.26    0.74 
  -5   1  15  109.43    4.45 
  -6   2  15    6.31    1.30 
  -7   3  15    1.68    1.17 
  -8   4  15    7.66    1.33 
   8  -4 -15    8.64    0.90 
  -9   5  15    1.08    0.85 
   9  -5 -15    0.68    0.55 
  -1  -1  14   31.26    1.70 
  -1  -1  14   32.90    1.44 
  -2   0  14    9.99    1.20 
  -2   0  14   11.03    1.29 
  -3   1  14   12.81    1.53 
  -3   1  14   13.05    1.41 
  -4   2  14   38.42    2.30 
  -4   2  14   36.34    2.69 
  -5   3  14    1.05    1.23 
  -6   4  14    1.51    1.13 
   6  -4 -14    0.62    0.70 
  -7   5  14    7.45    1.23 
   7  -5 -14    8.36    0.91 
  -8   6  14   18.97    1.36 
   8  -6 -14   19.84    1.12 
   1  -1  13   13.82    0.98 
   1  -1  13   11.70    1.12 
   0   0  13    0.30    0.89 
   0   0  13   -0.82    0.78 
  -1   1  13    4.71    1.13 
  -1   1  13    4.20    1.29 
  -2   2  13    1.88    1.33 
  -2   2  13    2.82    1.16 
  -3   3  13   -0.67    0.96 
  -3   3  13    0.99    1.29 
  -4   4  13   -0.16    1.14 
   4  -4 -13    0.09    0.71 
  -5   5  13    4.23    1.21 
   5  -5 -13    3.94    0.84 
  -6   6  13    1.51    0.89 
   6  -6 -13    2.21    0.67 
   3  -1  12   -0.38    0.66 
   3  -1  12   -0.30    0.61 
   2   0  12   14.20    1.50 
   2   0  12   14.77    1.42 
   1   1  12    2.32    1.05 
   1   1  12    2.93    1.23 
   0   2  12   26.56    2.92 
   0   2  12   31.27    2.35 
   0   2  12   29.24    2.52 
  -1   3  12    3.58    1.86 
  -1   3  12   -0.07    0.98 
  -1   3  12    0.28    1.26 
  -2   4  12  152.57    5.69 
  -2   4  12  149.41    6.10 
  -3   5  12   10.83    1.49 
   3  -5 -12   15.44    1.26 
  -4   6  12   41.47    2.21 
   4  -6 -12   42.97    1.93 
   5  -7 -12    7.04    0.71 
   5  -1  11   21.36    1.41 
   5  -1  11   23.24    1.38 
   4   0  11    0.55    0.83 
   4   0  11   -0.35    0.89 
   3   1  11    0.70    1.03 
   3   1  11   -0.16    1.07 
   2   2  11   57.98    3.27 
   2   2  11   50.53    2.94 
   2   2  11   43.03    3.76 
   1   3  11   27.64    3.03 
   1   3  11   33.46    2.47 
   1   3  11   32.28    2.63 
   0   4  11    1.55    1.19 
   0   4  11    2.37    1.78 
   0   4  11    0.09    0.99 
  -1   5  11  103.93    4.21 
  -1   5  11  106.07    4.44 
   1  -5 -11  103.50    3.62 
  -2   6  11    4.80    1.01 
  -2   6  11    4.60    0.94 
   2  -6 -11    5.07    0.83 
   3  -7 -11    4.30    0.65 
   6   0  10  134.42    4.86 
   6   0  10  123.83    4.64 
   5   1  10   29.38    2.11 
   5   1  10   28.08    2.28 
   4   2  10   48.62    2.93 
   4   2  10   52.02    2.94 
   3   3  10   77.31    3.85 
   3   3  10   74.92    3.70 
   3   3  10   73.56    4.53 
   2   4  10    7.46    1.43 
   2   4  10    9.28    1.47 
   1   5  10    5.40    1.18 
   1   5  10    7.93    1.31 
   0   6  10   47.38    2.40 
   0  -6 -10   46.32    2.07 
  -1   7  10    3.60    0.83 
   1  -7 -10    3.76    0.69 
   8   0   9   -0.12    0.72 
   8   0   9    0.01    0.58 
   7   1   9   84.03    3.42 
   7   1   9   74.94    3.45 
   6   2   9   19.52    1.78 
   6   2   9   17.13    1.68 
   5   3   9   14.51    1.67 
   5   3   9   11.81    1.51 
   4   4   9   30.42    2.33 
   4   4   9   30.70    2.35 
   3   5   9   30.41    2.10 
   3   5   9   29.03    2.07 
   2   6   9   10.14    1.22 
   1   7   9    1.36    0.74 
  -1  -7  -9    1.67    0.59 
   9   1   8    0.60    0.67 
   9   1   8    0.80    0.76 
   8   2   8    0.16    0.84 
   8   2   8    0.72    0.81 
   7   3   8   21.57    1.93 
   7   3   8   22.15    1.94 
   6   4   8   17.50    1.56 
   6   4   8   14.54    1.55 
   5   5   8    2.63    1.01 
   4   6   8   10.57    1.20 
   3   7   8    6.35    0.79 
  -3  -7  -8    5.63    0.68 
  11   1   7    0.52    0.57 
  10   2   7   17.20    1.33 
  10   2   7   14.06    1.19 
   9   3   7   33.12    1.97 
   9   3   7   37.32    1.86 
   8   4   7    4.00    1.03 
   7   5   7    1.99    0.86 
   6   6   7   56.47    2.57 
   5   7   7    1.60    0.59 
  11   3   6    4.72    0.74 
  10   4   6   86.44    3.31 
   9   5   6    4.46    0.83 
   8   6   6   29.16    1.61 
  -6   2  16    0.39    0.80 
  -7   3  16    7.72    0.97 
  -8   4  16   56.61    2.43 
  -3   1  15   11.23    1.07 
  -4   2  15   12.46    1.25 
  -5   3  15    0.27    0.90 
  -6   4  15    0.71    0.82 
  -1   1  14   29.47    1.63 
  -1   1  14   29.48    1.80 
  -2   2  14    6.90    0.85 
  -2   2  14    9.20    1.17 
  -3   3  14   17.89    1.57 
  -4   4  14    3.48    0.96 
  -5   5  14    4.72    0.86 
   1   1  13   14.20    1.29 
   1   1  13   12.95    1.21 
   0   2  13   50.68    2.57 
   0   2  13   50.66    2.35 
  -1   3  13    5.27    1.02 
  -1   3  13    4.85    1.11 
  -2   4  13    0.22    0.73 
  -2   4  13   -0.24    0.83 
  -3   5  13   46.41    2.36 
   3   1  12    0.18    0.71 
   3   1  12    0.22    0.64 
   2   2  12   29.01    1.85 
   2   2  12   28.20    1.97 
   1   3  12   33.12    2.14 
   1   3  12   32.67    1.95 
   0   4  12   36.05    2.12 
   0   4  12   35.82    2.02 
  -1   5  12    7.96    1.03 
  -1   5  12    6.96    0.91 
   5   1  11   22.44    1.40 
   5   1  11   22.26    1.44 
   4   2  11   29.29    1.88 
   4   2  11   28.46    1.80 
   3   3  11    7.63    1.11 
   3   3  11    6.54    1.06 
   2   4  11    4.35    0.94 
   2   4  11    7.44    1.14 
   1   5  11    4.40    0.86 
   1   5  11    5.48    0.91 
   6   2  10   41.34    1.99 
   6   2  10   36.46    1.85 
   5   3  10   12.54    1.30 
   5   3  10   10.18    1.13 
   4   4  10    3.44    0.85 
   4   4  10    2.62    0.80 
   3   5  10   18.27    1.47 
   2   6  10   -0.07    0.65 
   8   2   9    3.07    0.72 
   8   2   9    4.32    0.68 
   7   3   9    0.26    0.59 
   7   3   9   -0.11    0.57 
   6   4   9   10.06    0.98 
   6   4   9   10.19    1.03 
   5   5   9   12.41    1.15 
   8   4   8   43.75    1.85 
   7   5   8    7.12    0.77 
   0   0   0    0.00    0.00 
; 
_shelx_hkl_checksum   10573 
  
