# Supplementary material for: Structural Investigations of α-MnS Nanocrystals and Thin Films Synthesized from Manganese(II) Xanthates by Hot Injection, Solvent-Less Thermolysis, and Doctor Blade Routes
Source: ACS Omega. 2021 Oct 11;6(42):27716–25. doi: 10.1021/acsomega.1c02907 (PMC8552351; doi:10.1021/acsomega.1c02907)
Supplement: Supplementary file 3 — ao1c02907_si_003.cif [file ao1c02907_si_003.cif]

 
data_s4606ma 
#------------------ SUBMISSION DETAILS --------------------------------------# 
  
# Name and address of author for correspondence 
  
_publ_contact_author_name      'Raftery, James' 
_publ_contact_author_address 
; 
Department of Chemistry 
University of Manchester 
Manchester M13 9PL 
England  UK 
; 
_publ_contact_author_email       'jim.raftery@manchester.ac.uk' 
_publ_contact_author_fax         '44(161)275-4734' 
_publ_contact_author_phone       '44(161)275-4698' 
  
_publ_requested_journal          'Acta Crystallographica Section C' 
_publ_requested_coeditor_name    ? 
_publ_contact_letter            # Include date of submission 
; 
Date of submission ? 
  
Please consider this CIF submission for publication as a 
Regular Structural Paper in Acta Crystallographica C. 
; 
_publ_requested_category        ? 
  
  
#------------------ TITLE AND AUTHOR LIST------------------------------------# 
  
_publ_section_title 
; 
 ? 
; 
  
_publ_section_title_footnote 
; 
? 
; 
  
loop_ 
_publ_author_name 
_publ_author_address 
'First Author' 
; 
Department of Chemistry 
University of Manchester 
Manchester M13 9PL 
England  UK 
; 
  
#------------------ TEXT ----------------------------------------------------# 
  
_publ_section_synopsis 
; 
# Insert blank lines between paragraphs 
? 
; 
_publ_section_abstract 
; 
# Insert blank lines between paragraphs 
 ? 
; 
  
_publ_section_comment 
; 
# Insert blank lines between paragraphs 
 ? 
; 
  
_publ_section_exptl_prep 
; 
 ? 
; 
  
_publ_section_exptl_refinement 
; 
The structure was solved by direct methods. 
The non-hydrogen atoms were refined anisotropically. H atoms were included in 
calculated positions with C-H lengths of 0.95(CH), 0.99(CH~2~) & 
0.98(CH~3~)\%A; U\~iso(H) values were fixed at 1.2U~eq~(C) except for CH~3~ 
where it was 1.5U~eq~(C). 
; 
  
# Insert blank lines between references 
  
_publ_section_references 
; 
# 
# Put all your general crystallographic references here 
# Delete as required from the document CIF 
# 
 Bruker (2000). GEMINI (Version 1.02) and RLATT (Version 3.0). 
 Bruker AXS In=c., Madison, Wisconsin, USA. 
  
 Bruker (2001) SMART (Version 5.625), SADABS (Version 2.03a) and 
 SHELXTL (Version 6.12). Bruker AXS Inc., Madison, Wisconsin, USA. 
  
 Bruker (2003). SMART (Version 5.630) and SAINT-Plus (Version 6.45A). 
 Bruker AXS Inc., Madison, Wisconsin, USA. 
  
 M. C. Burla, R. Caliandro, M. Camalli, B. Carrozzini, 
 G. L. Cascarano, L. De Caro,C. Giacovazzo, G. Polidori 
 and R. Spagna 
 SIR2004: an improved tool for crystal structure determination 
 and refinement 
 J. Appl. Cryst. (2005). 38, 381-388 
  
 Sheldrick, G.M. (1993) SHELXL93. Program for crystal structure 
   refinement. University of G\"ottingen, Germany. 
  
 Sheldrick, G.M. (1997) SHELXL97. Program for crystal structure 
   refinement. University of G\"ottingen, Germany. 
  
 Sheldrick, G.M. (1985). SHELXS86. In Crystallographic Computing 3, 
 edited by G. M. Sheldrick, C. Kruger & R. Goddard, pp. 175-189. 
 Oxford University Press. 
  
 Sheldrick, G.M. (1997) SHELXS97. Program for Crystal Structure solution. 
   University of G\"ottingen, Germany. 
  
 Sheldrick, G, M. (2005). CELL_NOW. University 
   of G\"ottingen, Germany. 
  
 Sheldrick, G, M. (2007). TWINABS. University 
   of G\"ottingen, Germany. 
  
  
 Sheldrick, G. M. (2008) A short history of SHELX . Acta Cryst. A64, 112-122. 
  
  
 Wilson, A.J.C. (1992) Ed. International Tables for Crystallography, 
   Volume C, Kluwer Academic Publishers, Dordrecht, The Netherlands. 
; 
_publ_section_figure_captions 
; 
 Figure 1. View of (I) (50% probability displacement ellipsoids) 
; 
_publ_section_acknowledgements 
; 
 ? 
; 
_publ_section_table_legends 
; 
Table 1. Fractional atomic coordinates and equivalent 
         isotropic displacement parameters (\%A^2^) 
  
Table 2. Selected geometric parameters (\%A ,\% ) 
; 
#------------------  SECTION 2. COMPOUND(S) DETAILS -------------------------# 
  
_audit_creation_method            'SHELXL-2014/7' 
_shelx_SHELXL_version_number      '2014/7' 
_chemical_name_systematic         ? 
_chemical_name_common             ? 
_chemical_melting_point           ? 
_chemical_formula_moiety          ? 
_chemical_formula_sum 
 'C14 H30 Mn N2 O2 S4' 
_chemical_formula_weight          441.58 
  
loop_ 
 _atom_type_symbol 
 _atom_type_description 
 _atom_type_scat_dispersion_real 
 _atom_type_scat_dispersion_imag 
 _atom_type_scat_source 
 'C'  'C'   0.0181   0.0091 
 'International Tables Vol C Tables 4.2.6.8 and 6.1.1.4' 
 'H'  'H'   0.0000   0.0000 
 'International Tables Vol C Tables 4.2.6.8 and 6.1.1.4' 
 'N'  'N'   0.0311   0.0180 
 'International Tables Vol C Tables 4.2.6.8 and 6.1.1.4' 
 'O'  'O'   0.0492   0.0322 
 'International Tables Vol C Tables 4.2.6.8 and 6.1.1.4' 
 'S'  'S'   0.3331   0.5567 
 'International Tables Vol C Tables 4.2.6.8 and 6.1.1.4' 
 'Mn'  'Mn'  -0.5299   2.8052 
 'International Tables Vol C Tables 4.2.6.8 and 6.1.1.4' 
  
_space_group_crystal_system       monoclinic 
_space_group_IT_number            14 
_space_group_name_H-M_alt         'P 21/c' 
_space_group_name_Hall            '-P 2ybc' 
  
_shelx_space_group_comment 
; 
The symmetry employed for this shelxl refinement is uniquely defined 
by the following loop, which should always be used as a source of 
symmetry information in preference to the above space-group names. 
They are only intended as comments. 
; 
  
loop_ 
 _space_group_symop_operation_xyz 
 'x, y, z' 
 '-x, y+1/2, -z+1/2' 
 '-x, -y, -z' 
 'x, -y-1/2, z-1/2' 
  
_cell_length_a                    11.8338(5) 
_cell_length_b                    11.9042(4) 
_cell_length_c                    15.5003(6) 
_cell_angle_alpha                 90 
_cell_angle_beta                  106.751(2) 
_cell_angle_gamma                 90 
_cell_volume                      2090.90(14) 
_cell_formula_units_Z             4 
_cell_measurement_temperature     100(2) 
_cell_measurement_reflns_used     4421 
_cell_measurement_theta_min       5.39 
_cell_measurement_theta_max       72.06 
  
_exptl_crystal_description        block 
_exptl_crystal_colour             brown 
_exptl_crystal_density_method     ? 
_exptl_crystal_density_diffrn     1.403 
_exptl_crystal_F_000              932 
_exptl_transmission_factor_min    ? 
_exptl_transmission_factor_max    ? 
_exptl_crystal_size_max           0.240 
_exptl_crystal_size_mid           0.130 
_exptl_crystal_size_min           0.060 
_exptl_absorpt_coefficient_mu     8.936 
_shelx_estimated_absorpt_T_min    0.223 
_shelx_estimated_absorpt_T_max    0.616 
_exptl_absorpt_correction_type multi-scan 
_exptl_absorpt_correction_T_min  0.468703 
_exptl_absorpt_correction_T_max 0.616 
_exptl_absorpt_process_details 'SADABS' 
_exptl_absorpt_special_details    ? 
_diffrn_ambient_temperature       100(2) 
_diffrn_radiation_wavelength      1.54178 
_diffrn_radiation_type            CuK\a 
_diffrn_source                    ? 
_diffrn_measurement_device_type   'Bruker APEX-II CCD' 
_diffrn_measurement_method        '\f and \w scans' 
_diffrn_detector_area_resol_mean  ? 
_diffrn_reflns_number             16722 
_diffrn_reflns_av_unetI/netI      0.0415 
_diffrn_reflns_av_R_equivalents   0.0526 
_diffrn_reflns_limit_h_min        -14 
_diffrn_reflns_limit_h_max        14 
_diffrn_reflns_limit_k_min        -14 
_diffrn_reflns_limit_k_max        12 
_diffrn_reflns_limit_l_min        -19 
_diffrn_reflns_limit_l_max        19 
_diffrn_reflns_theta_min          4.762 
_diffrn_reflns_theta_max          72.180 
_diffrn_reflns_theta_full         67.679 
_diffrn_measured_fraction_theta_max   0.996 
_diffrn_measured_fraction_theta_full  0.999 
_diffrn_reflns_Laue_measured_fraction_max    0.996 
_diffrn_reflns_Laue_measured_fraction_full   0.999 
_diffrn_reflns_point_group_measured_fraction_max   0.996 
_diffrn_reflns_point_group_measured_fraction_full  0.999 
_reflns_number_total              4099 
_reflns_number_gt                 3538 
_reflns_threshold_expression      'I > 2\s(I)' 
_reflns_Friedel_coverage          0.000 
_reflns_Friedel_fraction_max      . 
_reflns_Friedel_fraction_full     . 
  
_reflns_special_details 
; 
 Reflections were merged by SHELXL according to the crystal 
 class for the calculation of statistics and refinement. 
  
 _reflns_Friedel_fraction is defined as the number of unique 
 Friedel pairs measured divided by the number that would be 
 possible theoretically, ignoring centric projections and 
 systematic absences. 
; 
  
_computing_data_collection        'Bruker APEX2' 
_computing_cell_refinement        'Bruker SAINT' 
_computing_data_reduction         'Bruker SAINT' 
_computing_structure_solution     'SHELXS-97 (Sheldrick, 2008)' 
_computing_structure_refinement 'SHELXL-2014/7 (Sheldrick, 2014)' 
_computing_molecular_graphics     'Bruker SHELXTL' 
_computing_publication_material   'Bruker SHELXTL' 
_refine_special_details           ? 
_refine_ls_structure_factor_coef  Fsqd 
_refine_ls_matrix_type            full 
_refine_ls_weighting_scheme       calc 
_refine_ls_weighting_details 
'w=1/[\s^2^(Fo^2^)+(0.0306P)^2^] where P=(Fo^2^+2Fc^2^)/3' 
_atom_sites_solution_primary      ? 
_atom_sites_solution_secondary    ? 
_atom_sites_solution_hydrogens    geom 
_refine_ls_hydrogen_treatment constr 
_refine_ls_extinction_method      none 
_refine_ls_extinction_coef        . 
_refine_ls_number_reflns          4099 
_refine_ls_number_parameters      214 
_refine_ls_number_restraints      0 
_refine_ls_R_factor_all           0.0356 
_refine_ls_R_factor_gt            0.0282 
_refine_ls_wR_factor_ref          0.0660 
_refine_ls_wR_factor_gt           0.0634 
_refine_ls_goodness_of_fit_ref    1.022 
_refine_ls_restrained_S_all       1.022 
_refine_ls_shift/su_max           0.001 
_refine_ls_shift/su_mean          0.000 
  
loop_ 
 _atom_site_label 
 _atom_site_type_symbol 
 _atom_site_fract_x 
 _atom_site_fract_y 
 _atom_site_fract_z 
 _atom_site_U_iso_or_equiv 
 _atom_site_adp_type 
 _atom_site_occupancy 
 _atom_site_site_symmetry_order 
 _atom_site_calc_flag 
 _atom_site_refinement_flags_posn 
 _atom_site_refinement_flags_adp 
 _atom_site_refinement_flags_occupancy 
 _atom_site_disorder_assembly 
 _atom_site_disorder_group 
C1 C 1.01098(17) 0.69497(15) 0.16110(11) 0.0116(4) Uani 1 1 d . . . . . 
C2 C 1.15663(17) 0.60878(15) 0.10203(12) 0.0136(4) Uani 1 1 d . . . . . 
H2A H 1.1000 0.5753 0.0483 0.016 Uiso 1 1 calc R U . . . 
H2B H 1.1764 0.5518 0.1506 0.016 Uiso 1 1 calc R U . . . 
C3 C 1.26718(19) 0.64631(16) 0.07965(14) 0.0177(4) Uani 1 1 d . . . . . 
H3A H 1.3222 0.6817 0.1332 0.021 Uiso 1 1 calc R U . . . 
H3B H 1.2465 0.7028 0.0307 0.021 Uiso 1 1 calc R U . . . 
C4 C 1.32675(18) 0.54586(16) 0.05016(13) 0.0183(4) Uani 1 1 d . . . . . 
H4A H 1.3521 0.4925 0.1002 0.027 Uiso 1 1 calc R U . . . 
H4B H 1.3956 0.5715 0.0325 0.027 Uiso 1 1 calc R U . . . 
H4C H 1.2709 0.5090 -0.0012 0.027 Uiso 1 1 calc R U . . . 
C5 C 0.58285(18) 0.80190(15) 0.11217(12) 0.0130(4) Uani 1 1 d . . . . . 
C6 C 0.43767(18) 0.84107(16) -0.02817(12) 0.0161(4) Uani 1 1 d . . . . . 
H6A H 0.4188 0.7605 -0.0399 0.019 Uiso 1 1 calc R U . . . 
H6B H 0.4953 0.8631 -0.0604 0.019 Uiso 1 1 calc R U . . . 
C7 C 0.32697(18) 0.91067(15) -0.06095(12) 0.0148(4) Uani 1 1 d . . . . . 
H7A H 0.3465 0.9912 -0.0494 0.018 Uiso 1 1 calc R U . . . 
H7B H 0.2704 0.8894 -0.0276 0.018 Uiso 1 1 calc R U . . . 
C8 C 0.27057(19) 0.89205(17) -0.16181(13) 0.0209(4) Uani 1 1 d . . . . . 
H8A H 0.3276 0.9109 -0.1945 0.031 Uiso 1 1 calc R U . . . 
H8B H 0.2008 0.9401 -0.1829 0.031 Uiso 1 1 calc R U . . . 
H8C H 0.2472 0.8132 -0.1727 0.031 Uiso 1 1 calc R U . . . 
C9 C 0.81046(19) 0.60458(16) 0.41466(12) 0.0173(4) Uani 1 1 d . . . . . 
H9A H 0.7373 0.6419 0.4184 0.021 Uiso 1 1 calc R U . . . 
H9B H 0.8565 0.5824 0.4763 0.021 Uiso 1 1 calc R U . . . 
C10 C 0.7790(2) 0.50056(16) 0.35583(12) 0.0185(4) Uani 1 1 d . . . . . 
H10A H 0.8522 0.4628 0.3527 0.022 Uiso 1 1 calc R U . . . 
H10B H 0.7347 0.4474 0.3831 0.022 Uiso 1 1 calc R U . . . 
C11 C 0.87565(19) 0.79716(16) 0.41574(12) 0.0181(4) Uani 1 1 d . . . . . 
H11A H 0.7935 0.8228 0.4002 0.027 Uiso 1 1 calc R U . . . 
H11B H 0.9221 0.8496 0.3910 0.027 Uiso 1 1 calc R U . . . 
H11C H 0.9083 0.7940 0.4814 0.027 Uiso 1 1 calc R U . . . 
C12 C 1.00519(19) 0.64796(17) 0.40272(13) 0.0193(4) Uani 1 1 d . . . . . 
H12A H 1.0375 0.6489 0.4685 0.029 Uiso 1 1 calc R U . . . 
H12B H 1.0505 0.6994 0.3761 0.029 Uiso 1 1 calc R U . . . 
H12C H 1.0103 0.5717 0.3803 0.029 Uiso 1 1 calc R U . . . 
C13 C 0.58437(19) 0.55778(18) 0.26412(14) 0.0230(4) Uani 1 1 d . . . . . 
H13A H 0.5365 0.5758 0.2028 0.035 Uiso 1 1 calc R U . . . 
H13B H 0.5860 0.6226 0.3035 0.035 Uiso 1 1 calc R U . . . 
H13C H 0.5500 0.4931 0.2865 0.035 Uiso 1 1 calc R U . . . 
C14 C 0.7004(2) 0.43191(16) 0.20465(14) 0.0236(5) Uani 1 1 d . . . . . 
H14A H 0.7804 0.4104 0.2048 0.035 Uiso 1 1 calc R U . . . 
H14B H 0.6539 0.4507 0.1431 0.035 Uiso 1 1 calc R U . . . 
H14C H 0.6631 0.3692 0.2269 0.035 Uiso 1 1 calc R U . . . 
Mn1 Mn 0.79693(3) 0.68467(2) 0.22288(2) 0.00969(8) Uani 1 1 d . . . . . 
N1 N 0.88031(15) 0.68395(13) 0.37740(10) 0.0132(3) Uani 1 1 d . . . . . 
N2 N 0.70624(15) 0.53033(13) 0.26348(10) 0.0142(3) Uani 1 1 d . . . . . 
O1 O 1.10532(12) 0.70774(10) 0.13127(9) 0.0138(3) Uani 1 1 d . . . . . 
O2 O 0.48730(12) 0.86013(11) 0.06797(8) 0.0149(3) Uani 1 1 d . . . . . 
S1 S 0.94918(4) 0.56788(3) 0.16631(3) 0.01211(10) Uani 1 1 d . . . . . 
S2 S 0.95763(4) 0.81581(3) 0.19289(3) 0.01444(10) Uani 1 1 d . . . . . 
S3 S 0.63854(5) 0.83436(4) 0.22323(3) 0.01619(11) Uani 1 1 d . . . . . 
S4 S 0.64494(4) 0.70377(4) 0.06167(3) 0.01502(11) Uani 1 1 d . . . . . 
  
loop_ 
 _atom_site_aniso_label 
 _atom_site_aniso_U_11 
 _atom_site_aniso_U_22 
 _atom_site_aniso_U_33 
 _atom_site_aniso_U_23 
 _atom_site_aniso_U_13 
 _atom_site_aniso_U_12 
C1 0.0109(10) 0.0150(8) 0.0083(8) 0.0009(6) 0.0018(6) -0.0007(7) 
C2 0.0136(11) 0.0134(8) 0.0152(9) -0.0013(6) 0.0065(7) 0.0005(7) 
C3 0.0145(11) 0.0176(9) 0.0246(10) -0.0004(7) 0.0113(8) -0.0015(8) 
C4 0.0151(11) 0.0198(9) 0.0221(10) -0.0025(7) 0.0088(8) 0.0003(8) 
C5 0.0116(11) 0.0133(8) 0.0137(8) 0.0024(6) 0.0030(7) 0.0011(7) 
C6 0.0153(11) 0.0209(9) 0.0109(9) 0.0005(7) 0.0019(7) 0.0028(8) 
C7 0.0140(11) 0.0160(8) 0.0135(9) 0.0013(7) 0.0022(7) 0.0018(8) 
C8 0.0174(12) 0.0269(10) 0.0157(9) 0.0020(7) 0.0005(8) 0.0005(9) 
C9 0.0215(12) 0.0201(9) 0.0111(8) 0.0010(7) 0.0061(7) -0.0010(8) 
C10 0.0248(13) 0.0160(9) 0.0150(9) 0.0035(7) 0.0061(8) -0.0016(8) 
C11 0.0204(12) 0.0182(9) 0.0135(9) -0.0049(7) 0.0013(7) 0.0020(8) 
C12 0.0153(12) 0.0254(10) 0.0147(9) 0.0006(7) 0.0006(7) 0.0044(9) 
C13 0.0161(12) 0.0251(10) 0.0295(11) 0.0037(8) 0.0093(9) -0.0045(9) 
C14 0.0353(14) 0.0151(9) 0.0232(10) -0.0045(8) 0.0128(9) -0.0090(9) 
Mn1 0.00952(17) 0.01031(13) 0.00924(14) 0.00063(10) 0.00268(10) 0.00061(11) 
N1 0.0126(9) 0.0152(7) 0.0116(7) -0.0001(6) 0.0029(6) 0.0004(6) 
N2 0.0150(9) 0.0140(7) 0.0145(8) -0.0012(6) 0.0057(6) -0.0016(7) 
O1 0.0136(8) 0.0122(6) 0.0180(6) -0.0014(5) 0.0082(5) -0.0011(5) 
O2 0.0124(8) 0.0179(6) 0.0126(6) -0.0006(5) 0.0006(5) 0.0049(5) 
S1 0.0123(3) 0.01016(19) 0.0148(2) 0.00027(14) 0.00536(16) -0.00078(16) 
S2 0.0164(3) 0.01017(19) 0.0189(2) -0.00168(15) 0.00840(17) -0.00067(17) 
S3 0.0177(3) 0.0173(2) 0.0114(2) -0.00217(15) 0.00066(17) 0.00637(19) 
S4 0.0148(3) 0.0176(2) 0.0117(2) -0.00158(15) 0.00231(16) 0.00475(18) 
  
_geom_special_details 
; 
 All esds (except the esd in the dihedral angle between two l.s. planes) 
 are estimated using the full covariance matrix.  The cell esds are taken 
 into account individually in the estimation of esds in distances, angles 
 and torsion angles; correlations between esds in cell parameters are only 
 used when they are defined by crystal symmetry.  An approximate (isotropic) 
 treatment of cell esds is used for estimating esds involving l.s. planes. 
; 
  
loop_ 
 _geom_bond_atom_site_label_1 
 _geom_bond_atom_site_label_2 
 _geom_bond_distance 
 _geom_bond_site_symmetry_2 
 _geom_bond_publ_flag 
C1 O1 1.334(2) . ? 
C1 S1 1.6924(18) . ? 
C1 S2 1.6999(18) . ? 
C2 O1 1.456(2) . ? 
C2 C3 1.514(3) . ? 
C2 H2A 0.9900 . ? 
C2 H2B 0.9900 . ? 
C3 C4 1.524(3) . ? 
C3 H3A 0.9900 . ? 
C3 H3B 0.9900 . ? 
C4 H4A 0.9800 . ? 
C4 H4B 0.9800 . ? 
C4 H4C 0.9800 . ? 
C5 O2 1.335(2) . ? 
C5 S4 1.6877(19) . ? 
C5 S3 1.7009(18) . ? 
C6 O2 1.453(2) . ? 
C6 C7 1.509(3) . ? 
C6 H6A 0.9900 . ? 
C6 H6B 0.9900 . ? 
C7 C8 1.529(2) . ? 
C7 H7A 0.9900 . ? 
C7 H7B 0.9900 . ? 
C8 H8A 0.9800 . ? 
C8 H8B 0.9800 . ? 
C8 H8C 0.9800 . ? 
C9 N1 1.478(2) . ? 
C9 C10 1.519(2) . ? 
C9 H9A 0.9900 . ? 
C9 H9B 0.9900 . ? 
C10 N2 1.485(2) . ? 
C10 H10A 0.9900 . ? 
C10 H10B 0.9900 . ? 
C11 N1 1.480(2) . ? 
C11 H11A 0.9800 . ? 
C11 H11B 0.9800 . ? 
C11 H11C 0.9800 . ? 
C12 N1 1.479(3) . ? 
C12 H12A 0.9800 . ? 
C12 H12B 0.9800 . ? 
C12 H12C 0.9800 . ? 
C13 N2 1.482(3) . ? 
C13 H13A 0.9800 . ? 
C13 H13B 0.9800 . ? 
C13 H13C 0.9800 . ? 
C14 N2 1.474(2) . ? 
C14 H14A 0.9800 . ? 
C14 H14B 0.9800 . ? 
C14 H14C 0.9800 . ? 
Mn1 N2 2.3050(16) . ? 
Mn1 N1 2.3125(15) . ? 
Mn1 S3 2.5874(6) . ? 
Mn1 S2 2.6036(6) . ? 
Mn1 S1 2.6188(5) . ? 
Mn1 S4 2.6343(5) . ? 
  
loop_ 
 _geom_angle_atom_site_label_1 
 _geom_angle_atom_site_label_2 
 _geom_angle_atom_site_label_3 
 _geom_angle 
 _geom_angle_site_symmetry_1 
 _geom_angle_site_symmetry_3 
 _geom_angle_publ_flag 
O1 C1 S1 122.31(14) . . ? 
O1 C1 S2 114.94(13) . . ? 
S1 C1 S2 122.75(12) . . ? 
O1 C2 C3 107.34(14) . . ? 
O1 C2 H2A 110.2 . . ? 
C3 C2 H2A 110.2 . . ? 
O1 C2 H2B 110.2 . . ? 
C3 C2 H2B 110.2 . . ? 
H2A C2 H2B 108.5 . . ? 
C2 C3 C4 110.01(16) . . ? 
C2 C3 H3A 109.7 . . ? 
C4 C3 H3A 109.7 . . ? 
C2 C3 H3B 109.7 . . ? 
C4 C3 H3B 109.7 . . ? 
H3A C3 H3B 108.2 . . ? 
C3 C4 H4A 109.5 . . ? 
C3 C4 H4B 109.5 . . ? 
H4A C4 H4B 109.5 . . ? 
C3 C4 H4C 109.5 . . ? 
H4A C4 H4C 109.5 . . ? 
H4B C4 H4C 109.5 . . ? 
O2 C5 S4 122.61(14) . . ? 
O2 C5 S3 115.17(14) . . ? 
S4 C5 S3 122.22(11) . . ? 
O2 C6 C7 108.33(15) . . ? 
O2 C6 H6A 110.0 . . ? 
C7 C6 H6A 110.0 . . ? 
O2 C6 H6B 110.0 . . ? 
C7 C6 H6B 110.0 . . ? 
H6A C6 H6B 108.4 . . ? 
C6 C7 C8 110.21(16) . . ? 
C6 C7 H7A 109.6 . . ? 
C8 C7 H7A 109.6 . . ? 
C6 C7 H7B 109.6 . . ? 
C8 C7 H7B 109.6 . . ? 
H7A C7 H7B 108.1 . . ? 
C7 C8 H8A 109.5 . . ? 
C7 C8 H8B 109.5 . . ? 
H8A C8 H8B 109.5 . . ? 
C7 C8 H8C 109.5 . . ? 
H8A C8 H8C 109.5 . . ? 
H8B C8 H8C 109.5 . . ? 
N1 C9 C10 110.77(15) . . ? 
N1 C9 H9A 109.5 . . ? 
C10 C9 H9A 109.5 . . ? 
N1 C9 H9B 109.5 . . ? 
C10 C9 H9B 109.5 . . ? 
H9A C9 H9B 108.1 . . ? 
N2 C10 C9 110.96(15) . . ? 
N2 C10 H10A 109.4 . . ? 
C9 C10 H10A 109.4 . . ? 
N2 C10 H10B 109.4 . . ? 
C9 C10 H10B 109.4 . . ? 
H10A C10 H10B 108.0 . . ? 
N1 C11 H11A 109.5 . . ? 
N1 C11 H11B 109.5 . . ? 
H11A C11 H11B 109.5 . . ? 
N1 C11 H11C 109.5 . . ? 
H11A C11 H11C 109.5 . . ? 
H11B C11 H11C 109.5 . . ? 
N1 C12 H12A 109.5 . . ? 
N1 C12 H12B 109.5 . . ? 
H12A C12 H12B 109.5 . . ? 
N1 C12 H12C 109.5 . . ? 
H12A C12 H12C 109.5 . . ? 
H12B C12 H12C 109.5 . . ? 
N2 C13 H13A 109.5 . . ? 
N2 C13 H13B 109.5 . . ? 
H13A C13 H13B 109.5 . . ? 
N2 C13 H13C 109.5 . . ? 
H13A C13 H13C 109.5 . . ? 
H13B C13 H13C 109.5 . . ? 
N2 C14 H14A 109.5 . . ? 
N2 C14 H14B 109.5 . . ? 
H14A C14 H14B 109.5 . . ? 
N2 C14 H14C 109.5 . . ? 
H14A C14 H14C 109.5 . . ? 
H14B C14 H14C 109.5 . . ? 
N2 Mn1 N1 78.90(6) . . ? 
N2 Mn1 S3 98.85(4) . . ? 
N1 Mn1 S3 95.37(4) . . ? 
N2 Mn1 S2 161.48(5) . . ? 
N1 Mn1 S2 94.10(4) . . ? 
S3 Mn1 S2 98.874(18) . . ? 
N2 Mn1 S1 95.03(4) . . ? 
N1 Mn1 S1 102.44(4) . . ? 
S3 Mn1 S1 159.232(18) . . ? 
S2 Mn1 S1 69.522(16) . . ? 
N2 Mn1 S4 94.79(4) . . ? 
N1 Mn1 S4 162.47(5) . . ? 
S3 Mn1 S4 69.241(16) . . ? 
S2 Mn1 S4 96.491(17) . . ? 
S1 Mn1 S4 94.346(17) . . ? 
C9 N1 C12 109.86(15) . . ? 
C9 N1 C11 109.59(15) . . ? 
C12 N1 C11 107.89(15) . . ? 
C9 N1 Mn1 106.70(11) . . ? 
C12 N1 Mn1 111.80(11) . . ? 
C11 N1 Mn1 111.00(11) . . ? 
C14 N2 C13 107.90(17) . . ? 
C14 N2 C10 108.50(15) . . ? 
C13 N2 C10 109.94(16) . . ? 
C14 N2 Mn1 114.02(12) . . ? 
C13 N2 Mn1 110.90(11) . . ? 
C10 N2 Mn1 105.51(11) . . ? 
C1 O1 C2 118.77(14) . . ? 
C5 O2 C6 118.51(15) . . ? 
C1 S1 Mn1 83.68(7) . . ? 
C1 S2 Mn1 84.02(7) . . ? 
C5 S3 Mn1 84.89(7) . . ? 
C5 S4 Mn1 83.64(7) . . ? 
  
loop_ 
 _geom_torsion_atom_site_label_1 
 _geom_torsion_atom_site_label_2 
 _geom_torsion_atom_site_label_3 
 _geom_torsion_atom_site_label_4 
 _geom_torsion 
 _geom_torsion_site_symmetry_1 
 _geom_torsion_site_symmetry_2 
 _geom_torsion_site_symmetry_3 
 _geom_torsion_site_symmetry_4 
 _geom_torsion_publ_flag 
O1 C2 C3 C4 178.92(15) . . . . ? 
O2 C6 C7 C8 -179.23(15) . . . . ? 
N1 C9 C10 N2 -61.1(2) . . . . ? 
C10 C9 N1 C12 -80.59(19) . . . . ? 
C10 C9 N1 C11 161.03(16) . . . . ? 
C10 C9 N1 Mn1 40.78(18) . . . . ? 
C9 C10 N2 C14 167.73(17) . . . . ? 
C9 C10 N2 C13 -74.5(2) . . . . ? 
C9 C10 N2 Mn1 45.16(18) . . . . ? 
S1 C1 O1 C2 0.1(2) . . . . ? 
S2 C1 O1 C2 -179.63(12) . . . . ? 
C3 C2 O1 C1 -175.23(15) . . . . ? 
S4 C5 O2 C6 -2.4(2) . . . . ? 
S3 C5 O2 C6 177.15(13) . . . . ? 
C7 C6 O2 C5 176.47(16) . . . . ? 
O1 C1 S1 Mn1 -177.79(15) . . . . ? 
S2 C1 S1 Mn1 1.93(10) . . . . ? 
O1 C1 S2 Mn1 177.80(13) . . . . ? 
S1 C1 S2 Mn1 -1.94(10) . . . . ? 
O2 C5 S3 Mn1 -179.23(14) . . . . ? 
S4 C5 S3 Mn1 0.31(11) . . . . ? 
O2 C5 S4 Mn1 179.20(16) . . . . ? 
S3 C5 S4 Mn1 -0.30(11) . . . . ? 
  
loop_ 
 _geom_hbond_atom_site_label_D 
 _geom_hbond_atom_site_label_H 
 _geom_hbond_atom_site_label_A 
 _geom_hbond_distance_DH 
 _geom_hbond_distance_HA 
 _geom_hbond_distance_DA 
 _geom_hbond_angle_DHA 
 _geom_hbond_site_symmetry_A 
C14 H14A S1  0.98 2.92 3.556(2) 123.2 . 
C13 H13C S3  0.98 2.89 3.791(2) 152.5 2_645 
C13 H13B S3  0.98 2.96 3.448(2) 112.2 . 
C11 H11A S3  0.98 2.83 3.485(2) 125.0 . 
  
_refine_diff_density_max    0.339 
_refine_diff_density_min   -0.242 
_refine_diff_density_rms    0.061 
  
_shelx_res_file 
; 
  
    s4606ma.res created by SHELXL-2014/7 
  
TITL s4606ma in P2(1)/c 
CELL 1.54178 11.8338 11.9042 15.5003 90.000 106.751 90.000 
ZERR 4.00 0.0005 0.0004 0.0006 0.000 0.002 0.000 
LATT 1 
SYMM -x, y+1/2, -z+1/2 
SFAC C  H  N  O  S  Mn 
UNIT 56 120 8 8 16 4 
L.S. 16 
ACTA 
BOND $H 
FMAP 2 
PLAN 0 
HTAB C14 S1 
HTAB C13 S3_$1 
EQIV $1 -x+1, y-1/2, -z+1/2 
HTAB C13 S3 
HTAB C11 S3 
SIZE 0.060 0.130 0.240 
CONF 
HTAB 
TEMP -173.000 
WGHT    0.030600 
FVAR       0.11704 
C1    1    1.010978    0.694969    0.161102    11.00000    0.01088    0.01504 = 
         0.00829    0.00094    0.00176   -0.00070 
C2    1    1.156635    0.608781    0.102032    11.00000    0.01358    0.01338 = 
         0.01521   -0.00126    0.00646    0.00048 
AFIX  23 
H2A   2    1.100019    0.575258    0.048302    11.00000   -1.20000 
H2B   2    1.176391    0.551787    0.150593    11.00000   -1.20000 
AFIX   0 
C3    1    1.267182    0.646308    0.079651    11.00000    0.01449    0.01757 = 
         0.02456   -0.00037    0.01133   -0.00145 
AFIX  23 
H3A   2    1.322232    0.681719    0.133238    11.00000   -1.20000 
H3B   2    1.246470    0.702752    0.030698    11.00000   -1.20000 
AFIX   0 
C4    1    1.326749    0.545863    0.050157    11.00000    0.01513    0.01976 = 
         0.02214   -0.00248    0.00884    0.00029 
AFIX 137 
H4A   2    1.352056    0.492523    0.100189    11.00000   -1.50000 
H4B   2    1.395621    0.571483    0.032522    11.00000   -1.50000 
H4C   2    1.270885    0.508974   -0.001210    11.00000   -1.50000 
AFIX   0 
C5    1    0.582854    0.801899    0.112175    11.00000    0.01160    0.01328 = 
         0.01368    0.00244    0.00300    0.00110 
C6    1    0.437671    0.841071   -0.028169    11.00000    0.01534    0.02089 = 
         0.01087    0.00046    0.00190    0.00282 
AFIX  23 
H6A   2    0.418819    0.760466   -0.039885    11.00000   -1.20000 
H6B   2    0.495323    0.863066   -0.060401    11.00000   -1.20000 
AFIX   0 
C7    1    0.326967    0.910669   -0.060953    11.00000    0.01400    0.01597 = 
         0.01346    0.00126    0.00224    0.00183 
AFIX  23 
H7A   2    0.346511    0.991173   -0.049401    11.00000   -1.20000 
H7B   2    0.270385    0.889371   -0.027569    11.00000   -1.20000 
AFIX   0 
C8    1    0.270574    0.892049   -0.161807    11.00000    0.01741    0.02688 = 
         0.01567    0.00197    0.00051    0.00053 
AFIX 137 
H8A   2    0.327593    0.910920   -0.194534    11.00000   -1.50000 
H8B   2    0.200816    0.940140   -0.182857    11.00000   -1.50000 
H8C   2    0.247162    0.813150   -0.172684    11.00000   -1.50000 
AFIX   0 
C9    1    0.810464    0.604580    0.414658    11.00000    0.02152    0.02009 = 
         0.01109    0.00099    0.00605   -0.00103 
AFIX  23 
H9A   2    0.737270    0.641890    0.418430    11.00000   -1.20000 
H9B   2    0.856509    0.582396    0.476326    11.00000   -1.20000 
AFIX   0 
C10   1    0.778964    0.500556    0.355831    11.00000    0.02485    0.01601 = 
         0.01499    0.00352    0.00608   -0.00159 
AFIX  23 
H10A  2    0.852204    0.462808    0.352658    11.00000   -1.20000 
H10B  2    0.734709    0.447441    0.383088    11.00000   -1.20000 
AFIX   0 
C11   1    0.875645    0.797159    0.415744    11.00000    0.02044    0.01816 = 
         0.01349   -0.00487    0.00133    0.00204 
AFIX 137 
H11A  2    0.793521    0.822760    0.400173    11.00000   -1.50000 
H11B  2    0.922069    0.849642    0.391018    11.00000   -1.50000 
H11C  2    0.908255    0.794020    0.481428    11.00000   -1.50000 
AFIX   0 
C12   1    1.005186    0.647958    0.402717    11.00000    0.01527    0.02543 = 
         0.01473    0.00062    0.00055    0.00439 
AFIX 137 
H12A  2    1.037503    0.648889    0.468468    11.00000   -1.50000 
H12B  2    1.050509    0.699441    0.376136    11.00000   -1.50000 
H12C  2    1.010297    0.571694    0.380327    11.00000   -1.50000 
AFIX   0 
C13   1    0.584368    0.557781    0.264115    11.00000    0.01610    0.02513 = 
         0.02954    0.00370    0.00925   -0.00450 
AFIX 137 
H13A  2    0.536521    0.575845    0.202780    11.00000   -1.50000 
H13B  2    0.585978    0.622559    0.303469    11.00000   -1.50000 
H13C  2    0.549989    0.493096    0.286514    11.00000   -1.50000 
AFIX   0 
C14   1    0.700415    0.431908    0.204652    11.00000    0.03534    0.01514 = 
         0.02315   -0.00450    0.01276   -0.00902 
AFIX 137 
H14A  2    0.780409    0.410385    0.204813    11.00000   -1.50000 
H14B  2    0.653910    0.450740    0.143112    11.00000   -1.50000 
H14C  2    0.663054    0.369164    0.226916    11.00000   -1.50000 
AFIX   0 
MN1   6    0.796929    0.684671    0.222877    11.00000    0.00952    0.01031 = 
         0.00924    0.00063    0.00268    0.00061 
N1    3    0.880314    0.683947    0.377395    11.00000    0.01257    0.01519 = 
         0.01157   -0.00007    0.00287    0.00042 
N2    3    0.706237    0.530332    0.263484    11.00000    0.01505    0.01405 = 
         0.01452   -0.00116    0.00574   -0.00162 
O1    4    1.105315    0.707740    0.131269    11.00000    0.01361    0.01223 = 
         0.01797   -0.00142    0.00824   -0.00115 
O2    4    0.487299    0.860135    0.067968    11.00000    0.01241    0.01787 = 
         0.01255   -0.00061    0.00063    0.00495 
S1    5    0.949175    0.567884    0.166306    11.00000    0.01232    0.01016 = 
         0.01477    0.00027    0.00536   -0.00078 
S2    5    0.957627    0.815807    0.192886    11.00000    0.01637    0.01017 = 
         0.01887   -0.00168    0.00840   -0.00067 
S3    5    0.638540    0.834363    0.223231    11.00000    0.01769    0.01729 = 
         0.01139   -0.00217    0.00066    0.00637 
S4    5    0.644937    0.703772    0.061675    11.00000    0.01477    0.01762 = 
         0.01172   -0.00158    0.00231    0.00475 
HKLF 4 1 1 0 0 0 1 0 0 0 1 
  
REM  s4606ma in P2(1)/c 
REM R1 =  0.0282 for    3538 Fo > 4sig(Fo)  and  0.0356 for all    4099 data 
REM    214 parameters refined using      0 restraints 
  
END 
  
WGHT      0.0303      0.0000 
  
REM Instructions for potential hydrogen bonds 
HTAB C11 S3 
HTAB C13 S3 
HTAB C13 S3_$1 
HTAB C14 S1 
  
REM Highest difference peak  0.339,  deepest hole -0.242,  1-sigma level  0.061 
Q1    1   0.6002  0.8200  0.1671  11.00000  0.05    0.34 
Q2    1   0.5980  0.7543  0.0911  11.00000  0.05    0.29 
Q3    1   0.8445  0.6899  0.3106  11.00000  0.05    0.28 
Q4    1   0.2912  0.9067 -0.1132  11.00000  0.05    0.27 
Q5    1   1.2975  0.5934  0.0636  11.00000  0.05    0.27 
Q6    1   0.7961  0.5559  0.3853  11.00000  0.05    0.27 
Q7    1   0.3857  0.8723 -0.0494  11.00000  0.05    0.26 
Q8    1   0.4462  0.9008  0.0848  11.00000  0.05    0.26 
Q9    1   0.7184  0.7178  0.0948  11.00000  0.05    0.26 
Q10   1   0.6861  0.6635  0.1069  11.00000  0.05    0.26 
Q11   1   1.2097  0.6369  0.0885  11.00000  0.05    0.23 
Q12   1   0.5426  0.5193  0.1685  11.00000  0.05    0.23 
Q13   1   0.9646  0.8223  0.2678  11.00000  0.05    0.22 
Q14   1   0.7039  0.7750  0.2084  11.00000  0.05    0.22 
Q15   1   0.9772  0.7536  0.1663  11.00000  0.05    0.22 
Q16   1   0.7980  0.8173  0.5333  11.00000  0.05    0.21 
Q17   1   0.4613  0.8429  0.0173  11.00000  0.05    0.21 
Q18   1   0.8820  0.7447  0.2034  11.00000  0.05    0.21 
Q19   1   0.8318  0.6454  0.3845  11.00000  0.05    0.21 
Q20   1   0.5236  0.8270  0.0915  11.00000  0.05    0.20 
; 
_shelx_res_checksum   59439 
  
_shelx_hkl_file 
; 
   2   0   0   24.11    0.89 
   3   0   0  144.20    4.70 
   4   0   0    0.37    0.21 
   5   0   0   38.29    1.50 
   6   0   0   36.02    1.49 
   7   0   0   95.61    4.02 
   8   0   0    9.88    1.11 
  -8   0   0    8.47    1.03 
  -9   0   0    2.47    1.47 
  -9   0   0    1.70    0.72 
 -10   0   0    4.00    1.03 
 -10   0   0    3.86    0.90 
 -10   0   0    4.15    1.56 
 -11   0   0    1.62    0.84 
 -11   0   0    0.58    1.32 
 -12   0   0   60.06    4.13 
 -13   0   0   95.27    5.43 
   0  -1   0    0.09    0.11 
   0  -1   0    0.31    0.10 
   1  -1   0  260.26    9.56 
  -1  -1   0  278.75    8.59 
   1  -1   0  274.13    8.60 
   2  -1   0    3.19    0.27 
  -2  -1   0    3.45    0.25 
   2  -1   0    2.41    0.35 
  -3  -1   0   82.50    2.66 
   3  -1   0   78.37    3.06 
   3  -1   0   77.96    2.67 
   4  -1   0    3.68    0.36 
   4  -1   0    3.03    0.48 
   5  -1   0   22.75    1.02 
   5  -1   0   23.67    1.33 
   5   1   0   23.82    1.08 
   6  -1   0  378.60   13.91 
   6   1   0  375.16   12.43 
  -6   1   0  397.02   14.48 
   7  -1   0   23.16    1.45 
  -7   1   0   20.38    1.51 
  -8  -1   0   18.72    1.28 
   8  -1   0   19.63    1.50 
  -8   1   0   16.44    1.54 
   8   1   0   18.45    1.48 
  -9  -1   0    3.02    1.36 
  -9  -1   0    3.57    0.78 
  -9   1   0    3.64    1.56 
  -9   1   0    3.10    1.13 
  -9   1   0    4.01    0.95 
 -10  -1   0    1.48    0.70 
 -10  -1   0    0.62    1.35 
 -10  -1   0    1.02    0.82 
 -10   1   0    1.44    0.84 
 -10   1   0    0.46    0.78 
 -10   1   0    1.41    1.42 
 -11  -1   0    6.77    1.09 
 -11  -1   0    6.55    1.65 
 -11   1   0    6.61    1.09 
 -11   1   0    6.20    1.72 
 -12  -1   0   13.75    1.87 
 -12   1   0   14.01    2.01 
 -13  -1   0   70.43    4.31 
 -13   1   0   75.60    4.38 
   0  -2   0  204.61    7.46 
   0  -2   0  215.28    6.73 
  -1  -2   0   28.71    1.05 
   1  -2   0   26.33    1.24 
   1  -2   0   29.87    1.09 
   2  -2   0   31.03    1.17 
  -2  -2   0   31.34    1.14 
   2  -2   0   29.26    1.42 
   3  -2   0    8.16    0.72 
   3  -2   0    7.94    0.51 
  -3  -2   0    7.92    0.48 
  -3   2   0    8.86    0.87 
  -4  -2   0   49.37    1.73 
   4  -2   0   44.84    1.73 
   4  -2   0   45.79    2.09 
  -4   2   0   48.43    2.28 
   5  -2   0   53.09    2.43 
  -5  -2   0   55.63    2.00 
   5  -2   0   53.06    2.00 
  -5   2   0   56.40    2.64 
   6  -2   0    4.30    0.70 
   6   2   0    5.22    0.59 
  -6   2   0    4.80    0.85 
   7  -2   0   44.66    2.24 
  -7   2   0   40.38    2.37 
   8  -2   0   29.84    1.87 
  -8   2   0   26.74    1.99 
  -9  -2   0   24.21    1.52 
  -9  -2   0   25.54    2.62 
  -9   2   0   22.77    2.57 
  -9   2   0   30.68    2.12 
  -9   2   0   23.69    2.03 
 -10  -2   0    0.05    1.18 
 -10  -2   0    0.91    0.56 
 -10   2   0    1.02    0.85 
 -10   2   0    1.92    1.43 
 -10   2   0   -0.75    0.77 
 -11  -2   0   13.73    1.91 
 -11   2   0   17.70    2.22 
 -12  -2   0   13.20    1.79 
 -12   2   0   13.73    1.92 
 -13  -2   0   28.33    2.19 
 -13   2   0   29.27    2.28 
   0  -3   0   -0.08    0.29 
   0  -3   0   -0.01    0.25 
   1  -3   0  168.28    6.08 
   1  -3   0  168.93    5.43 
  -1  -3   0  158.72    5.40 
   2  -3   0   52.49    1.95 
  -2  -3   0   55.06    1.93 
   2  -3   0   53.90    2.30 
  -3  -3   0   39.58    1.49 
   3  -3   0   38.11    1.81 
   3  -3   0   37.66    1.49 
  -3   3   0   40.46    2.08 
  -4  -3   0   -0.01    0.27 
   4  -3   0    0.01    0.43 
   4  -3   0    0.59    0.28 
  -4   3   0    0.18    0.61 
  -5  -3   0   59.22    2.22 
   5  -3   0   60.03    2.20 
   5  -3   0   59.96    2.72 
  -5   3   0   59.05    2.96 
   6  -3   0    2.43    0.65 
  -6   3   0    2.03    0.76 
   7  -3   0    1.36    0.59 
   7   3   0    1.32    0.50 
  -7   3   0    0.88    0.75 
   8  -3   0   11.10    1.25 
  -8   3   0   12.81    1.55 
  -9  -3   0    3.27    0.58 
  -9  -3   0    4.11    1.45 
  -9   3   0    5.06    1.12 
  -9   3   0    5.11    1.50 
  -9   3   0    2.10    1.02 
 -10  -3   0    1.21    1.21 
 -10  -3   0    0.52    0.46 
 -10   3   0    1.34    0.96 
 -10   3   0    1.21    1.36 
 -11  -3   0    0.12    1.04 
 -11   3   0    1.06    1.30 
 -12  -3   0    2.98    1.06 
 -12   3   0    3.69    1.18 
  13  -3   0    0.62    0.43 
 -13   3   0   -0.18    0.69 
   0  -4   0   92.68    3.51 
   0  -4   0   88.26    3.13 
   1  -4   0    1.15    0.34 
   1  -4   0    1.39    0.48 
  -1  -4   0    1.33    0.34 
   2  -4   0    4.98    0.67 
  -2  -4   0    5.20    0.50 
   2  -4   0    4.80    0.50 
   3  -4   0    3.54    0.45 
   3  -4   0    3.12    0.65 
  -3  -4   0    3.36    0.45 
  -3   4   0    4.64    0.86 
   4  -4   0   21.65    1.10 
  -4  -4   0   24.10    1.11 
   4  -4   0   22.81    1.43 
  -4   4   0   23.11    1.74 
  -5  -4   0    0.33    0.33 
   5  -4   0    0.78    0.51 
  -5   4   0    0.17    0.64 
   6  -4   0   10.55    1.11 
  -6  -4   0    9.87    0.80 
  -6   4   0   10.34    1.38 
   7  -4   0    0.42    0.58 
  -7   4   0    0.02    0.79 
   7   4   0   -0.86    0.47 
   8  -4   0    0.56    0.64 
  -8   4   0    0.11    0.85 
  -9   4   0   14.28    2.06 
  -9   4   0   11.99    1.68 
  -9   4   0   10.48    0.99 
 -10   4   0    1.92    1.13 
 -10   4   0    2.93    1.35 
 -11   4   0    1.10    1.15 
  12  -4   0    0.63    0.56 
 -12   4   0    0.81    0.85 
  13  -4   0    0.53    0.39 
 -13   4   0    0.25    0.59 
   0  -5   0    0.23    0.42 
   0  -5   0    0.12    0.35 
   1  -5   0   37.29    1.86 
   1  -5   0   35.84    1.56 
  -1  -5   0   37.95    1.57 
   2  -5   0   -0.67    0.44 
  -2  -5   0    0.09    0.35 
   2  -5   0   -0.11    0.31 
  -3  -5   0    6.38    0.63 
   3  -5   0    5.21    0.80 
   3  -5   0    5.78    0.59 
   4  -5   0    1.68    0.42 
   4  -5   0    1.81    0.68 
  -4  -5   0    0.93    0.38 
  -5  -5   0   73.01    2.80 
   5  -5   0   78.55    3.42 
  -5   5   0   68.49    3.75 
  -6  -5   0   27.51    1.40 
   6  -5   0   29.10    1.90 
  -6   5   0   29.71    2.28 
   7  -5   0   -0.01    0.57 
  -7   5   0    0.58    0.86 
  -8   5   0   28.78    2.10 
  -8   5   0   33.09    2.57 
  -9   5   0    0.12    0.63 
  -9   5   0    0.52    1.08 
  -9   5   0    1.12    1.23 
 -10   5   0    2.48    1.19 
  11  -5   0    5.88    0.93 
 -11   5   0    7.18    1.29 
  12  -5   0    5.07    0.72 
 -12   5   0    5.55    1.01 
   0  -6   0  208.74    6.83 
   0  -6   0  193.72    7.57 
  -1  -6   0    1.27    0.44 
   1  -6   0    0.87    0.47 
   1  -6   0    0.83    0.55 
   2  -6   0    3.59    0.77 
   2  -6   0    3.74    0.57 
  -2  -6   0    3.62    0.60 
   3  -6   0    1.23    0.44 
   3  -6   0    1.33    0.65 
  -3  -6   0    1.97    0.50 
   3  -6   0    2.64    0.71 
  -4  -6   0    1.80    0.48 
   4  -6   0    1.52    0.65 
   4  -6   0    1.61    0.42 
  -5  -6   0   53.12    2.34 
   5  -6   0   61.43    2.90 
  -6  -6   0    5.89    0.79 
   6  -6   0    5.02    0.96 
  -7  -6   0   36.17    1.80 
   7  -6   0   35.78    2.19 
  -7   6   0   31.07    2.58 
  -8   6   0   17.07    1.72 
  -9   6   0   16.74    1.58 
  10  -6   0    4.41    0.91 
  11  -6   0    9.26    0.97 
  12  -6   0   22.51    1.42 
   0  -7   0   -0.33    0.46 
   0  -7   0   -0.48    0.38 
   1  -7   0  207.15    7.92 
   1  -7   0  204.51    7.01 
  -1  -7   0  202.33    7.03 
   2  -7   0    1.78    0.69 
   2  -7   0    1.83    0.52 
  -2  -7   0    2.01    0.55 
  -3  -7   0    4.44    0.69 
   3  -7   0    2.67    0.82 
   3  -7   0    5.03    0.64 
   4  -7   0    1.26    0.69 
  -4  -7   0    1.09    0.51 
   5  -7   0    0.28    0.69 
  -5  -7   0   -0.11    0.44 
   6  -7   0   80.24    4.21 
  -6  -7   0   79.23    3.22 
   6  -7   0   80.39    3.83 
  -7  -7   0    6.79    0.84 
   7  -7   0    7.69    1.08 
  -7   7   0    6.33    1.26 
  -8  -7   0    1.69    0.61 
   8  -7   0    0.89    0.77 
  -8   7   0    1.13    0.89 
   9  -7   0    3.43    0.87 
   9  -7   0    2.62    1.06 
  -9   7   0    3.21    0.87 
  10  -7   0   -0.30    0.60 
 -10   7   0    0.10    0.37 
  11  -7   0   11.77    1.08 
  12  -7   0    4.66    0.55 
 -12   7   0    4.13    0.44 
   0  -8   0  407.44   13.52 
   1  -8   0   55.56    2.98 
   1  -8   0   62.10    2.57 
  -1  -8   0   61.46    2.60 
   2  -8   0    4.67    0.73 
   2  -8   0    5.53    1.00 
  -2  -8   0    4.70    0.67 
  -2  -8   0    5.75    0.82 
   3  -8   0   30.58    2.00 
   3  -8   0   31.45    1.62 
  -3  -8   0   30.67    1.70 
  -4  -8   0    9.94    1.04 
   4  -8   0   10.11    1.35 
  -5  -8   0   36.64    1.63 
  -5  -8   0   37.25    2.22 
  -5  -8   0   37.88    2.03 
   5  -8   0   35.89    2.45 
  -5  -8   0   44.07    2.60 
   5  -8   0   37.69    2.42 
  -6  -8   0    0.21    0.60 
  -6  -8   0   -0.29    0.68 
   6  -8   0    0.09    0.67 
  -7  -8   0   54.48    3.01 
   7  -8   0   49.90    2.99 
  -7  -8   0   48.40    2.65 
  -7   8   0   48.97    3.23 
  -8  -8   0   24.36    1.63 
   8  -8   0   25.93    1.92 
  -8   8   0   22.80    2.10 
   9  -8   0    0.00    0.63 
  -9   8   0   -0.29    0.70 
  10  -8   0    2.97    0.68 
 -10   8   0    2.78    0.46 
  11  -8   0    8.94    0.87 
   0  -9   0    0.56    0.58 
   1  -9   0   62.60    2.73 
  -1  -9   0   59.19    2.72 
   2  -9   0    7.72    1.21 
  -2  -9   0   13.56    1.26 
   2  -9   0   12.19    1.13 
  -3  -9   0   17.76    1.51 
   3  -9   0   15.35    1.64 
   3  -9   0   18.93    1.61 
  -3  -9   0   16.08    1.40 
  -3  -9   0   18.21    1.50 
  -3  -9   0   17.09    1.14 
  -4  -9   0    5.41    0.57 
  -4  -9   0    4.69    0.90 
  -4  -9   0    4.62    0.93 
   4  -9   0    3.40    0.94 
  -5  -9   0   10.61    0.61 
  -5  -9   0   11.66    1.25 
  -5  -9   0   11.35    1.32 
   5  -9   0    9.56    1.26 
   6  -9   0   86.89    4.64 
  -6  -9   0   88.60    4.31 
  -6  -9   0   94.64    4.79 
  -7  -9   0   19.19    1.68 
  -7  -9   0   17.15    1.47 
   7  -9   0   17.70    1.67 
  -7   9   0   19.27    2.02 
  -8  -9   0    0.40    0.64 
   8  -9   0    1.51    0.71 
  -8  -9   0    2.22    0.66 
  -8   9   0    1.07    0.84 
  -9  -9   0    4.06    0.63 
   9  -9   0    3.00    0.68 
  -9   9   0    3.62    0.80 
  10  -9   0    0.95    0.47 
  11  -9   0    2.45    0.41 
 -11   9   0    2.28    0.41 
   0 -10   0   43.17    2.21 
   0 -10   0   41.13    2.59 
   0 -10   0   44.61    2.32 
   0 -10   0   40.55    2.22 
   0 -10   0   38.91    2.43 
  -1 -10   0   15.97    1.27 
   1 -10   0   16.38    1.39 
   1 -10   0   17.67    1.66 
  -1 -10   0   17.80    1.48 
  -1 -10   0   16.88    1.57 
  -1 -10   0   17.99    1.44 
  -1 -10   0   18.21    1.15 
  -2 -10   0   15.64    1.49 
   2 -10   0   13.66    1.31 
  -2 -10   0   14.82    1.35 
  -2 -10   0   12.38    1.12 
   2 -10   0   15.20    1.48 
  -2 -10   0   13.69    1.41 
   3 -10   0    6.36    1.13 
  -3 -10   0    7.39    0.74 
  -3 -10   0    6.74    1.01 
  -3 -10   0    7.79    1.03 
   3 -10   0    7.08    1.02 
  -3 -10   0    6.99    1.08 
   4 -10   0    5.46    0.97 
  -4 -10   0    4.83    0.92 
  -4 -10   0    5.83    0.59 
  -4 -10   0    4.90    0.96 
  -5 -10   0   14.80    1.46 
   5 -10   0    9.14    1.18 
  -5 -10   0   12.44    1.30 
  -6 -10   0    1.09    0.76 
   6 -10   0    0.65    0.72 
  -6 -10   0    0.11    0.65 
  -7 -10   0    6.92    0.94 
   7 -10   0    5.48    0.92 
  -7 -10   0    4.55    0.87 
  -7  10   0    4.44    1.08 
   8 -10   0    0.09    0.60 
  -8 -10   0    0.21    0.56 
  -8 -10   0   -0.16    0.48 
  -8  10   0    1.68    0.72 
   9 -10   0    7.66    0.86 
  -9 -10   0    6.12    0.63 
  -9  10   0    7.51    0.80 
  10 -10   0    2.08    0.41 
   0 -11   0   -0.31    0.46 
   0 -11   0   -0.77    0.56 
   0 -11   0   -0.06    0.54 
   0 -11   0    0.01    0.54 
   0 -11   0   -0.46    0.59 
  -1 -11   0    2.45    0.75 
  -1 -11   0    1.65    0.60 
   1 -11   0    1.91    0.65 
   1 -11   0    2.20    0.82 
   1 -11   0    3.06    0.69 
  -1 -11   0    2.19    0.80 
  -1 -11   0    2.91    0.37 
  -1 -11   0    3.16    0.73 
   2 -11   0   10.43    1.27 
   2 -11   0   10.70    1.10 
  -2 -11   0    9.74    1.10 
  -2 -11   0   10.51    1.24 
  -2 -11   0   10.21    0.95 
  -2 -11   0   10.18    1.15 
  -3 -11   0    7.46    1.08 
  -3 -11   0   11.22    1.22 
   3 -11   0   11.17    1.10 
   3 -11   0    9.39    1.14 
  -3 -11   0    9.31    1.12 
  -3 -11   0   11.24    0.94 
  -4 -11   0    9.22    1.17 
   4 -11   0    9.98    1.24 
  -4 -11   0   10.42    0.75 
  -4 -11   0   10.88    1.26 
   4 -11   0   10.17    1.11 
  -5 -11   0    3.07    0.82 
   5 -11   0    3.44    0.79 
  -5 -11   0    3.99    0.89 
   5 -11   0    2.78    0.79 
  -6 -11   0    5.12    0.85 
  -6 -11   0    6.20    0.93 
   6 -11   0    6.00    0.92 
   7 -11   0    0.28    0.54 
  -7 -11   0   -0.87    0.50 
  -7 -11   0   -0.04    0.49 
  -7  11   0    0.56    0.72 
   8 -11   0    4.01    0.64 
  -8 -11   0    1.34    0.48 
  -8 -11   0    1.66    0.51 
  -8  11   0    1.55    0.62 
   9 -11   0    1.98    0.39 
  -9  11   0    3.05    0.38 
   0 -12   0    0.63    0.55 
   0 -12   0    1.19    0.62 
   0 -12   0    1.17    0.56 
   0 -12   0    0.66    0.63 
   0 -12   0    0.69    0.32 
  -1 -12   0    0.69    0.58 
  -1 -12   0    1.75    0.58 
  -1 -12   0    0.89    0.58 
   1 -12   0    1.90    0.64 
   1 -12   0    1.06    0.50 
  -1 -12   0    1.06    0.67 
   1 -12   0    0.82    0.62 
  -2 -12   0    0.15    0.61 
  -2 -12   0   -0.29    0.46 
   2 -12   0   -0.56    0.51 
  -2 -12   0   -0.38    0.58 
   2 -12   0   -0.34    0.53 
  -2 -12   0   -0.52    0.59 
   3 -12   0   -0.38    0.52 
  -3 -12   0    0.49    0.40 
   3 -12   0    0.69    0.64 
  -3 -12   0    0.64    0.61 
  -3 -12   0   -0.32    0.55 
  -4 -12   0    2.64    0.69 
  -4 -12   0    2.73    0.76 
   4 -12   0    3.29    0.67 
   4 -12   0    3.48    0.74 
   5 -12   0    6.73    0.95 
  -5 -12   0    6.09    0.87 
  -5 -12   0    5.12    0.81 
   5 -12   0    6.70    0.78 
  -6 -12   0    0.65    0.56 
   6 -12   0    1.09    0.45 
   6 -12   0    1.19    0.52 
  -6 -12   0    0.52    0.48 
  -7 -12   0    6.02    0.69 
  -7 -12   0    4.45    0.59 
   7 -12   0    4.75    0.55 
   7 -12   0    7.05    0.72 
  -7  12   0    5.42    0.77 
   8 -12   0    2.92    0.41 
  -8  12   0    3.62    0.48 
   0 -13   0   -0.58    0.45 
   0 -13   0    0.20    0.51 
   1 -13   0    8.41    0.82 
   1 -13   0    6.36    0.84 
  -1 -13   0    7.17    0.80 
  -1 -13   0    7.37    0.78 
  -1 -13   0    6.44    0.68 
  -1 -13   0    7.68    0.91 
   2 -13   0    3.91    0.48 
  -2 -13   0    3.51    0.66 
   2 -13   0    4.78    0.65 
  -2 -13   0    4.16    0.51 
   2 -13   0    2.72    0.62 
  -2 -13   0    3.79    0.65 
   3 -13   0    3.16    0.62 
  -3 -13   0    3.01    0.62 
  -3 -13   0    3.18    0.62 
   3 -13   0    3.71    0.51 
   4 -13   0    1.24    0.43 
  -4 -13   0    2.04    0.56 
  -4 -13   0    1.31    0.51 
   4 -13   0    1.94    0.53 
  -5 -13   0   -0.25    0.40 
   5 -13   0    0.74    0.40 
  -5 -13   0    0.16    0.40 
   5 -13   0    0.11    0.33 
  -6 -13   0    1.42    0.40 
  -6 -13   0    1.84    0.40 
   6 -13   0    2.50    0.41 
   6 -13   0    2.21    0.37 
   0 -14   0    2.19    0.40 
   1 -14   0    2.07    0.46 
  -1 -14   0    1.73    0.32 
   1 -14   0    1.48    0.39 
   2 -14   0   10.93    0.76 
  -2 -14   0    9.97    0.75 
   2 -14   0   11.15    0.86 
  -2 -14   0    8.33    0.71 
  -3 -14   0    5.10    0.56 
   3 -14   0    5.77    0.58 
   3 -14   0    5.87    0.56 
  -3 -14   0    6.46    0.57 
  -4 -14   0    0.42    0.29 
  -4 -14   0    0.18    0.30 
 -14   0   1   -0.40    0.58 
 -13   0   1   -0.03    0.94 
 -12   0   1    0.78    0.78 
 -12   0   1    1.20    1.34 
 -11   0   1    0.18    0.79 
 -11   0   1   -0.32    0.65 
 -11   0   1   -1.35    1.18 
 -10   0   1    0.18    0.68 
 -10   0   1    2.12    1.43 
 -10   0   1   -0.96    0.77 
  -9   0   1   -0.95    0.53 
   9   0  -1    2.16    0.71 
   8   0  -1    0.07    0.53 
   7   0  -1    0.32    0.34 
   7   0  -1   -0.15    0.41 
   6   0  -1    0.09    0.29 
   5   0  -1    0.11    0.29 
   4   0  -1    0.22    0.27 
   3   0  -1    0.18    0.23 
   2   0  -1   -0.14    0.18 
   1   0  -1    0.12    0.12 
   3   0   1    0.20    0.15 
   4   0   1   -0.61    0.16 
   5   0   1    0.06    0.21 
   6   0   1    0.29    0.41 
  -6   0  -1    0.73    0.44 
   7   0   1    0.57    0.48 
  -7   0  -1   -0.06    0.47 
  -8   0  -1   -0.61    0.52 
  -9   0  -1   -0.60    0.58 
  -9   0  -1    0.62    1.21 
 -10   0  -1   -0.56    1.24 
 -10   0  -1    0.40    0.64 
 -11   0  -1   -0.87    1.21 
 -12   0  -1    1.02    1.07 
 -13   0  -1   -0.21    0.77 
 -14  -1   1    5.59    0.89 
 -14   1   1    7.10    1.04 
 -13  -1   1    6.18    1.25 
 -13   1   1    8.00    1.38 
 -12  -1   1    3.48    1.39 
 -12  -1   1    3.48    0.91 
 -12   1   1    5.04    1.57 
 -11  -1   1    4.82    0.89 
 -11  -1   1    5.93    1.62 
 -11  -1   1    6.18    1.07 
 -11   1   1    6.95    1.16 
 -11   1   1    5.74    1.66 
 -11   1   1    9.16    1.29 
 -10  -1   1   10.61    1.21 
 -10  -1   1    9.58    1.86 
 -10  -1   1    9.65    1.33 
 -10   1   1   11.01    2.05 
 -10   1   1   11.08    1.43 
 -10   1   1    9.95    1.37 
   9  -1  -1   20.03    1.76 
  -9  -1   1   17.94    1.42 
   9   1  -1   17.10    1.64 
  -9   1   1   18.58    1.72 
   8  -1  -1    1.05    0.65 
  -8   1   1    1.59    0.72 
   7  -1  -1   18.16    1.30 
   7   1  -1   16.71    1.03 
   6  -1  -1    5.15    0.71 
   6  -1  -1    6.17    0.59 
   6   1  -1    6.07    0.62 
   5  -1  -1   53.59    2.05 
   5  -1  -1   56.63    2.43 
   5   1  -1   55.38    2.10 
   4  -1  -1    2.06    0.34 
   4  -1  -1    1.58    0.41 
   4   1  -1    1.79    0.34 
  -3  -1   1   50.18    1.69 
   3  -1  -1   46.06    1.72 
   3  -1  -1   48.16    1.99 
   2  -1  -1   31.39    1.37 
   2  -1  -1   32.52    1.20 
  -2  -1   1   34.50    1.17 
  -1  -1   1    6.21    0.30 
   1  -1  -1    6.20    0.42 
   1  -1  -1    5.46    0.35 
   0  -1  -1    2.28    0.21 
   0  -1   1    2.37    0.16 
   0  -1  -1    2.44    0.20 
   0  -1   1    2.17    0.19 
   1  -1   1  122.24    3.94 
   1  -1   1  122.83    4.46 
  -1  -1  -1  126.95    3.98 
   2  -1   1    2.77    0.22 
   2  -1   1    2.35    0.38 
  -2  -1  -1    2.48    0.23 
   3  -1   1    2.58    0.25 
   3  -1   1    2.19    0.38 
  -3  -1  -1    2.42    0.25 
  -3   1  -1    2.64    0.48 
   4  -1   1   51.72    1.88 
   4  -1   1   55.74    2.29 
  -4   1  -1   56.38    2.42 
   5  -1   1   17.98    1.14 
   5   1   1   16.88    0.85 
  -5   1  -1   19.97    1.27 
   6  -1   1    1.64    0.53 
  -6   1  -1    1.66    0.61 
   7  -1   1    2.07    0.62 
  -7  -1  -1    2.33    0.53 
  -7   1  -1    2.11    0.73 
   7   1   1    3.52    0.69 
  -8  -1  -1    2.88    0.64 
  -8   1  -1    2.89    0.82 
  -9  -1  -1   40.36    2.12 
  -9  -1  -1   34.67    3.01 
  -9   1  -1   35.67    2.43 
  -9   1  -1   36.66    2.36 
  -9   1  -1   34.61    3.00 
 -10  -1  -1    1.53    0.66 
 -10  -1  -1    1.06    1.32 
 -10   1  -1    3.05    1.53 
 -10   1  -1    2.37    0.91 
 -10   1  -1    0.73    0.79 
 -11  -1  -1    5.40    1.56 
 -11   1  -1    5.66    1.67 
 -12  -1  -1    8.58    1.44 
 -12   1  -1   10.26    1.59 
 -13  -1  -1    9.98    1.31 
 -13   1  -1    7.14    1.20 
 -14   2   1   -0.81    0.53 
 -13  -2   1    9.92    1.40 
 -13   2   1   12.06    1.62 
 -12  -2   1    0.91    1.15 
 -12  -2   1    0.71    0.70 
 -12   2   1    1.69    1.31 
 -11  -2   1   -0.92    1.13 
 -11  -2   1    0.49    0.78 
 -11   2   1    0.66    1.34 
 -11   2   1    0.70    0.80 
 -11   2   1   -0.08    0.85 
 -10  -2   1   20.02    2.44 
 -10  -2   1   19.40    1.42 
 -10  -2   1   17.35    1.75 
 -10   2   1   17.67    1.83 
 -10   2   1   19.63    1.83 
 -10   2   1   19.29    2.36 
   9  -2  -1   15.04    1.46 
   9   2  -1   12.56    1.42 
  -9   2   1   15.08    2.21 
  -9   2   1   14.18    1.60 
  -9   2   1   13.15    1.54 
   8  -2  -1   62.85    3.19 
  -8   2   1   73.63    3.50 
   7  -2  -1   13.59    1.24 
   7   2  -1   12.36    0.99 
  -7   2   1   15.83    1.45 
   6  -2  -1    0.92    0.51 
   6  -2  -1    0.29    0.30 
  -6   2   1    0.53    0.57 
   6   2  -1    0.28    0.33 
   5  -2  -1   47.87    2.23 
   5  -2  -1   48.70    1.87 
   4  -2  -1   46.84    2.11 
  -4  -2   1   48.37    1.75 
   4  -2  -1   47.38    1.80 
  -3  -2   1   27.72    1.10 
   3  -2  -1   27.81    1.37 
   3  -2  -1   28.73    1.15 
   2  -2  -1  172.46    6.38 
   2  -2  -1  177.02    5.72 
  -2  -2   1  175.79    5.66 
   1  -2  -1   70.88    2.41 
   1  -2  -1   70.87    2.70 
  -1  -2   1   69.58    2.35 
   0  -2   1  222.55    7.07 
   0  -2  -1  220.80    7.86 
   0  -2   1  217.72    7.86 
   0  -2  -1  224.71    7.12 
  -1  -2  -1  107.53    3.55 
   1  -2   1  108.09    4.00 
   1  -2   1  109.23    3.52 
   2  -2   1    3.75    0.51 
  -2  -2  -1    4.84    0.37 
   2  -2   1    4.20    0.33 
   3  -2   1   78.84    3.19 
   3  -2   1   82.48    2.72 
  -3  -2  -1   84.29    2.75 
  -3   2  -1   78.50    3.44 
   4  -2   1   13.73    0.94 
   4  -2   1   12.51    0.65 
  -4  -2  -1   14.02    0.69 
  -4   2  -1   14.07    1.16 
  -5  -2  -1    5.29    0.47 
   5  -2   1    6.25    0.74 
  -5   2  -1    5.15    0.82 
   6  -2   1    7.59    0.88 
  -6   2  -1    7.71    1.02 
   7  -2   1    5.02    0.80 
  -7   2  -1    2.87    0.83 
  -8  -2  -1    1.45    0.49 
  -8   2  -1    2.53    0.91 
  -9  -2  -1    1.93    1.37 
  -9  -2  -1    0.46    0.51 
  -9   2  -1    1.95    0.82 
  -9   2  -1    0.36    1.13 
  -9   2  -1    0.87    0.80 
 -10  -2  -1   24.63    1.49 
 -10  -2  -1   18.33    2.26 
 -10   2  -1   25.64    2.64 
 -10   2  -1   22.35    2.04 
 -11  -2  -1    0.75    1.15 
 -11   2  -1   -0.62    1.25 
 -12  -2  -1    0.48    0.97 
 -12   2  -1    0.81    1.08 
 -13  -2  -1    0.83    0.73 
 -13   2  -1    0.08    0.72 
 -13   3   1    0.25    0.78 
 -12  -3   1    0.95    0.98 
 -12   3   1    0.71    1.06 
 -11  -3   1    1.78    1.26 
 -11  -3   1   -0.63    0.74 
 -11   3   1   -0.17    1.29 
 -10  -3   1    0.53    1.18 
 -10  -3   1    1.13    0.85 
 -10  -3   1    0.20    0.48 
 -10   3   1   -0.04    0.90 
 -10   3   1   -0.20    1.24 
  -9  -3   1   81.79    5.33 
  -9  -3   1   88.43    4.48 
   9  -3  -1   77.52    4.15 
  -9   3   1   83.24    3.87 
  -9   3   1   82.79    5.40 
  -9   3   1   91.66    4.56 
  -9   3   1   88.73    4.38 
   8  -3  -1  101.26    4.49 
  -8   3   1  103.84    4.85 
   7  -3  -1   10.02    1.11 
   7   3  -1   11.71    0.99 
  -7   3   1   10.57    1.30 
   6  -3  -1    0.70    0.33 
   6  -3  -1    1.33    0.55 
  -6   3   1    0.92    0.69 
  -5  -3   1   40.12    1.56 
   5  -3  -1   35.61    1.91 
   5  -3  -1   38.47    1.56 
  -5   3   1   36.00    2.15 
   4  -3  -1   96.90    3.90 
  -4  -3   1   99.85    3.36 
   4  -3  -1   95.14    3.37 
  -4   3   1   95.11    4.18 
   3  -3  -1  119.60    4.51 
   3  -3  -1  116.57    3.96 
  -3  -3   1  116.54    3.91 
  -3   3   1  112.19    4.78 
  -2  -3   1  296.18    9.42 
   2  -3  -1  298.12    9.48 
   2  -3  -1  284.23   10.55 
   1  -3  -1   56.96    2.32 
  -1  -3   1   55.64    2.00 
   1  -3  -1   58.21    2.08 
   0  -3  -1    7.98    0.57 
   0  -3   1    8.00    0.61 
   0  -3   1    7.72    0.52 
   0  -3  -1    7.94    0.60 
   1  -3   1    2.82    0.48 
   1  -3   1    4.31    0.38 
  -1  -3  -1    3.77    0.39 
   2  -3   1   15.98    1.02 
   2  -3   1   16.94    0.78 
  -2  -3  -1   17.77    0.80 
   3  -3   1  115.18    4.48 
  -3  -3  -1  117.54    3.89 
   3  -3   1  115.23    3.86 
  -3   3  -1  114.37    4.83 
   4  -3   1  317.17   10.14 
   4  -3   1  325.05   11.52 
  -4  -3  -1  326.34   10.19 
  -4   3  -1  291.97   12.11 
   5  -3   1   11.77    1.06 
  -5  -3  -1   12.32    0.75 
  -5   3  -1   13.14    1.33 
   6  -3   1    0.63    0.48 
  -6   3  -1    0.71    0.70 
   7  -3   1    5.07    0.86 
  -7   3  -1    4.20    1.00 
  -8  -3  -1   23.35    1.23 
  -8   3  -1   26.71    2.06 
  -9  -3  -1   26.59    1.39 
  -9  -3  -1   23.00    2.48 
  -9   3  -1   24.88    2.63 
  -9   3  -1   26.38    2.20 
 -10  -3  -1    0.69    1.18 
 -10   3  -1    0.54    0.87 
 -10   3  -1    0.48    1.28 
 -11  -3  -1   33.85    2.75 
 -11   3  -1   33.35    2.92 
 -12  -3  -1    0.17    0.85 
  12  -3   1   -0.28    0.49 
 -12   3  -1    0.20    0.95 
 -13   3  -1    0.75    0.69 
  13  -4  -1    0.68    0.44 
 -13   4   1   -0.66    0.61 
 -12   4   1    6.91    1.36 
 -11   4   1   23.17    2.49 
 -10  -4   1   84.46    4.35 
 -10   4   1   78.84    4.35 
 -10   4   1   78.10    5.14 
  -9  -4   1   84.71    4.42 
  -9   4   1   80.65    5.29 
  -9   4   1   88.94    4.50 
  -9   4   1   84.01    4.07 
   8  -4  -1   14.75    1.49 
  -8   4   1   15.95    1.84 
   7  -4  -1    0.14    0.54 
  -7   4   1   -0.67    0.73 
   7   4  -1    0.62    0.53 
  -6  -4   1    8.45    0.75 
   6  -4  -1    8.21    1.03 
  -6   4   1   12.68    1.44 
  -5  -4   1   13.46    0.87 
   5  -4  -1   15.04    0.90 
   5  -4  -1   16.38    1.23 
  -5   4   1   15.14    1.52 
   4  -4  -1    8.07    0.92 
   4  -4  -1    7.44    0.68 
  -4  -4   1    6.77    0.62 
  -4   4   1    8.48    1.11 
   3  -4  -1  242.86    7.85 
   3  -4  -1  247.52    8.85 
  -3  -4   1  242.56    7.80 
  -3   4   1  217.29    9.30 
   2  -4  -1  352.38   12.90 
  -2  -4   1  362.68   11.52 
   2  -4  -1  356.69   11.58 
   1  -4  -1   20.60    1.17 
   1  -4  -1   19.44    1.01 
  -1  -4   1   21.16    0.96 
   0  -4   1   21.03    1.16 
   0  -4   1   21.32    0.99 
   0  -4  -1   22.61    1.04 
   0  -4  -1   24.73    1.18 
   1  -4   1    3.15    0.41 
   1  -4   1    3.52    0.59 
  -1  -4  -1    4.15    0.47 
   2  -4   1   55.47    2.51 
  -2  -4  -1   57.51    2.16 
   2  -4   1   60.52    2.11 
  -3  -4  -1   98.73    3.33 
   3  -4   1   99.10    3.27 
   3  -4   1   92.04    3.85 
  -3   4  -1   86.26    4.16 
  -4  -4  -1   65.11    2.33 
   4  -4   1   62.42    2.82 
  -4   4  -1   56.14    3.09 
  -5  -4  -1   98.82    3.48 
   5  -4   1   97.75    4.13 
  -5   4  -1   97.54    4.55 
   6  -4   1    5.60    0.84 
  -6  -4  -1    4.63    0.58 
  -6   4  -1    6.62    1.16 
   7  -4   1    2.77    0.73 
  -7   4  -1    6.60    1.23 
  -8   4  -1   31.52    2.96 
  -8   4  -1   32.86    2.02 
  -8   4  -1   33.40    2.50 
  -9   4  -1   75.62    4.10 
  -9   4  -1   77.08    3.43 
  -9   4  -1   74.30    4.89 
 -10   4  -1  115.80    6.78 
 -11   4  -1   27.30    2.43 
  12  -4   1    1.29    0.55 
 -12   4  -1    1.16    0.83 
 -13   4  -1    4.91    0.78 
  13  -5  -1    0.18    0.36 
 -13   5   1    0.32    0.55 
  12  -5  -1    0.27    0.53 
 -12   5   1    0.30    0.72 
 -11   5   1    4.25    1.20 
 -10   5   1    3.62    0.49 
 -10   5   1    3.27    1.32 
  -9  -5   1   67.33    3.67 
  -9   5   1   67.14    4.43 
  -9   5   1   65.34    3.48 
   8  -5  -1   78.78    3.82 
  -8  -5   1   82.09    4.13 
  -8   5   1   76.89    4.26 
  -8   5   1   74.54    4.08 
   7  -5  -1    8.95    1.23 
  -7   5   1   11.55    1.65 
  -6  -5   1   31.52    1.54 
   6  -5  -1   34.06    1.99 
  -6   5   1   29.67    2.36 
   5  -5  -1   11.39    0.81 
  -5  -5   1   11.64    0.92 
   5  -5  -1   13.13    1.25 
   4  -5  -1   52.50    2.60 
  -4  -5   1   54.33    2.17 
   4  -5  -1   56.46    2.21 
   3  -5  -1  252.36    9.50 
   3  -5  -1  254.29    8.45 
  -3  -5   1  256.73    8.41 
   2  -5  -1   30.38    1.45 
  -2  -5   1   33.59    1.43 
   2  -5  -1   31.87    1.78 
   1  -5  -1   77.95    2.87 
  -1  -5   1   75.80    2.82 
   1  -5  -1   79.42    3.26 
   0  -5  -1   39.70    1.67 
   0  -5   1   38.82    1.61 
   0  -5   1   39.02    1.86 
   0  -5  -1   39.99    1.86 
  -1  -5  -1    7.87    0.70 
   1  -5   1    6.60    0.61 
   1  -5   1    6.77    0.79 
   2  -5   1   14.96    1.17 
  -2  -5  -1   16.66    0.95 
   2  -5   1   17.24    0.88 
   2  -5   1   14.71    1.31 
  -3  -5  -1  123.97    4.20 
   3  -5   1  120.10    4.12 
   3  -5   1  115.66    4.83 
   4  -5   1  143.51    5.73 
  -4  -5  -1  145.09    4.97 
  -5  -5  -1   40.64    1.72 
   5  -5   1   35.15    2.09 
  -5   5  -1   37.02    2.51 
  -6  -5  -1   17.43    1.10 
   6  -5   1   18.77    1.60 
  -6   5  -1   17.26    1.93 
   7  -5   1   16.14    1.51 
  -7   5  -1   17.35    1.94 
  -8   5  -1    8.87    1.13 
  -8   5  -1   13.17    1.97 
  -8   5  -1   10.59    1.65 
  -9   5  -1    2.64    1.30 
  -9   5  -1    1.60    1.22 
  -9   5  -1    3.16    0.68 
 -10   5  -1    2.72    1.17 
  11  -5   1   39.29    2.26 
 -11   5  -1   35.24    2.71 
  12  -5   1    3.50    0.59 
 -12   5  -1    3.19    0.34 
 -12   5  -1    3.88    0.82 
  12  -6  -1    0.47    0.48 
  11  -6  -1    1.81    0.68 
 -10   6   1    0.79    0.52 
  -9   6   1   26.71    2.04 
  -8  -6   1    4.67    0.84 
  -8  -6   1    6.12    0.76 
  -8   6   1    4.92    1.10 
  -7  -6   1   23.74    1.42 
   7  -6  -1   24.03    1.99 
   6  -6  -1   32.68    2.02 
  -6  -6   1   28.41    1.58 
  -5  -6   1    7.72    0.84 
   5  -6  -1    6.24    0.99 
  -4  -6   1    3.29    0.57 
   4  -6  -1    0.86    0.62 
   4  -6  -1    2.25    0.52 
   3  -6  -1   10.97    1.13 
   3  -6  -1    8.63    0.81 
  -3  -6   1   10.62    0.92 
  -2  -6   1    6.95    0.72 
   2  -6  -1    7.04    0.97 
   2  -6  -1    7.38    0.72 
   1  -6  -1   10.34    1.04 
   1  -6  -1   11.82    0.95 
  -1  -6   1   11.72    0.92 
   0  -6   1   61.62    2.49 
   0  -6  -1   66.22    2.86 
   0  -6  -1   67.27    2.58 
   0  -6   1   60.79    3.30 
   0  -6   1   69.97    2.91 
   1  -6   1    4.20    0.58 
   1  -6   1    6.53    0.97 
  -1  -6  -1    5.44    0.71 
   1  -6   1    5.45    0.84 
  -2  -6  -1    5.74    0.69 
   2  -6   1    4.91    0.92 
   2  -6   1    6.04    0.62 
   2  -6   1    5.60    0.85 
   3  -6   1    0.95    0.38 
  -3  -6  -1    1.77    0.50 
   3  -6   1    1.02    0.63 
   3  -6   1    0.41    0.69 
  -4  -6  -1    0.08    0.44 
   4  -6   1    1.15    0.64 
   5  -6   1   29.69    1.94 
  -5  -6  -1   31.20    1.57 
   6  -6   1    8.80    1.16 
   7  -6   1   30.84    2.02 
  -7   6  -1   28.53    2.20 
   8  -6   1   -0.11    0.70 
  -8   6  -1    0.63    0.77 
   9  -6   1    0.07    0.67 
  -9   6  -1    0.76    0.63 
  10  -6   1   28.01    1.95 
  11  -6   1    8.58    0.94 
  12  -6   1   12.29    0.94 
 -12   6  -1   10.96    0.64 
  12  -7  -1    4.90    0.59 
  11  -7  -1    5.82    0.78 
  10  -7  -1    0.15    0.63 
 -10   7   1   -0.10    0.54 
   9  -7  -1   -0.19    0.69 
  -9   7   1   -0.58    0.74 
   8  -7  -1    2.94    0.82 
  -8  -7   1    4.72    0.78 
  -8   7   1    3.84    1.11 
   7  -7  -1   47.44    2.79 
  -7  -7   1   45.75    2.45 
  -7  -7   1   46.17    2.72 
  -7   7   1   40.32    2.97 
  -6  -7   1    4.06    0.73 
   6  -7  -1    6.24    1.09 
  -5  -7   1    0.19    0.47 
   5  -7  -1    1.37    0.72 
  -4  -7   1   13.38    1.09 
   4  -7  -1   11.55    1.00 
   4  -7  -1   12.94    1.37 
   3  -7  -1   -0.42    0.64 
  -3  -7   1    0.85    0.47 
   3  -7  -1    1.01    0.45 
   2  -7  -1   38.62    1.84 
  -2  -7   1   40.91    1.87 
   2  -7  -1   40.39    2.21 
   1  -7  -1   16.02    1.38 
  -1  -7   1   16.46    1.07 
   1  -7  -1   15.43    1.08 
   0  -7  -1  106.05    4.06 
   0  -7   1  112.12    4.02 
   0  -7  -1  110.48    4.53 
  -1  -7  -1   20.67    1.32 
   1  -7   1   19.81    1.15 
   1  -7   1   21.51    1.50 
  -2  -7  -1    1.23    0.53 
   2  -7   1    0.94    0.42 
   2  -7   1    0.39    0.60 
  -3  -7  -1    8.07    0.87 
   3  -7   1    9.16    1.12 
   3  -7   1    8.70    1.24 
  -4  -7  -1    1.75    0.55 
   4  -7   1    1.49    0.73 
   4  -7   1    0.50    0.87 
   5  -7   1    0.91    0.97 
   5  -7   1    0.69    0.74 
  -5  -7  -1    0.99    0.54 
  -6  -7  -1   58.89    2.61 
   6  -7   1   64.20    3.22 
   6  -7   1   67.93    3.78 
   6  -7   1   60.76    3.40 
  -6  -7  -1   59.31    3.01 
  -6   7  -1   56.26    3.60 
   7  -7   1    3.81    0.91 
  -7  -7  -1    1.80    0.61 
   7  -7   1    4.19    1.25 
  -7   7  -1    3.83    1.11 
   8  -7   1    1.65    0.74 
   8  -7   1    4.48    1.27 
  -8   7  -1    2.97    0.94 
   9  -7   1    4.73    1.22 
   9  -7   1    5.91    0.98 
  -9   7  -1    5.79    0.94 
  10  -7   1   14.34    1.31 
  11  -7   1    0.77    0.48 
  11  -8  -1    0.94    0.46 
  10  -8  -1   15.82    1.36 
 -10   8   1   16.71    1.20 
  -9  -8   1    2.55    0.65 
   9  -8  -1    2.81    0.79 
  -9   8   1    3.78    0.94 
   8  -8  -1    0.10    0.72 
  -8  -8   1    0.16    0.54 
  -8   8   1    0.31    0.88 
  -7  -8   1   19.64    1.72 
   7  -8  -1   21.62    1.82 
  -7  -8   1   21.77    1.75 
  -7  -8   1   20.12    1.53 
  -7   8   1   17.01    1.82 
  -6  -8   1   16.35    1.52 
  -6  -8   1   16.26    1.44 
   6  -8  -1   13.41    1.41 
  -6  -8   1   16.65    1.56 
  -5  -8   1    6.68    0.95 
  -5  -8   1    7.49    0.97 
  -5  -8   1    7.78    0.63 
   5  -8  -1    6.25    1.13 
   5  -8  -1    8.92    1.22 
   4  -8  -1    2.49    0.82 
  -4  -8   1    1.23    0.60 
  -3  -8   1    3.52    0.71 
   3  -8  -1    4.28    0.68 
   3  -8  -1    3.05    0.85 
   2  -8  -1    6.88    0.85 
   2  -8  -1    5.32    0.98 
  -2  -8   1    6.76    0.90 
   1  -8  -1    5.90    0.82 
  -1  -8   1    8.34    0.95 
   1  -8  -1    6.47    1.00 
   0  -8   1   24.52    1.40 
   0  -8  -1   25.27    1.52 
   0  -8  -1   22.91    1.38 
   1  -8   1   10.70    1.26 
   1  -8   1    9.87    0.94 
  -1  -8  -1   10.35    1.06 
  -1  -8  -1   10.92    0.91 
   2  -8   1   32.71    2.23 
  -2  -8  -1   37.80    1.90 
   2  -8   1   34.67    1.71 
  -2  -8  -1   37.91    1.89 
  -3  -8  -1   13.80    1.22 
   3  -8   1   17.20    1.61 
  -4  -8  -1   81.29    3.45 
   4  -8   1   88.79    4.06 
   5  -8   1    7.39    1.07 
  -5  -8  -1   10.44    1.24 
  -5  -8  -1    7.73    0.98 
  -6  -8  -1    0.41    0.75 
   6  -8   1    0.44    0.68 
  -6  -8  -1    0.21    0.63 
  -6   8  -1   -0.58    0.98 
  -7  -8  -1   23.98    1.90 
   7  -8   1   23.32    1.90 
  -7  -8  -1   25.73    1.69 
  -7   8  -1   23.58    2.16 
  -8  -8  -1    9.62    0.96 
   8  -8   1   12.15    1.32 
  -8   8  -1    7.70    1.18 
   9  -8   1    9.47    1.11 
  -9   8  -1    9.72    1.03 
  10  -8   1   12.98    1.16 
  11  -8   1   11.59    0.90 
 -11   8  -1   12.73    0.90 
  11  -9  -1    9.49    0.77 
  10  -9  -1    0.18    0.45 
 -10   9   1    0.24    0.40 
  -9  -9   1   12.06    1.10 
   9  -9  -1   12.43    1.17 
  -9   9   1    8.89    1.12 
  -8  -9   1   18.49    1.46 
   8  -9  -1   21.16    1.70 
  -8  -9   1   21.93    1.65 
  -8   9   1   15.72    1.72 
  -7  -9   1    2.24    0.75 
   7  -9  -1    2.33    0.85 
  -7  -9   1    1.76    0.78 
  -7   9   1    2.51    1.11 
   6  -9  -1    1.76    0.76 
  -6  -9   1    1.19    0.71 
  -6  -9   1    1.44    0.75 
  -6  -9   1    2.15    0.80 
  -5  -9   1   10.97    1.29 
  -5  -9   1   10.76    0.73 
  -5  -9   1    9.71    1.16 
   5  -9  -1   11.44    1.32 
  -5  -9   1    7.38    1.11 
  -4  -9   1   31.36    2.13 
  -4  -9   1   29.11    2.09 
   4  -9  -1   27.93    2.12 
  -4  -9   1   29.61    1.54 
  -4  -9   1   31.39    1.98 
  -3  -9   1    1.78    0.49 
   3  -9  -1    0.38    0.69 
  -3  -9   1    1.40    0.66 
  -3  -9   1    1.89    0.70 
   3  -9  -1    0.58    0.56 
  -3  -9   1    1.59    0.69 
   3  -9  -1    0.74    0.83 
   2  -9  -1   61.49    3.12 
   2  -9  -1   59.87    2.63 
  -2  -9   1   56.48    2.66 
  -1  -9   1    1.70    0.64 
   1  -9  -1    1.65    0.68 
   0  -9  -1    0.11    0.60 
   0  -9   1    0.54    0.57 
   1  -9   1    4.81    0.76 
  -1  -9  -1    5.46    0.93 
   2  -9   1    8.72    1.26 
  -2  -9  -1   11.91    1.03 
  -2  -9  -1   10.68    1.15 
   3  -9   1    0.92    0.76 
  -3  -9  -1    2.99    0.85 
  -3  -9  -1    2.79    0.50 
  -3  -9  -1    2.36    0.70 
  -4  -9  -1    3.17    0.91 
  -4  -9  -1    1.44    0.72 
   4  -9   1    1.76    0.86 
  -4  -9  -1    2.75    0.41 
   5  -9   1   16.68    1.60 
  -5  -9  -1   15.45    1.55 
  -5  -9  -1   10.12    1.15 
  -6  -9  -1   10.79    1.19 
  -6  -9  -1   11.09    1.28 
   6  -9   1   14.50    1.48 
  -7  -9  -1    1.05    0.70 
   7  -9   1    0.28    0.71 
  -7  -9  -1   -0.53    0.55 
  -7   9  -1    1.14    0.89 
  -8  -9  -1    0.89    0.64 
  -8  -9  -1    2.01    0.61 
   8  -9   1    1.61    0.71 
  -8   9  -1    1.12    0.80 
   9  -9   1   37.92    2.26 
  -9   9  -1   41.38    2.19 
  10  -9   1    7.86    0.82 
  10 -10  -1    9.75    0.80 
  -9 -10   1   -0.42    0.36 
   9 -10  -1   -0.46    0.44 
  -9  10   1   -0.03    0.56 
   8 -10  -1   11.64    1.17 
  -8 -10   1   13.08    1.13 
  -8 -10   1   12.95    1.26 
  -8  10   1    9.42    1.21 
  -7 -10   1    2.04    0.79 
  -7 -10   1    1.78    0.75 
   7 -10  -1    1.86    0.76 
  -7  10   1    0.79    0.95 
  -6 -10   1   -0.10    0.66 
  -6 -10   1    0.81    0.78 
   6 -10  -1    0.73    0.69 
  -6 -10   1   -0.16    0.68 
   5 -10  -1   20.13    1.75 
  -5 -10   1   21.70    1.82 
  -5 -10   1   21.54    1.73 
  -5 -10   1   22.02    1.05 
  -5 -10   1   18.39    1.74 
   4 -10  -1    3.69    0.95 
  -4 -10   1    4.11    0.57 
  -4 -10   1    3.65    0.86 
  -4 -10   1    5.12    0.97 
   4 -10  -1    3.81    0.80 
  -4 -10   1    4.86    0.96 
   3 -10  -1   45.14    2.61 
  -3 -10   1   51.87    2.68 
  -3 -10   1   43.18    2.28 
   3 -10  -1   50.35    2.91 
  -3 -10   1   49.41    2.92 
  -3 -10   1   47.60    2.85 
   2 -10  -1    1.92    0.68 
   2 -10  -1    0.15    0.75 
  -2 -10   1    0.38    0.52 
  -2 -10   1    1.24    0.70 
  -2 -10   1    1.06    0.32 
  -2 -10   1    0.64    0.60 
  -2 -10   1    0.21    0.73 
  -1 -10   1   13.15    1.11 
   1 -10  -1    8.64    1.12 
  -1 -10   1   10.60    0.99 
   1 -10  -1   10.49    1.03 
  -1 -10   1   10.35    1.05 
  -1 -10   1   12.08    1.19 
  -1 -10   1   12.93    1.37 
   1 -10  -1   10.67    1.04 
   1 -10  -1    9.09    0.99 
   0 -10   1    1.21    0.59 
   0 -10   1    0.56    0.69 
   0 -10  -1    0.80    0.51 
   0 -10  -1    0.76    0.52 
   0 -10   1    0.40    0.66 
   0 -10  -1    0.47    0.69 
   0 -10   1    0.62    0.58 
   0 -10   1    1.09    0.57 
   0 -10  -1    1.18    0.62 
   0 -10  -1    0.43    0.57 
  -1 -10  -1    5.37    0.77 
  -1 -10  -1    5.34    0.57 
  -1 -10  -1    6.00    0.91 
  -1 -10  -1    5.52    0.85 
   1 -10   1    5.68    0.90 
   1 -10   1    4.49    0.99 
  -1 -10  -1    4.74    0.92 
   2 -10   1    7.20    1.02 
  -2 -10  -1    5.00    0.69 
  -2 -10  -1    5.35    0.88 
  -2 -10  -1    4.00    0.80 
   2 -10   1    5.59    1.12 
   3 -10   1   33.31    2.36 
  -3 -10  -1   35.91    2.25 
  -3 -10  -1   32.94    1.71 
   3 -10   1   33.15    2.14 
  -3 -10  -1   32.80    2.12 
   4 -10   1    9.97    1.27 
  -4 -10  -1    8.71    1.16 
  -4 -10  -1    8.68    1.15 
  -4 -10  -1   10.62    0.73 
   5 -10   1    3.41    0.89 
  -5 -10  -1    3.48    0.91 
  -5 -10  -1    3.20    0.85 
  -6 -10  -1    1.76    0.72 
  -6 -10  -1    1.71    0.80 
   6 -10   1    3.44    0.92 
   7 -10   1   13.20    1.26 
  -7 -10  -1   11.27    1.08 
  -7 -10  -1    7.24    1.00 
  -7  10  -1   12.11    1.39 
   8 -10   1   14.19    1.22 
  -8 -10  -1   12.52    1.16 
  -8 -10  -1   14.81    1.10 
  -8  10  -1   10.76    1.17 
   9 -10   1   15.09    1.14 
   9 -11  -1   18.58    1.18 
  -9 -11   1   17.26    1.02 
  -9  11   1   18.20    1.10 
  -8 -11   1   37.21    2.03 
   8 -11  -1   40.03    2.15 
  -8 -11   1   38.47    2.17 
  -8  11   1   40.57    2.30 
  -7 -11   1    0.79    0.59 
   7 -11  -1    0.92    0.65 
  -7 -11   1    0.92    0.64 
  -7  11   1    0.71    0.78 
   6 -11  -1    1.90    0.72 
  -6 -11   1    0.51    0.70 
  -6 -11   1    0.25    0.65 
  -5 -11   1    7.77    1.10 
   5 -11  -1    7.74    1.10 
   5 -11  -1    9.00    1.01 
  -5 -11   1    6.28    1.00 
  -5 -11   1    6.16    1.04 
   4 -11  -1   58.86    3.36 
  -4 -11   1   61.54    3.20 
  -4 -11   1   61.13    3.40 
  -4 -11   1   61.96    2.70 
  -4 -11   1   61.35    3.43 
   4 -11  -1   61.64    3.16 
   3 -11  -1   12.20    1.14 
   3 -11  -1   12.37    1.25 
  -3 -11   1    8.53    1.09 
  -3 -11   1   10.34    1.16 
  -3 -11   1   13.28    1.03 
  -3 -11   1   10.58    1.22 
   2 -11  -1    5.10    0.92 
  -2 -11   1    4.45    0.90 
  -2 -11   1    5.80    0.77 
  -2 -11   1    7.19    1.01 
  -2 -11   1    6.67    0.93 
   2 -11  -1    4.90    0.79 
   1 -11  -1   10.38    1.02 
   1 -11  -1   12.79    1.17 
   1 -11  -1   11.89    1.25 
  -1 -11   1   13.01    1.18 
  -1 -11   1   13.05    1.41 
  -1 -11   1   11.15    1.06 
  -1 -11   1   12.20    0.92 
   1 -11  -1   13.29    1.14 
  -1 -11   1   14.04    1.33 
   0 -11   1    1.97    0.67 
   0 -11  -1    3.05    0.69 
   0 -11  -1    3.97    0.85 
   0 -11  -1    4.22    0.77 
   0 -11   1    4.33    0.72 
   0 -11  -1    3.64    0.58 
   0 -11  -1    3.74    0.77 
   0 -11   1    4.06    0.96 
   0 -11   1    4.29    0.83 
  -1 -11  -1    2.61    0.71 
   1 -11   1    4.17    0.93 
   1 -11   1    4.03    0.83 
  -1 -11  -1    3.21    0.65 
   1 -11   1    4.48    0.80 
  -1 -11  -1    4.04    0.78 
  -2 -11  -1   22.97    1.76 
   2 -11   1   24.13    1.91 
  -2 -11  -1   23.33    1.67 
  -2 -11  -1   21.67    1.38 
   2 -11   1   20.18    1.64 
   3 -11   1   66.26    3.54 
  -3 -11  -1   60.59    3.42 
  -3 -11  -1   62.02    3.21 
  -3 -11  -1   63.32    2.75 
   3 -11   1   56.13    3.16 
  -4 -11  -1   28.33    1.24 
   4 -11   1   27.25    1.86 
  -4 -11  -1   30.58    2.08 
  -4 -11  -1   24.33    1.89 
   4 -11   1   30.21    2.09 
  -5 -11  -1    0.97    0.71 
  -5 -11  -1   -0.20    0.60 
   5 -11   1    0.77    0.69 
   6 -11   1    3.47    0.80 
  -6 -11  -1    1.34    0.63 
  -6 -11  -1    2.37    0.70 
  -7 -11  -1    1.88    0.61 
   7 -11   1    2.14    0.61 
  -7 -11  -1    1.13    0.53 
  -7  11  -1    2.67    0.83 
   8 -11   1   13.99    1.04 
  -8 -11  -1   13.17    0.94 
  -8 -11  -1   11.58    1.00 
  -8  11  -1   14.78    1.16 
   9 -11   1   22.23    1.24 
  -8 -12   1    2.52    0.42 
   8 -12  -1    2.23    0.46 
  -8  12   1    2.89    0.53 
  -7 -12   1   10.49    0.99 
  -7 -12   1   12.03    0.99 
   7 -12  -1   11.47    0.88 
   7 -12  -1   11.48    0.97 
  -7  12   1   13.26    1.23 
   6 -12  -1    3.83    0.60 
  -6 -12   1    7.49    0.84 
   6 -12  -1    7.24    0.88 
  -6 -12   1    6.04    0.84 
   5 -12  -1    3.65    0.72 
  -5 -12   1    2.55    0.75 
  -5 -12   1    2.36    0.67 
   5 -12  -1    2.27    0.56 
   4 -12  -1   -0.20    0.55 
  -4 -12   1   -0.01    0.61 
  -4 -12   1    0.04    0.25 
  -4 -12   1   -0.35    0.56 
  -4 -12   1    0.63    0.59 
   4 -12  -1    1.00    0.55 
  -3 -12   1   76.57    3.54 
   3 -12  -1   72.42    3.47 
   3 -12  -1   77.73    3.80 
  -3 -12   1   64.99    3.79 
  -3 -12   1   71.73    3.17 
  -3 -12   1   71.87    3.82 
   2 -12  -1  122.00    5.89 
  -2 -12   1  123.12    5.49 
  -2 -12   1  130.04    6.05 
   2 -12  -1  125.24    5.49 
  -2 -12   1  119.94    5.20 
   2 -12  -1  120.19    5.27 
  -2 -12   1  117.83    5.95 
   1 -12  -1    6.41    0.67 
   1 -12  -1    7.24    0.87 
  -1 -12   1    6.56    0.84 
   1 -12  -1    7.73    0.84 
  -1 -12   1    6.29    0.86 
  -1 -12   1    6.71    0.99 
   1 -12  -1    4.04    0.79 
  -1 -12   1    7.62    0.96 
   0 -12   1    2.18    0.48 
   0 -12  -1    1.57    0.59 
   0 -12   1    2.07    0.64 
   0 -12   1    1.73    0.75 
   0 -12  -1    2.09    0.63 
   0 -12   1    2.85    0.70 
   0 -12  -1    1.98    0.62 
   0 -12  -1    1.50    0.64 
   1 -12   1   13.77    1.35 
  -1 -12  -1    7.67    0.94 
   1 -12   1   11.00    1.05 
  -1 -12  -1    9.11    1.06 
  -1 -12  -1   12.41    1.02 
   1 -12   1   15.45    1.19 
  -2 -12  -1   30.25    1.97 
   2 -12   1   32.86    1.89 
  -2 -12  -1   32.75    1.69 
   2 -12   1   31.07    2.12 
  -2 -12  -1   33.22    2.09 
  -3 -12  -1    4.33    0.80 
  -3 -12  -1    2.94    0.74 
   3 -12   1    4.48    0.76 
  -3 -12  -1    3.48    0.46 
   3 -12   1    3.86    0.86 
   4 -12   1    0.22    0.59 
  -4 -12  -1    0.33    0.57 
   4 -12   1    0.66    0.53 
  -4 -12  -1    0.39    0.58 
  -5 -12  -1   13.47    1.22 
   5 -12   1   13.65    1.25 
  -5 -12  -1   15.27    1.32 
   5 -12   1   15.52    1.18 
  -6 -12  -1   14.95    1.12 
   6 -12   1   15.07    1.12 
   6 -12   1   17.38    1.24 
  -6 -12  -1   16.44    1.26 
  -6  12  -1   15.51    1.50 
   7 -12   1    2.06    0.46 
  -7 -12  -1    1.76    0.43 
   7 -12   1    1.99    0.43 
  -7 -12  -1    2.08    0.48 
  -7  12  -1    2.37    0.56 
   6 -13  -1    6.65    0.62 
  -6 -13   1    4.85    0.54 
   6 -13  -1    7.86    0.61 
  -6 -13   1    4.89    0.60 
  -5 -13   1   30.36    1.87 
  -5 -13   1   33.98    1.78 
   5 -13  -1   35.06    1.70 
   5 -13  -1   34.43    1.82 
  -4 -13   1    7.05    0.81 
  -4 -13   1    7.94    0.80 
   4 -13  -1    7.53    0.68 
   4 -13  -1    9.92    0.88 
  -3 -13   1   14.39    1.18 
  -3 -13   1   15.48    1.24 
  -3 -13   1   13.47    0.78 
   3 -13  -1   15.24    1.09 
   3 -13  -1   14.35    0.95 
   3 -13  -1   13.97    1.14 
  -3 -13   1   13.58    1.14 
  -2 -13   1    1.99    0.63 
   2 -13  -1    1.28    0.50 
  -2 -13   1    1.72    0.54 
  -2 -13   1    1.24    0.45 
  -2 -13   1    1.04    0.52 
   2 -13  -1    1.40    0.33 
   2 -13  -1    0.90    0.48 
  -1 -13   1   18.22    1.35 
   1 -13  -1   19.79    1.40 
  -1 -13   1   20.02    1.27 
  -1 -13   1   19.87    1.28 
  -1 -13   1   19.97    1.53 
   1 -13  -1   20.16    1.29 
   0 -13  -1    3.46    0.59 
   0 -13   1    2.50    0.58 
   0 -13  -1    2.81    0.57 
   0 -13   1    4.02    0.75 
   1 -13   1    0.55    0.55 
  -1 -13  -1    1.24    0.51 
  -1 -13  -1   -0.01    0.39 
  -1 -13  -1    0.32    0.46 
   1 -13   1   -0.32    0.48 
  -2 -13  -1    8.55    0.90 
   2 -13   1   10.57    0.82 
   2 -13   1   11.79    0.96 
  -2 -13  -1    9.93    0.94 
   2 -13   1   11.38    1.08 
  -2 -13  -1    9.61    0.72 
  -3 -13  -1   13.30    1.17 
  -3 -13  -1   14.33    1.16 
   3 -13   1   14.56    1.21 
   3 -13   1   15.44    1.01 
   4 -13   1   36.43    1.99 
  -4 -13  -1   31.38    1.94 
  -4 -13  -1   37.20    1.90 
   4 -13   1   34.36    1.78 
   5 -13   1   16.01    1.09 
   5 -13   1   16.08    1.00 
  -5 -13  -1   14.93    1.13 
  -5 -13  -1   16.21    1.06 
  -6 -13  -1    9.12    0.77 
  -6 -13  -1    9.65    0.72 
   6 -13   1    9.47    0.65 
   6 -13   1    9.47    0.73 
  -4 -14   1    2.94    0.41 
   3 -14  -1    0.09    0.36 
  -3 -14   1    0.24    0.30 
   3 -14  -1    0.08    0.29 
  -2 -14   1    3.44    0.45 
   2 -14  -1    3.66    0.44 
  -1 -14   1   -0.62    0.41 
  -1 -14   1    0.00    0.29 
   1 -14  -1    0.11    0.31 
   0 -14   1   10.67    0.95 
   0 -14   1   12.15    0.83 
   0 -14  -1   12.10    0.77 
  -1 -14  -1    1.99    0.40 
   1 -14   1    1.30    0.39 
  -1 -14  -1    1.67    0.27 
   1 -14   1    1.99    0.48 
  -2 -14  -1    1.57    0.37 
   2 -14   1    1.62    0.44 
  -2 -14  -1    1.20    0.35 
   2 -14   1    1.23    0.36 
  -3 -14  -1    0.88    0.33 
  -3 -14  -1    1.36    0.36 
   3 -14   1    1.44    0.39 
 -14   0   2    2.92    0.85 
 -13   0   2   72.83    4.55 
 -12   0   2   60.96    3.46 
 -12   0   2   62.79    4.34 
 -11   0   2   20.83    1.95 
 -11   0   2   20.37    2.58 
 -11   0   2   24.33    1.89 
 -10   0   2    4.98    1.13 
 -10   0   2    5.94    1.69 
 -10   0   2    4.31    0.98 
   9   0  -2    2.68    0.85 
   8   0  -2   21.92    1.55 
   7   0  -2    8.92    0.78 
   6   0  -2  173.25    5.87 
   5   0  -2  313.08   10.19 
   4   0  -2  241.66    7.88 
   3   0  -2   72.71    2.53 
   2   0  -2  376.69   11.99 
   1   0  -2  136.24    4.40 
   0   0  -2  226.47    7.18 
   2   0   2   92.28    3.36 
  -3   0  -2    3.68    0.45 
   3   0   2    3.66    0.26 
   4   0   2   10.31    0.75 
  -4   0  -2   11.05    0.81 
   5   0   2   17.82    1.07 
  -5   0  -2   17.19    1.12 
   6   0   2  252.91    9.52 
  -6   0  -2  263.94    9.91 
  -7   0  -2  173.63    6.98 
  -8   0  -2   62.98    3.10 
  -9   0  -2   19.61    2.33 
  -9   0  -2   22.16    1.70 
  -9   0  -2   19.76    1.04 
 -10   0  -2    7.79    1.75 
 -10   0  -2    9.74    1.17 
 -11   0  -2    2.15    1.31 
 -12   0  -2   83.21    4.94 
 -13   0  -2    6.66    0.98 
 -14  -1   2   14.21    1.38 
 -14   1   2   18.53    1.58 
 -13  -1   2    0.50    1.02 
 -13  -1   2    0.86    0.59 
 -13   1   2   -0.18    1.02 
 -12  -1   2    5.53    1.03 
 -12  -1   2    5.91    1.61 
 -12   1   2    4.37    0.96 
 -12   1   2    6.46    1.78 
 -11  -1   2   15.09    1.45 
 -11  -1   2   15.45    2.20 
 -11  -1   2   10.02    1.35 
 -11   1   2   15.98    2.28 
 -11   1   2   16.55    1.65 
 -11   1   2   14.49    1.59 
 -10  -1   2   17.49    1.78 
 -10  -1   2   14.96    2.34 
 -10  -1   2   16.24    1.51 
 -10   1   2   14.21    1.59 
 -10   1   2   14.23    2.12 
 -10   1   2   14.91    1.59 
   9  -1  -2    2.49    0.75 
  -9   1   2    1.09    0.75 
   9   1  -2    0.31    0.70 
   8  -1  -2    0.22    0.54 
   8   1  -2    0.52    0.44 
   7  -1  -2  185.74    7.33 
   7  -1  -2  188.85    6.46 
   7   1  -2  196.00    6.53 
   6  -1  -2   61.76    2.38 
   6  -1  -2   62.09    2.76 
   6   1  -2   62.80    2.42 
   5  -1  -2   13.03    1.03 
   5  -1  -2   13.13    0.80 
   5   1  -2   12.01    0.79 
   4  -1  -2   16.10    0.83 
   4   1  -2   16.74    0.86 
   3  -1  -2   18.42    0.85 
   2  -1  -2   13.38    0.74 
   2  -1  -2   13.14    0.66 
  -2  -1   2   13.79    0.60 
  -1  -1   2  151.14    4.73 
   1  -1  -2  143.67    4.78 
   1  -1  -2  147.39    5.28 
   0  -1   2  263.56    9.09 
   0  -1  -2  254.06    8.26 
   0  -1   2  263.21    8.19 
   0  -1  -2  256.00    9.08 
  -1  -1  -2  119.41    3.91 
   1  -1   2  123.88    4.37 
   2  -1   2   42.48    1.71 
  -2  -1  -2   42.43    1.44 
  -3  -1  -2   39.81    1.37 
   3  -1   2   39.26    1.69 
   3  -1   2   39.45    1.32 
  -3   1  -2   39.63    1.87 
   4  -1   2   22.50    1.21 
  -4   1  -2   24.39    1.40 
   5  -1   2   90.83    3.64 
  -5  -1  -2   89.06    3.57 
  -5   1  -2   93.28    3.89 
  -6  -1  -2  109.62    4.31 
   6  -1   2  105.83    4.32 
  -6   1  -2  107.33    4.60 
  -7  -1  -2    1.48    0.52 
  -7   1  -2    1.47    0.70 
  -8  -1  -2    3.31    0.71 
  -8   1  -2    3.37    0.88 
  -9  -1  -2   16.61    1.38 
  -9  -1  -2   17.04    2.16 
  -9   1  -2   14.92    2.09 
  -9   1  -2   17.33    1.71 
 -10  -1  -2    5.82    1.58 
 -10  -1  -2    5.31    0.83 
 -10   1  -2    4.48    0.98 
 -10   1  -2    4.94    0.49 
 -10   1  -2    3.91    1.59 
 -11  -1  -2   10.61    1.75 
 -11   1  -2   10.02    1.74 
 -12  -1  -2    1.70    1.05 
 -12   1  -2    1.67    1.13 
 -13  -1  -2   46.82    2.75 
 -13   1  -2   41.40    2.74 
 -14   2   2    0.30    0.66 
 -13  -2   2    7.14    0.93 
 -13  -2   2    5.73    1.23 
 -13   2   2    5.52    1.29 
 -12  -2   2    1.88    0.82 
 -12  -2   2    0.98    1.20 
 -12   2   2    0.38    1.30 
 -11  -2   2    1.89    0.70 
 -11  -2   2    2.78    1.41 
 -11  -2   2    1.67    0.86 
 -11   2   2    3.22    1.09 
 -11   2   2    1.21    0.88 
 -11   2   2    1.71    1.41 
 -10  -2   2    6.98    1.16 
 -10  -2   2    8.15    1.84 
 -10   2   2    5.44    1.11 
 -10   2   2    4.28    1.56 
 -10   2   2    7.85    1.37 
   9  -2  -2    2.30    0.84 
  -9   2   2    2.54    0.95 
   8  -2  -2   12.64    1.33 
   8   2  -2   10.17    1.00 
  -8   2   2   13.12    1.42 
   7  -2  -2    9.26    1.06 
   7  -2  -2    8.65    0.78 
  -7   2   2    8.49    1.10 
   7   2  -2    6.98    0.78 
   6  -2  -2  129.96    4.50 
   6  -2  -2  129.98    5.17 
   6   2  -2  128.35    4.58 
   5  -2  -2   27.16    1.50 
   5  -2  -2   26.79    1.23 
   5   2  -2   26.23    1.28 
   4  -2  -2   18.83    1.14 
   4  -2  -2   19.43    0.98 
  -4  -2   2   19.72    0.90 
   3  -2  -2   39.30    1.61 
  -3  -2   2   44.75    1.56 
   3  -2  -2   42.12    1.85 
  -2  -2   2  168.83    5.50 
   2  -2  -2  168.08    6.19 
   2  -2  -2  172.07    5.58 
  -1  -2   2  133.11    4.30 
   1  -2  -2  128.08    4.83 
   1  -2  -2  136.00    4.38 
   0  -2   2    1.11    0.26 
   0  -2  -2    1.19    0.31 
   0  -2  -2    0.52    0.23 
   0  -2   2    1.20    0.19 
  -1  -2  -2    4.64    0.37 
   1  -2   2    3.79    0.25 
   1  -2   2    3.37    0.43 
   2  -2   2   39.34    1.71 
  -2  -2  -2   40.87    1.44 
   2  -2   2   40.08    1.35 
  -2   2  -2   39.41    1.94 
   3  -2   2    0.74    0.34 
  -3  -2  -2    0.58    0.21 
   3  -2   2    0.33    0.15 
  -3   2  -2    0.65    0.53 
  -4  -2  -2   55.07    1.89 
   4  -2   2   51.27    2.30 
  -4   2  -2   51.05    2.55 
   5  -2   2   64.69    2.78 
  -5   2  -2   62.58    3.04 
  -6  -2  -2   15.78    0.87 
   6  -2   2   14.95    1.17 
  -6   2  -2   18.39    1.48 
  -7  -2  -2   52.28    2.33 
  -7   2  -2   53.78    2.90 
  -8  -2  -2   -0.38    0.42 
  -8   2  -2    0.67    0.75 
  -9  -2  -2    1.31    1.33 
  -9  -2  -2    2.30    0.59 
  -9   2  -2    2.77    0.91 
  -9   2  -2    1.72    1.37 
 -10  -2  -2    5.45    1.53 
 -10  -2  -2    6.12    0.76 
 -10   2  -2    6.85    1.17 
 -10   2  -2    6.04    1.68 
 -11  -2  -2   -0.34    1.02 
 -11   2  -2    1.57    1.22 
 -12  -2  -2   14.05    1.63 
 -12   2  -2   12.87    1.62 
 -13  -2  -2    0.48    0.61 
 -13   2  -2   -0.19    0.63 
 -14   3   2   -0.44    0.51 
 -13   3   2   -0.76    0.80 
 -12  -3   2    1.31    1.06 
 -12  -3   2    0.32    0.69 
 -12   3   2    0.74    1.22 
 -11  -3   2   -0.41    0.80 
 -11  -3   2    0.92    1.22 
 -11   3   2    1.69    1.41 
 -10  -3   2   13.10    2.11 
 -10  -3   2   17.87    1.78 
 -10   3   2   19.97    1.89 
 -10   3   2   22.79    2.65 
 -10   3   2   22.58    2.15 
  -9  -3   2   47.46    3.71 
   9  -3  -2   46.38    2.65 
  -9  -3   2   45.17    2.78 
  -9   3   2   42.62    2.81 
  -9   3   2   45.28    2.40 
  -9   3   2   41.77    3.44 
  -9   3   2   44.60    2.91 
   8  -3  -2    1.99    0.71 
   8   3  -2    1.03    0.53 
  -8   3   2    0.86    0.82 
   7  -3  -2    0.27    0.56 
  -7   3   2    0.19    0.63 
   7   3  -2    1.09    0.46 
   6  -3  -2   -0.18    0.26 
   6  -3  -2    0.62    0.54 
  -6   3   2   -0.36    0.55 
   6   3  -2    0.34    0.40 
   5  -3  -2    2.72    0.45 
  -5  -3   2    2.62    0.46 
   5  -3  -2    3.05    0.65 
  -5   3   2    2.61    0.75 
  -4  -3   2   28.96    1.22 
   4  -3  -2   28.00    1.53 
   4  -3  -2   28.82    1.28 
  -4   3   2   26.45    1.71 
   3  -3  -2  162.69    6.12 
  -3  -3   2  166.58    5.39 
   3  -3  -2  159.07    5.44 
   2  -3  -2  153.26    5.56 
  -2  -3   2  150.65    4.89 
   2  -3  -2  141.13    4.95 
   1  -3  -2    4.19    0.47 
   1  -3  -2    3.85    0.50 
  -1  -3   2    4.14    0.38 
   0  -3  -2   29.61    1.32 
   0  -3   2   29.09    1.13 
   0  -3  -2   32.28    1.24 
   0  -3   2   28.19    1.32 
  -1  -3  -2   49.47    1.75 
   1  -3   2   44.89    1.65 
   1  -3   2   47.51    1.98 
  -2  -3  -2    0.84    0.27 
   2  -3   2    0.76    0.21 
   2  -3   2    1.34    0.41 
  -2  -3  -2    0.93    0.18 
  -2   3  -2    0.96    0.55 
  -3  -3  -2    6.55    0.51 
   3  -3   2    5.12    0.65 
  -3   3  -2    5.97    0.89 
   4  -3   2   34.36    1.76 
  -4  -3  -2   35.55    1.40 
  -4   3  -2   33.28    2.05 
   5  -3   2   17.44    1.24 
  -5  -3  -2   18.27    0.91 
  -5   3  -2   16.89    1.59 
   6  -3   2    6.05    0.83 
  -6   3  -2    6.45    1.14 
  -7  -3  -2    0.17    0.27 
  -7   3  -2   -0.13    0.73 
  -8  -3  -2    1.27    0.38 
  -8   3  -2    1.27    0.91 
  -8   3  -2    1.01    0.41 
  -8   3  -2    3.09    1.41 
  -9  -3  -2    2.41    1.29 
  -9  -3  -2    3.04    0.49 
  -9   3  -2    3.26    1.42 
  -9   3  -2    1.47    0.97 
 -10  -3  -2    8.75    1.63 
 -10   3  -2    5.33    1.45 
 -10   3  -2    8.28    1.32 
 -11  -3  -2   45.11    3.15 
 -11   3  -2   44.09    3.28 
 -11   3  -2   42.49    2.00 
 -12   3  -2    3.19    1.01 
 -13   3  -2    0.97    0.58 
  13  -4  -2    3.34    0.62 
 -13   4   2    6.09    1.02 
 -12  -4   2    1.31    0.72 
 -12   4   2    2.17    1.07 
 -11  -4   2    4.76    1.06 
 -11   4   2    5.24    1.52 
 -10  -4   2    0.31    0.83 
 -10   4   2    0.54    1.00 
 -10   4   2    0.33    0.38 
 -10   4   2    2.68    1.28 
  -9  -4   2    0.65    0.71 
  -9   4   2    0.21    1.29 
  -9   4   2    0.09    0.93 
  -9   4   2    0.63    0.69 
   8  -4  -2    0.83    0.72 
   8   4  -2    1.40    0.58 
  -8   4   2   -0.41    0.80 
   7  -4  -2   25.45    1.72 
   7   4  -2   22.60    1.45 
  -7   4   2   25.05    1.96 
  -6  -4   2    1.50    0.46 
   6  -4  -2    1.14    0.63 
   6  -4  -2    1.13    0.42 
  -6   4   2    0.37    0.69 
   5  -4  -2   17.17    1.01 
  -5  -4   2   16.67    0.96 
   5  -4  -2   16.30    1.26 
  -5   4   2   17.25    1.58 
  -4  -4   2    4.79    0.55 
   4  -4  -2    5.63    0.61 
   4  -4  -2    4.20    0.74 
  -4   4   2    4.46    0.94 
   3  -4  -2   25.65    1.22 
  -3  -4   2   23.56    1.14 
   3  -4  -2   26.63    1.47 
   2  -4  -2    1.95    0.53 
   2  -4  -2    2.83    0.48 
  -2  -4   2    2.52    0.40 
   1  -4  -2    2.17    0.48 
  -1  -4   2    2.26    0.36 
   1  -4  -2    2.81    0.48 
   0  -4   2    0.87    0.30 
   0  -4  -2    1.17    0.37 
   0  -4   2    0.22    0.36 
   0  -4  -2    0.67    0.35 
   1  -4   2    4.63    0.42 
   1  -4   2    4.29    0.59 
  -1  -4  -2    3.94    0.49 
   2  -4   2    5.75    0.73 
   2  -4   2    4.99    0.43 
  -2  -4  -2    5.10    0.51 
  -2   4  -2    4.79    0.82 
   3  -4   2   25.66    1.48 
  -3  -4  -2   26.96    1.20 
  -3   4  -2   27.00    1.78 
  -4  -4  -2   78.41    2.76 
  -4  -4  -2   77.19    2.86 
   4  -4   2   76.30    3.31 
  -4   4  -2   72.55    3.68 
  -5  -4  -2    0.17    0.33 
   5  -4   2    0.53    0.51 
  -5   4  -2    0.01    0.76 
   6  -4   2    0.60    0.57 
  -6   4  -2   -0.55    0.65 
  -7   4  -2    6.68    1.31 
  -8   4  -2    3.57    0.72 
  -8   4  -2    2.92    1.06 
  -8   4  -2    3.69    1.41 
  -9   4  -2    0.56    1.12 
  -9   4  -2    1.96    0.99 
 -10   4  -2   21.16    2.28 
  11  -4   2    0.27    0.55 
 -11   4  -2   -0.17    0.87 
 -11   4  -2   -0.62    0.39 
 -12   4  -2    1.52    0.78 
  13  -5  -2    4.65    0.61 
 -13   5   2    4.58    0.79 
 -12   5   2   11.91    1.45 
 -11  -5   2    0.32    0.73 
 -11   5   2    0.25    1.03 
 -10  -5   2    9.21    1.25 
 -10   5   2    9.86    0.95 
 -10   5   2    8.38    1.62 
  -9  -5   2   10.76    1.30 
  -9   5   2   14.39    2.04 
  -9   5   2   10.03    1.23 
   8  -5  -2   27.79    2.03 
  -8  -5   2   30.34    2.12 
   8   5  -2   29.48    1.81 
  -8   5   2   25.76    2.13 
   7  -5  -2    6.59    1.09 
   7   5  -2    4.91    0.84 
  -6  -5   2    7.59    0.78 
   6  -5  -2    7.70    0.78 
   6  -5  -2    9.67    1.16 
  -5  -5   2    3.11    0.56 
   5  -5  -2    5.41    0.64 
   5  -5  -2    4.93    0.85 
  -4  -5   2   28.23    1.36 
   4  -5  -2   27.81    1.40 
   4  -5  -2   26.67    1.68 
   3  -5  -2    2.17    0.64 
  -3  -5   2    1.87    0.46 
  -3  -5   2    2.83    0.72 
   3  -5  -2    3.21    0.57 
  -2  -5   2    9.79    0.76 
   2  -5  -2   11.23    0.88 
   2  -5  -2   11.43    1.05 
  -2  -5   2   10.87    1.08 
   1  -5  -2  136.63    5.09 
   1  -5  -2  133.73    4.59 
  -1  -5   2  123.05    4.45 
   0  -5  -2   -0.30    0.38 
   0  -5  -2   -0.16    0.37 
   0  -5   2    0.15    0.30 
   0  -5   2   -0.10    0.46 
   0  -5   2   -0.43    0.52 
  -1  -5  -2    1.48    0.45 
   1  -5   2    1.18    0.36 
   1  -5   2    0.59    0.61 
   1  -5   2    2.22    0.56 
   2  -5   2   16.46    1.48 
  -2  -5  -2   17.96    0.99 
   2  -5   2   17.27    1.23 
   2  -5   2   17.38    0.88 
   3  -5   2    3.76    0.73 
  -3  -5  -2    3.69    0.51 
   4  -5   2    6.12    0.85 
  -4  -5  -2    7.56    0.70 
   5  -5   2    1.50    0.62 
  -5  -5  -2    2.03    0.45 
  -5   5  -2    2.20    0.96 
   6  -5   2   37.31    2.15 
  -6   5  -2   36.75    2.62 
  -7   5  -2    0.32    0.77 
  -7   5  -2   -0.01    0.89 
  -8   5  -2    6.98    1.33 
  -8   5  -2    3.69    0.83 
  -8   5  -2    6.15    1.52 
   9  -5   2    3.71    0.88 
  -9   5  -2    3.89    0.54 
  -9   5  -2    4.89    1.38 
  -9   5  -2    4.44    1.35 
  10  -5   2   -0.10    0.59 
 -10   5  -2   -0.69    0.96 
  11  -5   2    8.00    0.89 
 -11   5  -2    7.62    1.22 
 -11   5  -2    4.80    0.64 
 -12   5  -2    7.40    0.90 
  13  -6  -2    4.73    0.53 
  12  -6  -2    2.30    0.62 
  11  -6  -2    2.58    0.75 
 -11  -6   2    3.26    0.80 
 -10  -6   2    1.01    0.77 
 -10   6   2    1.64    0.69 
  -9  -6   2    2.20    0.80 
  -9  -6   2    1.61    0.58 
  -9   6   2    1.52    0.88 
  -8  -6   2    1.35    0.76 
  -8  -6   2    3.01    0.66 
  -8   6   2    2.64    1.04 
   7  -6  -2   33.45    2.18 
   6  -6  -2   68.86    3.28 
  -6  -6   2   63.14    2.69 
   5  -6  -2   11.42    0.97 
  -5  -6   2   11.69    1.00 
   5  -6  -2   11.67    1.32 
  -4  -6   2   45.49    2.00 
   4  -6  -2   46.15    2.40 
   4  -6  -2   45.77    2.02 
   3  -6  -2    2.20    0.59 
  -3  -6   2    1.98    0.51 
   3  -6  -2    2.64    0.69 
   2  -6  -2   55.26    2.65 
  -2  -6   2   55.31    2.26 
   2  -6  -2   56.63    2.34 
  -2  -6   2   58.37    2.96 
  -1  -6   2    2.09    0.46 
  -1  -6   2    1.20    0.60 
   1  -6  -2    2.17    0.58 
   1  -6  -2    1.84    0.64 
   0  -6  -2   62.30    2.73 
   0  -6   2   59.87    2.35 
   0  -6  -2   62.09    2.48 
   0  -6   2   63.35    2.76 
   0  -6   2   58.14    3.11 
   1  -6   2   10.94    0.80 
   1  -6   2    8.95    1.00 
  -1  -6  -2    8.84    0.84 
   1  -6   2   10.14    1.20 
   2  -6   2   18.43    1.00 
  -2  -6  -2   19.71    1.14 
   2  -6   2   19.51    1.72 
   2  -6   2   20.21    1.45 
   3  -6   2    1.01    0.64 
   3  -6   2    0.47    0.70 
  -3  -6  -2    1.03    0.43 
  -4  -6  -2    6.43    0.73 
   4  -6   2   10.10    1.14 
   4  -6   2    8.41    1.27 
   5  -6   2   78.29    3.61 
  -5  -6  -2   77.17    3.01 
   6  -6   2    0.42    0.68 
   7  -6   2   50.13    2.98 
  -7   6  -2   53.77    3.09 
   8  -6   2   -0.41    0.67 
  -8   6  -2    0.12    0.71 
   9  -6   2    5.10    0.95 
  -9   6  -2    4.80    0.72 
  10  -6   2    2.85    0.71 
  11  -6   2    1.43    0.49 
 -11   6  -2    1.00    0.45 
  12  -7  -2   17.22    1.19 
  11  -7  -2    7.68    0.88 
  10  -7  -2    1.00    0.68 
 -10  -7   2    1.41    0.74 
 -10   7   2    1.43    0.71 
   9  -7  -2    1.31    0.74 
  -9  -7   2    1.41    0.73 
  -9  -7   2    2.25    0.64 
  -9   7   2    1.87    0.91 
  -8  -7   2    2.68    0.86 
  -8  -7   2    1.99    0.62 
   8  -7  -2    2.97    0.87 
  -8   7   2    2.34    1.03 
  -7  -7   2   78.17    3.67 
   7  -7  -2   70.57    3.99 
  -7  -7   2   77.06    4.03 
  -7  -7   2   84.92    4.19 
  -7   7   2   67.22    4.25 
   6  -7  -2   51.84    2.89 
   5  -7  -2    1.52    0.50 
   5  -7  -2    2.18    0.79 
  -5  -7   2    0.25    0.56 
  -4  -7   2   16.92    1.17 
   4  -7  -2   15.59    1.49 
   4  -7  -2   17.32    1.13 
   3  -7  -2   41.66    1.93 
  -3  -7   2   40.87    1.96 
   3  -7  -2   42.30    2.31 
  -2  -7   2    4.75    0.67 
   2  -7  -2    5.49    0.73 
   2  -7  -2    3.92    0.81 
   1  -7  -2   94.97    3.98 
  -1  -7   2   87.34    3.44 
   1  -7  -2   95.15    3.59 
   0  -7  -2   75.57    3.37 
   0  -7   2   77.75    2.97 
   0  -7  -2   79.37    3.10 
   1  -7   2  105.12    5.32 
   1  -7   2  112.24    4.06 
  -1  -7  -2  119.26    4.25 
   1  -7   2  116.34    4.76 
   2  -7   2    0.28    0.59 
   2  -7   2   -0.12    0.68 
  -2  -7  -2   -0.01    0.45 
  -3  -7  -2   14.97    1.20 
   3  -7   2   14.95    1.46 
   3  -7   2   14.95    1.77 
  -4  -7  -2    0.40    0.47 
  -4  -7  -2    0.57    0.47 
   4  -7   2   -0.67    0.86 
   4  -7   2    0.51    0.60 
  -5  -7  -2   43.38    2.04 
   5  -7   2   41.47    2.48 
   5  -7   2   48.23    3.16 
   6  -7   2   69.67    3.83 
   6  -7   2   72.63    4.16 
  -6  -7  -2   72.01    3.38 
  -6  -7  -2   73.55    3.90 
  -6   7  -2   62.32    3.90 
   7  -7   2    0.44    1.06 
   7  -7   2   -0.47    0.68 
  -7   7  -2    1.82    0.90 
   8  -7   2   11.04    1.72 
   8  -7   2    8.14    1.11 
  -8   7  -2    7.21    1.10 
   9  -7   2    6.28    0.95 
   9  -7   2    6.75    1.42 
  -9   7  -2    7.94    0.87 
  10  -7   2    0.34    0.52 
  11  -7   2   16.97    1.13 
 -11   7  -2   15.69    1.06 
  12  -8  -2   37.89    1.90 
  11  -8  -2   11.14    1.04 
  10  -8  -2    0.86    0.62 
 -10  -8   2    1.53    0.51 
 -10   8   2    2.63    0.71 
  -9  -8   2    2.51    0.71 
   9  -8  -2    2.37    0.79 
  -9  -8   2    2.97    0.81 
  -9   8   2    1.90    0.91 
   8  -8  -2   12.71    1.36 
  -8  -8   2   10.01    1.06 
  -8  -8   2   12.08    1.30 
  -8   8   2   11.74    1.54 
  -7  -8   2    3.80    0.82 
   7  -8  -2    3.05    0.92 
  -7  -8   2    4.98    0.96 
  -7  -8   2    4.16    0.93 
  -7   8   2    3.46    1.20 
  -6  -8   2   91.75    4.81 
  -6  -8   2   90.60    4.46 
   6  -8  -2   92.15    4.81 
  -6  -8   2   96.07    3.83 
  -6  -8   2  101.73    4.94 
  -5  -8   2  109.15    4.44 
   5  -8  -2  130.61    5.97 
   5  -8  -2  117.00    5.14 
  -5  -8   2  109.64    4.78 
  -5  -8   2  116.64    5.35 
  -4  -8   2   40.43    2.05 
   4  -8  -2   39.83    2.41 
   4  -8  -2   41.27    1.99 
   3  -8  -2    0.46    0.47 
   3  -8  -2    1.36    0.73 
  -3  -8   2    0.60    0.53 
  -2  -8   2    0.30    0.47 
   2  -8  -2    0.50    0.50 
   2  -8  -2   -1.37    0.61 
   1  -8  -2  122.61    4.99 
  -1  -8   2  118.30    4.36 
   1  -8  -2  111.03    4.42 
   0  -8   2  140.19    5.00 
   0  -8  -2  135.61    5.73 
   0  -8  -2  141.20    5.13 
  -1  -8  -2    1.35    0.58 
  -1  -8  -2   -0.26    0.41 
   1  -8   2    0.22    0.39 
  -2  -8  -2    1.65    0.61 
  -2  -8  -2    1.06    0.52 
   2  -8   2    1.41    0.82 
  -3  -8  -2   13.78    1.09 
   3  -8   2   12.39    1.74 
  -3  -8  -2   13.27    1.20 
   3  -8   2   13.62    1.47 
   4  -8   2   11.64    1.47 
   4  -8   2   11.50    1.35 
   4  -8   2   14.08    1.85 
  -4  -8  -2   12.39    1.18 
  -5  -8  -2    3.97    0.95 
  -5  -8  -2    3.95    0.80 
   5  -8   2    2.35    1.14 
   5  -8   2    3.25    0.85 
  -6  -8  -2   71.11    3.56 
   6  -8   2   74.93    4.37 
  -6  -8  -2   78.10    4.12 
   6  -8   2   75.85    3.96 
  -6   8  -2   68.37    4.12 
   7  -8   2   92.03    4.84 
  -7  -8  -2  103.26    4.99 
  -7  -8  -2   95.00    4.39 
   7  -8   2   98.26    5.19 
  -7   8  -2   88.38    4.83 
   8  -8   2   28.66    1.96 
  -8   8  -2   25.34    1.99 
   9  -8   2   11.65    1.14 
  -9   8  -2   12.54    1.12 
  10  -8   2    7.98    0.82 
 -11   8  -2    1.89    0.42 
  11  -9  -2    4.54    0.55 
 -10  -9   2   12.20    0.98 
  10  -9  -2   13.16    1.10 
 -10   9   2   13.86    1.08 
   9  -9  -2    4.48    0.79 
  -9  -9   2    6.17    0.79 
  -9   9   2    4.64    0.97 
  -8  -9   2    7.39    0.96 
  -8  -9   2    5.65    0.93 
   8  -9  -2    5.19    0.92 
  -8  -9   2    6.33    0.94 
  -8   9   2    4.61    1.11 
  -7  -9   2   40.79    2.52 
   7  -9  -2   42.73    2.53 
  -7  -9   2   43.53    2.52 
  -7  -9   2   32.12    2.22 
  -7   9   2   29.95    2.87 
  -6  -9   2   52.18    2.88 
  -6  -9   2   55.62    3.13 
   6  -9  -2   50.59    3.05 
  -6  -9   2   54.61    3.17 
  -5  -9   2    0.67    0.72 
   5  -9  -2    1.28    0.66 
  -5  -9   2    0.78    0.78 
  -5  -9   2    1.63    0.40 
  -5  -9   2    0.33    0.70 
  -4  -9   2    9.97    1.16 
  -4  -9   2   10.70    0.92 
  -4  -9   2   11.09    1.35 
   4  -9  -2   10.99    1.31 
  -4  -9   2    9.27    1.12 
   3  -9  -2   28.46    1.68 
  -3  -9   2   25.89    1.86 
   3  -9  -2   23.14    1.91 
  -3  -9   2   25.53    1.90 
  -3  -9   2   25.95    1.77 
  -3  -9   2   27.37    1.53 
   2  -9  -2    7.01    1.19 
   2  -9  -2    9.46    1.08 
  -2  -9   2    7.17    0.95 
  -1  -9   2    9.77    1.00 
   1  -9  -2    9.00    1.05 
   0  -9  -2   36.26    2.06 
   0  -9   2   41.49    2.00 
  -1  -9  -2   27.79    1.62 
  -1  -9  -2   26.32    1.72 
  -2  -9  -2   91.18    4.18 
  -2  -9  -2   96.12    4.15 
   2  -9   2   96.84    5.00 
  -2  -9  -2   98.47    4.55 
  -2  -9  -2  102.82    3.97 
  -3  -9  -2   16.13    1.23 
  -3  -9  -2   15.51    1.01 
  -3  -9  -2   15.63    1.54 
   3  -9   2   15.87    1.58 
  -3  -9  -2   12.87    1.28 
  -4  -9  -2    5.25    0.46 
   4  -9   2    3.44    0.91 
  -4  -9  -2    4.08    1.01 
  -4  -9  -2    6.46    1.00 
  -5  -9  -2   68.91    4.14 
   5  -9   2   79.21    4.11 
  -5  -9  -2   79.18    3.76 
  -6  -9  -2   41.44    2.62 
  -6  -9  -2   38.30    2.26 
   6  -9   2   38.63    2.54 
  -6   9  -2   42.19    2.88 
   7  -9   2    1.14    0.72 
  -7  -9  -2    0.02    0.64 
  -7  -9  -2    0.58    0.59 
  -7   9  -2    0.06    0.79 
   8  -9   2    2.45    0.70 
  -8  -9  -2    3.35    0.78 
  -8   9  -2    2.81    0.81 
   9  -9   2   11.35    1.13 
  -9   9  -2   13.68    0.99 
  10  -9   2   -0.04    0.38 
 -10   9  -2    0.25    0.40 
  10 -10  -2    4.55    0.59 
 -10 -10   2    4.08    0.47 
  -9 -10   2    0.02    0.44 
   9 -10  -2    0.61    0.49 
  -9  10   2    0.87    0.63 
  -8 -10   2    5.85    0.93 
   8 -10  -2    7.39    0.96 
  -8 -10   2    6.98    0.94 
  -8 -10   2    7.48    0.95 
  -8  10   2    5.30    1.11 
  -7 -10   2    3.69    0.91 
  -7 -10   2    2.22    0.73 
  -7 -10   2    3.74    0.88 
   7 -10  -2    3.40    0.78 
  -6 -10   2   -0.05    0.74 
   6 -10  -2    0.21    0.68 
  -6 -10   2   -0.21    0.65 
  -6 -10   2    0.31    0.75 
  -5 -10   2    6.09    1.09 
  -5 -10   2    4.63    0.52 
  -5 -10   2    4.99    0.98 
  -5 -10   2    4.76    1.00 
   5 -10  -2    3.16    0.84 
  -4 -10   2   51.03    2.83 
  -4 -10   2   53.07    2.44 
   4 -10  -2   54.59    3.04 
  -4 -10   2   50.77    3.08 
   4 -10  -2   47.69    2.76 
  -4 -10   2   52.46    3.08 
   3 -10  -2   36.94    2.37 
  -3 -10   2   38.59    2.50 
  -3 -10   2   35.68    2.23 
  -3 -10   2   35.22    1.95 
   3 -10  -2   37.06    2.20 
  -3 -10   2   37.13    2.40 
  -2 -10   2   25.78    1.89 
  -2 -10   2   26.58    2.02 
  -2 -10   2   26.80    1.75 
   2 -10  -2   25.09    1.69 
  -2 -10   2   28.20    1.60 
   2 -10  -2   22.07    1.60 
  -2 -10   2   24.76    1.40 
   2 -10  -2   25.18    1.87 
   1 -10  -2   18.55    1.41 
   1 -10  -2   16.49    1.28 
   1 -10  -2   17.04    1.57 
  -1 -10   2   16.95    1.39 
  -1 -10   2   16.78    1.47 
  -1 -10   2   17.65    1.28 
   1 -10  -2   16.45    1.28 
  -1 -10   2   16.09    1.29 
  -1 -10   2   16.46    1.63 
   0 -10  -2    0.23    0.45 
   0 -10   2    1.46    0.68 
   0 -10  -2    0.21    0.63 
   0 -10  -2    1.00    0.65 
   0 -10   2   -0.71    0.54 
   0 -10   2    0.04    0.73 
   0 -10   2   -0.21    0.58 
   0 -10  -2   -0.07    0.52 
   1 -10   2    4.10    0.98 
  -1 -10  -2    4.22    0.41 
  -1 -10  -2    4.49    0.85 
   1 -10   2    5.24    0.90 
  -1 -10  -2    4.20    0.69 
  -1 -10  -2    5.58    0.89 
   2 -10   2   35.71    2.17 
   2 -10   2   34.52    2.38 
  -2 -10  -2   32.35    2.08 
  -2 -10  -2   36.45    2.22 
  -2 -10  -2   30.29    1.75 
   3 -10   2    6.80    1.01 
  -3 -10  -2    8.17    0.72 
  -3 -10  -2    8.41    1.10 
   3 -10   2    8.06    1.23 
  -3 -10  -2    7.36    0.88 
  -3 -10  -2    8.04    1.12 
   4 -10   2   30.11    2.19 
  -4 -10  -2   31.04    1.39 
  -4 -10  -2   32.33    2.06 
  -4 -10  -2   33.36    2.25 
  -5 -10  -2    3.01    0.83 
   5 -10   2    2.03    0.86 
  -5 -10  -2    3.48    0.91 
  -6 -10  -2    5.86    0.97 
  -6 -10  -2    5.04    0.84 
   6 -10   2    6.29    0.99 
  -6  10  -2    6.78    1.22 
  -7 -10  -2    0.22    0.58 
  -7 -10  -2    0.78    0.55 
   7 -10   2    0.34    0.61 
  -7  10  -2    1.18    0.79 
   8 -10   2    3.16    0.63 
  -8 -10  -2    2.03    0.57 
  -8 -10  -2    3.79    0.58 
  -8  10  -2    3.22    0.72 
   9 -10   2   -0.05    0.36 
  -9  10  -2    0.94    0.49 
  -9 -11   2   59.59    2.70 
   9 -11  -2   61.77    2.93 
  -9  11   2   57.38    2.84 
   8 -11  -2    0.42    0.50 
  -8 -11   2    0.07    0.48 
  -8 -11   2    0.35    0.47 
  -8  11   2    0.12    0.58 
  -7 -11   2    1.49    0.68 
  -7 -11   2    0.78    0.60 
   7 -11  -2    1.40    0.60 
  -7 -11   2    1.10    0.63 
  -7  11   2    1.32    0.89 
  -6 -11   2   30.24    2.06 
  -6 -11   2   31.05    1.97 
   6 -11  -2   30.74    1.98 
  -6 -11   2   31.59    2.12 
   6 -11  -2   28.09    1.82 
  -5 -11   2   -0.46    0.68 
  -5 -11   2   -0.06    0.24 
  -5 -11   2    0.57    0.71 
   5 -11  -2   -0.18    0.53 
  -5 -11   2    0.12    0.68 
   5 -11  -2    0.30    0.66 
  -4 -11   2    0.17    0.67 
   4 -11  -2    0.17    0.59 
   4 -11  -2    0.28    0.62 
  -4 -11   2    0.04    0.42 
  -4 -11   2   -0.05    0.68 
  -4 -11   2    0.64    0.72 
   3 -11  -2   25.70    1.88 
  -3 -11   2   26.10    1.57 
  -3 -11   2   24.55    1.80 
   3 -11  -2   26.70    1.71 
  -3 -11   2   26.70    1.94 
  -3 -11   2   22.70    2.01 
   2 -11  -2   16.29    1.28 
  -2 -11   2   14.70    1.51 
   2 -11  -2   10.99    1.25 
  -2 -11   2   14.78    1.46 
   2 -11  -2   15.89    1.26 
  -2 -11   2   16.09    1.28 
  -2 -11   2   17.38    1.38 
   2 -11  -2   15.02    1.25 
   1 -11  -2    0.95    0.53 
  -1 -11   2    0.98    0.48 
   1 -11  -2    0.79    0.58 
  -1 -11   2    1.27    0.76 
  -1 -11   2    0.93    0.60 
   1 -11  -2    0.73    0.55 
  -1 -11   2    2.43    0.77 
  -1 -11   2    0.21    0.59 
   0 -11   2    0.46    0.58 
   0 -11  -2    0.37    0.37 
   0 -11  -2    0.09    0.54 
   0 -11  -2    0.88    0.57 
   0 -11   2    0.21    0.59 
   0 -11  -2    0.63    0.63 
   0 -11   2    0.57    0.75 
   0 -11   2   -0.30    0.59 
  -1 -11  -2   22.11    1.42 
   1 -11   2   22.03    1.64 
   1 -11   2   23.37    1.93 
  -1 -11  -2   24.17    1.74 
  -1 -11  -2   22.59    1.67 
   2 -11   2    9.95    1.11 
  -2 -11  -2   11.28    0.91 
  -2 -11  -2   11.34    1.19 
   2 -11   2    9.42    1.23 
  -2 -11  -2    9.95    1.12 
   3 -11   2   20.25    1.67 
  -3 -11  -2   21.15    1.20 
   3 -11   2   22.77    1.86 
  -3 -11  -2   22.18    1.69 
  -3 -11  -2   23.07    1.75 
  -4 -11  -2   15.46    1.46 
   4 -11   2   15.07    1.37 
  -4 -11  -2   14.58    1.41 
   4 -11   2   15.90    1.58 
   5 -11   2   12.39    1.25 
  -5 -11  -2    7.09    0.97 
  -5 -11  -2    9.90    1.15 
  -6 -11  -2    2.32    0.65 
   6 -11   2    2.21    0.68 
  -6 -11  -2    2.41    0.69 
  -6  11  -2    2.42    0.96 
  -7 -11  -2    3.26    0.64 
  -7 -11  -2    2.47    0.54 
   7 -11   2    2.29    0.60 
  -7  11  -2    2.47    0.71 
   8 -11   2   13.01    0.92 
  -8 -11  -2    8.80    0.83 
  -8  11  -2   12.17    0.93 
   8 -12  -2    6.07    0.61 
   8 -12  -2    6.79    0.60 
  -8 -12   2    5.25    0.56 
  -8  12   2    6.78    0.73 
   7 -12  -2   13.34    0.96 
  -7 -12   2   11.62    1.05 
  -7 -12   2   14.73    1.17 
   7 -12  -2   14.57    1.06 
  -7  12   2   15.52    1.39 
  -6 -12   2    1.71    0.62 
  -6 -12   2    4.46    0.74 
   6 -12  -2    4.34    0.73 
  -6 -12   2    3.82    0.75 
   6 -12  -2    3.21    0.59 
  -5 -12   2    7.06    0.98 
   5 -12  -2    5.80    0.82 
   5 -12  -2    5.04    0.68 
  -5 -12   2    5.83    0.84 
  -5 -12   2    5.53    0.89 
  -4 -12   2    0.15    0.66 
   4 -12  -2    0.49    0.56 
  -4 -12   2    0.12    0.33 
   4 -12  -2    1.34    0.53 
  -4 -12   2    0.26    0.59 
  -4 -12   2    1.15    0.69 
   3 -12  -2   21.95    1.58 
  -3 -12   2   21.05    1.51 
  -3 -12   2   20.41    1.30 
   3 -12  -2   19.64    1.35 
  -3 -12   2   19.51    1.73 
  -3 -12   2   19.11    1.62 
  -2 -12   2    3.19    0.71 
   2 -12  -2    2.22    0.56 
  -2 -12   2    2.82    0.85 
   2 -12  -2    3.49    0.67 
  -2 -12   2    2.94    0.66 
  -2 -12   2    3.00    0.75 
   2 -12  -2    2.88    0.68 
  -1 -12   2    0.37    0.55 
   1 -12  -2   -0.23    0.49 
  -1 -12   2   -0.06    0.57 
   1 -12  -2   -0.08    0.50 
  -1 -12   2   -0.34    0.56 
   1 -12  -2   -0.13    0.35 
  -1 -12   2    0.05    0.65 
   0 -12  -2   27.08    1.73 
   0 -12   2   26.81    1.73 
   0 -12   2   27.81    1.82 
   0 -12  -2   29.34    1.64 
   0 -12   2   24.96    1.53 
   0 -12   2   29.00    2.03 
   0 -12  -2   29.23    1.81 
   1 -12   2    4.90    0.92 
  -1 -12  -2    3.18    0.71 
   1 -12   2    2.53    0.72 
  -1 -12  -2    2.70    0.65 
   1 -12   2    3.10    0.64 
  -1 -12  -2    3.08    0.60 
  -2 -12  -2    9.87    0.84 
   2 -12   2   11.40    1.24 
  -2 -12  -2    8.40    0.96 
  -2 -12  -2    8.01    0.98 
   2 -12   2    9.22    0.94 
   3 -12   2    1.16    0.68 
  -3 -12  -2    0.79    0.26 
   3 -12   2    0.76    0.57 
  -3 -12  -2    0.87    0.62 
  -3 -12  -2    0.09    0.56 
  -4 -12  -2   19.52    1.52 
   4 -12   2   22.98    1.68 
  -4 -12  -2   20.71    1.58 
   4 -12   2   20.38    1.39 
  -5 -12  -2    0.21    0.51 
   5 -12   2    0.01    0.44 
   5 -12   2    0.11    0.52 
  -5 -12  -2    0.12    0.49 
   6 -12   2    5.24    0.67 
   6 -12   2    4.84    0.61 
  -6 -12  -2    5.94    0.71 
  -6 -12  -2    4.57    0.61 
  -6  12  -2    7.50    0.94 
   7 -12   2   32.44    1.70 
  -7 -12  -2   27.38    1.69 
  -7 -12  -2   32.13    1.54 
   7 -12   2   33.00    1.68 
  -7  12  -2   36.54    1.78 
  -6 -13   2    8.33    0.76 
   6 -13  -2    9.08    0.72 
   6 -13  -2    9.29    0.68 
  -6 -13   2    9.46    0.85 
   5 -13  -2   20.97    1.27 
  -5 -13   2   22.66    1.30 
  -5 -13   2   15.76    1.34 
   5 -13  -2   23.03    1.18 
   4 -13  -2   -0.36    0.32 
  -4 -13   2    0.11    0.47 
  -4 -13   2   -0.01    0.42 
  -4 -13   2    0.63    0.51 
   4 -13  -2    0.10    0.40 
  -3 -13   2    1.42    0.61 
   3 -13  -2    0.82    0.46 
  -3 -13   2    1.60    0.54 
  -3 -13   2    0.69    0.34 
  -3 -13   2    1.28    0.48 
   3 -13  -2    0.69    0.34 
   3 -13  -2    1.15    0.47 
  -2 -13   2    1.40    0.55 
  -2 -13   2    0.71    0.44 
  -2 -13   2    1.92    0.64 
   2 -13  -2    0.86    0.47 
  -2 -13   2    1.18    0.47 
  -1 -13   2   16.17    1.44 
  -1 -13   2   15.09    1.25 
   1 -13  -2   17.72    1.18 
   1 -13  -2   16.89    1.14 
  -1 -13   2   19.88    1.23 
   0 -13   2    6.72    0.78 
   0 -13  -2    9.07    0.83 
   0 -13  -2    8.27    0.73 
   0 -13   2    5.71    0.86 
   1 -13   2   26.46    1.74 
  -1 -13  -2   24.98    1.54 
  -1 -13  -2   25.86    1.32 
   1 -13   2   26.07    1.52 
  -1 -13  -2   24.04    1.57 
   1 -13   2   25.16    1.27 
   2 -13   2    3.45    0.62 
  -2 -13  -2    3.88    0.64 
   2 -13   2    4.51    0.57 
  -2 -13  -2    4.75    0.41 
  -2 -13  -2    6.44    0.73 
   2 -13   2    4.28    0.72 
   3 -13   2    0.93    0.42 
  -3 -13  -2    0.87    0.48 
  -3 -13  -2    1.18    0.47 
   3 -13   2    0.91    0.54 
   4 -13   2    1.32    0.42 
  -4 -13  -2    1.38    0.47 
  -4 -13  -2    1.62    0.49 
   4 -13   2    2.20    0.52 
  -5 -13  -2   -0.01    0.37 
   5 -13   2    0.04    0.35 
  -5 -13  -2    0.05    0.31 
   5 -13   2   -0.04    0.31 
   3 -14  -2    3.43    0.42 
  -3 -14   2    3.18    0.44 
   2 -14  -2    1.20    0.35 
  -2 -14   2    1.24    0.25 
  -2 -14   2    2.08    0.47 
  -1 -14   2   -0.12    0.29 
  -1 -14   2    0.77    0.43 
   1 -14  -2    0.63    0.31 
   0 -14   2   26.88    1.30 
   0 -14  -2   25.03    1.20 
   0 -14   2   23.88    1.47 
   0 -14  -2   24.97    1.30 
   1 -14   2    0.66    0.33 
  -1 -14  -2   -0.22    0.31 
   1 -14   2    0.29    0.40 
  -2 -14  -2    2.76    0.42 
   2 -14   2    4.66    0.57 
   2 -14   2    3.28    0.43 
  -2 -14  -2    3.67    0.46 
  -3 -14  -2    1.91    0.37 
   3 -14   2    2.57    0.42 
  -3 -14  -2    2.44    0.37 
 -14   0   3   -0.24    0.71 
 -13   0   3    1.07    1.13 
 -13   0   3    0.22    0.65 
 -12   0   3    0.55    0.80 
 -12   0   3    0.36    1.33 
 -11   0   3    0.23    0.76 
 -11   0   3    0.15    0.92 
 -11   0   3   -0.88    1.34 
 -10   0   3   -0.02    1.38 
 -10   0   3    0.91    0.91 
 -10   0   3    0.02    0.72 
   9   0  -3    0.90    0.64 
   8   0  -3    0.18    0.57 
   8   0  -3   -0.23    0.40 
   7   0  -3    0.66    0.38 
   6   0  -3   -0.20    0.31 
   5   0  -3    0.02    0.31 
   4   0  -3   -0.18    0.29 
   3   0  -3    0.29    0.28 
   2   0  -3    0.11    0.23 
   1   0  -3    0.02    0.19 
   0   0  -3    0.11    0.16 
  -1   0  -3    0.07    0.10 
  -2   0  -3    0.06    0.35 
  -2   0  -3   -0.17    0.28 
   2   0   3   -0.42    0.16 
  -3   0  -3    0.44    0.39 
  -3   0  -3    0.03    0.28 
   3   0   3   -0.13    0.22 
   4   0   3   -0.02    0.27 
  -4   0  -3   -0.03    0.44 
  -5   0  -3   -0.27    0.45 
  -6   0  -3    0.40    0.53 
  -7   0  -3    0.00    0.54 
  -8   0  -3    0.25    0.59 
  -9   0  -3   -0.08    0.21 
  -9   0  -3   -0.57    1.14 
  -9   0  -3    0.58    0.64 
 -10   0  -3   -0.31    0.60 
 -10   0  -3   -0.12    1.24 
 -11   0  -3    0.69    1.11 
 -12   0  -3   -0.26    0.87 
 -13   0  -3   -0.27    0.52 
 -14  -1   3    0.40    0.70 
 -14   1   3   -0.32    0.68 
 -13  -1   3    0.77    1.07 
 -13  -1   3    0.66    0.70 
 -13   1   3   -0.79    1.07 
 -12  -1   3   -0.10    0.77 
 -12  -1   3    0.69    1.26 
 -12   1   3    0.99    0.87 
 -12   1   3    0.72    1.36 
 -11  -1   3    7.79    1.80 
 -11  -1   3    7.85    1.28 
 -11  -1   3    6.08    1.06 
 -11   1   3    7.07    1.29 
 -11   1   3    6.88    1.90 
 -11   1   3    6.45    1.26 
 -10  -1   3   11.21    1.47 
 -10  -1   3   10.79    2.04 
 -10   1   3   10.29    1.39 
 -10   1   3   10.84    1.97 
 -10   1   3   10.33    1.36 
   9  -1  -3   18.34    1.70 
   9   1  -3   19.77    1.74 
   8  -1  -3   47.68    2.16 
   8  -1  -3   50.18    2.59 
   8   1  -3   51.44    2.25 
   7  -1  -3   10.44    1.13 
   7  -1  -3   10.04    0.86 
   7   1  -3   10.62    0.93 
   6  -1  -3   33.54    1.55 
   6  -1  -3   35.85    1.82 
   6   1  -3   33.88    1.57 
   5  -1  -3    8.54    0.72 
   5   1  -3    7.75    0.69 
   4  -1  -3    2.02    0.39 
   4   1  -3    2.04    0.40 
   3  -1  -3    1.52    0.34 
   3   1  -3    1.60    0.35 
   2  -1  -3   65.76    2.51 
   2  -1  -3   65.40    2.29 
   2   1  -3   64.22    2.27 
   1  -1  -3   20.32    0.90 
   1  -1  -3   21.14    0.87 
   1   1  -3   20.00    0.83 
   0  -1  -3    1.44    0.16 
   0  -1  -3    0.86    0.25 
   0   1  -3    1.22    0.19 
  -1  -1  -3  189.09    6.65 
   1  -1   3  179.41    6.44 
  -1  -1  -3  178.02    5.83 
  -2  -1  -3   15.64    0.78 
  -2  -1  -3   16.35    0.89 
   2  -1   3   13.20    0.73 
  -2  -1  -3   14.41    0.58 
  -2   1  -3   14.71    1.01 
  -2   1  -3   12.40    0.79 
  -3  -1  -3   21.88    1.09 
  -3  -1  -3   21.86    0.83 
   3  -1   3   21.65    1.09 
  -3   1  -3   22.38    1.35 
  -3   1  -3   25.32    1.13 
  -4  -1  -3    2.62    0.45 
   4  -1   3    2.54    0.45 
  -4   1  -3    1.70    0.59 
  -5  -1  -3    2.76    0.51 
  -5   1  -3    1.57    0.64 
  -6  -1  -3   11.93    1.01 
  -6   1  -3   13.36    1.29 
  -7  -1  -3   -0.25    0.46 
  -7   1  -3    0.23    0.66 
  -8  -1  -3    3.35    1.46 
  -8  -1  -3    3.09    0.71 
  -8   1  -3    2.99    1.39 
  -8   1  -3    3.43    0.91 
  -9  -1  -3   46.77    3.52 
  -9  -1  -3   45.72    2.35 
  -9   1  -3   43.32    2.60 
  -9   1  -3   45.16    3.52 
  -9   1  -3   41.25    2.07 
 -10  -1  -3    5.64    0.88 
 -10  -1  -3    7.29    1.64 
 -10   1  -3    3.24    0.86 
 -10   1  -3    5.23    1.63 
 -11  -1  -3    0.44    1.05 
 -11   1  -3    1.54    1.23 
 -12  -1  -3    5.31    1.13 
 -12   1  -3    2.76    1.03 
 -13  -1  -3    0.93    0.57 
 -13   1  -3    1.24    0.61 
 -14  -2   3    7.19    0.99 
 -14   2   3    5.52    0.99 
 -13  -2   3    1.13    1.01 
 -13  -2   3    1.04    0.68 
 -13   2   3    2.43    1.16 
 -12  -2   3    8.13    1.18 
 -12  -2   3   10.74    1.80 
 -12   2   3   10.75    1.92 
 -11  -2   3   17.35    2.38 
 -11  -2   3   17.80    1.81 
 -11  -2   3   14.75    1.43 
 -11   2   3   14.88    1.58 
 -11   2   3   17.00    1.91 
 -11   2   3   16.33    2.34 
 -10  -2   3   33.23    2.53 
 -10  -2   3   34.20    3.21 
 -10   2   3   38.47    2.55 
 -10   2   3   39.63    3.31 
 -10   2   3   41.60    2.66 
   9  -2  -3   10.91    1.31 
  -9   2   3   11.63    1.43 
   8  -2  -3   21.92    1.60 
  -8   2   3   22.10    1.74 
   8   2  -3   17.82    1.39 
   7  -2  -3    0.28    0.59 
   7  -2  -3    0.05    0.33 
   7   2  -3    0.48    0.41 
   6  -2  -3    3.93    0.71 
   6  -2  -3    4.53    0.59 
   6   2  -3    4.06    0.59 
   5  -2  -3   45.33    1.89 
   5  -2  -3   47.21    2.21 
   5   2  -3   48.38    1.95 
   4  -2  -3   32.66    1.61 
   4  -2  -3   32.20    1.40 
  -3  -2   3  580.74   18.36 
   3  -2  -3  572.59   20.43 
   3  -2  -3  579.53   18.44 
  -2  -2   3   59.23    2.10 
   2  -2  -3   61.04    2.21 
   2  -2  -3   62.48    2.45 
  -1  -2   3   24.27    0.94 
   1  -2  -3   23.76    1.12 
   1  -2  -3   25.49    1.14 
   1  -2  -3   26.39    1.08 
   0  -2   3  174.66    5.67 
   0  -2  -3  178.13    6.48 
   0  -2   3  174.91    6.33 
   0  -2  -3  175.10    6.30 
   0  -2  -3  183.38    5.80 
  -1  -2  -3    0.89    0.26 
   1  -2   3    1.35    0.15 
   1  -2   3    0.90    0.29 
  -1  -2  -3    1.39    0.27 
  -1   2  -3    0.64    0.34 
   2  -2   3   23.58    1.12 
  -2  -2  -3   24.47    0.93 
  -2  -2  -3   22.99    1.02 
  -2   2  -3   21.49    1.39 
  -2   2  -3   22.60    1.16 
   3  -2   3   45.03    1.98 
  -3  -2  -3   50.40    1.85 
  -3  -2  -3   45.37    1.65 
  -3   2  -3   42.15    2.28 
   4  -2   3   73.89    3.06 
  -4  -2  -3   78.37    2.94 
  -4   2  -3   72.32    3.43 
   5  -2   3    3.75    0.61 
  -5  -2  -3    3.33    0.45 
  -5   2  -3    4.58    0.90 
  -6  -2  -3   34.82    1.65 
  -6   2  -3   34.26    2.15 
  -7  -2  -3    2.18    0.51 
  -7   2  -3    1.68    0.82 
  -8  -2  -3   14.90    2.07 
  -8  -2  -3   16.51    1.16 
  -8   2  -3   17.26    2.25 
  -8   2  -3   15.46    1.66 
  -9  -2  -3   11.12    1.03 
  -9  -2  -3    8.87    1.71 
  -9   2  -3   12.72    2.03 
  -9   2  -3   12.37    1.52 
 -10  -2  -3   63.88    4.24 
 -10   2  -3   61.35    4.35 
 -10   2  -3   65.39    2.84 
 -11  -2  -3   13.23    1.72 
 -11   2  -3   20.03    2.22 
 -12  -2  -3    1.14    0.81 
 -12   2  -3    2.19    0.93 
 -13   2  -3    0.95    0.56 
  14  -3  -3    8.01    0.75 
 -14   3   3    9.32    1.03 
 -13  -3   3    6.61    0.90 
 -13  -3   3    1.94    0.95 
 -13   3   3    3.92    1.13 
 -12  -3   3    9.28    1.22 
 -12  -3   3    7.64    1.55 
 -12   3   3    9.52    1.80 
 -11  -3   3    4.42    1.04 
 -11  -3   3    3.61    1.47 
 -11  -3   3    3.41    0.86 
 -11   3   3    4.72    1.58 
 -11   3   3    4.91    1.11 
 -10  -3   3   19.85    1.88 
 -10  -3   3   18.81    2.48 
 -10   3   3   17.49    1.93 
 -10   3   3   16.24    1.77 
 -10   3   3   20.27    2.45 
  -9  -3   3  186.24    9.29 
   9  -3  -3  208.47    8.08 
  -9   3   3  195.62   10.89 
  -9   3   3  193.20    8.81 
   9   3  -3  187.47    7.15 
  -9   3   3  216.19    9.46 
  -9   3   3  209.22    8.52 
   8  -3  -3    4.33    0.95 
  -8   3   3    3.74    1.06 
   8   3  -3    3.86    0.77 
   7  -3  -3    8.90    0.83 
   7  -3  -3    8.31    1.07 
  -7   3   3    6.28    1.08 
   7   3  -3    7.04    0.84 
   6  -3  -3    0.62    0.37 
   6  -3  -3    0.81    0.55 
   6   3  -3    0.64    0.44 
  -6   3   3    0.13    0.60 
   5  -3  -3   25.97    1.51 
   5  -3  -3   23.03    1.21 
  -5  -3   3   23.79    1.15 
  -4  -3   3  310.86    9.92 
   4  -3  -3  309.03   11.16 
   4  -3  -3  296.62    9.99 
   3  -3  -3    6.92    0.64 
   3  -3  -3    7.52    0.75 
  -3  -3   3    7.75    0.56 
   2  -3  -3  436.11   15.61 
  -2  -3   3  453.05   14.01 
   2  -3  -3  425.87   14.09 
   1  -3  -3    9.56    0.70 
   1  -3  -3   10.39    0.73 
  -1  -3   3   10.84    0.57 
   0  -3   3    2.07    0.27 
   0  -3  -3    2.01    0.36 
   0  -3  -3    2.41    0.40 
   0  -3   3    2.29    0.37 
   1  -3   3    2.49    0.44 
  -1  -3  -3    1.58    0.32 
   1  -3   3    2.18    0.25 
  -2  -3  -3   60.51    2.11 
   2  -3   3   61.79    2.44 
  -2  -3  -3   55.01    2.28 
  -2   3  -3   59.80    2.43 
  -2   3  -3   54.41    2.70 
   3  -3   3  316.75   11.17 
  -3  -3  -3  316.10    9.94 
  -3  -3  -3  296.24   11.32 
  -3   3  -3  306.27   11.90 
  -4  -3  -3   48.78    1.84 
   4  -3   3   48.59    2.24 
  -4  -3  -3   48.05    1.93 
  -4   3  -3   54.04    2.69 
   5  -3   3   62.97    2.92 
  -5  -3  -3   72.12    2.64 
  -5   3  -3   64.75    3.35 
  -6  -3  -3    0.91    0.29 
  -6   3  -3    2.08    0.84 
  -7  -3  -3    0.20    0.49 
  -7  -3  -3   -0.02    0.29 
  -7   3  -3   -0.34    0.73 
  -8  -3  -3    1.56    1.22 
  -8  -3  -3    2.37    0.45 
  -8   3  -3    1.48    1.29 
  -8   3  -3    2.36    0.97 
  -9  -3  -3   11.99    1.82 
  -9   3  -3    9.57    1.76 
  -9   3  -3    8.65    1.36 
 -10  -3  -3   94.54    5.60 
 -10   3  -3   91.43    4.08 
 -10   3  -3   95.77    5.75 
 -11  -3  -3   13.47    1.61 
 -11   3  -3   12.01    1.63 
 -12   3  -3    1.23    0.73 
 -13  -4   3    9.84    0.97 
 -13   4   3    7.76    1.15 
 -12  -4   3   -0.28    0.65 
 -12   4   3    0.32    1.03 
 -11  -4   3    2.05    0.89 
 -11   4   3    3.22    1.43 
 -10  -4   3   42.76    2.90 
 -10   4   3   48.78    3.70 
 -10   4   3   48.87    2.50 
 -10   4   3   53.28    3.25 
  -9  -4   3   29.04    2.15 
  -9   4   3   32.70    2.28 
  -9   4   3   27.55    2.77 
  -9   4   3   29.34    2.42 
  -9   4   3   31.19    2.10 
   8  -4  -3  138.94    5.77 
   8   4  -3  131.22    5.11 
  -8   4   3  135.50    6.15 
   7  -4  -3   12.81    1.02 
   7  -4  -3   16.60    1.53 
   7   4  -3   13.97    1.21 
  -7   4   3   12.90    1.56 
   6  -4  -3    9.38    1.10 
   6  -4  -3   10.81    0.88 
  -6   4   3    8.63    1.28 
   5  -4  -3    1.75    0.64 
   5  -4  -3    0.55    0.38 
  -5  -4   3    0.82    0.38 
  -5   4   3    2.09    0.80 
   4  -4  -3   30.25    1.39 
   4  -4  -3   30.89    1.66 
  -4  -4   3   26.09    1.29 
  -3  -4   3  949.05   30.83 
  -3  -4   3  945.16   38.65 
   3  -4  -3 1000.00   34.30 
   3  -4  -3  992.25   30.93 
   2  -4  -3   99.39    3.56 
  -2  -4   3   96.58    3.43 
   2  -4  -3  102.98    3.96 
  -1  -4   3    2.45    0.36 
   1  -4  -3    2.15    0.50 
   1  -4  -3    3.06    0.49 
   0  -4   3    9.67    0.62 
   0  -4  -3   11.99    0.79 
   0  -4   3   11.05    0.79 
   0  -4  -3   12.34    0.80 
  -1  -4  -3   50.67    1.93 
   1  -4   3   49.97    2.68 
   1  -4   3   50.16    2.18 
   1  -4   3   48.70    1.78 
   2  -4   3   40.43    1.96 
  -2  -4  -3   41.83    1.65 
  -2   4  -3   40.80    2.26 
  -3  -4  -3    2.55    0.32 
   3  -4   3    2.21    0.57 
  -3  -4  -3    2.44    0.40 
  -3   4  -3    3.89    0.85 
  -4  -4  -3  307.51   11.18 
   4  -4   3  295.23   11.15 
  -4  -4  -3  308.01    9.89 
  -4   4  -3  303.72   11.98 
   5  -4   3   62.17    2.87 
  -5  -4  -3   65.74    2.47 
  -5   4  -3   58.80    3.31 
  -6  -4  -3   26.16    1.50 
  -6  -4  -3   25.49    1.11 
  -6   4  -3   21.43    2.07 
  -7  -4  -3    5.50    0.45 
  -7   4  -3    7.96    1.33 
  -8   4  -3   14.40    1.96 
  -8   4  -3   12.08    1.07 
  -8   4  -3   13.42    1.66 
  -9   4  -3   70.47    3.92 
  -9   4  -3   73.27    4.67 
 -10   4  -3   61.97    4.14 
 -11   4  -3   33.55    2.49 
 -11   4  -3   34.45    1.62 
 -12   4  -3    2.41    0.70 
  13  -5  -3    0.88    0.50 
 -13   5   3    0.75    0.61 
 -12  -5   3    6.11    0.92 
 -12   5   3    7.84    1.24 
 -11  -5   3    1.38    0.81 
 -11   5   3    2.02    1.19 
 -10  -5   3   34.02    2.36 
 -10   5   3   34.45    3.01 
 -10   5   3   34.50    2.13 
  -9  -5   3  189.85    8.45 
  -9  -5   3  192.95    7.69 
  -9   5   3  161.76    8.11 
  -9   5   3  162.67    9.68 
  -8  -5   3    4.11    0.90 
   8  -5  -3    4.82    0.98 
   8   5  -3    5.65    0.90 
  -8   5   3    5.87    1.19 
   7  -5  -3    7.47    1.08 
   7   5  -3    8.91    1.10 
   6  -5  -3    1.22    0.44 
  -6  -5   3    0.62    0.46 
   6  -5  -3    1.83    0.78 
  -5  -5   3   10.94    0.91 
   5  -5  -3   13.16    1.23 
   5  -5  -3   10.67    0.95 
  -4  -5   3  140.78    4.84 
   4  -5  -3  135.52    4.87 
   4  -5  -3  137.92    5.52 
  -3  -5   3    0.80    0.63 
   3  -5  -3    1.10    0.54 
  -3  -5   3    0.53    0.39 
   3  -5  -3    1.04    0.46 
  -2  -5   3  173.43    5.92 
   2  -5  -3  176.91    6.06 
  -2  -5   3  174.94    7.56 
   2  -5  -3  179.91    6.72 
   1  -5  -3    8.22    0.85 
  -1  -5   3    5.91    0.90 
  -1  -5   3    8.34    0.67 
   1  -5  -3    7.23    0.76 
   0  -5   3   48.88    2.61 
   0  -5   3   46.12    1.83 
   0  -5  -3   47.08    2.10 
   0  -5  -3   46.93    2.00 
   0  -5   3   49.72    2.21 
  -1  -5  -3    0.70    0.39 
   1  -5   3    0.43    0.29 
   1  -5   3    0.01    0.50 
   1  -5   3    0.96    0.67 
   2  -5   3   18.12    1.64 
   2  -5   3   18.87    1.26 
  -2  -5  -3   19.52    1.04 
   3  -5   3  112.80    5.72 
   3  -5   3  122.55    4.88 
  -3  -5  -3  126.35    4.25 
   4  -5   3   53.74    2.60 
  -4  -5  -3   56.27    2.18 
  -5  -5  -3   35.60    1.93 
   5  -5   3   35.06    2.01 
  -5   5  -3   37.96    2.49 
  -6   5  -3    2.29    0.96 
   7  -5   3    7.25    1.05 
  -7   5  -3    6.56    1.07 
  -7   5  -3    7.77    1.42 
   8  -5   3    0.05    0.63 
  -8   5  -3   -0.53    1.08 
  -8   5  -3    1.31    0.63 
  -8   5  -3   -0.47    0.96 
   9  -5   3   22.50    1.72 
  -9   5  -3   21.03    2.30 
  10  -5   3   57.52    3.17 
 -10   5  -3   58.25    3.72 
 -11   5  -3   75.22    4.39 
 -11   5  -3   78.83    3.30 
  13  -6  -3    0.95    0.39 
 -12  -6   3   11.27    1.10 
  12  -6  -3   10.62    1.05 
 -11  -6   3    0.88    0.72 
 -10  -6   3   18.05    1.64 
 -10   6   3   14.54    1.39 
  -9  -6   3    4.12    0.69 
  -9  -6   3    5.90    0.95 
  -9   6   3    4.98    1.14 
  -8  -6   3   31.07    2.15 
  -8  -6   3   30.24    1.79 
  -8   6   3   26.65    2.34 
   7  -6  -3   52.45    2.83 
   7   6  -3   48.48    2.52 
   6  -6  -3    0.83    0.69 
  -6  -6   3    0.75    0.49 
   6  -6  -3    1.16    0.53 
   5  -6  -3   53.16    2.31 
  -5  -6   3   52.40    2.29 
   5  -6  -3   54.76    2.80 
   4  -6  -3    0.17    0.54 
  -4  -6   3    0.12    0.41 
   4  -6  -3   -0.45    0.46 
   3  -6  -3   93.30    3.49 
  -3  -6   3   91.35    4.42 
  -3  -6   3   89.12    3.38 
   3  -6  -3   89.10    3.88 
   2  -6  -3   27.66    1.46 
   2  -6  -3   27.15    1.62 
  -2  -6   3   26.91    1.82 
  -2  -6   3   25.37    1.34 
   1  -6  -3    1.09    0.51 
  -1  -6   3    2.26    0.79 
  -1  -6   3    2.98    0.51 
   1  -6  -3    1.27    0.54 
   0  -6  -3    7.14    0.79 
   0  -6   3    7.90    1.11 
   0  -6   3    6.89    0.65 
   0  -6  -3    7.45    0.84 
   1  -6   3   11.49    1.38 
  -1  -6  -3   12.95    1.02 
   1  -6   3   12.44    0.79 
   1  -6   3   11.17    1.08 
   2  -6   3   56.96    2.71 
  -2  -6  -3   60.37    2.39 
   2  -6   3   54.33    3.30 
  -3  -6  -3    9.18    0.82 
   3  -6   3    7.58    0.97 
   3  -6   3    9.21    1.40 
   4  -6   3   48.97    3.14 
  -4  -6  -3   48.30    2.03 
  -4  -6  -3   44.85    2.25 
   4  -6   3   48.98    2.50 
   5  -6   3   25.52    2.42 
  -5  -6  -3   23.87    1.45 
   5  -6   3   21.21    1.65 
   6  -6   3   17.98    1.77 
  -6   6  -3   15.99    1.67 
   7  -6   3    2.98    0.86 
  -7   6  -3    3.17    0.95 
   8  -6   3    5.21    1.43 
   8  -6   3    4.23    0.89 
  -8   6  -3    4.92    0.92 
   9  -6   3    4.73    0.88 
   9  -6   3    5.79    1.41 
  -9   6  -3    4.75    0.47 
  10  -6   3   22.75    1.56 
 -11   6  -3    0.38    0.35 
  12  -7  -3   -0.20    0.41 
 -11  -7   3   10.85    1.14 
  11  -7  -3   12.98    1.19 
 -10  -7   3    3.40    0.67 
  10  -7  -3    2.84    0.85 
 -10  -7   3    2.07    0.78 
 -10   7   3    3.58    0.92 
  -9  -7   3    2.79    0.69 
  -9  -7   3    3.38    0.86 
   9  -7  -3    2.82    0.82 
  -9   7   3    1.74    0.98 
  -8  -7   3    0.74    0.63 
  -8  -7   3    0.05    0.71 
  -8   7   3    0.38    1.00 
  -7  -7   3    3.10    0.82 
  -7  -7   3    3.54    0.79 
  -7  -7   3    3.66    0.93 
  -7   7   3    3.54    1.40 
   6  -7  -3   -0.43    0.74 
  -6  -7   3   -0.43    0.48 
  -5  -7   3    0.11    0.50 
   5  -7  -3   -0.47    0.41 
   5  -7  -3   -0.13    0.64 
  -4  -7   3   22.67    1.38 
   4  -7  -3   21.78    1.36 
   4  -7  -3   26.77    1.76 
   3  -7  -3    0.36    0.65 
   3  -7  -3    0.10    0.48 
  -3  -7   3    0.02    0.44 
  -3  -7   3   -0.39    0.67 
  -2  -7   3    1.91    0.77 
   2  -7  -3    3.55    0.82 
  -2  -7   3    2.58    0.55 
   2  -7  -3    2.95    0.67 
   1  -7  -3   17.10    1.42 
  -1  -7   3   14.11    0.98 
   1  -7  -3   17.02    1.17 
  -1  -7   3   17.31    1.64 
   0  -7   3   27.40    1.35 
   0  -7  -3   27.79    1.62 
   0  -7   3   27.67    2.07 
   0  -7  -3   26.39    1.55 
   1  -7   3   72.44    3.25 
   1  -7   3   65.07    2.64 
   1  -7   3   66.44    3.78 
  -1  -7  -3   76.50    2.92 
   2  -7   3    2.78    0.74 
  -2  -7  -3    4.07    0.67 
   2  -7   3    3.43    1.04 
  -2  -7  -3    3.31    0.65 
  -3  -7  -3    6.93    0.76 
  -3  -7  -3    8.22    0.90 
   3  -7   3    7.37    1.44 
   3  -7   3    6.42    1.03 
   4  -7   3    0.97    0.67 
   4  -7   3    0.20    0.99 
  -4  -7  -3    0.44    0.48 
  -4  -7  -3    0.64    0.51 
   5  -7   3   -0.54    1.00 
   5  -7   3    0.54    0.86 
   5  -7   3   -0.54    0.62 
  -5  -7  -3    0.28    0.51 
   6  -7   3    4.02    1.34 
   6  -7   3    3.69    0.93 
  -6  -7  -3    4.15    0.94 
  -6   7  -3    1.70    0.94 
   7  -7   3    5.10    1.42 
   7  -7   3    4.56    0.92 
  -7   7  -3    6.26    1.14 
   8  -7   3    6.02    0.98 
   8  -7   3    6.22    1.47 
  -8   7  -3    8.17    1.06 
   9  -7   3   15.53    1.33 
  -9   7  -3   14.54    1.00 
  10  -7   3    1.91    0.55 
 -10   7  -3    1.84    0.57 
 -11   7  -3    1.60    0.35 
  12  -8  -3   -0.13    0.31 
  11  -8  -3    0.12    0.46 
 -10  -8   3   11.18    0.96 
  10  -8  -3    8.06    0.98 
 -10  -8   3    8.88    1.08 
 -10   8   3    9.25    1.07 
  -9  -8   3    2.45    0.75 
  -9  -8   3    4.44    0.80 
   9  -8  -3    1.88    0.73 
  -9   8   3    2.69    0.95 
  -8  -8   3   16.91    1.35 
   8  -8  -3   10.43    1.20 
  -8  -8   3   12.32    1.38 
  -8   8   3   14.24    1.70 
  -7  -8   3    5.35    1.00 
  -7  -8   3    3.72    0.84 
  -7  -8   3    4.71    0.84 
   7  -8  -3    3.96    0.86 
  -6  -8   3    0.75    0.70 
  -6  -8   3    0.94    0.72 
  -6  -8   3    0.74    0.34 
   6  -8  -3    0.67    0.65 
  -6  -8   3   -0.11    0.69 
  -5  -8   3   17.18    1.53 
  -5  -8   3   19.41    1.62 
  -5  -8   3   18.54    1.13 
   5  -8  -3   18.83    1.34 
  -5  -8   3   19.93    1.52 
   4  -8  -3    0.35    0.54 
   4  -8  -3    0.39    0.77 
  -4  -8   3   -0.52    0.51 
   3  -8  -3   12.00    1.16 
  -3  -8   3   12.85    1.14 
   3  -8  -3   10.35    1.25 
  -2  -8   3    1.72    0.58 
   2  -8  -3    0.66    0.56 
   2  -8  -3    0.94    0.67 
   1  -8  -3   -0.47    0.54 
   1  -8  -3    0.02    0.42 
   1  -8  -3   -0.20    0.63 
  -1  -8   3    0.68    0.49 
   0  -8  -3    4.76    0.80 
   0  -8   3    4.34    0.67 
   0  -8   3    3.42    1.13 
   0  -8  -3    4.24    0.69 
  -1  -8  -3   -0.03    0.57 
   1  -8   3    0.77    0.87 
  -1  -8  -3    0.18    0.43 
   2  -8   3   12.90    1.77 
  -2  -8  -3   12.57    1.13 
   2  -8   3    8.36    1.16 
  -2  -8  -3    9.02    0.88 
  -3  -8  -3    1.35    0.55 
   3  -8   3    0.60    0.72 
  -3  -8  -3    1.13    0.58 
   3  -8   3    0.88    0.96 
  -4  -8  -3    1.86    0.56 
  -4  -8  -3    1.07    0.58 
  -4  -8  -3    1.37    0.67 
   4  -8   3    1.63    1.15 
   4  -8   3    0.65    0.74 
  -4  -8  -3    0.93    0.33 
  -4  -8  -3    1.01    0.25 
   4  -8   3    0.03    0.76 
  -4  -8  -3    0.99    0.77 
  -5  -8  -3   -0.04    0.28 
  -5  -8  -3    0.93    0.63 
   5  -8   3    1.13    0.76 
  -5  -8  -3   -0.26    0.64 
   5  -8   3    1.50    1.20 
  -6  -8  -3    5.91    0.85 
   6  -8   3    8.02    1.63 
   6  -8   3    6.87    1.06 
  -6  -8  -3    7.63    1.14 
  -6   8  -3    6.78    1.22 
   7  -8   3   -0.17    1.03 
  -7  -8  -3    0.65    0.71 
   7  -8   3    1.00    0.67 
  -7   8  -3    0.00    0.79 
   8  -8   3    0.69    0.67 
  -8   8  -3    0.86    0.70 
   9  -8   3    0.34    0.53 
  -9   8  -3    1.01    0.38 
  10  -8   3   -0.04    0.44 
 -10   8  -3    0.29    0.45 
  11  -9  -3    3.19    0.49 
 -10  -9   3    2.01    0.63 
  10  -9  -3    3.38    0.64 
 -10  -9   3    2.49    0.53 
 -10   9   3    3.36    0.68 
  -9  -9   3   13.96    1.26 
  -9  -9   3   16.46    1.42 
   9  -9  -3   15.33    1.36 
  -9   9   3   17.87    1.64 
  -8  -9   3    2.71    0.73 
  -8  -9   3    3.12    0.84 
  -8  -9   3    3.53    0.83 
   8  -9  -3    4.71    0.91 
  -8   9   3    4.67    1.21 
  -7  -9   3    6.00    0.95 
   7  -9  -3    8.15    1.14 
  -7  -9   3   10.21    1.23 
  -7  -9   3    9.22    1.22 
  -6  -9   3    6.45    1.03 
  -6  -9   3    9.29    0.69 
   6  -9  -3   10.00    1.19 
  -6  -9   3    8.76    1.14 
  -6  -9   3    7.66    1.07 
  -5  -9   3    1.23    0.70 
   5  -9  -3    1.67    0.74 
  -5  -9   3    1.31    0.82 
  -5  -9   3    0.04    0.66 
  -5  -9   3    1.40    0.45 
  -4  -9   3   49.48    2.66 
  -4  -9   3   46.59    2.89 
  -4  -9   3   53.95    2.39 
   4  -9  -3   46.60    2.82 
  -4  -9   3   47.93    2.95 
  -3  -9   3    6.21    0.94 
   3  -9  -3    9.89    1.35 
  -3  -9   3    8.78    0.90 
   3  -9  -3   11.72    1.19 
   3  -9  -3    6.04    1.03 
  -3  -9   3   10.72    0.77 
  -3  -9   3   11.38    1.18 
  -3  -9   3   11.88    1.34 
   3  -9  -3    7.58    0.97 
  -3  -9   3    9.35    1.12 
   2  -9  -3    3.62    0.82 
  -2  -9   3    1.53    0.88 
  -2  -9   3    2.12    0.67 
  -2  -9   3    2.24    0.64 
   2  -9  -3    0.59    0.74 
   1  -9  -3    0.50    0.64 
  -1  -9   3    1.10    0.56 
   0  -9  -3    3.40    0.76 
   0  -9  -3    4.24    0.71 
  -1  -9  -3    5.71    0.55 
  -1  -9  -3    5.41    0.80 
  -1  -9  -3    5.13    0.96 
  -1  -9  -3    3.53    0.89 
   1  -9   3    4.20    1.03 
  -1  -9  -3    6.09    0.72 
  -2  -9  -3    2.05    0.73 
   2  -9   3    2.06    0.82 
  -2  -9  -3    2.32    0.81 
  -2  -9  -3    2.16    0.52 
  -2  -9  -3    1.99    0.59 
  -3  -9  -3   30.80    1.71 
  -3  -9  -3   28.58    1.92 
  -3  -9  -3   28.17    2.09 
  -3  -9  -3   27.92    1.44 
   3  -9   3   26.40    2.11 
  -4  -9  -3    0.68    0.60 
   4  -9   3   -0.68    0.70 
  -4  -9  -3    0.18    0.21 
  -4  -9  -3    0.42    0.73 
  -4  -9  -3    0.09    0.66 
   5  -9   3    9.65    1.28 
  -5  -9  -3    6.71    0.92 
  -5  -9  -3    9.34    1.26 
  -6  -9  -3    0.43    0.71 
   6  -9   3   -0.46    0.64 
  -6  -9  -3    0.29    0.59 
  -6   9  -3    1.18    0.96 
   7  -9   3    1.54    0.74 
  -7  -9  -3    0.96    0.60 
  -7  -9  -3    0.66    0.67 
  -7   9  -3    0.62    0.78 
   8  -9   3   17.04    1.43 
  -8   9  -3   19.40    1.48 
   9  -9   3   21.77    1.41 
  -9   9  -3   21.84    1.46 
 -10   9  -3    1.53    0.39 
  10 -10  -3    3.89    0.55 
 -10 -10   3    4.52    0.53 
 -10  10   3    5.88    0.57 
   9 -10  -3   -0.05    0.46 
  -9 -10   3    0.09    0.54 
  -9 -10   3   -0.04    0.46 
  -9  10   3    0.60    0.66 
  -8 -10   3   17.19    1.53 
  -8 -10   3   17.75    1.47 
   8 -10  -3   18.27    1.46 
  -8 -10   3   18.00    1.46 
  -8  10   3   14.51    1.54 
  -7 -10   3    0.51    0.72 
  -7 -10   3   -0.05    0.63 
  -7 -10   3    0.59    0.73 
   7 -10  -3    0.34    0.61 
   6 -10  -3    2.77    0.76 
  -6 -10   3    0.69    0.71 
  -6 -10   3    0.23    0.70 
  -6 -10   3    3.04    0.91 
  -5 -10   3   30.63    1.57 
  -5 -10   3   30.02    2.01 
  -5 -10   3   30.79    2.24 
   5 -10  -3   29.61    2.07 
  -5 -10   3   31.21    2.18 
   5 -10  -3   27.59    2.00 
  -4 -10   3   -0.92    0.69 
  -4 -10   3    0.27    0.75 
  -4 -10   3   -0.52    0.45 
   4 -10  -3    0.41    0.63 
   4 -10  -3    0.20    0.65 
  -4 -10   3    0.07    0.68 
  -3 -10   3   38.74    2.07 
  -3 -10   3   39.82    2.56 
   3 -10  -3   36.18    2.39 
  -3 -10   3   40.67    2.50 
   3 -10  -3   36.51    2.21 
  -3 -10   3   38.83    2.25 
  -2 -10   3    1.04    0.62 
  -2 -10   3    0.85    0.72 
  -2 -10   3    1.16    0.66 
  -2 -10   3    0.40    0.46 
   2 -10  -3    0.53    0.58 
   2 -10  -3    0.37    0.56 
  -2 -10   3   -0.34    0.76 
  -1 -10   3    6.41    0.99 
   1 -10  -3    6.28    0.75 
  -1 -10   3    7.12    0.84 
  -1 -10   3    5.93    0.82 
  -1 -10   3    6.59    1.15 
   1 -10  -3    4.79    0.80 
   1 -10  -3    5.14    0.76 
   0 -10   3    1.43    0.70 
   0 -10  -3    1.54    0.66 
   0 -10  -3    0.85    0.66 
   0 -10   3   -0.23    0.73 
   0 -10  -3    0.67    0.41 
   0 -10  -3    0.91    0.54 
   0 -10   3    1.06    0.69 
   1 -10   3   -0.13    0.77 
  -1 -10  -3    0.28    0.48 
  -1 -10  -3    0.56    0.51 
  -1 -10  -3    0.66    0.66 
  -1 -10  -3    0.63    0.66 
   1 -10   3    1.64    0.74 
  -2 -10  -3   44.53    2.25 
  -2 -10  -3   45.12    2.68 
  -2 -10  -3   41.54    2.09 
   2 -10   3   43.54    2.58 
  -2 -10  -3   40.99    2.45 
   2 -10   3   43.13    2.78 
  -3 -10  -3   16.97    1.61 
  -3 -10  -3   16.12    1.28 
  -3 -10  -3   16.38    1.50 
  -3 -10  -3   15.52    0.97 
   3 -10   3   13.20    1.50 
  -4 -10  -3    7.72    1.01 
  -4 -10  -3    6.78    1.07 
   4 -10   3    7.30    1.10 
  -5 -10  -3    6.50    0.92 
  -5 -10  -3    9.26    1.17 
   5 -10   3    8.63    1.16 
  -6 -10  -3    3.91    0.74 
  -6 -10  -3    4.37    0.90 
   6 -10   3    5.20    0.95 
  -6  10  -3    4.96    1.08 
  -7 -10  -3    4.31    0.76 
   7 -10   3    4.27    0.77 
  -7 -10  -3    5.04    0.70 
  -7  10  -3    3.16    0.80 
  -8 -10  -3    1.55    0.51 
   8 -10   3    1.11    0.50 
  -8  10  -3    1.43    0.52 
   9 -10   3   18.01    1.08 
  -9 -11   3   32.83    1.67 
   9 -11  -3   33.17    1.76 
  -9  11   3   35.00    1.86 
  -8 -11   3    4.28    0.70 
  -8 -11   3    2.77    0.60 
  -8 -11   3    4.10    0.70 
   8 -11  -3    5.66    0.73 
  -8  11   3    1.88    0.73 
  -7 -11   3    2.66    0.75 
  -7 -11   3    2.09    0.68 
   7 -11  -3    2.11    0.62 
  -7 -11   3    3.24    0.77 
   6 -11  -3    2.07    0.61 
   6 -11  -3    1.19    0.63 
  -6 -11   3    0.82    0.65 
  -6 -11   3    0.86    0.70 
  -6 -11   3    1.76    0.79 
  -5 -11   3    2.82    0.82 
  -5 -11   3    1.73    0.40 
  -5 -11   3    0.99    0.75 
   5 -11  -3    2.73    0.65 
  -5 -11   3    2.72    0.83 
   5 -11  -3    2.23    0.74 
  -4 -11   3   25.76    1.95 
   4 -11  -3   25.66    1.70 
  -4 -11   3   25.44    1.50 
   4 -11  -3   24.74    1.84 
  -4 -11   3   26.50    1.83 
  -4 -11   3   26.33    2.08 
  -3 -11   3    2.14    0.63 
  -3 -11   3    3.16    0.85 
   3 -11  -3    2.44    0.66 
   3 -11  -3    2.23    0.72 
  -3 -11   3    3.12    0.80 
  -3 -11   3    3.21    1.01 
  -2 -11   3   34.78    1.89 
  -2 -11   3   31.50    2.26 
  -2 -11   3   29.10    1.47 
   2 -11  -3   30.92    1.86 
   2 -11  -3   32.06    1.82 
  -2 -11   3   30.48    1.91 
  -2 -11   3   32.93    2.13 
   2 -11  -3   31.25    1.81 
   1 -11  -3    6.46    0.82 
   1 -11  -3    6.61    0.72 
  -1 -11   3    7.29    1.17 
  -1 -11   3    7.95    1.06 
  -1 -11   3    5.00    0.84 
  -1 -11   3    7.74    0.82 
   1 -11  -3    7.95    0.95 
   0 -11   3    1.62    0.81 
   0 -11  -3    3.64    0.78 
   0 -11   3    2.04    0.67 
   0 -11   3    2.97    0.75 
   0 -11  -3    2.12    0.66 
   0 -11  -3    2.82    0.61 
   0 -11   3    3.12    0.78 
   0 -11  -3    2.53    0.29 
   1 -11   3    1.03    0.67 
  -1 -11  -3    1.18    0.66 
  -1 -11  -3    1.21    0.53 
   1 -11   3    1.04    0.82 
  -1 -11  -3    1.30    0.65 
  -2 -11  -3    1.97    0.71 
   2 -11   3    0.78    0.70 
  -2 -11  -3    1.73    0.75 
   2 -11   3    2.60    0.91 
  -2 -11  -3    2.74    0.52 
  -3 -11  -3   27.78    2.05 
  -3 -11  -3   30.06    1.41 
  -3 -11  -3   29.99    1.94 
   3 -11   3   32.82    2.20 
   3 -11   3   27.96    1.94 
  -4 -11  -3   20.18    1.64 
   4 -11   3   17.24    1.52 
  -4 -11  -3   20.64    1.60 
   4 -11   3   20.21    1.67 
  -5 -11  -3    1.62    0.68 
  -5 -11  -3    1.87    0.67 
   5 -11   3    1.92    0.74 
   6 -11   3    7.29    0.89 
  -6 -11  -3    5.68    0.79 
  -6 -11  -3    7.38    0.83 
  -6  11  -3    4.94    0.91 
  -7 -11  -3    3.77    0.53 
   7 -11   3    4.29    0.65 
  -7 -11  -3    5.30    0.70 
  -7  11  -3    3.81    0.70 
   8 -11   3   16.34    1.08 
  -8  11  -3   17.76    0.96 
  -8 -12   3   36.74    1.79 
   8 -12  -3   36.50    1.76 
   8 -12  -3   33.68    1.80 
  -8  12   3   35.99    1.95 
  -7 -12   3    8.80    0.84 
  -7 -12   3    9.07    0.91 
   7 -12  -3    8.91    0.80 
  -7 -12   3    7.00    0.76 
   7 -12  -3    7.60    0.72 
  -7  12   3    5.71    0.91 
  -6 -12   3   15.31    1.25 
  -6 -12   3   15.54    1.34 
   6 -12  -3   16.18    1.11 
  -6 -12   3   14.30    1.32 
   6 -12  -3   16.08    1.20 
   5 -12  -3    3.17    0.64 
  -5 -12   3    2.36    0.74 
  -5 -12   3    3.12    0.72 
   5 -12  -3    1.89    0.52 
  -5 -12   3    2.29    0.73 
  -4 -12   3   11.56    1.11 
  -4 -12   3   13.12    0.91 
   4 -12  -3   14.06    1.20 
   4 -12  -3   11.93    1.03 
  -4 -12   3   13.51    1.25 
  -4 -12   3    8.43    1.14 
  -3 -12   3   50.22    2.78 
  -3 -12   3   45.43    2.50 
  -3 -12   3   47.14    2.85 
   3 -12  -3   47.87    2.39 
  -3 -12   3   50.04    2.36 
   3 -12  -3   47.42    2.50 
  -2 -12   3   44.67    2.39 
   2 -12  -3   49.03    2.31 
   2 -12  -3   47.53    2.40 
  -2 -12   3   49.89    2.48 
   2 -12  -3   48.47    2.38 
  -2 -12   3   45.47    2.72 
  -2 -12   3   47.44    2.86 
  -1 -12   3    0.17    0.60 
  -1 -12   3    0.12    0.58 
  -1 -12   3   -0.39    0.66 
   1 -12  -3    0.84    0.54 
   1 -12  -3    0.27    0.51 
   0 -12  -3    1.81    0.59 
   0 -12   3    1.72    0.77 
   0 -12  -3    1.91    0.55 
   0 -12  -3    1.57    0.61 
   0 -12   3    1.87    0.56 
   0 -12   3    1.55    0.68 
  -1 -12  -3   -0.40    0.42 
   1 -12   3    0.26    0.71 
  -1 -12  -3    0.51    0.53 
  -1 -12  -3   -0.02    0.53 
   1 -12   3   -0.10    0.54 
   2 -12   3    4.47    0.88 
  -2 -12  -3    4.47    0.76 
  -2 -12  -3    5.17    0.54 
  -2 -12  -3    3.98    0.75 
   2 -12   3    3.73    0.72 
  -3 -12  -3   18.72    1.52 
  -3 -12  -3   17.54    1.48 
   3 -12   3   23.16    1.65 
   3 -12   3   20.81    1.44 
  -4 -12  -3   61.55    3.27 
  -4 -12  -3   62.71    3.03 
   4 -12   3   59.54    3.23 
   4 -12   3   62.18    3.05 
  -5 -12  -3   23.88    1.47 
  -5 -12  -3   24.46    1.61 
   5 -12   3   26.83    1.63 
   5 -12   3   23.72    1.49 
   6 -12   3    5.27    0.59 
  -6 -12  -3    7.11    0.66 
  -6 -12  -3    4.36    0.62 
   6 -12   3    6.34    0.67 
  -6  12  -3    5.44    0.76 
   7 -12   3    5.88    0.56 
  -7 -12  -3    4.22    0.56 
  -7  12  -3    5.40    0.56 
  -6 -13   3    0.96    0.38 
   6 -13  -3    1.12    0.31 
  -5 -13   3   12.30    1.04 
  -5 -13   3   12.06    0.96 
   5 -13  -3   12.16    0.80 
  -5 -13   3   10.46    1.01 
   4 -13  -3   10.33    0.73 
  -4 -13   3   10.41    0.93 
  -4 -13   3   10.73    1.02 
  -4 -13   3    7.63    0.87 
  -3 -13   3    2.12    0.59 
  -3 -13   3    3.20    0.75 
  -3 -13   3    3.28    0.54 
   3 -13  -3    3.01    0.55 
  -3 -13   3    2.22    0.44 
   3 -13  -3    2.92    0.35 
  -2 -13   3   23.13    1.39 
  -2 -13   3   25.76    1.77 
   2 -13  -3   25.67    1.41 
  -1 -13   3   15.46    1.44 
  -1 -13   3   15.91    1.13 
   1 -13  -3   16.89    1.11 
   1 -13  -3   16.14    1.12 
   0 -13  -3    8.35    0.82 
   0 -13   3    6.16    0.76 
   0 -13  -3    7.35    0.67 
   0 -13   3    9.15    1.01 
   1 -13   3    1.03    0.37 
   1 -13   3    0.37    0.50 
   1 -13   3    1.85    0.61 
  -1 -13  -3    1.25    0.37 
  -1 -13  -3    1.15    0.51 
  -1 -13  -3    1.38    0.46 
   2 -13   3    6.88    0.69 
  -2 -13  -3    8.66    0.85 
   2 -13   3    7.17    0.87 
  -2 -13  -3    7.45    0.79 
   3 -13   3   23.19    1.33 
   3 -13   3   23.14    1.53 
  -3 -13  -3   24.36    1.41 
  -3 -13  -3   22.13    1.47 
   4 -13   3   11.30    0.94 
  -4 -13  -3   11.43    0.93 
   4 -13   3   10.89    0.83 
  -4 -13  -3   11.02    0.88 
  -5 -13  -3    1.94    0.38 
  -5 -13  -3    1.63    0.40 
   5 -13   3    1.76    0.37 
   5 -13   3    1.52    0.39 
   3 -14  -3    7.04    0.58 
  -3 -14   3    7.30    0.72 
  -2 -14   3    2.81    0.57 
   2 -14  -3    2.52    0.38 
  -2 -14   3    2.43    0.31 
   1 -14  -3   -0.06    0.26 
  -1 -14   3    0.04    0.30 
  -1 -14   3    0.61    0.49 
   0 -14   3    4.87    0.63 
   0 -14  -3    4.70    0.42 
   0 -14  -3    5.05    0.52 
   0 -14   3    4.33    0.49 
   1 -14   3    4.23    0.50 
   1 -14   3    4.66    0.61 
  -1 -14  -3    3.68    0.47 
   2 -14   3    0.69    0.33 
  -2 -14  -3    0.56    0.31 
  -2 -14  -3    0.40    0.29 
   2 -14   3    0.24    0.35 
  -3 -14  -3   -0.03    0.28 
 -14   0   4    7.80    1.23 
 -13   0   4   25.18    2.54 
 -13   0   4   28.37    1.98 
 -12   0   4   41.78    2.69 
 -12   0   4   34.46    3.30 
 -11   0   4   47.64    2.84 
 -11   0   4   46.50    3.91 
 -11   0   4   48.88    3.09 
 -10   0   4    1.60    1.52 
 -10   0   4    1.55    0.92 
   9   0  -4    1.07    0.59 
   9   0  -4    2.18    0.76 
   8   0  -4    3.32    0.62 
   8   0  -4    4.83    0.87 
   7   0  -4    1.23    0.49 
   6   0  -4  120.58    4.31 
   5   0  -4  282.72    9.31 
   4   0  -4   17.10    0.92 
   4   0  -4   16.00    0.90 
   3   0  -4    3.13    0.46 
   3   0  -4    2.56    0.41 
   2   0  -4   36.82    1.38 
   2   0  -4   33.77    1.55 
   1   0  -4    2.58    0.43 
   1   0  -4    1.95    0.29 
   0   0  -4    3.41    0.30 
   0   0  -4    2.59    0.46 
  -1   0  -4  813.66   28.40 
  -1   0  -4  781.84   25.24 
  -1   0  -4  812.12   29.38 
  -2   0  -4  477.59   18.09 
  -2   0  -4  501.63   17.49 
  -3   0  -4   11.57    0.94 
  -3   0  -4   12.38    0.87 
  -4   0  -4    7.84    0.84 
  -5   0  -4    7.77    0.93 
  -6   0  -4   22.61    1.54 
  -7   0  -4  136.92    5.77 
  -8   0  -4   46.64    2.17 
  -8   0  -4   52.96    2.71 
  -8   0  -4   48.62    3.58 
  -9   0  -4    0.15    0.65 
  -9   0  -4    0.89    1.21 
 -10   0  -4   10.98    1.93 
 -11   0  -4    3.29    1.23 
 -12   0  -4    1.34    0.79 
 -14  -1   4    4.42    0.99 
 -14   1   4    5.56    1.08 
 -13  -1   4    0.34    0.70 
 -13  -1   4   -0.16    1.07 
 -13   1   4    1.02    0.72 
 -13   1   4    1.98    1.24 
 -12  -1   4   92.76    5.94 
 -12  -1   4   95.98    4.98 
 -12   1   4   91.07    4.93 
 -12   1   4  100.40    6.09 
 -11  -1   4   48.97    2.80 
 -11  -1   4   49.18    3.88 
 -11  -1   4   51.92    3.10 
 -11   1   4   47.58    3.95 
 -11   1   4   45.55    2.98 
 -10  -1   4   14.38    2.25 
 -10  -1   4   10.97    1.45 
 -10   1   4   10.84    1.99 
 -10   1   4   13.83    1.62 
 -10   1   4   12.70    1.52 
   9  -1  -4    1.72    0.74 
   9   1  -4    2.81    0.84 
   9   1  -4    2.57    0.68 
   8  -1  -4    1.83    0.54 
   8  -1  -4    2.94    0.72 
   8   1  -4    1.42    0.51 
   7  -1  -4   16.48    1.06 
   7  -1  -4   15.79    1.26 
   7   1  -4   15.74    1.11 
   6  -1  -4   52.37    2.21 
   6  -1  -4   56.07    2.54 
   6   1  -4   55.08    2.24 
   5  -1  -4  140.15    4.81 
   5   1  -4  136.88    4.80 
   4  -1  -4   25.07    1.17 
   4   1  -4   24.06    1.17 
   3  -1  -4   15.27    0.82 
   3  -1  -4   14.98    0.84 
   3   1  -4   15.86    0.83 
   2  -1  -4   30.05    1.23 
   2  -1  -4   28.29    1.31 
   2  -1  -4   28.03    1.26 
   2   1  -4   29.21    1.18 
   1  -1  -4   62.47    2.29 
   1  -1  -4   61.89    2.15 
   1  -1  -4   59.75    2.43 
   1   1  -4   55.73    2.46 
   1   1  -4   61.84    2.11 
   0  -1  -4  130.05    4.09 
   0  -1  -4  123.79    4.65 
   0   1  -4  120.43    4.67 
   0   1  -4  120.70    4.01 
  -1  -1  -4  616.89   21.32 
  -1  -1  -4  612.29   21.99 
  -1  -1  -4  571.23   18.94 
  -1   1  -4  595.23   21.31 
  -1   1  -4  602.68   22.11 
   2  -1   4   46.06    1.88 
  -2  -1  -4   50.02    2.12 
  -2  -1  -4   48.95    1.67 
  -2  -1  -4   53.89    2.18 
  -2   1  -4   51.86    2.14 
  -2   1  -4   50.00    2.30 
  -3  -1  -4   21.70    1.18 
  -3   1  -4   21.40    1.38 
  -3   1  -4   22.37    1.18 
  -4  -1  -4    3.54    0.54 
  -4   1  -4    4.00    0.73 
  -5  -1  -4   29.84    1.62 
  -5   1  -4   32.75    1.88 
  -6  -1  -4   34.07    1.89 
  -6   1  -4   40.30    2.21 
  -7  -1  -4   -0.03    0.46 
  -7   1  -4   -0.16    0.61 
  -8  -1  -4   74.70    3.33 
  -8  -1  -4   70.46    4.57 
  -8   1  -4   65.63    3.12 
  -8   1  -4   69.39    4.58 
  -8   1  -4   71.03    3.55 
  -9  -1  -4    0.23    0.57 
  -9  -1  -4    1.15    1.21 
  -9   1  -4    0.26    1.24 
  -9   1  -4    1.45    0.40 
  -9   1  -4    0.74    0.69 
 -10  -1  -4    1.05    1.23 
 -10   1  -4    1.29    1.30 
 -11  -1  -4    1.12    1.01 
 -11   1  -4    0.18    1.05 
 -12  -1  -4    5.52    1.07 
 -12   1  -4    5.14    1.03 
 -14  -2   4    0.66    0.70 
 -14  -2   4    0.81    0.45 
 -14   2   4   -0.09    0.73 
 -13  -2   4    1.16    1.08 
 -13  -2   4    1.71    0.76 
 -13   2   4    2.46    1.25 
 -12  -2   4   14.23    1.53 
 -12  -2   4   12.97    1.98 
 -12   2   4   19.64    1.79 
 -12   2   4   20.28    2.48 
 -11  -2   4   21.97    2.09 
 -11  -2   4   20.91    2.59 
 -11   2   4   24.25    2.13 
 -11   2   4   27.92    2.37 
 -11   2   4   25.98    2.92 
 -10  -2   4    2.57    0.93 
 -10  -2   4    1.53    1.43 
 -10   2   4    2.49    1.00 
 -10   2   4    2.05    1.01 
 -10   2   4    3.79    1.46 
   9  -2  -4    9.08    1.23 
   9   2  -4    7.81    1.05 
  -9   2   4    9.37    1.38 
   8  -2  -4    9.26    1.15 
   8  -2  -4    8.33    0.90 
   8   2  -4    9.57    1.01 
   7  -2  -4   97.01    3.63 
   7  -2  -4   96.66    4.17 
   7   2  -4   95.22    3.68 
   6  -2  -4   21.15    1.20 
   6  -2  -4   17.63    1.32 
   6   2  -4   20.27    1.18 
   5  -2  -4  167.65    6.39 
   5  -2  -4  165.77    5.71 
   5   2  -4  167.46    5.73 
   4  -2  -4    2.36    0.52 
   4  -2  -4    1.10    0.41 
   4   2  -4    2.33    0.45 
   3  -2  -4   46.56    1.95 
   3  -2  -4   48.45    1.90 
   3  -2  -4   49.04    2.10 
   3   2  -4   51.39    1.90 
   2  -2  -4    7.66    0.61 
   2  -2  -4    5.97    0.54 
   2  -2  -4    6.78    0.62 
   1  -2  -4    5.94    0.52 
   1  -2  -4    5.72    0.50 
   1  -2  -4    6.23    0.58 
  -1  -2   4    5.75    0.41 
   0  -2  -4    1.24    0.33 
   0  -2  -4    1.00    0.33 
   0  -2  -4    0.95    0.38 
   0  -2  -4    1.09    0.22 
   0   2  -4    0.79    0.41 
  -1  -2  -4    0.74    0.30 
  -1  -2  -4    0.98    0.40 
  -1  -2  -4    0.39    0.23 
   1  -2   4    0.26    0.24 
  -1   2  -4    0.18    0.48 
  -1   2  -4    0.20    0.36 
  -1   2  -4    0.38    0.13 
  -2  -2  -4  115.66    4.49 
   2  -2   4  119.09    4.33 
  -2  -2  -4  117.70    3.86 
  -2   2  -4  117.34    4.50 
  -2   2  -4  115.03    4.82 
   3  -2   4    1.43    0.39 
  -3  -2  -4    2.27    0.39 
  -3   2  -4    2.62    0.69 
  -3   2  -4    1.86    0.44 
  -4  -2  -4   66.30    2.70 
  -4   2  -4   64.28    3.12 
  -5  -2  -4   24.77    1.28 
  -5   2  -4   22.99    1.70 
  -6  -2  -4    0.77    0.41 
  -6   2  -4    0.60    0.70 
  -7  -2  -4   57.11    2.63 
  -7   2  -4   57.09    3.10 
  -8  -2  -4    7.04    1.47 
  -8  -2  -4    9.27    0.95 
  -8   2  -4   12.30    1.51 
  -8   2  -4    8.60    1.76 
  -9  -2  -4    0.58    0.50 
  -9  -2  -4    0.90    1.20 
  -9   2  -4    0.73    0.82 
  -9   2  -4    0.84    0.50 
  -9   2  -4    1.50    1.31 
 -10  -2  -4   10.45    1.72 
 -10   2  -4    9.94    0.74 
 -10   2  -4    8.23    1.60 
 -11  -2  -4    8.48    1.36 
 -11   2  -4   12.08    1.63 
 -12  -2  -4    5.55    0.88 
 -12   2  -4    6.43    1.06 
 -14  -3   4    0.58    0.38 
 -14   3   4   -0.49    0.63 
 -13  -3   4    7.26    1.25 
 -13  -3   4    4.78    0.86 
 -13   3   4    6.33    1.30 
 -12  -3   4    0.65    0.79 
 -12  -3   4    0.41    1.06 
 -12   3   4   -0.01    1.22 
 -11  -3   4    4.74    1.08 
 -11  -3   4    4.78    1.63 
 -11   3   4    6.12    1.26 
 -11   3   4    3.40    1.27 
 -11   3   4    3.64    1.63 
 -10  -3   4   27.06    2.12 
 -10  -3   4   26.32    2.76 
 -10   3   4   30.00    2.55 
 -10   3   4   26.30    2.21 
 -10   3   4   30.49    2.87 
 -10   3   4   24.91    1.57 
  -9  -3   4    2.95    0.85 
   9  -3  -4    3.97    0.93 
  -9   3   4    3.31    1.12 
  -9   3   4    5.90    1.63 
  -9   3   4    1.45    0.79 
   9   3  -4    2.99    0.78 
  -9   3   4    2.03    0.91 
   8  -3  -4   23.58    1.94 
   8  -3  -4   23.86    1.42 
  -8   3   4   23.87    1.97 
   8   3  -4   23.01    1.49 
   7  -3  -4    4.13    0.64 
   7  -3  -4    3.58    0.80 
  -7   3   4    2.93    0.89 
   7   3  -4    3.67    0.67 
   6  -3  -4   41.50    1.90 
   6  -3  -4   44.17    2.26 
   6   3  -4   44.77    1.99 
   5  -3  -4   15.44    1.01 
   5  -3  -4   17.92    1.30 
   5   3  -4   16.31    1.07 
   4  -3  -4   -0.10    0.45 
  -4  -3   4    0.43    0.33 
   4  -3  -4    0.41    0.38 
   3  -3  -4   32.10    1.41 
  -3  -3   4   29.89    1.83 
   3  -3  -4   30.69    1.56 
  -3  -3   4   31.44    1.30 
   2  -3  -4   68.72    2.82 
   2  -3  -4   68.85    2.56 
  -2  -3   4   70.34    2.44 
   1  -3  -4    2.14    0.40 
   1  -3  -4    2.14    0.42 
  -1  -3   4    2.46    0.32 
   0  -3  -4    2.80    0.47 
   0  -3   4    2.92    0.30 
   0  -3  -4    3.22    0.37 
  -1  -3  -4    0.36    0.28 
   1  -3   4    0.33    0.17 
  -1  -3  -4   -0.08    0.28 
   1  -3   4   -0.12    0.54 
   1  -3   4    0.24    0.32 
  -1   3  -4    0.09    0.51 
  -1   3  -4    0.25    0.40 
  -2  -3  -4    1.82    0.34 
   2  -3   4    2.72    0.47 
  -2  -3  -4    1.59    0.34 
  -2   3  -4    0.83    0.40 
  -2   3  -4    1.83    0.63 
  -3  -3  -4   17.02    0.90 
  -3  -3  -4   16.10    0.82 
   3  -3   4   17.73    1.05 
  -3   3  -4   17.17    1.51 
  -4  -3  -4   33.25    1.52 
  -4   3  -4   36.48    2.14 
  -5  -3  -4    0.36    0.29 
  -5   3  -4    0.29    0.63 
  -6  -3  -4   13.47    0.89 
  -6   3  -4   14.54    1.58 
  -7  -3  -4   45.74    2.10 
  -7  -3  -4   46.65    2.41 
  -7   3  -4   48.25    2.86 
  -8  -3  -4    1.16    0.41 
  -8  -3  -4    1.71    1.20 
  -8  -3  -4    1.22    0.68 
  -8   3  -4    1.36    1.16 
  -8   3  -4    1.61    0.94 
  -9  -3  -4    0.54    1.12 
  -9   3  -4    0.74    0.84 
  -9   3  -4    0.37    1.13 
 -10  -3  -4   21.80    2.14 
 -10   3  -4   20.69    2.29 
 -10   3  -4   19.27    1.23 
 -11  -3  -4    1.57    0.90 
 -11   3  -4    2.40    1.01 
 -12   3  -4    0.51    0.63 
  14  -4  -4    0.92    0.38 
 -13  -4   4    3.84    0.75 
 -13   4   4    4.45    1.02 
 -12  -4   4    0.55    0.76 
 -12   4   4    1.09    1.06 
 -11  -4   4   -0.31    0.79 
 -11   4   4   -0.08    1.21 
 -10  -4   4   16.08    1.65 
 -10   4   4   15.00    1.41 
 -10   4   4   15.51    1.91 
 -10   4   4   17.27    2.29 
  -9  -4   4   37.02    1.98 
  -9  -4   4   34.37    2.32 
  -9   4   4   32.42    2.32 
  -9   4   4   38.40    2.73 
  -9   4   4   37.26    2.50 
  -9   4   4   34.07    3.03 
   8  -4  -4    0.39    0.65 
  -8   4   4    0.85    0.88 
   8   4  -4    0.23    0.58 
   7  -4  -4   11.42    0.99 
   7  -4  -4   10.38    1.24 
   7   4  -4   12.28    1.16 
  -7   4   4   10.18    1.47 
   6  -4  -4    2.03    0.54 
   6  -4  -4    1.36    0.63 
  -6   4   4    2.27    0.82 
   6   4  -4    1.45    0.57 
  -5  -4   4    4.83    0.62 
   5  -4  -4    4.70    0.79 
   5  -4  -4    3.40    0.58 
   4  -4  -4   14.21    0.95 
   4  -4  -4   13.72    1.10 
  -4  -4   4   14.01    0.88 
  -3  -4   4    1.58    0.40 
   3  -4  -4    2.31    0.52 
   3  -4  -4    2.37    0.57 
  -3  -4   4    2.41    0.75 
   2  -4  -4   -0.14    0.38 
  -2  -4   4   -0.08    0.51 
   2  -4  -4   -0.14    0.38 
  -2  -4   4   -0.11    0.31 
  -1  -4   4   37.82    1.45 
   1  -4  -4   35.74    1.68 
   1  -4  -4   38.30    1.64 
  -1  -4   4   35.72    2.11 
   0  -4  -4    0.02    0.37 
   0  -4  -4   -0.20    0.30 
   0  -4   4    0.30    0.62 
   0  -4   4    0.18    0.24 
   1  -4   4   83.83    4.23 
  -1  -4  -4   87.88    3.14 
   1  -4   4   88.16    2.95 
   1  -4   4   88.28    3.48 
   2  -4   4    3.00    0.89 
   2  -4   4    3.47    0.56 
  -2  -4  -4    4.45    0.50 
  -2   4  -4    4.70    0.90 
  -2   4  -4    4.54    0.66 
  -3  -4  -4    0.87    0.35 
   3  -4   4   -0.23    0.39 
  -3  -4  -4    0.09    0.26 
  -3   4  -4    0.52    0.66 
  -4  -4  -4   10.71    0.70 
  -4   4  -4   11.17    1.35 
  -5  -4  -4    1.49    0.54 
  -5  -4  -4    2.28    0.37 
  -5   4  -4    2.22    0.87 
  -6  -4  -4   11.57    0.73 
  -6  -4  -4   10.39    1.03 
  -6   4  -4    9.08    1.41 
  -7  -4  -4   12.79    0.79 
  -7  -4  -4   13.45    1.23 
  -7   4  -4   12.63    1.84 
  -7   4  -4   16.17    1.82 
  -7   4  -4   12.96    1.18 
  -8   4  -4    2.82    1.32 
  -8   4  -4    2.21    0.43 
  -8   4  -4    0.94    0.87 
  -9   4  -4   -0.78    1.03 
 -10   4  -4    5.24    0.69 
 -10   4  -4    5.40    1.33 
 -11   4  -4   -0.67    0.69 
 -12   4  -4    4.98    0.74 
  13  -5  -4    3.34    0.58 
 -13  -5   4    3.54    0.66 
 -13   5   4    3.80    0.78 
 -12  -5   4    4.26    0.89 
 -12   5   4    1.78    0.94 
 -11  -5   4    2.94    0.92 
 -11   5   4    2.80    1.19 
 -10  -5   4   10.48    1.04 
 -10  -5   4   10.07    1.38 
 -10   5   4   10.87    1.27 
 -10   5   4   11.98    1.93 
  -9  -5   4    4.44    0.88 
  -9  -5   4    3.85    0.69 
  -9   5   4    3.25    0.99 
  -9   5   4    8.74    1.66 
  -8  -5   4    0.89    0.80 
   8  -5  -4    2.26    0.83 
  -8  -5   4    1.80    0.70 
   8   5  -4    1.48    0.74 
  -8   5   4    0.61    0.98 
   7  -5  -4   14.00    1.52 
   7  -5  -4   13.00    1.12 
   7   5  -4   14.55    1.38 
   6  -5  -4   21.70    1.31 
   6  -5  -4   24.96    1.70 
  -5  -5   4   31.99    1.52 
   5  -5  -4   29.25    1.81 
   5  -5  -4   29.86    1.54 
   4  -5  -4   19.16    1.38 
  -4  -5   4   19.17    1.15 
   4  -5  -4   21.88    1.27 
  -3  -5   4   36.70    1.59 
   3  -5  -4   34.03    1.91 
   3  -5  -4   37.82    1.71 
  -3  -5   4   36.61    2.24 
   2  -5  -4   15.49    1.13 
   2  -5  -4   16.42    1.08 
  -2  -5   4   17.00    1.47 
  -2  -5   4   16.62    0.93 
   1  -5  -4   19.49    1.24 
  -1  -5   4   22.47    1.08 
   1  -5  -4   21.82    1.28 
  -1  -5   4   22.13    1.63 
   0  -5   4   30.04    2.04 
   0  -5   4   27.17    1.22 
   0  -5  -4   29.49    1.41 
   0  -5  -4   27.96    1.44 
   1  -5   4    5.93    0.72 
   1  -5   4    4.71    1.01 
  -1  -5  -4    5.46    0.64 
   2  -5   4   13.96    1.59 
  -2  -5  -4   15.25    0.97 
   2  -5   4   15.92    1.18 
  -2   5  -4   15.92    1.16 
   3  -5   4    7.74    1.34 
  -3  -5  -4   11.19    0.84 
   3  -5   4   10.79    1.01 
   4  -5   4    1.34    0.93 
  -4  -5  -4    1.68    0.44 
  -5  -5  -4   12.22    1.08 
  -5   5  -4   11.85    1.64 
  -6  -5  -4   76.22    3.46 
  -6   5  -4   76.02    4.13 
  -7  -5  -4    2.39    0.67 
  -7   5  -4    2.47    0.78 
  -7   5  -4    3.89    1.36 
  -7   5  -4    2.88    1.21 
  -8   5  -4    5.70    0.72 
  -8   5  -4    4.66    1.35 
  -8   5  -4    5.51    1.39 
   9  -5   4   39.83    3.03 
  -9   5  -4   34.84    2.85 
 -10   5  -4   -0.01    0.48 
 -10   5  -4    0.29    0.84 
 -11   5  -4    6.24    0.50 
 -11   5  -4    5.46    0.92 
  13  -6  -4    4.11    0.54 
 -12  -6   4    5.72    0.90 
  12  -6  -4    6.77    0.85 
 -11  -6   4   20.17    1.72 
 -10  -6   4    1.41    0.61 
 -10  -6   4    1.98    0.86 
 -10   6   4    1.24    0.85 
  -9  -6   4    0.98    0.78 
  -9  -6   4    1.11    0.60 
  -9   6   4    0.78    0.88 
  -8  -6   4   42.52    2.58 
  -8  -6   4   40.28    2.27 
  -8   6   4   37.97    2.80 
   7  -6  -4   28.94    2.02 
   7  -6  -4   27.21    1.64 
   7   6  -4   25.60    1.80 
   6  -6  -4   40.95    2.34 
  -6  -6   4   38.64    1.90 
   6  -6  -4   36.32    1.91 
   5  -6  -4    9.50    1.18 
  -5  -6   4    8.95    0.90 
   5  -6  -4    7.93    0.90 
   4  -6  -4    3.79    0.67 
   4  -6  -4    4.40    0.81 
  -4  -6   4    3.64    0.61 
   3  -6  -4    1.35    0.59 
  -3  -6   4    0.74    0.43 
  -3  -6   4    0.86    0.72 
   3  -6  -4    1.26    0.66 
  -2  -6   4   13.99    0.92 
   2  -6  -4   15.86    1.26 
   2  -6  -4   15.31    1.09 
  -2  -6   4   14.46    1.47 
  -1  -6   4    7.10    1.10 
   1  -6  -4    8.74    0.86 
   1  -6  -4    8.69    0.91 
  -1  -6   4    8.74    0.74 
   0  -6   4   43.21    2.76 
   0  -6  -4   47.40    2.13 
   0  -6   4   45.70    1.82 
   0  -6  -4   42.12    1.98 
   1  -6   4    8.98    1.00 
  -1  -6  -4    9.98    0.93 
   1  -6   4   10.47    1.47 
  -2  -6  -4    4.69    0.65 
   2  -6   4    4.43    0.76 
   2  -6   4    3.90    1.09 
  -3  -6  -4    1.41    0.47 
   3  -6   4    1.86    0.67 
  -3  -6  -4    1.84    0.50 
   3  -6   4    1.52    1.00 
  -4  -6  -4    0.20    0.39 
  -4  -6  -4    2.04    0.58 
   4  -6   4    1.79    1.00 
  -5  -6  -4   30.41    1.66 
   5  -6   4   23.43    2.43 
  -6  -6  -4    3.89    0.93 
  -6  -6  -4    3.73    0.76 
   6  -6   4    4.20    1.33 
   6  -6   4    3.74    0.91 
  -6   6  -4    2.74    0.96 
   7  -6   4   35.02    2.33 
   7  -6   4   42.23    3.19 
  -7   6  -4   36.75    2.35 
   8  -6   4   -0.48    1.10 
   8  -6   4   -0.43    0.61 
  -8   6  -4    0.17    0.58 
   9  -6   4    7.21    1.65 
 -10   6  -4    4.34    0.66 
 -11   6  -4    0.04    0.23 
  12  -7  -4   53.52    2.67 
 -12  -7   4   50.18    2.71 
  11  -7  -4   30.14    1.89 
 -11  -7   4   27.57    1.96 
 -10  -7   4    1.27    0.72 
  10  -7  -4   -0.14    0.61 
 -10  -7   4    1.09    0.62 
 -10   7   4    0.74    0.78 
  -9  -7   4    0.27    0.67 
   9  -7  -4    0.53    0.67 
  -9  -7   4   -0.17    0.52 
  -9   7   4    0.48    0.91 
  -8  -7   4    4.21    0.86 
  -8  -7   4    2.60    0.86 
  -8   7   4    4.45    1.30 
  -7  -7   4   27.63    1.94 
  -7  -7   4   28.86    2.07 
  -7  -7   4   25.65    1.70 
  -7  -7   4   24.26    1.28 
   6  -7  -4   59.26    3.02 
  -6  -7   4   51.64    2.49 
   6  -7  -4   56.16    2.56 
   5  -7  -4   35.61    2.12 
   5  -7  -4   29.47    1.70 
   4  -7  -4   29.81    1.90 
   4  -7  -4   30.17    1.70 
  -4  -7   4   26.41    1.55 
   3  -7  -4    2.49    0.75 
   3  -7  -4    3.72    0.68 
  -3  -7   4    3.44    0.63 
  -3  -7   4    2.24    0.95 
   2  -7  -4   14.54    1.12 
   2  -7  -4   12.84    1.15 
   2  -7  -4   16.11    1.27 
  -2  -7   4   13.23    1.54 
  -2  -7   4   13.59    0.99 
   1  -7  -4    0.66    0.56 
  -1  -7   4    1.19    0.76 
  -1  -7   4    0.73    0.44 
   1  -7  -4    0.71    0.54 
   0  -7  -4   71.89    2.88 
   0  -7   4   68.65    3.78 
   0  -7   4   66.66    2.64 
  -1  -7  -4  142.93    5.40 
  -1  -7  -4  155.98    6.20 
   1  -7   4  151.88    7.14 
   2  -7   4    2.48    0.77 
   2  -7   4    2.25    1.04 
  -2  -7  -4    2.81    0.67 
  -2  -7  -4    3.01    0.59 
  -3  -7  -4   14.39    1.17 
   3  -7   4   13.96    1.82 
   3  -7   4   20.10    1.60 
  -3  -7  -4   16.80    1.15 
  -4  -7  -4    2.73    0.64 
   4  -7   4    3.77    1.28 
  -4  -7  -4    3.59    0.69 
   5  -7   4   15.90    2.19 
   5  -7   4   15.50    1.52 
  -5  -7  -4   14.81    1.21 
  -5  -7  -4   12.68    1.21 
  -5  -7  -4   15.54    1.56 
  -5   7  -4   12.42    1.64 
  -6  -7  -4   40.85    2.56 
   6  -7   4   35.36    2.41 
   6  -7   4   37.28    3.15 
  -6  -7  -4   40.50    2.12 
  -6   7  -4   35.21    2.57 
   7  -7   4    0.58    1.13 
  -7  -7  -4   -0.11    0.68 
   7  -7   4    0.50    0.66 
  -7   7  -4    0.00    0.72 
   8  -7   4   16.26    2.00 
   8  -7   4   15.14    1.38 
  -8   7  -4   13.91    1.30 
   9  -7   4    9.98    1.01 
  -9   7  -4   13.18    1.19 
 -10   7  -4    3.40    0.59 
  12  -8  -4   15.32    1.00 
  11  -8  -4   20.05    1.41 
 -11  -8   4   19.42    1.48 
 -11  -8   4   20.91    1.21 
  10  -8  -4   29.35    1.90 
 -10  -8   4   27.41    1.98 
 -10  -8   4   29.58    1.71 
 -10   8   4   27.39    1.97 
  -9  -8   4    0.84    0.61 
  -9  -8   4    0.87    0.71 
   9  -8  -4    0.10    0.65 
  -9   8   4    0.13    0.90 
  -8  -8   4    0.54    0.82 
   8  -8  -4    0.64    0.64 
  -8  -8   4    0.77    0.65 
  -8   8   4    1.39    1.02 
  -7  -8   4    3.90    0.96 
  -7  -8   4    2.88    0.36 
   7  -8  -4    1.99    0.74 
  -7  -8   4    3.71    0.85 
  -7  -8   4    2.55    0.86 
  -6  -8   4   91.39    3.94 
  -6  -8   4   94.77    4.45 
  -6  -8   4   95.81    4.86 
  -6  -8   4   97.49    4.86 
   6  -8  -4   88.06    4.69 
  -5  -8   4  157.55    5.96 
  -5  -8   4  159.37    7.14 
  -5  -8   4  168.48    7.79 
   5  -8  -4  160.92    5.92 
  -5  -8   4  176.86    7.90 
   5  -8  -4  157.23    7.64 
  -5  -8   4  154.85    6.65 
  -4  -8   4   26.69    1.64 
   4  -8  -4   26.50    1.91 
   4  -8  -4   26.65    1.57 
  -3  -8   4    1.56    0.57 
   3  -8  -4    1.92    0.63 
   3  -8  -4    0.70    0.74 
  -3  -8   4    2.38    1.02 
   2  -8  -4   -0.64    0.62 
   2  -8  -4    1.11    0.56 
  -2  -8   4   -1.73    0.79 
   2  -8  -4   -0.82    0.46 
  -2  -8   4   -0.35    0.43 
   1  -8  -4    5.97    0.99 
   1  -8  -4    5.94    0.81 
  -1  -8   4    5.05    0.75 
  -1  -8   4    6.45    1.26 
   1  -8  -4    7.10    0.93 
   0  -8  -4   15.56    1.14 
   0  -8  -4   15.28    1.29 
   0  -8   4   18.12    2.03 
  -1  -8  -4   46.80    2.34 
   1  -8   4   50.61    3.25 
  -1  -8  -4   45.27    2.25 
  -2  -8  -4  174.92    6.91 
   2  -8   4  161.75    7.93 
  -2  -8  -4  162.39    6.04 
  -3  -8  -4   19.48    1.41 
  -3  -8  -4   20.62    1.09 
   3  -8   4   18.40    1.76 
  -3  -8  -4   18.50    1.45 
   3  -8   4   19.38    2.17 
   3  -8   4   14.24    1.58 
  -3  -8  -4   18.42    1.65 
  -3  -8  -4   20.99    1.37 
   4  -8   4    0.75    0.77 
   4  -8   4    1.34    1.11 
  -4  -8  -4    0.77    0.58 
  -4  -8  -4    0.57    0.58 
  -4  -8  -4    0.73    0.73 
  -4  -8  -4    1.21    0.21 
  -4  -8  -4    0.97    0.33 
   5  -8   4    0.18    0.70 
  -5  -8  -4    0.34    0.66 
  -5  -8  -4    1.01    0.59 
   5  -8   4    0.31    1.18 
  -5  -8  -4    0.61    0.29 
  -5  -8  -4    0.12    0.57 
  -5   8  -4    0.83    0.96 
  -6  -8  -4   23.67    1.10 
   6  -8   4   23.42    2.47 
  -6  -8  -4   22.39    1.87 
   6  -8   4   21.37    1.80 
  -6   8  -4   23.09    2.06 
   7  -8   4   67.95    4.10 
   7  -8   4   71.68    3.62 
  -7  -8  -4   60.05    3.63 
  -7   8  -4   68.75    3.56 
   8  -8   4   11.16    1.11 
  -8   8  -4   10.13    0.99 
   9  -8   4    5.38    0.71 
  -9   8  -4    5.72    0.79 
 -10   8  -4    0.65    0.38 
 -11  -9   4   39.07    2.17 
  11  -9  -4   44.15    2.15 
 -11  -9   4   43.67    1.97 
 -10  -9   4    1.22    0.60 
 -10  -9   4    0.89    0.48 
  10  -9  -4    1.13    0.51 
 -10   9   4    1.25    0.61 
   9  -9  -4    1.44    0.62 
  -9  -9   4    1.66    0.65 
  -9  -9   4    1.65    0.71 
  -9   9   4    1.45    0.84 
  -8  -9   4    0.70    0.66 
   8  -9  -4    1.20    0.69 
  -8  -9   4    1.51    0.78 
  -8  -9   4    0.90    0.74 
  -8   9   4    1.35    0.99 
  -7  -9   4   16.01    1.40 
  -7  -9   4    9.73    1.36 
  -7  -9   4   11.17    1.28 
   7  -9  -4   10.43    1.25 
  -6  -9   4   14.82    1.01 
  -6  -9   4   12.29    1.44 
  -6  -9   4   16.45    1.51 
  -6  -9   4   18.68    1.67 
   6  -9  -4   16.48    1.47 
  -5  -9   4    1.58    0.75 
   5  -9  -4    0.43    0.65 
  -5  -9   4    0.67    0.71 
  -5  -9   4    0.85    0.78 
  -5  -9   4    0.58    0.46 
  -4  -9   4   92.45    4.75 
  -4  -9   4   84.43    4.73 
  -4  -9   4   93.29    4.02 
  -4  -9   4   94.56    4.35 
   4  -9  -4   88.93    4.37 
   3  -9  -4   -0.09    0.62 
   3  -9  -4    0.57    0.58 
  -3  -9   4    0.90    0.76 
  -3  -9   4   -0.03    0.61 
  -3  -9   4    0.32    0.52 
  -3  -9   4    0.29    0.42 
  -3  -9   4   -0.07    0.61 
   2  -9  -4    0.15    0.77 
  -2  -9   4    0.24    0.58 
  -2  -9   4    0.29    0.63 
   2  -9  -4   -0.65    0.53 
  -2  -9   4    0.67    0.58 
   2  -9  -4    0.65    0.61 
   2  -9  -4   -0.01    0.55 
  -2  -9   4    0.47    0.77 
  -2  -9   4   -0.26    0.49 
  -1  -9   4   22.70    1.61 
   1  -9  -4   24.49    1.68 
   1  -9  -4   22.37    1.49 
   1  -9  -4   31.22    1.71 
  -1  -9   4   24.63    1.86 
   1  -9  -4   23.87    1.51 
   0  -9  -4   50.39    2.50 
   0  -9  -4   57.89    2.62 
   0  -9  -4   52.48    2.80 
   0  -9   4   48.91    3.10 
   0  -9  -4   50.19    2.50 
   0  -9   4   53.21    2.85 
   0  -9  -4   52.39    2.52 
  -1  -9  -4   59.87    2.77 
   1  -9   4   63.45    3.79 
  -1  -9  -4   58.53    3.08 
  -1  -9  -4   60.05    3.31 
   1  -9   4   60.67    3.42 
  -1  -9  -4   61.14    2.85 
   1  -9   4   55.64    3.15 
  -2  -9  -4   20.17    1.68 
  -2  -9  -4   18.70    1.20 
  -2  -9  -4   19.60    1.40 
   2  -9   4   16.14    2.03 
  -2  -9  -4   20.73    1.57 
   2  -9   4   17.78    1.80 
   3  -9   4   14.53    1.52 
  -3  -9  -4   16.29    1.53 
   3  -9   4   13.54    1.83 
  -3  -9  -4   15.90    1.45 
  -3  -9  -4   15.26    1.26 
  -3  -9  -4   14.68    0.93 
  -4  -9  -4    2.85    0.85 
   4  -9   4    5.87    1.46 
  -4  -9  -4    2.42    0.69 
   4  -9   4    3.54    0.92 
  -4  -9  -4    2.24    0.75 
  -5  -9  -4    0.01    0.59 
   5  -9   4    0.16    1.09 
   5  -9   4   -0.16    0.67 
  -5  -9  -4    0.11    0.72 
  -5  -9  -4    1.01    0.64 
   6  -9   4    7.78    1.07 
   6  -9   4   12.44    1.74 
  -6  -9  -4    9.46    1.20 
  -6  -9  -4   12.89    1.15 
  -6   9  -4   10.32    1.38 
   7  -9   4    0.43    0.59 
  -7  -9  -4   -0.39    0.57 
  -7   9  -4    0.23    0.70 
   8  -9   4   39.37    2.26 
  -8   9  -4   42.03    2.15 
   9  -9   4   11.81    0.92 
  -9   9  -4   13.76    1.08 
 -10 -10   4    3.55    0.50 
  10 -10  -4    3.66    0.52 
 -10 -10   4    3.53    0.61 
 -10  10   4    3.13    0.54 
  -9 -10   4   24.53    1.48 
  -9 -10   4   23.46    1.67 
   9 -10  -4   25.47    1.55 
  -9  10   4   25.73    1.83 
   8 -10  -4    3.25    0.73 
  -8 -10   4    2.08    0.78 
  -8 -10   4    3.90    0.79 
  -8 -10   4    2.79    0.71 
  -8  10   4    2.55    0.97 
  -7 -10   4    7.18    1.03 
   7 -10  -4    4.23    0.84 
  -7 -10   4    4.79    0.91 
  -7 -10   4    4.85    1.01 
  -6 -10   4   -0.26    0.69 
  -6 -10   4    0.49    0.71 
   6 -10  -4   -0.08    0.62 
  -6 -10   4    0.16    0.32 
  -6 -10   4    0.50    0.79 
  -5 -10   4   25.14    1.49 
  -5 -10   4   28.46    2.08 
  -5 -10   4   26.64    1.87 
   5 -10  -4   27.26    1.92 
  -5 -10   4   26.07    2.11 
   5 -10  -4   26.50    1.80 
  -4 -10   4    0.74    0.68 
   4 -10  -4    0.54    0.64 
  -4 -10   4    0.50    0.79 
  -4 -10   4    0.29    0.77 
  -4 -10   4    1.38    0.58 
  -3 -10   4    4.82    1.07 
  -3 -10   4    6.74    1.02 
   3 -10  -4    5.55    0.85 
  -3 -10   4    5.13    0.49 
  -3 -10   4    5.47    0.89 
  -3 -10   4    5.62    0.82 
   3 -10  -4    3.97    0.77 
  -2 -10   4   36.80    2.12 
   2 -10  -4   34.08    2.00 
  -2 -10   4   38.71    2.38 
   2 -10  -4   39.20    2.10 
  -2 -10   4   40.69    2.14 
   2 -10  -4   36.83    2.14 
  -2 -10   4   34.74    2.51 
  -2 -10   4   38.94    2.06 
  -1 -10   4    0.86    0.72 
   1 -10  -4   -0.46    0.48 
   1 -10  -4    0.56    0.46 
  -1 -10   4    0.01    0.78 
  -1 -10   4   -0.08    0.57 
  -1 -10   4   -0.73    0.59 
   1 -10  -4   -0.08    0.58 
   0 -10   4    9.87    1.12 
   0 -10  -4   10.70    1.17 
   0 -10  -4   10.26    1.10 
   0 -10   4    6.86    1.10 
   0 -10  -4    7.27    0.70 
   0 -10  -4    8.22    0.84 
   0 -10   4    9.75    1.11 
  -1 -10  -4   14.62    1.25 
  -1 -10  -4   15.36    1.43 
  -1 -10  -4   16.99    1.49 
   1 -10   4   14.02    1.38 
  -1 -10  -4   15.76    1.15 
   1 -10   4   14.66    1.59 
   2 -10   4   48.82    2.94 
  -2 -10  -4   48.00    2.82 
  -2 -10  -4   43.42    2.60 
  -2 -10  -4   44.05    2.18 
   2 -10   4   44.28    2.70 
  -2 -10  -4   51.93    2.44 
  -3 -10  -4    0.84    0.73 
  -3 -10  -4    0.47    0.70 
  -3 -10  -4    0.80    0.33 
   3 -10   4    0.35    0.80 
  -3 -10  -4    1.47    0.66 
  -4 -10  -4   64.92    3.34 
  -4 -10  -4   65.27    3.13 
   4 -10   4   67.99    3.71 
  -4 -10  -4   70.64    3.77 
  -5 -10  -4    2.43    0.70 
  -5 -10  -4    3.13    0.82 
   5 -10   4    3.10    0.86 
  -6 -10  -4    3.06    0.68 
  -6 -10  -4    2.54    0.74 
   6 -10   4    2.60    0.74 
  -6  10  -4    2.09    0.82 
   7 -10   4    5.58    0.80 
  -7 -10  -4    4.48    0.73 
  -7  10  -4    6.26    0.89 
   8 -10   4   20.30    1.31 
  -8  10  -4   25.03    1.27 
  -9 -11   4    7.20    0.66 
   9 -11  -4    6.18    0.62 
  -9 -11   4    6.35    0.77 
  -9  11   4    7.80    0.83 
  -8 -11   4    2.24    0.62 
   8 -11  -4    2.20    0.53 
  -8 -11   4    2.06    0.57 
  -8  11   4    0.35    0.67 
  -7 -11   4    3.89    0.81 
   7 -11  -4    4.10    0.62 
  -7 -11   4    5.18    0.90 
  -7 -11   4    5.62    0.86 
   7 -11  -4    3.71    0.69 
   6 -11  -4   -0.03    0.53 
   6 -11  -4    0.17    0.50 
  -6 -11   4   -0.49    0.68 
  -6 -11   4   -0.23    0.64 
  -6 -11   4   -0.21    0.65 
  -5 -11   4   12.87    0.98 
  -5 -11   4   15.98    1.60 
   5 -11  -4   13.48    1.33 
  -5 -11   4   14.84    1.47 
   5 -11  -4   12.70    1.22 
  -5 -11   4   16.38    1.39 
  -4 -11   4    2.55    0.62 
  -4 -11   4    2.21    0.79 
   4 -11  -4    1.78    0.63 
  -4 -11   4    2.19    0.71 
  -4 -11   4    0.98    0.82 
  -3 -11   4   26.74    1.71 
   3 -11  -4   24.13    1.60 
  -3 -11   4   22.93    1.61 
  -3 -11   4   25.42    1.88 
   3 -11  -4   25.26    1.60 
  -3 -11   4   27.23    2.14 
  -2 -11   4   27.68    1.73 
  -2 -11   4   25.24    1.71 
   2 -11  -4   26.37    1.64 
  -2 -11   4   26.78    1.47 
  -2 -11   4   28.55    2.18 
   2 -11  -4   26.13    1.70 
   2 -11  -4   27.66    1.61 
  -2 -11   4   27.21    1.94 
  -1 -11   4   -0.07    0.72 
  -1 -11   4    0.54    0.62 
  -1 -11   4    0.18    0.57 
   1 -11  -4   -0.25    0.49 
   1 -11  -4    0.37    0.38 
  -1 -11   4    0.06    0.65 
   1 -11  -4    0.09    0.60 
   0 -11   4   22.27    1.58 
   0 -11  -4   21.36    1.37 
   0 -11   4   19.20    1.55 
   0 -11   4   17.98    1.80 
   0 -11  -4   21.35    1.56 
   0 -11  -4   20.79    1.58 
  -1 -11  -4    5.54    0.91 
  -1 -11  -4    5.23    0.84 
   1 -11   4    4.16    1.02 
  -1 -11  -4    5.13    0.68 
   1 -11   4    4.98    0.88 
  -2 -11  -4    5.36    0.89 
   2 -11   4    4.54    0.95 
  -2 -11  -4    5.29    0.59 
   2 -11   4    4.11    0.83 
  -2 -11  -4    4.37    0.88 
  -3 -11  -4   29.02    1.86 
  -3 -11  -4   26.46    1.18 
   3 -11   4   26.04    1.84 
   3 -11   4   28.60    2.04 
  -3 -11  -4   27.06    1.92 
  -4 -11  -4   21.84    1.64 
  -4 -11  -4   18.69    1.53 
   4 -11   4   19.33    1.53 
   4 -11   4   22.52    1.71 
   5 -11   4    4.41    0.78 
  -5 -11  -4    5.40    0.76 
  -5 -11  -4    5.31    0.85 
  -5  11  -4    3.73    0.92 
  -6 -11  -4    2.06    0.57 
   6 -11   4    3.79    0.67 
  -6 -11  -4    4.16    0.63 
  -6  11  -4    3.75    0.78 
   7 -11   4   29.01    1.62 
  -7 -11  -4   27.16    1.62 
  -7  11  -4   33.69    1.70 
  -8 -12   4    0.61    0.37 
   8 -12  -4    0.71    0.30 
  -8  12   4    0.56    0.45 
   7 -12  -4    0.02    0.36 
   7 -12  -4   -0.25    0.33 
  -7 -12   4   -0.20    0.48 
  -7 -12   4    0.16    0.44 
  -6 -12   4   23.46    1.57 
  -6 -12   4   26.99    1.82 
  -6 -12   4   26.00    1.74 
   6 -12  -4   28.84    1.52 
  -5 -12   4    0.62    0.63 
  -5 -12   4   -0.61    0.59 
  -5 -12   4    0.24    0.55 
   5 -12  -4    0.29    0.42 
  -4 -12   4   -0.21    0.49 
   4 -12  -4    0.06    0.41 
  -4 -12   4   -0.15    0.59 
  -4 -12   4    0.23    0.43 
  -4 -12   4    0.91    0.72 
   3 -12  -4    6.13    0.76 
  -3 -12   4    4.99    0.71 
   3 -12  -4    7.28    0.74 
  -3 -12   4    7.66    0.99 
   3 -12  -4    5.90    0.66 
  -3 -12   4    5.39    0.74 
  -3 -12   4    6.80    1.13 
   2 -12  -4    3.19    0.45 
   2 -12  -4    3.43    0.62 
   2 -12  -4    4.26    0.68 
  -2 -12   4    2.07    0.65 
  -2 -12   4    4.18    0.98 
  -2 -12   4    4.18    0.79 
   1 -12  -4    2.88    0.61 
  -1 -12   4    2.31    0.69 
   1 -12  -4    3.40    0.65 
  -1 -12   4    2.76    0.45 
  -1 -12   4    3.12    0.92 
   0 -12   4    7.23    0.80 
   0 -12  -4    7.26    0.75 
   0 -12   4    8.31    1.12 
   0 -12  -4    5.66    0.77 
   0 -12  -4   10.23    1.01 
   0 -12   4    6.55    0.88 
  -1 -12  -4   13.49    0.96 
  -1 -12  -4   13.75    1.20 
  -1 -12  -4   11.67    1.12 
   1 -12   4   12.21    1.16 
   1 -12   4   15.72    1.48 
  -2 -12  -4    5.31    0.78 
   2 -12   4    3.58    0.80 
  -2 -12  -4    4.96    0.45 
  -2 -12  -4    3.90    0.71 
   2 -12   4    4.38    0.72 
  -3 -12  -4    4.67    0.78 
  -3 -12  -4    5.75    0.81 
   3 -12   4    5.22    0.84 
   3 -12   4    6.08    0.79 
  -4 -12  -4   21.40    1.50 
   4 -12   4   22.43    1.41 
   4 -12   4   20.29    1.44 
  -4 -12  -4   19.74    1.39 
  -5 -12  -4    3.19    0.59 
   5 -12   4    3.70    0.59 
   5 -12   4    3.19    0.54 
  -5 -12  -4    3.47    0.57 
  -5  12  -4    4.48    0.83 
  -6 -12  -4   15.29    0.92 
  -6 -12  -4   14.76    1.05 
   6 -12   4   15.44    1.01 
   6 -12   4   16.36    1.03 
  -6  12  -4   15.80    1.13 
  -6 -13   4    0.23    0.34 
   6 -13  -4    0.56    0.26 
  -6 -13   4   -0.06    0.38 
  -5 -13   4    2.51    0.60 
   5 -13  -4    4.38    0.43 
  -5 -13   4    3.65    0.53 
  -4 -13   4    2.73    0.68 
   4 -13  -4    2.75    0.49 
   4 -13  -4    2.34    0.34 
  -4 -13   4    2.03    0.49 
   3 -13  -4    6.84    0.66 
  -3 -13   4    6.50    0.62 
  -3 -13   4    5.47    0.69 
  -3 -13   4    8.23    0.97 
  -2 -13   4    0.93    0.47 
   2 -13  -4    1.42    0.45 
   2 -13  -4    1.78    0.44 
  -2 -13   4    0.95    0.62 
  -1 -13   4   32.06    2.05 
   1 -13  -4   31.71    1.71 
   1 -13  -4   32.09    1.62 
  -1 -13   4   32.98    1.74 
   0 -13  -4   30.36    1.67 
   0 -13   4   30.86    1.95 
   0 -13  -4   29.41    1.48 
   0 -13   4   29.61    1.66 
  -1 -13  -4    0.16    0.26 
  -1 -13  -4   -0.03    0.43 
  -1 -13  -4    0.32    0.40 
   1 -13   4    0.86    0.55 
   1 -13   4    1.09    0.51 
   1 -13   4    0.78    0.36 
  -2 -13  -4    5.43    0.65 
   2 -13   4    5.93    0.62 
  -2 -13  -4    6.47    0.71 
   2 -13   4    5.40    0.74 
  -3 -13  -4    1.48    0.45 
   3 -13   4    1.67    0.42 
   3 -13   4    0.97    0.47 
  -3 -13  -4    1.39    0.44 
  -4 -13  -4    0.76    0.38 
  -4 -13  -4    0.74    0.35 
   4 -13   4    0.94    0.41 
   4 -13   4    0.62    0.34 
  -3 -14   4    0.57    0.44 
   3 -14  -4    1.29    0.28 
  -2 -14   4    0.54    0.41 
   2 -14  -4    0.80    0.27 
  -2 -14   4    0.57    0.26 
   1 -14  -4   20.91    1.01 
  -1 -14   4   22.73    1.40 
  -1 -14   4   21.61    1.12 
   1 -14  -4   20.45    1.11 
   0 -14   4   17.36    1.17 
   0 -14  -4   18.37    1.00 
   0 -14   4   18.88    1.04 
  -1 -14  -4    1.90    0.35 
   1 -14   4    2.52    0.48 
   1 -14   4    2.35    0.39 
  -2 -14  -4    0.76    0.30 
   2 -14   4    0.43    0.32 
 -14   0   5   -0.37    0.77 
 -13   0   5   -0.76    1.06 
 -13   0   5    0.18    0.71 
 -12   0   5   -0.07    0.88 
 -12   0   5   -0.71    1.34 
 -11   0   5    0.58    0.85 
 -11   0   5    1.70    1.45 
 -11   0   5   -0.11    0.92 
 -10   0   5    0.02    1.39 
 -10   0   5    0.13    0.84 
   9   0  -5    0.90    0.59 
   9   0  -5    0.63    0.74 
   8   0  -5    1.25    0.69 
   8   0  -5   -0.05    0.42 
   7   0  -5    0.19    0.40 
   6   0  -5    0.04    0.36 
   5   0  -5    0.45    0.40 
   5   0  -5    0.31    0.30 
   4   0  -5   -0.52    0.31 
   4   0  -5   -0.10    0.33 
   3   0  -5    0.26    0.32 
   3   0  -5    0.44    0.32 
   2   0  -5   -0.03    0.34 
   2   0  -5   -0.39    0.25 
   1   0  -5    0.09    0.36 
   1   0  -5   -0.17    0.25 
   0   0  -5    0.15    0.21 
   0   0  -5    0.30    0.31 
   0   0  -5   -0.03    0.38 
  -1   0  -5    0.26    0.38 
  -1   0  -5    0.45    0.40 
  -2   0  -5    0.00    0.37 
  -2   0  -5    0.20    0.44 
  -3   0  -5    0.30    0.41 
  -3   0  -5   -0.08    0.45 
  -4   0  -5    0.18    0.49 
  -5   0  -5    0.31    0.53 
  -6   0  -5   -0.39    0.52 
  -7   0  -5    0.89    0.68 
  -8   0  -5   -0.23    0.29 
  -8   0  -5    0.32    0.64 
  -8   0  -5    0.46    1.16 
  -9   0  -5   -0.27    1.20 
  -9   0  -5    0.47    0.64 
 -10   0  -5    0.78    1.19 
 -11   0  -5   -0.06    0.87 
 -12   0  -5   -0.32    0.57 
 -14  -1   5   -0.24    0.74 
 -14  -1   5    1.04    0.50 
 -14   1   5    0.62    0.82 
 -13  -1   5    0.73    0.75 
 -13  -1   5    1.33    1.16 
 -13   1   5    0.55    1.20 
 -13   1   5    1.44    0.75 
 -12  -1   5    9.08    1.31 
 -12  -1   5    5.49    1.72 
 -12   1   5   14.09    2.28 
 -12   1   5   11.65    1.45 
 -11  -1   5   24.15    2.14 
 -11  -1   5   26.54    2.92 
 -11   1   5   17.93    1.94 
 -11   1   5   24.10    2.10 
 -11   1   5   29.06    3.11 
 -10  -1   5   40.11    2.64 
 -10  -1   5   38.02    3.39 
 -10   1   5   39.05    3.41 
 -10   1   5   32.67    2.53 
   9  -1  -5   15.05    1.29 
   9  -1  -5   18.89    1.70 
   9   1  -5   16.00    1.36 
   8  -1  -5   12.17    1.13 
   8  -1  -5   15.81    1.48 
   8   1  -5   13.32    1.15 
   7  -1  -5    0.53    0.52 
   7  -1  -5    1.13    0.46 
   7   1  -5    0.30    0.45 
   6  -1  -5   20.97    1.40 
   6  -1  -5   18.02    1.14 
   6   1  -5   20.71    1.19 
   5  -1  -5    4.16    0.67 
   5  -1  -5    5.49    0.65 
   5   1  -5    5.34    0.64 
   5   1  -5    4.88    0.61 
   4  -1  -5  146.66    5.70 
   4  -1  -5  162.10    5.29 
   4   1  -5  158.65    5.26 
   4   1  -5  148.65    5.81 
   3  -1  -5    2.13    0.44 
   3  -1  -5    1.85    0.40 
   3  -1  -5    2.51    0.43 
   3   1  -5    1.33    0.37 
   3   1  -5    1.82    0.47 
   2  -1  -5    0.62    0.30 
   2  -1  -5    0.17    0.29 
   2  -1  -5    0.27    0.33 
   2   1  -5    0.35    0.39 
   2   1  -5    0.31    0.27 
   1  -1  -5   12.38    0.73 
   1  -1  -5   12.88    0.66 
   1  -1  -5   11.08    0.84 
   1  -1  -5   13.54    0.87 
   1   1  -5   11.74    0.65 
   1   1  -5   12.43    0.92 
   0  -1  -5    2.54    0.43 
   0  -1  -5    2.29    0.46 
   0  -1  -5    2.58    0.33 
   0   1  -5    1.95    0.26 
   0   1  -5    2.57    0.51 
   0   1  -5    1.10    0.45 
  -1  -1  -5   10.93    0.85 
  -1  -1  -5   10.45    0.53 
  -1  -1  -5    9.23    0.77 
  -1   1  -5    9.41    0.84 
  -1   1  -5   10.11    0.92 
  -2  -1  -5    0.41    0.39 
  -2  -1  -5    0.13    0.39 
  -2   1  -5    0.16    0.38 
  -2   1  -5    1.03    0.53 
  -3  -1  -5   49.26    2.30 
  -3   1  -5   52.25    2.52 
  -3   1  -5   52.22    2.29 
  -4  -1  -5    0.72    0.45 
  -4   1  -5    0.44    0.57 
  -5  -1  -5    1.02    0.53 
  -5   1  -5    1.74    0.69 
  -6  -1  -5    2.34    0.63 
  -6   1  -5    3.54    0.89 
  -7  -1  -5    8.22    1.02 
  -7   1  -5    7.86    1.59 
  -7   1  -5    7.50    0.84 
  -7   1  -5    8.47    1.25 
  -8  -1  -5    3.82    0.81 
  -8  -1  -5    4.53    1.41 
  -8   1  -5    3.66    1.37 
  -8   1  -5    4.90    1.07 
  -8   1  -5    3.00    0.56 
  -9  -1  -5    1.64    1.28 
  -9  -1  -5    1.94    0.66 
  -9   1  -5    1.49    0.80 
  -9   1  -5    0.37    1.33 
  -9   1  -5    1.15    0.34 
 -10  -1  -5    4.04    1.32 
 -10   1  -5    3.83    1.33 
 -11  -1  -5    1.88    0.93 
 -11   1  -5    2.55    1.06 
 -12  -1  -5    2.74    0.72 
 -12   1  -5    2.72    0.76 
 -14  -2   5    2.21    0.56 
 -14  -2   5    3.31    0.86 
 -14   2   5    3.41    0.96 
 -13  -2   5    2.10    1.10 
 -13  -2   5    2.04    0.80 
 -13   2   5    1.86    1.19 
 -12  -2   5    0.88    0.87 
 -12  -2   5    0.70    1.26 
 -12   2   5    0.51    1.46 
 -12   2   5    0.23    0.83 
 -11  -2   5    2.74    1.07 
 -11  -2   5    2.02    1.45 
 -11   2   5    0.67    0.93 
 -11   2   5    2.52    1.55 
 -11   2   5    3.43    1.11 
 -10  -2   5    6.32    1.15 
 -10  -2   5    8.13    1.87 
 -10   2   5    7.64    1.91 
 -10   2   5    6.70    1.16 
 -10   2   5    6.39    1.32 
 -10   2   5    6.14    0.62 
   9  -2  -5    6.40    1.12 
   9  -2  -5    7.02    0.95 
   9   2  -5    6.78    0.98 
   8  -2  -5   32.26    1.77 
   8  -2  -5   36.25    2.15 
   8   2  -5   34.14    1.86 
   7  -2  -5    1.28    0.63 
   7  -2  -5    0.43    0.43 
   7   2  -5    0.99    0.55 
   6  -2  -5    1.37    0.48 
   6  -2  -5    1.44    0.56 
   6   2  -5    1.09    0.48 
   5  -2  -5   77.92    3.28 
   5  -2  -5   75.16    2.92 
   5   2  -5   76.70    2.93 
   4  -2  -5  108.59    4.35 
   4  -2  -5  106.03    4.16 
   4  -2  -5  118.19    3.97 
   4   2  -5  112.34    3.93 
  -3  -2   5   47.01    2.40 
   3  -2  -5   44.83    2.02 
   3  -2  -5   44.63    1.94 
   3  -2  -5   46.90    1.87 
   3   2  -5   47.20    1.85 
   2  -2  -5    0.50    0.32 
   2  -2  -5   -0.18    0.32 
   2  -2  -5    0.47    0.31 
   2   2  -5    0.36    0.29 
   1  -2  -5    1.02    0.29 
   1  -2  -5    1.27    0.35 
   1  -2  -5    1.14    0.39 
   1   2  -5    0.62    0.46 
   1   2  -5    1.50    0.31 
   0  -2  -5    2.89    0.41 
   0  -2  -5    3.70    0.50 
   0  -2  -5    3.31    0.52 
   0   2  -5    3.42    0.60 
   0   2  -5    3.36    0.32 
   1  -2   5   71.06    3.54 
  -1  -2  -5   71.40    3.00 
  -1  -2  -5   74.53    2.56 
  -1  -2  -5   78.65    3.08 
  -1   2  -5   75.29    3.07 
  -1   2  -5   70.19    3.23 
  -2  -2  -5  267.07    8.83 
  -2  -2  -5  284.27   10.32 
  -2   2  -5  262.74   10.60 
  -2   2  -5  286.82   10.13 
  -3  -2  -5   15.10    0.97 
  -3   2  -5   15.49    1.38 
  -3   2  -5   15.67    1.06 
  -4  -2  -5   69.99    2.90 
  -4   2  -5   65.69    3.29 
  -5  -2  -5    8.47    0.81 
  -5   2  -5    7.41    1.13 
  -6  -2  -5    2.82    0.57 
  -6   2  -5    2.54    0.88 
  -7  -2  -5    0.29    1.01 
  -7  -2  -5    1.13    0.54 
  -7   2  -5    1.33    0.83 
  -7   2  -5    2.01    1.28 
  -8  -2  -5   15.15    1.20 
  -8  -2  -5   12.85    1.82 
  -8   2  -5   16.54    2.21 
  -8   2  -5   14.99    1.20 
  -8   2  -5   13.10    1.56 
  -9  -2  -5   88.15    3.85 
  -9  -2  -5   80.83    5.13 
  -9  -2  -5   77.30    3.52 
  -9   2  -5   83.40    3.61 
  -9   2  -5   82.99    5.24 
 -10  -2  -5    3.49    1.21 
 -10   2  -5    4.38    1.40 
 -11  -2  -5   -0.28    0.81 
 -11   2  -5    0.29    0.85 
 -12   2  -5    0.51    0.62 
 -14  -3   5   23.14    1.43 
 -14   3   5   24.79    1.79 
 -13  -3   5    3.35    0.79 
 -13  -3   5    3.53    1.07 
 -13   3   5    3.00    1.12 
 -12  -3   5    4.96    1.46 
 -12  -3   5    3.41    0.96 
 -12   3   5    3.91    1.51 
 -11  -3   5    7.04    1.27 
 -11  -3   5    4.01    1.53 
 -11   3   5    6.01    1.69 
 -11   3   5    5.53    1.24 
 -10  -3   5   80.14    4.22 
 -10  -3   5   69.44    5.02 
 -10   3   5   77.06    3.72 
 -10   3   5   74.00    5.05 
 -10   3   5   74.20    4.10 
 -10   3   5   79.60    4.26 
  -9  -3   5   42.89    2.41 
  -9  -3   5   33.21    1.92 
  -9  -3   5   32.01    3.08 
  -9   3   5   28.85    2.41 
  -9   3   5   31.22    3.01 
  -9   3   5   33.67    2.26 
   9   3  -5   33.51    1.96 
  -9   3   5   34.91    2.45 
   8  -3  -5    6.41    0.87 
   8  -3  -5    5.82    1.01 
   8   3  -5    6.47    0.93 
  -8   3   5    6.17    1.20 
   7  -3  -5   15.57    1.25 
   7  -3  -5   19.03    1.47 
   7   3  -5   17.66    1.28 
   6  -3  -5   47.75    2.12 
   6  -3  -5   48.38    2.43 
   6   3  -5   47.40    2.16 
   5  -3  -5    9.70    0.87 
   5  -3  -5    9.84    0.98 
   5   3  -5   10.26    0.92 
   4  -3  -5   50.61    2.36 
  -4  -3   5   54.00    2.82 
   4  -3  -5   51.84    2.14 
   4   3  -5   50.92    2.13 
   3  -3  -5   73.38    2.86 
  -3  -3   5   69.50    3.47 
   3  -3  -5   71.44    2.98 
   3  -3  -5   72.20    2.71 
  -2  -3   5   78.94    2.74 
  -2  -3   5   77.00    3.68 
   2  -3  -5   79.33    3.12 
   2  -3  -5   78.58    2.88 
   2  -3  -5   77.06    3.11 
  -1  -3   5   52.27    2.78 
   1  -3  -5   56.82    2.25 
   1  -3  -5   55.23    2.15 
   1  -3  -5   56.27    2.37 
  -1  -3   5   55.65    1.98 
   0  -3  -5   10.86    0.64 
   0  -3  -5   12.16    0.82 
   0  -3   5   11.25    1.18 
   0   3  -5   11.32    0.99 
  -1  -3  -5   33.44    1.59 
   1  -3   5   34.38    2.16 
  -1  -3  -5   35.55    1.41 
  -1   3  -5   36.24    1.97 
  -1   3  -5   32.67    1.73 
  -2  -3  -5    0.40    0.35 
   2  -3   5    1.13    0.78 
  -2  -3  -5    0.47    0.29 
  -2   3  -5    1.26    0.71 
  -2   3  -5    1.25    0.51 
  -3  -3  -5  145.74    5.56 
  -3   3  -5  140.89    6.07 
  -4  -3  -5   11.57    0.81 
  -4   3  -5    7.88    1.16 
  -5  -3  -5   31.92    1.60 
  -5   3  -5   34.48    2.24 
  -6  -3  -5   59.32    2.57 
  -6  -3  -5   57.50    2.82 
  -6   3  -5   56.22    3.23 
  -7  -3  -5   23.05    1.60 
  -7  -3  -5   27.50    1.41 
  -7  -3  -5   21.31    2.36 
  -7   3  -5   23.03    1.32 
  -7   3  -5   20.47    2.01 
  -7   3  -5   24.46    2.50 
  -8  -3  -5   33.19    1.67 
  -8  -3  -5   32.81    2.02 
  -8  -3  -5   33.81    2.85 
  -8   3  -5   31.36    2.43 
  -8   3  -5   33.07    1.94 
  -8   3  -5   32.10    2.92 
  -9  -3  -5    8.04    1.50 
  -9   3  -5    4.50    0.70 
  -9   3  -5    6.29    1.56 
 -10  -3  -5   91.65    5.44 
 -10   3  -5   95.35    5.62 
 -10   3  -5   98.27    3.96 
 -11  -3  -5    3.17    0.29 
 -11   3  -5    4.04    0.99 
 -12   3  -5    2.70    0.63 
  14  -4  -5    1.94    0.41 
 -13  -4   5    8.33    1.00 
 -13   4   5    5.80    1.14 
 -12  -4   5   11.68    1.30 
 -12   4   5   15.17    1.85 
 -11  -4   5    8.76    1.30 
 -11   4   5    7.00    1.63 
 -10  -4   5    1.89    0.60 
 -10  -4   5    3.26    0.95 
 -10   4   5    3.72    1.47 
 -10   4   5    2.74    1.04 
 -10   4   5    2.76    0.85 
  -9  -4   5  187.92    7.89 
  -9  -4   5  189.29    8.67 
  -9   4   5  171.63    8.72 
  -9   4   5  183.75   10.15 
  -9   4   5  183.96    8.45 
   8  -4  -5  102.91    4.67 
   8  -4  -5  102.01    3.97 
   8   4  -5  101.32    4.14 
   7  -4  -5  130.93    4.97 
   7  -4  -5  138.36    5.74 
   7   4  -5  141.21    5.16 
   6  -4  -5   68.16    3.25 
   6  -4  -5   66.12    2.81 
   6   4  -5   74.45    2.97 
   5  -4  -5   61.94    2.55 
   5  -4  -5   61.43    2.88 
   5   4  -5   62.51    2.61 
  -4  -4   5   23.38    1.74 
  -4  -4   5   25.39    1.20 
   4  -4  -5   21.18    1.24 
   4  -4  -5   24.03    1.45 
  -3  -4   5  102.36    4.86 
   3  -4  -5  103.05    4.19 
   3  -4  -5  106.35    3.82 
  -3  -4   5  107.13    3.69 
  -2  -4   5    0.39    0.61 
   2  -4  -5    0.10    0.40 
   2  -4  -5    0.04    0.43 
  -2  -4   5    0.26    0.29 
   1  -4  -5   51.00    2.15 
   1  -4  -5   54.44    2.26 
  -1  -4   5   52.14    1.96 
  -1  -4   5   53.71    2.85 
   0  -4  -5   10.32    0.82 
   0  -4   5   10.97    0.63 
   0  -4   5    8.45    1.17 
   0  -4  -5   10.66    0.73 
   1  -4   5   -0.28    0.69 
  -1  -4  -5   -0.52    0.34 
  -1   4  -5    0.46    0.45 
   2  -4   5    4.06    1.04 
   2  -4   5    5.53    0.66 
  -2  -4  -5    6.48    0.61 
  -2   4  -5    7.10    1.04 
  -2   4  -5    5.61    0.76 
  -3  -4  -5   44.68    1.95 
   3  -4   5   41.73    2.76 
  -3   4  -5   42.40    2.55 
  -4  -4  -5  189.98    7.31 
  -4   4  -5  194.32    8.08 
  -5  -4  -5   43.34    1.96 
  -5  -4  -5   41.96    2.22 
  -5   4  -5   45.12    2.77 
  -6  -4  -5   16.66    1.35 
  -6  -4  -5   18.31    1.06 
  -6   4  -5   15.96    1.85 
  -7  -4  -5    5.44    0.83 
  -7  -4  -5    7.86    0.69 
  -7   4  -5    7.28    1.60 
  -7   4  -5    6.76    1.36 
  -7   4  -5    8.02    0.87 
  -8  -4  -5    4.58    0.81 
  -8   4  -5    1.78    1.04 
  -8   4  -5    7.29    1.59 
   9  -4   5   45.34    3.18 
  -9   4  -5   36.47    2.11 
  -9   4  -5   39.60    3.07 
 -10   4  -5   26.41    2.22 
 -10   4  -5   25.04    1.39 
 -11   4  -5   13.02    1.31 
 -13  -5   5   12.07    1.03 
  13  -5  -5   10.75    0.98 
 -13   5   5    9.43    1.08 
 -12  -5   5   -0.25    0.66 
 -12   5   5    0.80    0.89 
 -11  -5   5   -0.25    0.76 
 -11   5   5    1.59    1.17 
 -11   5   5    0.32    0.38 
 -10  -5   5   22.20    1.58 
 -10  -5   5   28.98    2.09 
 -10   5   5   23.46    2.59 
 -10   5   5   26.53    2.01 
  -9  -5   5   18.82    1.68 
  -9   5   5   17.60    1.81 
  -9   5   5   20.85    2.40 
   8  -5  -5    2.84    1.02 
  -8  -5   5    2.14    1.07 
  -8  -5   5    1.80    0.60 
  -8  -5   5    2.50    0.86 
   8  -5  -5    3.47    0.69 
   8   5  -5    2.64    0.98 
  -8   5   5    2.61    1.13 
   7  -5  -5   10.84    1.05 
   7  -5  -5    9.07    1.29 
   7   5  -5    6.88    0.97 
   6  -5  -5   65.95    3.15 
   6  -5  -5   61.09    2.67 
   6   5  -5   64.75    2.90 
   5  -5  -5   27.76    1.71 
   5  -5  -5   25.21    1.44 
  -5  -5   5   25.15    1.37 
   4  -5  -5    4.60    0.79 
   4  -5  -5    3.86    0.65 
  -4  -5   5    3.77    0.57 
  -4  -5   5    3.53    0.90 
  -3  -5   5  141.67    6.39 
   3  -5  -5  139.71    5.00 
   3  -5  -5  140.66    5.53 
  -3  -5   5  138.94    4.87 
  -2  -5   5   44.65    1.81 
   2  -5  -5   44.81    1.99 
   2  -5  -5   44.58    2.14 
  -2  -5   5   42.98    2.55 
  -1  -5   5   50.67    1.99 
   1  -5  -5   51.86    2.30 
  -1  -5   5   53.91    2.94 
   1  -5  -5   51.15    2.20 
   0  -5   5   13.49    1.52 
   0  -5  -5   14.68    0.99 
   0  -5  -5   16.25    0.97 
  -1  -5  -5   20.17    1.13 
   1  -5   5   21.10    1.84 
   2  -5   5   37.37    2.74 
  -2  -5  -5   38.52    1.72 
   2  -5   5   39.67    1.94 
  -2   5  -5   41.05    2.07 
  -3  -5  -5   41.44    1.75 
   3  -5   5   42.86    3.00 
   4  -5   5   22.51    2.29 
  -4  -5  -5   21.71    1.41 
  -5  -5  -5   17.34    1.30 
   5  -5   5   15.11    2.07 
   6  -5   5   20.84    2.29 
  -6  -5  -5   22.37    1.49 
  -6   5  -5   19.62    1.71 
  -7  -5  -5   33.12    1.97 
   7  -5   5   38.61    3.05 
  -7   5  -5   32.51    2.84 
  -7   5  -5   31.29    2.02 
   8  -5   5   12.87    2.00 
  -8   5  -5   10.37    1.65 
  -8   5  -5   12.21    0.82 
   9  -5   5    3.44    1.33 
  -9   5  -5    3.92    1.16 
  -9   5  -5    1.89    0.67 
 -10   5  -5   35.11    2.42 
 -10   5  -5   34.01    1.75 
 -11   5  -5    0.81    0.46 
 -13  -6   5    3.83    0.56 
  13  -6  -5    3.39    0.49 
 -12  -6   5    0.70    0.64 
  12  -6  -5   -0.19    0.47 
 -11  -6   5    8.08    0.83 
 -11  -6   5    7.93    1.06 
 -11   6   5    8.66    0.81 
 -10  -6   5    2.08    0.64 
 -10  -6   5    0.75    0.76 
 -10   6   5    1.94    0.90 
  -9  -6   5   11.47    1.40 
  -9  -6   5   12.30    1.17 
  -9   6   5    7.83    1.33 
  -8  -6   5   25.57    2.02 
  -8  -6   5   27.42    1.78 
  -8  -6   5   23.80    2.21 
  -8   6   5   24.42    2.33 
   7  -6  -5   25.76    1.99 
  -7  -6   5   29.28    1.50 
  -7  -6   5   28.38    2.03 
  -7  -6   5   28.49    1.85 
   7  -6  -5   30.91    1.72 
   7   6  -5   27.74    1.84 
   6  -6  -5   28.14    1.61 
   6  -6  -5   26.81    1.88 
   6   6  -5   24.09    1.70 
  -5  -6   5    7.66    0.86 
   5  -6  -5    9.53    1.15 
   5  -6  -5    8.65    0.95 
  -4  -6   5   26.85    2.12 
   4  -6  -5   28.91    1.73 
   4  -6  -5   25.35    1.50 
  -4  -6   5   24.29    1.38 
   3  -6  -5    3.18    0.78 
  -3  -6   5    3.85    1.04 
   3  -6  -5    5.75    0.77 
  -3  -6   5    4.56    0.63 
   2  -6  -5   14.86    1.16 
   2  -6  -5   13.54    1.14 
  -2  -6   5   16.60    1.68 
  -2  -6   5   13.98    0.96 
  -1  -6   5   98.21    4.79 
  -1  -6   5   94.55    3.44 
   1  -6  -5   96.14    3.91 
   1  -6  -5   93.20    3.65 
   0  -6   5   31.15    2.28 
   0  -6  -5   29.18    1.58 
  -1  -6  -5   62.41    2.57 
   1  -6   5   63.92    3.66 
   2  -6   5   47.81    2.43 
   2  -6   5   51.73    3.27 
  -2  -6  -5   52.54    2.17 
  -2  -6  -5   50.03    2.38 
  -3  -6  -5    3.46    0.62 
   3  -6   5    4.01    1.25 
  -3  -6  -5    2.78    0.55 
   4  -6   5   13.79    1.99 
  -4  -6  -5   12.03    1.09 
  -5  -6  -5    2.35    0.67 
   5  -6   5    1.36    1.16 
  -5   6  -5    1.71    0.91 
  -6  -6  -5    5.34    0.82 
   6  -6   5    9.46    1.84 
  -6  -6  -5    6.30    1.03 
  -6   6  -5    6.59    1.13 
  -7  -6  -5    7.26    0.93 
   7  -6   5    8.07    1.78 
  -7   6  -5   10.48    1.17 
   8  -6   5    7.43    1.64 
  -8   6  -5    7.64    0.76 
  -9   6  -5   12.06    1.08 
 -10   6  -5    1.23    0.44 
  11  -6   5    0.22    0.38 
  12  -7  -5   45.44    2.45 
 -12  -7   5   50.43    2.63 
 -11  -7   5    0.25    0.47 
  11  -7  -5    0.16    0.53 
 -11  -7   5   -0.34    0.64 
 -11   7   5    0.40    0.43 
  10  -7  -5    1.53    0.71 
 -10  -7   5    1.65    0.64 
 -10  -7   5    2.35    0.82 
 -10   7   5    1.68    0.86 
  -9  -7   5    4.14    0.76 
  -9  -7   5    3.72    0.87 
   9  -7  -5    5.40    0.92 
  -9   7   5    3.91    1.08 
  -8  -7   5    0.06    0.79 
  -8  -7   5   -0.12    0.58 
  -8   7   5    1.91    1.09 
  -7  -7   5    7.93    0.70 
  -7  -7   5    9.52    1.15 
  -7  -7   5    6.91    0.97 
  -7  -7   5    5.77    1.05 
  -6  -7   5   11.36    1.31 
   6  -7  -5   12.28    1.15 
   6  -7  -5   11.05    1.39 
  -6  -7   5   13.79    1.25 
  -6  -7   5   12.02    0.96 
   5  -7  -5   33.61    1.83 
   5  -7  -5   35.58    2.19 
  -5  -7   5   30.55    1.74 
  -4  -7   5   18.45    1.30 
   4  -7  -5   20.95    1.73 
   4  -7  -5   18.03    1.46 
  -3  -7   5    4.36    0.71 
   3  -7  -5    4.44    0.68 
   3  -7  -5    5.07    0.80 
   3  -7  -5    4.14    0.85 
  -3  -7   5    5.72    1.27 
  -2  -7   5    2.61    0.99 
   2  -7  -5    2.59    0.58 
  -2  -7   5    1.53    0.48 
   2  -7  -5    3.78    0.77 
   2  -7  -5    3.13    0.70 
  -1  -7   5   32.65    1.54 
   1  -7  -5   31.28    1.71 
   1  -7  -5   29.65    1.78 
  -1  -7   5   32.10    2.46 
   1  -7  -5   31.67    1.73 
   0  -7  -5    9.11    0.88 
   0  -7   5    7.55    1.36 
   0  -7  -5    9.45    0.99 
  -1  -7  -5   13.02    1.12 
   1  -7   5   14.19    1.81 
  -1  -7  -5   13.32    1.08 
   2  -7   5   39.26    3.02 
  -2  -7  -5   39.31    2.08 
  -2  -7  -5   42.94    2.00 
   3  -7   5    1.00    1.06 
  -3  -7  -5    0.67    0.54 
  -3  -7  -5    0.34    0.54 
  -4  -7  -5    6.03    0.88 
  -4  -7  -5    7.76    0.93 
   4  -7   5    7.70    1.69 
  -4  -7  -5    7.06    0.43 
   4  -7   5    7.83    1.14 
  -4  -7  -5    7.61    1.14 
  -5  -7  -5    8.62    1.17 
   5  -7   5    9.49    1.17 
   5  -7   5   10.64    1.78 
  -5  -7  -5    8.20    0.62 
  -5  -7  -5    9.32    0.99 
  -5   7  -5    8.39    1.28 
   6  -7   5   -0.05    0.65 
   6  -7   5    0.47    1.21 
  -6  -7  -5    0.33    0.69 
  -6  -7  -5    0.57    0.26 
  -6  -7  -5    0.02    0.59 
  -6   7  -5    0.30    0.79 
   7  -7   5   11.45    1.90 
   7  -7   5    8.42    1.05 
  -7  -7  -5   12.11    1.29 
  -7   7  -5    8.55    1.09 
  -8   7  -5   37.51    2.30 
  -8   7  -5   40.32    2.06 
  -9   7  -5    0.04    0.56 
  10  -7   5    1.13    0.53 
 -10   7  -5    0.39    0.37 
  12  -8  -5    0.88    0.34 
 -11  -8   5    3.35    0.71 
 -11  -8   5    3.02    0.52 
  11  -8  -5    2.53    0.56 
 -11   8   5    3.53    0.46 
  10  -8  -5   16.83    1.37 
 -10  -8   5   14.09    1.42 
 -10  -8   5   16.45    1.27 
 -10   8   5   13.69    1.37 
  -9  -8   5    3.32    0.89 
   9  -8  -5    3.49    0.78 
  -9  -8   5    2.80    0.72 
  -9   8   5    3.28    1.10 
  -8  -8   5    8.42    1.11 
  -8  -8   5   10.85    1.19 
  -8  -8   5   11.33    1.39 
   8  -8  -5   10.47    1.17 
  -8   8   5    6.78    1.37 
   7  -8  -5   16.37    1.52 
  -7  -8   5   14.79    1.57 
  -7  -8   5   15.31    1.60 
  -7  -8   5   18.94    1.56 
  -7  -8   5   18.39    1.05 
  -6  -8   5   40.13    1.98 
  -6  -8   5   38.43    2.58 
   6  -8  -5   37.26    2.41 
  -6  -8   5   42.27    2.38 
  -6  -8   5   41.81    2.60 
  -5  -8   5    0.46    0.66 
  -5  -8   5    0.33    0.47 
  -5  -8   5    0.98    0.80 
  -5  -8   5    1.39    0.84 
  -4  -8   5    7.92    1.28 
   4  -8  -5    7.97    1.20 
  -4  -8   5    6.17    0.88 
   4  -8  -5    9.50    1.07 
  -3  -8   5   19.62    2.19 
   3  -8  -5   22.16    1.68 
   3  -8  -5   18.53    1.35 
  -3  -8   5   17.99    1.39 
   2  -8  -5    0.06    0.53 
   2  -8  -5    0.50    0.61 
   2  -8  -5    0.35    0.48 
  -2  -8   5   -0.33    0.81 
  -2  -8   5    0.34    0.45 
   1  -8  -5   11.39    1.13 
   1  -8  -5   11.67    1.05 
  -1  -8   5   10.97    1.65 
   0  -8   5   -0.23    1.03 
   0  -8  -5    0.22    0.52 
   0  -8  -5   -0.49    0.46 
   1  -8   5   34.30    2.73 
  -1  -8  -5   36.73    1.96 
  -1  -8  -5   34.51    1.95 
  -2  -8  -5   -0.01    0.45 
  -2  -8  -5    0.33    0.62 
   2  -8   5   -1.96    0.94 
  -2  -8  -5    0.22    0.60 
  -2  -8  -5   -0.34    0.39 
  -3  -8  -5    0.03    0.32 
   3  -8   5    1.81    1.18 
  -3  -8  -5    0.03    0.65 
  -3  -8  -5   -0.04    0.62 
  -3  -8  -5    0.28    0.33 
   3  -8   5   -0.65    0.75 
  -3  -8  -5   -0.15    0.49 
   4  -8   5   21.41    1.86 
   4  -8   5   22.97    2.07 
  -4  -8  -5   24.26    1.17 
   4  -8   5   22.60    2.48 
  -4  -8  -5   27.27    1.99 
  -4  -8  -5   21.36    1.54 
  -4  -8  -5   23.16    1.65 
   5  -8   5    4.29    1.48 
  -5  -8  -5    5.08    0.83 
  -5  -8  -5    5.08    0.48 
  -5  -8  -5    4.13    0.78 
  -5  -8  -5    5.33    1.03 
   5  -8   5    3.73    0.93 
  -5   8  -5    3.01    1.02 
   6  -8   5    4.87    0.91 
  -6  -8  -5    5.20    0.98 
  -6  -8  -5    4.77    0.44 
   6  -8   5    3.06    1.33 
  -6  -8  -5    3.84    0.78 
  -6   8  -5    2.77    0.91 
   7  -8   5   20.33    2.21 
   7  -8   5   26.77    1.84 
  -7  -8  -5   27.10    1.90 
  -7   8  -5   27.67    1.90 
   8  -8   5    2.42    0.62 
   8  -8   5    3.18    0.79 
  -8   8  -5    3.44    0.82 
  -8   8  -5    3.06    0.54 
   9  -8   5    0.74    0.51 
  -9   8  -5   -0.41    0.44 
 -10   8  -5    0.86    0.30 
  11  -9  -5   13.10    0.93 
 -11  -9   5   13.23    0.84 
 -11  -9   5   12.58    1.05 
  10  -9  -5    0.17    0.44 
 -10  -9   5    0.21    0.46 
 -10  -9   5   -0.15    0.57 
 -10   9   5    0.47    0.64 
  -9  -9   5   27.48    1.92 
   9  -9  -5   27.32    1.76 
  -9  -9   5   24.71    1.67 
  -9   9   5   22.32    2.02 
  -8  -9   5    2.54    0.82 
  -8  -9   5    1.94    0.91 
   8  -9  -5    1.26    0.65 
  -8  -9   5    2.03    0.74 
  -8   9   5    2.59    1.06 
  -7  -9   5    1.03    0.77 
  -7  -9   5    2.63    0.85 
  -7  -9   5    0.70    0.77 
  -7  -9   5    1.33    0.32 
   7  -9  -5    2.99    0.79 
  -6  -9   5    2.84    0.93 
   6  -9  -5    1.66    0.68 
  -6  -9   5    2.28    0.52 
  -6  -9   5    1.86    0.84 
  -6  -9   5    1.86    0.74 
  -5  -9   5    7.08    0.80 
  -5  -9   5   10.92    1.28 
  -5  -9   5    9.12    1.05 
  -5  -9   5    7.32    1.17 
  -4  -9   5   44.95    2.32 
  -4  -9   5   46.19    2.75 
   4  -9  -5   43.79    2.49 
   4  -9  -5   43.66    2.41 
  -4  -9   5   44.79    2.80 
  -4  -9   5   46.02    2.49 
   3  -9  -5    2.69    0.70 
   3  -9  -5    0.72    0.61 
  -3  -9   5    1.74    0.55 
  -3  -9   5    2.12    0.85 
  -3  -9   5    1.53    0.63 
  -3  -9   5    1.82    0.71 
  -3  -9   5    1.10    0.87 
  -2  -9   5   18.65    2.11 
  -2  -9   5   22.48    1.52 
   2  -9  -5   18.53    1.39 
   2  -9  -5   19.56    1.49 
  -2  -9   5   20.73    1.64 
  -2  -9   5   19.35    1.80 
  -2  -9   5   20.98    1.47 
   2  -9  -5   19.47    1.43 
  -1  -9   5   29.86    2.10 
   1  -9  -5   26.50    1.76 
   1  -9  -5   24.55    1.55 
   1  -9  -5   26.36    1.58 
  -1  -9   5   26.35    1.93 
   1  -9  -5   25.87    1.79 
  -1  -9   5   27.16    1.77 
   1  -9  -5   26.57    1.62 
  -1  -9   5   22.53    2.29 
   0  -9   5    0.65    0.69 
   0  -9  -5    1.30    0.69 
   0  -9   5    0.46    0.70 
   0  -9  -5    0.55    0.51 
   0  -9  -5    0.86    0.60 
   0  -9   5    2.17    1.13 
   0  -9  -5    0.89    0.38 
   0  -9  -5    0.80    0.64 
   0  -9   5    1.23    0.76 
  -1  -9  -5    0.50    0.46 
   1  -9   5   -0.08    0.76 
  -1  -9  -5    0.75    0.61 
   1  -9   5    0.20    0.79 
  -1  -9  -5    0.86    0.70 
   1  -9   5   -0.29    1.12 
  -1  -9  -5    0.42    0.57 
   2  -9   5    0.26    1.12 
  -2  -9  -5    1.36    0.73 
  -2  -9  -5    0.41    0.69 
  -2  -9  -5    1.16    0.56 
   2  -9   5    0.31    0.75 
  -2  -9  -5    0.26    0.41 
   3  -9   5   50.99    3.15 
   3  -9   5   53.37    3.64 
  -3  -9  -5   56.49    3.20 
  -3  -9  -5   51.90    2.66 
  -3  -9  -5   47.66    2.81 
  -3  -9  -5   56.17    2.32 
  -4  -9  -5   16.26    1.39 
   4  -9   5   19.12    2.24 
  -4  -9  -5   16.63    1.46 
   4  -9   5   17.80    1.65 
  -4  -9  -5   17.43    1.71 
   5  -9   5    0.75    1.15 
  -5  -9  -5   -0.54    0.57 
   5  -9   5    1.63    0.77 
  -5  -9  -5    0.70    0.62 
  -5  -9  -5    0.53    0.73 
  -5   9  -5    0.84    0.88 
   6  -9   5    0.20    0.61 
  -6  -9  -5    0.67    0.68 
  -6   9  -5    1.08    0.80 
  -7  -9  -5    0.37    0.52 
   7  -9   5    1.07    0.57 
  -7   9  -5    0.01    0.59 
   8  -9   5    0.55    0.44 
  -8   9  -5    0.51    0.35 
  -8   9  -5    0.22    0.55 
  -9   9  -5    8.97    0.80 
 -10 -10   5   19.86    1.39 
 -10 -10   5   23.00    1.29 
  10 -10  -5   23.73    1.33 
 -10  10   5   25.06    1.39 
  -9 -10   5    1.13    0.55 
   9 -10  -5    2.15    0.55 
  -9 -10   5    2.24    0.68 
  -9  10   5    2.06    0.75 
  -8 -10   5   16.65    1.34 
   8 -10  -5   14.63    1.24 
  -8 -10   5   16.18    1.49 
  -8  10   5    9.17    1.30 
  -7 -10   5    0.66    0.72 
  -7 -10   5   -0.06    0.66 
   7 -10  -5   -0.37    0.53 
  -7 -10   5    0.16    0.72 
  -6 -10   5    0.38    0.41 
  -6 -10   5    0.37    0.68 
  -6 -10   5    1.13    0.78 
  -6 -10   5    0.31    0.76 
   6 -10  -5    1.16    0.65 
   6 -10  -5   -0.02    0.64 
  -5 -10   5    6.80    0.97 
   5 -10  -5    8.55    1.01 
  -5 -10   5    6.30    1.14 
  -5 -10   5    6.93    1.07 
  -5 -10   5    6.71    0.79 
  -4 -10   5    2.90    0.68 
   4 -10  -5    3.45    0.75 
  -4 -10   5    3.54    0.78 
  -4 -10   5    4.67    0.99 
  -4 -10   5    3.38    1.01 
   4 -10  -5    3.92    0.72 
   3 -10  -5   63.32    3.20 
  -3 -10   5   62.10    3.24 
  -3 -10   5   64.57    3.04 
   3 -10  -5   67.17    3.26 
  -3 -10   5   62.42    3.68 
  -3 -10   5   70.02    3.19 
  -3 -10   5   67.71    3.64 
  -2 -10   5    0.15    0.73 
  -2 -10   5    0.49    0.55 
   2 -10  -5    0.50    0.63 
   2 -10  -5    0.70    0.52 
  -2 -10   5    1.08    0.65 
  -2 -10   5    0.93    0.75 
   2 -10  -5    0.40    0.55 
   1 -10  -5    1.07    0.62 
  -1 -10   5    1.53    0.68 
  -1 -10   5    0.30    0.82 
  -1 -10   5    1.21    0.76 
  -1 -10   5    0.20    0.64 
   1 -10  -5    0.40    0.52 
   1 -10  -5    0.50    0.42 
   1 -10  -5    1.26    0.68 
   0 -10  -5    1.46    0.67 
   0 -10  -5    1.90    0.74 
   0 -10   5    2.18    0.78 
   0 -10  -5    2.26    0.57 
   0 -10  -5    1.63    0.28 
   0 -10   5    1.19    0.83 
   0 -10  -5    0.89    0.60 
   1 -10   5    2.17    0.80 
   1 -10   5    0.57    0.79 
  -1 -10  -5    1.98    0.69 
  -1 -10  -5    1.23    0.78 
  -1 -10  -5    1.54    0.62 
  -1 -10  -5    1.07    0.49 
   2 -10   5   18.10    1.74 
  -2 -10  -5   17.20    1.38 
  -2 -10  -5   20.73    1.70 
   2 -10   5   16.98    1.60 
  -2 -10  -5   19.31    1.57 
  -2 -10  -5   17.27    1.11 
  -3 -10  -5    8.09    0.94 
  -3 -10  -5    6.39    0.94 
  -3 -10  -5    7.34    1.06 
  -3 -10  -5    8.39    0.58 
   3 -10   5    8.37    1.17 
  -4 -10  -5   33.54    1.92 
   4 -10   5   31.42    2.24 
  -4 -10  -5   34.14    2.05 
  -4 -10  -5   34.77    2.31 
   5 -10   5    1.22    0.69 
  -5 -10  -5    1.49    0.65 
  -5 -10  -5    0.95    0.70 
  -5  10  -5    1.01    0.87 
  -6 -10  -5    0.12    0.47 
   6 -10   5    0.29    0.53 
  -6 -10  -5    0.24    0.55 
  -6  10  -5    0.38    0.69 
   7 -10   5    0.35    0.43 
  -7 -10  -5    0.59    0.46 
  -7  10  -5    0.31    0.49 
   9 -11  -5   22.66    1.32 
   9 -11  -5   24.81    1.33 
  -9 -11   5   21.96    1.45 
  -9 -11   5   27.35    1.37 
  -9  11   5   23.42    1.52 
  -8 -11   5    3.95    0.65 
  -8 -11   5    4.65    0.78 
   8 -11  -5    4.78    0.61 
   8 -11  -5    3.85    0.53 
  -8  11   5    3.37    0.84 
   7 -11  -5    7.19    0.78 
  -7 -11   5    7.22    0.87 
  -7 -11   5    6.34    1.00 
   6 -11  -5   13.58    1.19 
  -6 -11   5   15.28    1.49 
  -6 -11   5   16.74    1.57 
  -6 -11   5   16.01    1.43 
  -5 -11   5    0.73    0.46 
  -5 -11   5   -0.01    0.60 
  -5 -11   5   -0.04    0.69 
  -5 -11   5    0.81    0.82 
   5 -11  -5    0.21    0.53 
   4 -11  -5    3.39    0.67 
  -4 -11   5    1.63    0.81 
  -4 -11   5    2.20    0.62 
  -4 -11   5    3.15    0.73 
  -4 -11   5    2.25    0.92 
   4 -11  -5    4.24    0.68 
   3 -11  -5    8.59    0.93 
  -3 -11   5    8.37    1.13 
   3 -11  -5    6.61    0.83 
  -3 -11   5    6.85    1.14 
   3 -11  -5    8.97    0.85 
  -3 -11   5    7.46    0.90 
  -3 -11   5    6.56    0.89 
  -2 -11   5   64.03    3.65 
  -2 -11   5   62.31    2.97 
   2 -11  -5   59.38    3.09 
   2 -11  -5   62.68    2.95 
   2 -11  -5   66.26    2.96 
  -2 -11   5   62.17    3.09 
  -2 -11   5   60.15    3.43 
   1 -11  -5    6.07    0.91 
  -1 -11   5    5.46    0.83 
  -1 -11   5    4.70    1.05 
   1 -11  -5    5.05    0.70 
   1 -11  -5    5.24    0.47 
  -1 -11   5    6.88    0.96 
   0 -11  -5    1.26    0.71 
   0 -11   5    0.54    0.65 
   0 -11  -5    0.68    0.59 
   0 -11  -5    0.51    0.49 
   0 -11   5    0.61    0.82 
  -1 -11  -5   -0.23    0.58 
  -1 -11  -5    1.59    0.73 
  -1 -11  -5    0.72    0.46 
   1 -11   5    0.58    0.77 
   1 -11   5    0.83    0.66 
  -2 -11  -5   13.71    1.37 
   2 -11   5   14.24    1.29 
   2 -11   5    8.64    1.15 
  -2 -11  -5   12.84    0.83 
  -2 -11  -5    9.47    1.07 
  -3 -11  -5   40.62    2.29 
   3 -11   5   40.70    2.53 
   3 -11   5   40.66    2.38 
  -3 -11  -5   43.06    2.54 
  -4 -11  -5    1.99    0.68 
   4 -11   5    3.09    0.76 
   4 -11   5    1.33    0.67 
  -4 -11  -5    2.46    0.68 
  -5 -11  -5    9.18    0.97 
  -5 -11  -5    9.21    0.90 
   5 -11   5    6.77    0.85 
  -5  11  -5    8.30    1.08 
  -6 -11  -5    3.94    0.53 
  -6 -11  -5    4.28    0.64 
   6 -11   5    3.43    0.55 
  -6  11  -5    2.99    0.67 
  -7 -11  -5    2.05    0.41 
   7 -11   5    1.86    0.37 
  -7  11  -5    2.31    0.41 
  -8 -12   5   43.98    2.42 
   8 -12  -5   49.67    2.20 
  -8 -12   5   48.10    2.22 
  -8  12   5   50.10    2.46 
  -7 -12   5   33.88    2.06 
   7 -12  -5   38.50    1.79 
  -7 -12   5   36.24    1.86 
   6 -12  -5    0.32    0.38 
  -6 -12   5    0.05    0.58 
  -6 -12   5    0.51    0.48 
   5 -12  -5    4.66    0.59 
  -5 -12   5    4.87    0.46 
  -5 -12   5    5.91    0.91 
  -5 -12   5    4.03    0.70 
   4 -12  -5   29.88    1.60 
  -4 -12   5   29.48    1.74 
  -4 -12   5   28.73    1.60 
  -4 -12   5   31.07    2.15 
   3 -12  -5   16.98    1.01 
  -3 -12   5   12.08    1.37 
   3 -12  -5   18.76    1.20 
  -3 -12   5   14.98    1.27 
  -3 -12   5   14.74    1.23 
   3 -12  -5   16.40    1.16 
   2 -12  -5   -0.52    0.44 
  -2 -12   5    0.07    0.56 
  -2 -12   5    1.12    0.82 
   2 -12  -5   -0.37    0.46 
  -1 -12   5   18.78    1.74 
  -1 -12   5   19.65    1.47 
  -1 -12   5   19.84    1.21 
   1 -12  -5   22.14    1.43 
   1 -12  -5   20.51    1.30 
   0 -12  -5   23.79    1.37 
   0 -12   5   23.86    1.87 
   0 -12  -5   23.99    1.58 
   0 -12   5   25.33    1.54 
   0 -12  -5   23.39    1.57 
   0 -12   5   23.75    1.64 
  -1 -12  -5    1.24    0.54 
   1 -12   5    0.67    0.57 
  -1 -12  -5    1.27    0.39 
  -1 -12  -5    0.96    0.56 
   1 -12   5    0.67    0.66 
   2 -12   5    0.80    0.60 
  -2 -12  -5    0.82    0.53 
  -2 -12  -5    1.61    0.60 
   2 -12   5    0.91    0.56 
   3 -12   5    9.39    0.94 
  -3 -12  -5   13.03    1.09 
   3 -12   5   12.95    1.19 
  -3 -12  -5   12.15    1.08 
  -4 -12  -5   50.29    2.36 
   4 -12   5   47.76    2.53 
   4 -12   5   53.54    2.48 
  -4 -12  -5   42.87    2.56 
   5 -12   5   24.64    1.46 
  -5 -12  -5   23.77    1.49 
  -5 -12  -5   25.94    1.37 
   5 -12   5   25.74    1.44 
  -5  12  -5   27.86    1.70 
  -6 -12  -5    4.71    0.50 
  -6  12  -5    6.16    0.57 
  -6 -13   5   26.48    1.42 
   6 -13  -5   31.39    1.33 
  -6 -13   5   27.25    1.58 
  -5 -13   5    1.19    0.38 
  -5 -13   5    0.85    0.55 
   5 -13  -5    1.14    0.25 
  -4 -13   5    3.37    0.36 
  -4 -13   5    3.58    0.50 
   4 -13  -5    3.17    0.45 
  -4 -13   5    2.61    0.65 
  -3 -13   5   13.93    0.94 
   3 -13  -5   13.90    0.91 
  -3 -13   5   10.46    1.10 
   2 -13  -5   13.63    0.96 
  -2 -13   5   13.84    1.30 
   2 -13  -5   14.29    0.95 
  -2 -13   5   12.51    1.02 
   1 -13  -5   67.88    2.94 
   1 -13  -5   64.77    3.09 
  -1 -13   5   70.80    3.58 
  -1 -13   5   71.47    3.12 
   0 -13   5    0.54    0.46 
   0 -13  -5    0.50    0.43 
   0 -13  -5    1.19    0.33 
   0 -13   5    1.19    0.62 
  -1 -13  -5    6.18    0.67 
   1 -13   5    4.60    0.71 
   1 -13   5    3.87    0.60 
  -1 -13  -5    5.40    0.62 
   1 -13   5    5.51    0.52 
   2 -13   5   12.85    0.89 
  -2 -13  -5   14.90    0.99 
  -2 -13  -5   12.53    0.95 
   2 -13   5   11.84    1.04 
  -3 -13  -5    5.88    0.64 
   3 -13   5    8.86    0.69 
   3 -13   5    8.11    0.79 
  -3 -13  -5    7.49    0.68 
  -4 -13  -5    0.62    0.31 
   4 -13   5    0.38    0.30 
   4 -13   5    0.39    0.29 
  -4 -13  -5    0.29    0.27 
   3 -14  -5    0.64    0.23 
  -3 -14   5    0.52    0.33 
  -2 -14   5    6.79    0.70 
  -2 -14   5    6.97    0.51 
   2 -14  -5    6.33    0.48 
  -1 -14   5    1.28    0.42 
   1 -14  -5    1.22    0.20 
  -1 -14   5    1.31    0.32 
   0 -14   5    2.72    0.49 
   0 -14   5    3.43    0.42 
   0 -14  -5    3.28    0.40 
   1 -14   5   16.10    1.07 
  -1 -14  -5   17.75    0.95 
 -14   0   6   11.92    1.42 
 -13   0   6   65.95    4.46 
 -13   0   6   69.28    3.67 
 -12   0   6   63.97    4.59 
 -12   0   6   65.29    3.72 
 -11   0   6   92.34    6.33 
 -11   0   6  106.53    5.27 
 -10   0   6   42.93    2.86 
 -10   0   6   46.65    3.84 
   9   0  -6   60.59    2.77 
   9   0  -6   61.00    3.22 
   8   0  -6   13.86    1.20 
   8   0  -6   12.98    1.35 
   7   0  -6    1.63    0.51 
   6   0  -6  416.83   13.68 
   5   0  -6   10.68    0.83 
   5   0  -6   10.05    0.87 
   4   0  -6   41.90    2.00 
   4   0  -6   46.15    1.85 
   3   0  -6    3.37    0.55 
   3   0  -6    3.60    0.49 
   2   0  -6   43.59    2.06 
   2   0  -6   47.14    1.77 
   1   0  -6   42.71    1.62 
   1   0  -6   41.37    1.96 
   1   0  -6   42.05    1.99 
   0   0  -6  121.50    4.87 
   0   0  -6  122.58    4.04 
   0   0  -6  121.07    4.77 
  -1   0  -6  932.05   32.92 
  -1   0  -6  921.09   34.05 
  -2   0  -6  195.93    7.86 
  -2   0  -6  208.12    7.63 
  -3   0  -6   39.97    2.04 
  -3   0  -6   43.33    2.15 
  -4   0  -6   44.31    2.31 
  -5   0  -6   35.66    2.09 
  -6   0  -6   11.48    1.26 
  -7   0  -6   38.52    1.88 
  -7   0  -6   37.16    3.14 
  -7   0  -6   39.06    2.36 
  -8   0  -6   89.07    4.14 
  -8   0  -6   88.46    3.60 
  -8   0  -6   84.05    5.42 
  -9   0  -6    3.66    1.43 
 -10   0  -6   11.34    1.10 
 -10   0  -6   13.38    1.75 
 -11   0  -6    4.00    0.99 
 -14  -1   6    5.98    0.78 
 -14  -1   6    6.87    1.11 
 -14   1   6    6.12    1.13 
 -13  -1   6    6.02    1.03 
 -13  -1   6    4.66    1.38 
 -13   1   6    6.94    1.57 
 -13   1   6    5.61    1.00 
 -12  -1   6  142.47    8.23 
 -12  -1   6  148.28    6.94 
 -12   1   6  127.84    6.87 
 -12   1   6  148.41    8.24 
 -11  -1   6    1.40    1.49 
 -11  -1   6    0.55    0.91 
 -11   1   6    0.85    0.96 
 -11   1   6   -0.76    0.84 
 -11   1   6    1.48    1.54 
 -10  -1   6    5.50    1.88 
 -10  -1   6    5.69    1.11 
 -10   1   6    6.55    1.23 
 -10   1   6    3.66    1.62 
   9  -1  -6    2.72    0.70 
   9  -1  -6    3.70    0.94 
   9   1  -6    2.77    0.69 
   8  -1  -6   54.99    2.80 
   8  -1  -6   54.79    2.44 
   8   1  -6   50.32    2.39 
   7  -1  -6   80.60    3.29 
   7  -1  -6   87.62    3.74 
   7   1  -6   82.54    3.31 
   6  -1  -6   15.59    1.17 
   6  -1  -6   15.69    1.20 
   6   1  -6   15.19    1.07 
   5  -1  -6  230.75    7.65 
   5  -1  -6  231.15    8.44 
   5   1  -6  208.63    8.39 
   5   1  -6  234.54    7.65 
   4  -1  -6   56.66    2.19 
   4  -1  -6   55.87    2.35 
   4  -1  -6   48.85    2.27 
   4   1  -6   53.27    2.15 
   4   1  -6   54.51    2.40 
  -3  -1   6   24.46    1.51 
   3  -1  -6   22.71    1.19 
   3  -1  -6   23.68    1.16 
   3  -1  -6   20.34    1.25 
   3   1  -6   23.41    1.15 
   3   1  -6   22.61    1.31 
   2  -1  -6    2.36    0.43 
   2  -1  -6    1.39    0.45 
   2  -1  -6    2.16    0.36 
   2   1  -6    1.94    0.53 
   2   1  -6    1.42    0.34 
   1  -1  -6   47.89    2.15 
   1  -1  -6   45.45    2.13 
   1  -1  -6   48.75    1.82 
   1   1  -6   49.42    1.77 
   1   1  -6   46.13    2.18 
   0  -1  -6  182.68    7.06 
   0  -1  -6  196.29    7.26 
   0  -1  -6  191.91    6.17 
   0   1  -6  184.24    7.09 
   0   1  -6  183.86    7.31 
   0   1  -6  188.74    6.10 
  -1  -1  -6  146.68    5.66 
   1  -1   6  136.41    6.29 
  -1  -1  -6  145.91    5.56 
  -1   1  -6  143.73    5.58 
  -1   1  -6  146.16    5.80 
   2  -1   6   46.21    2.71 
  -2  -1  -6   53.94    2.34 
  -2  -1  -6   45.32    2.26 
  -2   1  -6   50.83    2.33 
  -2   1  -6   52.20    2.46 
  -3  -1  -6    2.24    0.60 
  -3  -1  -6    1.68    0.53 
  -3   1  -6    2.14    0.54 
  -3   1  -6    2.17    0.68 
  -4  -1  -6   21.81    1.40 
  -4   1  -6   21.00    1.60 
  -5  -1  -6    0.53    0.49 
  -5   1  -6    0.51    0.63 
  -6  -1  -6   63.25    3.10 
  -6   1  -6   66.76    3.37 
  -7  -1  -6  151.91    5.95 
  -7  -1  -6  151.17    8.37 
  -7  -1  -6  148.73    6.19 
  -7   1  -6  154.33    6.50 
  -7   1  -6  136.47    6.18 
  -7   1  -6  149.77    8.38 
  -8  -1  -6   16.27    1.43 
  -8  -1  -6   16.70    2.13 
  -8   1  -6   12.44    1.95 
  -8   1  -6   14.00    1.06 
  -8   1  -6   18.21    1.74 
  -9  -1  -6   -0.41    1.11 
  -9  -1  -6   -0.67    0.58 
  -9   1  -6    0.81    1.30 
 -10  -1  -6    5.23    1.29 
 -10  -1  -6    3.13    0.70 
 -10   1  -6    2.17    1.15 
 -11  -1  -6   11.67    1.31 
 -11   1  -6    9.57    1.32 
 -14  -2   6   -0.30    0.67 
 -14  -2   6    0.68    0.50 
 -14   2   6    0.59    0.76 
 -13  -2   6   32.33    2.70 
 -13  -2   6   32.43    2.18 
 -13   2   6   32.87    2.82 
 -12  -2   6    2.46    1.40 
 -12  -2   6    4.29    1.06 
 -12   2   6    1.66    1.50 
 -12   2   6    3.27    1.06 
 -11  -2   6   12.21    2.13 
 -11  -2   6   14.66    1.66 
 -11   2   6   10.21    1.63 
 -11   2   6   13.52    2.21 
 -11   2   6   10.20    1.39 
 -10  -2   6    5.04    1.73 
 -10  -2   6    1.42    0.95 
 -10   2   6    2.86    1.06 
 -10   2   6    2.72    0.66 
 -10   2   6    1.92    1.08 
 -10   2   6    2.33    1.51 
   9  -2  -6    2.27    0.69 
   9  -2  -6    1.38    0.83 
  -9  -2   6    2.27    1.71 
  -9  -2   6    2.67    0.87 
  -9   2   6    1.48    0.80 
   9   2  -6    3.05    0.79 
  -9   2   6    3.11    1.58 
  -9   2   6    2.21    0.93 
   8  -2  -6   10.34    1.27 
   8  -2  -6   13.74    1.23 
   8   2  -6   13.13    1.27 
   7  -2  -6   24.43    1.74 
   7  -2  -6   27.77    1.56 
   7   2  -6   32.55    1.65 
   6  -2  -6   42.89    2.21 
   6  -2  -6   42.72    1.97 
   6   2  -6   41.87    2.11 
   6   2  -6   43.37    1.98 
   5  -2  -6    0.65    0.48 
   5  -2  -6    0.79    0.45 
   5   2  -6    0.32    0.46 
   5   2  -6   -0.18    0.41 
   4  -2  -6   -0.07    0.40 
   4  -2  -6    0.51    0.34 
  -4  -2   6    0.47    0.55 
   4  -2  -6   -0.05    0.38 
   4   2  -6   -0.06    0.41 
   4   2  -6    0.01    0.36 
   3  -2  -6   14.63    0.93 
   3  -2  -6   13.76    0.95 
  -3  -2   6   13.22    1.20 
   3  -2  -6   14.51    0.94 
   3   2  -6   13.13    0.85 
   3   2  -6   14.20    1.08 
  -2  -2   6    3.26    0.71 
   2  -2  -6    4.29    0.50 
   2  -2  -6    3.89    0.52 
   2  -2  -6    3.87    0.56 
   2   2  -6    3.96    0.49 
   2   2  -6    2.57    0.62 
   1  -2  -6  107.46    3.80 
   1  -2  -6  106.66    4.29 
  -1  -2   6  106.48    4.89 
   1   2  -6  115.07    4.43 
   1   2  -6  112.31    3.72 
   0  -2  -6   53.94    2.36 
   0  -2  -6   54.02    2.37 
   0  -2   6   52.47    2.80 
   0  -2  -6   55.18    2.02 
   0   2  -6   52.72    2.44 
   0   2  -6   49.73    2.49 
   1  -2   6   86.35    4.24 
  -1  -2  -6   90.62    3.05 
  -1  -2  -6   86.29    3.63 
  -1  -2  -6   90.56    3.66 
  -1   2  -6   89.88    3.70 
  -1   2  -6   86.07    3.87 
  -2  -2  -6   13.31    0.99 
   2  -2   6   13.68    1.45 
  -2   2  -6   16.70    1.35 
  -2   2  -6   14.56    1.13 
  -3  -2  -6   28.77    1.57 
  -3   2  -6   29.43    1.92 
  -3   2  -6   31.86    1.68 
  -4  -2  -6   14.79    1.07 
  -4   2  -6   12.54    1.37 
  -5  -2  -6   22.21    1.39 
  -5   2  -6   21.15    1.78 
  -6  -2  -6   23.80    1.51 
  -6   2  -6   21.91    2.00 
  -7  -2  -6   57.54    2.75 
  -7  -2  -6   61.37    4.00 
  -7   2  -6   57.65    4.07 
  -7   2  -6   57.52    3.28 
  -7   2  -6   53.95    2.79 
  -8  -2  -6   14.48    1.32 
  -8  -2  -6   15.26    1.29 
  -8  -2  -6   14.44    1.96 
  -8   2  -6   16.30    2.19 
  -8   2  -6   16.09    1.23 
  -8   2  -6   18.67    1.86 
  -9  -2  -6    1.63    1.14 
  -9  -2  -6    2.51    0.77 
  -9   2  -6    1.83    0.45 
  -9   2  -6    1.57    1.24 
 -10  -2  -6    6.26    1.29 
 -10   2  -6    7.83    1.44 
 -11  -2  -6    2.79    0.80 
 -11  -2  -6    1.87    0.28 
 -11   2  -6    2.87    0.88 
 -14  -3   6   10.87    0.93 
 -14   3   6   13.23    1.27 
 -13  -3   6    1.22    0.68 
 -13  -3   6    0.71    0.92 
 -13   3   6    0.49    0.99 
 -12  -3   6    0.84    0.83 
 -12  -3   6    2.78    1.36 
 -12   3   6    2.06    1.41 
 -11  -3   6    0.35    0.89 
 -11  -3   6    1.12    1.31 
 -11   3   6    1.42    0.96 
 -11   3   6    1.76    1.40 
 -10  -3   6    5.15    0.78 
 -10  -3   6    4.76    1.06 
 -10  -3   6    8.19    1.83 
 -10   3   6    5.05    1.31 
 -10   3   6    4.35    1.53 
 -10   3   6    5.38    1.19 
 -10   3   6    4.23    0.88 
  -9  -3   6   17.38    1.84 
  -9  -3   6   14.52    2.27 
  -9  -3   6   16.97    1.64 
  -9  -3   6   13.65    1.21 
  -9   3   6   16.24    1.72 
  -9   3   6   17.57    1.97 
  -9   3   6   15.48    2.30 
  -9   3   6   11.64    1.41 
   8  -3  -6    0.85    0.75 
   8  -3  -6    1.56    0.59 
   8   3  -6   -0.15    0.53 
   7  -3  -6   25.52    1.75 
   7  -3  -6   25.31    1.50 
   7   3  -6   26.39    1.61 
   6  -3  -6    1.76    0.54 
   6  -3  -6    2.19    0.68 
   6   3  -6    0.76    0.53 
   5  -3  -6    6.94    0.81 
   5  -3  -6    7.81    0.91 
   5   3  -6    7.17    0.79 
  -4  -3   6   22.38    1.67 
   4  -3  -6   19.87    1.07 
   4  -3  -6   17.56    1.26 
   4  -3  -6   19.48    1.17 
   4   3  -6   18.89    1.12 
  -3  -3   6   14.86    1.36 
   3  -3  -6   15.20    0.92 
   3  -3  -6   13.17    0.93 
   3  -3  -6   13.74    1.03 
   3   3  -6   13.18    0.93 
  -2  -3   6   56.81    2.99 
   2  -3  -6   58.69    2.32 
   2  -3  -6   59.52    2.45 
   2  -3  -6   57.94    2.50 
   2   3  -6   59.36    2.24 
   1  -3  -6   10.58    0.82 
  -1  -3   6   11.17    1.22 
   1  -3  -6   10.25    0.92 
   1   3  -6   12.29    0.73 
   1   3  -6   10.88    1.07 
   0  -3   6   41.78    2.45 
   0  -3  -6   42.14    2.02 
   0  -3  -6   42.08    1.73 
   0   3  -6   41.28    2.10 
  -1  -3  -6   12.41    0.76 
  -1  -3  -6   11.26    0.86 
   1  -3   6   10.60    1.33 
  -1   3  -6   12.81    1.13 
  -1   3  -6   12.19    1.23 
   2  -3   6    5.73    1.07 
  -2  -3  -6    5.03    0.64 
  -2   3  -6    5.50    0.93 
  -2   3  -6    5.28    0.79 
  -3  -3  -6   39.37    1.90 
   3  -3   6   41.01    2.69 
  -3   3  -6   37.90    2.35 
  -4  -3  -6    8.31    0.81 
  -4  -3  -6    9.02    0.90 
  -4   3  -6    8.78    1.25 
  -5  -3  -6    4.29    0.62 
  -5  -3  -6    3.83    0.75 
  -5   3  -6    3.44    1.05 
  -6  -3  -6   32.24    1.68 
  -6  -3  -6   32.41    1.90 
  -6   3  -6   25.46    2.81 
  -6   3  -6   29.50    1.77 
  -6   3  -6   33.79    2.41 
  -6   3  -6   28.54    2.02 
  -7  -3  -6    1.21    0.48 
  -7  -3  -6    0.84    0.64 
  -7  -3  -6    1.68    1.23 
  -7   3  -6    1.76    0.98 
  -7   3  -6    2.15    1.22 
  -7   3  -6    1.64    0.66 
   8  -3   6   10.21    1.70 
  -8  -3  -6    8.93    1.54 
  -8  -3  -6    7.98    0.82 
  -8  -3  -6    7.57    0.96 
  -8   3  -6    7.00    0.91 
  -8   3  -6    7.05    1.38 
  -8   3  -6    8.61    1.56 
  -9  -3  -6    3.82    1.18 
  -9  -3  -6    4.95    0.83 
   9  -3   6    4.03    1.34 
  -9   3  -6    4.78    0.67 
  -9   3  -6    5.51    1.43 
 -10  -3  -6    0.26    0.81 
 -10   3  -6   -0.12    0.87 
 -11  -3  -6    1.56    0.19 
 -11   3  -6    1.30    0.69 
  14  -4  -6    0.44    0.32 
 -14  -4   6    0.72    0.38 
 -13  -4   6   -0.17    0.60 
 -13   4   6    0.21    0.84 
 -12  -4   6    1.54    0.81 
 -12   4   6    1.59    1.16 
 -11  -4   6    0.49    0.55 
 -11  -4   6   -1.15    0.78 
 -11   4   6    0.23    0.37 
 -11   4   6   -0.51    1.16 
 -10  -4   6    3.49    0.73 
 -10  -4   6    3.01    1.03 
 -10   4   6    2.28    0.87 
 -10   4   6    3.57    1.40 
 -10   4   6    3.87    1.11 
  -9  -4   6    0.00    0.75 
  -9  -4   6    0.06    0.55 
  -9  -4   6    0.72    0.96 
  -9   4   6    0.17    1.22 
  -9   4   6    0.94    0.91 
  -9   4   6   -0.61    0.96 
   8  -4  -6   10.46    1.39 
   8  -4  -6   11.03    1.07 
   8   4  -6    9.15    1.16 
   7  -4  -6    0.54    0.50 
   7  -4  -6    0.73    0.67 
   7   4  -6    0.00    0.53 
   6  -4  -6   13.37    1.34 
   6  -4  -6   11.46    1.05 
   6   4  -6   11.76    1.14 
   5  -4  -6    1.02    0.58 
   5  -4  -6    0.90    0.46 
   5   4  -6   -0.10    0.44 
  -4  -4   6    9.48    1.28 
   4  -4  -6    6.79    0.89 
   4  -4  -6    9.31    0.88 
   4   4  -6    9.88    0.93 
   3  -4  -6   11.11    1.00 
  -3  -4   6    9.37    1.19 
   3  -4  -6   11.74    0.95 
   2  -4  -6    5.27    0.67 
   2  -4  -6    4.98    0.66 
  -2  -4   6    5.99    0.99 
   1  -4  -6    7.41    0.75 
  -1  -4   6    7.41    1.11 
   0  -4  -6   13.39    0.96 
   0  -4   6   14.53    1.53 
   0   4  -6   13.97    1.25 
  -1  -4  -6    2.17    0.44 
   1  -4   6    3.22    0.92 
  -1   4  -6    2.11    0.63 
   2  -4   6    5.14    1.20 
  -2  -4  -6    5.43    0.58 
  -2   4  -6    3.52    0.74 
  -3  -4  -6   15.70    1.01 
   3  -4   6   10.85    1.56 
  -3   4  -6   11.74    1.47 
   4  -4   6    3.07    1.18 
  -4  -4  -6    2.74    0.51 
  -4  -4  -6    2.91    0.63 
  -4   4  -6    2.94    0.98 
  -5  -4  -6    6.90    0.86 
   5  -4   6    7.82    1.45 
  -5  -4  -6    7.85    0.79 
  -5   4  -6    6.22    1.28 
  -6  -4  -6    5.86    0.85 
   6  -4   6    7.63    1.48 
  -6  -4  -6    5.44    0.68 
  -6   4  -6    4.71    0.82 
  -6   4  -6    5.50    1.34 
  -6   4  -6    7.16    1.52 
   7  -4   6    9.00    1.78 
  -7  -4  -6    6.07    0.88 
  -7   4  -6    8.24    1.40 
  -7   4  -6    5.11    0.89 
  -7   4  -6    6.31    0.69 
  -7   4  -6    7.06    1.61 
  -8  -4  -6    0.34    0.61 
   8  -4   6   -0.85    0.95 
  -8   4  -6   -0.86    0.56 
  -8   4  -6    0.01    1.05 
  -9  -4  -6    0.35    0.25 
  -9   4  -6    1.59    0.56 
  -9   4  -6    1.15    0.99 
 -10  -4  -6    1.57    0.23 
 -10   4  -6    2.55    0.87 
 -10   4  -6    1.10    0.31 
 -11   4  -6    2.51    0.59 
 -13  -5   6    0.56    0.55 
  13  -5  -6    1.65    0.50 
 -13   5   6    1.46    0.68 
 -12  -5   6   11.54    1.25 
 -12   5   6   15.17    1.68 
 -11  -5   6    1.49    0.83 
 -11  -5   6    2.94    0.66 
 -11   5   6    2.43    0.63 
 -11   5   6    2.25    1.22 
 -10  -5   6    2.54    0.68 
 -10  -5   6    2.58    0.94 
 -10   5   6    0.96    1.26 
 -10   5   6    2.62    0.92 
  -9  -5   6    2.35    0.91 
  -9  -5   6    1.31    0.63 
  -9  -5   6    1.47    1.00 
  -9   5   6    2.91    1.32 
  -9   5   6    0.72    1.00 
  -8  -5   6   12.58    1.63 
  -8  -5   6    8.16    0.81 
  -8  -5   6    9.45    1.00 
  -8  -5   6   11.97    1.39 
  -8   5   6    9.91    1.57 
   7  -5  -6   33.49    1.81 
   7  -5  -6   34.00    2.16 
   7   5  -6   33.24    2.02 
   6  -5  -6   23.22    1.72 
   6  -5  -6   20.91    1.38 
   6   5  -6   22.22    1.49 
   5  -5  -6    2.92    0.65 
   5  -5  -6    1.51    0.69 
   5   5  -6    1.94    0.69 
   4  -5  -6    2.31    0.57 
   4  -5  -6    1.81    0.59 
  -4  -5   6    0.85    0.76 
  -3  -5   6    3.20    0.90 
  -3  -5   6    2.50    0.47 
   3  -5  -6    2.26    0.60 
   3  -5  -6    2.77    0.67 
   2  -5  -6   11.63    1.04 
  -2  -5   6   11.30    0.81 
  -2  -5   6   11.28    1.38 
   2  -5  -6   13.66    1.02 
  -1  -5   6   -0.29    0.28 
   1  -5  -6   -0.22    0.42 
  -1  -5   6    0.42    0.75 
   0  -5  -6   90.19    3.40 
   0  -5   6   91.47    4.65 
   0   5  -6   90.97    3.98 
   1  -5   6    9.12    1.48 
  -1  -5  -6   11.64    0.89 
  -1   5  -6    9.64    1.09 
   2  -5   6   -0.91    0.79 
  -2  -5  -6    0.72    0.41 
  -3  -5  -6    6.99    0.79 
   3  -5   6    6.60    1.43 
   4  -5   6    1.58    1.14 
  -4  -5  -6    1.50    0.54 
  -5  -5  -6    2.62    0.70 
   5  -5   6    5.58    1.39 
  -5   5  -6    3.75    0.95 
  -6  -5  -6   40.98    2.22 
   6  -5   6   42.38    3.29 
  -6   5  -6   37.52    3.10 
  -6   5  -6   38.16    2.37 
   7  -5   6    3.16    1.42 
  -7  -5  -6    2.79    0.76 
  -7   5  -6    2.56    0.65 
  -7   5  -6    3.51    1.26 
  -7   5  -6    2.78    0.83 
  -8  -5  -6    0.74    0.27 
  -8  -5  -6    1.02    0.59 
   8  -5   6    1.32    1.30 
  -8   5  -6   -0.28    0.65 
  -8   5  -6    0.62    1.01 
  -9   5  -6    0.17    0.50 
  -9   5  -6    0.07    0.81 
 -10   5  -6    0.47    0.60 
 -10   5  -6    1.44    0.35 
  11  -5   6    0.00    0.39 
 -13  -6   6   39.39    2.11 
  13  -6  -6   41.37    2.06 
 -12  -6   6    0.75    0.62 
  12  -6  -6    0.04    0.46 
 -11  -6   6   17.72    1.28 
 -11  -6   6   12.02    1.35 
 -11   6   6   17.73    1.30 
 -10  -6   6    0.14    0.78 
 -10  -6   6    0.70    0.59 
 -10   6   6    0.56    0.86 
  -9  -6   6    0.68    0.60 
  -9  -6   6   -0.09    0.76 
  -9   6   6   -0.23    0.94 
  -8  -6   6    6.76    1.37 
  -8  -6   6    8.42    1.04 
  -8  -6   6    6.13    1.05 
  -8  -6   6    5.99    0.67 
  -8   6   6    4.96    1.30 
  -7  -6   6   11.01    1.17 
   7  -6  -6    9.09    1.05 
  -7  -6   6    8.51    0.81 
  -7  -6   6   10.26    1.44 
  -7  -6   6    9.09    1.15 
   7  -6  -6   11.41    1.53 
   6  -6  -6   89.65    4.12 
   6  -6  -6   91.13    3.62 
   6   6  -6   83.10    3.73 
   5  -6  -6    0.31    0.66 
   5  -6  -6    0.70    0.59 
   4  -6  -6    2.05    0.68 
   4  -6  -6    1.60    0.67 
  -4  -6   6    2.35    1.04 
  -4  -6   6    1.25    0.50 
   3  -6  -6   18.80    1.37 
  -3  -6   6   21.23    1.88 
  -3  -6   6   19.16    1.19 
   3  -6  -6   21.20    1.46 
  -2  -6   6    0.32    0.76 
   2  -6  -6    1.15    0.61 
   2  -6  -6    0.68    0.51 
  -2  -6   6    1.19    0.44 
  -1  -6   6   63.09    3.63 
   1  -6  -6   63.38    2.69 
   0  -6   6   45.37    3.00 
   0  -6  -6   45.93    2.30 
   0  -6  -6   45.35    2.11 
  -1  -6  -6   50.87    2.23 
   1  -6   6   53.39    3.41 
  -1  -6  -6   49.67    2.42 
  -1   6  -6   49.97    2.62 
   2  -6   6    7.59    1.49 
  -2  -6  -6    6.95    0.81 
  -2  -6  -6    7.30    0.86 
   3  -6   6    0.40    1.05 
  -3  -6  -6    0.70    0.55 
  -4  -6  -6    6.00    0.86 
   4  -6   6    3.88    1.46 
  -5  -6  -6   -0.29    0.27 
  -5  -6  -6    0.10    0.60 
  -5  -6  -6   -0.28    0.68 
   5  -6   6    0.44    1.11 
  -5   6  -6   -1.06    0.71 
  -6  -6  -6   56.69    3.25 
  -6  -6  -6   53.41    2.28 
   6  -6   6   57.33    3.99 
  -6  -6  -6   58.80    2.82 
  -6   6  -6   54.67    3.10 
  -7  -6  -6   22.71    1.62 
   7  -6   6   23.35    2.50 
  -7  -6  -6   23.88    1.10 
  -7   6  -6   24.39    1.82 
  -7   6  -6   21.89    1.63 
   8  -6   6   14.26    2.01 
  -8   6  -6   10.55    1.20 
  -9   6  -6   12.97    1.12 
 -10   6  -6    1.12    0.32 
  12  -7  -6   40.18    2.06 
 -12  -7   6   38.84    2.22 
 -11  -7   6    3.45    0.60 
  11  -7  -6    2.54    0.63 
 -11  -7   6    2.44    0.75 
 -11   7   6    2.81    0.65 
 -10  -7   6    4.27    0.79 
  10  -7  -6    3.17    0.74 
 -10  -7   6    2.88    0.83 
 -10   7   6    2.81    0.96 
   9  -7  -6    4.61    0.85 
  -9  -7   6    4.42    0.82 
  -9  -7   6    5.36    1.10 
  -9   7   6    3.87    1.15 
  -8  -7   6    6.52    1.16 
  -8  -7   6    5.60    0.59 
  -8  -7   6    5.34    0.91 
  -8  -7   6    5.54    1.28 
   8  -7  -6    7.33    1.00 
  -8   7   6    3.85    1.24 
  -7  -7   6   43.59    2.56 
  -7  -7   6   48.35    2.25 
  -7  -7   6   50.85    2.84 
  -7  -7   6   43.74    2.85 
   7  -7  -6   47.86    2.72 
  -7  -7   6   44.56    3.02 
   6  -7  -6   10.75    1.47 
  -6  -7   6   11.05    1.22 
  -6  -7   6   10.91    1.48 
  -6  -7   6   12.18    1.33 
  -6  -7   6   11.38    0.99 
  -6  -7   6   11.12    1.14 
   5  -7  -6  111.01    4.84 
   5  -7  -6  108.93    4.31 
   4  -7  -6    3.96    0.90 
  -4  -7   6    7.69    1.48 
  -4  -7   6    5.28    0.76 
   4  -7  -6    5.15    0.84 
   3  -7  -6    1.85    0.58 
  -3  -7   6    0.96    0.50 
   3  -7  -6    1.88    0.72 
   3  -7  -6    1.77    0.72 
  -3  -7   6    2.76    1.11 
   2  -7  -6    0.87    0.48 
   2  -7  -6    1.19    0.57 
  -2  -7   6    1.61    0.92 
  -2  -7   6   -0.01    0.40 
  -1  -7   6    4.04    1.25 
   1  -7  -6    5.23    0.73 
   1  -7  -6    4.83    0.81 
   0  -7  -6  130.31    5.54 
   0  -7   6  138.73    6.69 
   0  -7  -6  131.78    4.92 
  -1  -7  -6   76.25    3.46 
   1  -7   6   76.72    4.54 
  -1   7  -6   77.11    3.65 
   2  -7   6   30.06    2.83 
  -2  -7  -6   27.98    1.56 
  -2  -7  -6   27.68    1.67 
   3  -7   6    1.99    1.26 
  -3  -7  -6    1.26    0.39 
  -3  -7  -6    1.54    0.38 
  -3  -7  -6    0.67    0.52 
  -3  -7  -6    1.03    0.70 
   4  -7   6   20.39    2.35 
  -4  -7  -6   23.34    1.50 
   4  -7   6   20.71    1.73 
  -4  -7  -6   20.79    1.08 
  -4  -7  -6   21.28    1.75 
  -4   7  -6   15.99    1.74 
  -5  -7  -6    0.71    0.31 
  -5  -7  -6    0.87    0.60 
   5  -7   6    0.82    1.28 
  -5  -7  -6    0.96    0.74 
  -5   7  -6   -0.13    0.77 
  -6  -7  -6   23.91    1.07 
  -6  -7  -6   21.72    1.78 
   6  -7   6   22.59    2.50 
  -6  -7  -6   21.63    1.59 
  -6   7  -6   16.57    1.64 
  -7  -7  -6   56.39    2.71 
   7  -7   6   56.72    3.76 
  -7  -7  -6   55.08    2.21 
  -7   7  -6   54.43    3.00 
  -7   7  -6   53.29    2.87 
  -8   7  -6   12.85    1.19 
   9  -7   6    0.46    0.58 
  -9   7  -6    0.06    0.43 
  10  -7   6    1.21    0.44 
 -10   7  -6    0.95    0.25 
  12  -8  -6   10.19    0.72 
 -12  -8   6    9.00    0.81 
 -11  -8   6   64.57    3.22 
  11  -8  -6   75.77    3.53 
 -11  -8   6   77.04    3.70 
 -11   8   6   72.44    3.27 
  10  -8  -6   12.54    1.22 
 -10  -8   6   13.89    1.40 
 -10  -8   6   14.38    1.19 
 -10   8   6   12.51    1.34 
  -9  -8   6   40.60    2.78 
  -9  -8   6   48.01    2.51 
   9  -8  -6   47.74    2.64 
  -9   8   6   45.44    3.00 
  -8  -8   6    0.48    0.85 
  -8  -8   6    0.50    0.67 
   8  -8  -6    0.30    0.61 
  -8   8   6    1.32    1.03 
  -7  -8   6    2.37    0.80 
  -7  -8   6    2.52    0.53 
  -7  -8   6    3.22    0.97 
   7  -8  -6    1.93    0.71 
  -7  -8   6    2.82    0.85 
  -6  -8   6   38.53    2.02 
  -6  -8   6   36.65    2.30 
  -6  -8   6   43.07    2.58 
  -6  -8   6   40.22    2.63 
  -5  -8   6   10.52    1.12 
   5  -8  -6   11.70    1.07 
  -5  -8   6    8.24    0.89 
  -5  -8   6   11.94    1.41 
  -5  -8   6   11.55    1.26 
   4  -8  -6   12.05    1.32 
  -4  -8   6   13.94    1.22 
  -4  -8   6   11.14    1.16 
  -4  -8   6   15.26    1.55 
  -4  -8   6   12.49    1.35 
  -4  -8   6   12.52    1.19 
   4  -8  -6   14.79    1.30 
  -4  -8   6   13.47    1.10 
   4  -8  -6   14.82    1.32 
   3  -8  -6    7.15    0.96 
  -3  -8   6    6.96    1.60 
  -3  -8   6    4.33    0.75 
  -3  -8   6    5.37    1.01 
  -3  -8   6    6.49    0.87 
  -2  -8   6   27.11    2.40 
   2  -8  -6   27.70    1.63 
   2  -8  -6   26.66    1.73 
   1  -8  -6    2.16    0.75 
   1  -8  -6    1.62    0.61 
  -1  -8   6    3.15    1.11 
   0  -8  -6    1.54    0.62 
   0  -8  -6    1.32    0.68 
   0  -8   6    0.68    1.19 
   1  -8   6  166.03    8.21 
  -1  -8  -6  163.22    7.10 
  -1  -8  -6  177.05    7.16 
  -1  -8  -6  176.12    7.62 
  -1  -8  -6  178.49    8.36 
   1  -8   6  181.58    8.42 
  -1  -8  -6  170.76    6.28 
  -1  -8  -6  176.17    6.70 
  -2  -8  -6  106.25    5.35 
  -2  -8  -6  110.08    4.19 
   2  -8   6   99.05    5.36 
  -2  -8  -6  100.95    4.56 
   2  -8   6  100.00    5.27 
  -2  -8  -6  108.62    4.43 
  -2  -8  -6  104.39    4.87 
   2  -8   6  107.48    5.75 
   3  -8   6    9.94    1.80 
   3  -8   6   10.21    1.29 
  -3  -8  -6   11.64    1.20 
  -3  -8  -6   11.70    0.80 
  -3  -8  -6   13.06    1.36 
  -3  -8  -6   11.77    0.83 
   3  -8   6   13.14    1.60 
  -3  -8  -6   12.13    1.15 
  -4  -8  -6   29.35    2.05 
  -4  -8  -6   21.96    1.25 
   4  -8   6   26.49    1.94 
  -4  -8  -6   27.93    1.74 
   4  -8   6   23.92    2.57 
   4  -8   6   28.62    2.24 
  -4  -8  -6   25.54    1.72 
   5  -8   6    7.43    1.24 
   5  -8   6    7.15    1.64 
  -5  -8  -6    7.89    1.16 
   5  -8   6    6.42    1.00 
  -5  -8  -6    5.69    0.86 
  -5  -8  -6    6.38    0.57 
  -5   8  -6    8.30    1.27 
  -6  -8  -6   28.64    1.77 
   6  -8   6   30.66    2.21 
   6  -8   6   31.95    2.76 
  -6  -8  -6   28.60    1.30 
   6  -8   6   25.80    1.91 
  -6  -8  -6   29.49    2.08 
  -6   8  -6   28.38    2.08 
   7  -8   6   17.41    1.63 
  -7  -8  -6   17.50    1.42 
  -7   8  -6   16.92    1.35 
  -7   8  -6   14.52    1.43 
   8  -8   6   20.17    1.53 
  -8   8  -6   18.52    1.47 
   9  -8   6    9.56    0.87 
  -9   8  -6   12.14    0.91 
 -11  -9   6    3.52    0.47 
 -11  -9   6    3.10    0.61 
  11  -9  -6    2.59    0.43 
 -10  -9   6    0.46    0.48 
 -10  -9   6    0.77    0.62 
  10  -9  -6    0.05    0.41 
 -10   9   6    0.63    0.61 
   9  -9  -6    0.58    0.51 
  -9  -9   6    0.71    0.61 
  -9  -9   6    0.74    0.68 
  -9   9   6    0.43    0.81 
   8  -9  -6    5.17    0.85 
  -8  -9   6    5.76    1.08 
  -8  -9   6    4.13    0.83 
  -8   9   6    4.30    1.23 
  -7  -9   6    4.91    1.00 
  -7  -9   6    4.05    0.54 
  -7  -9   6    2.65    0.91 
  -7  -9   6    5.32    0.97 
  -6  -9   6   -0.52    0.79 
  -6  -9   6    0.78    0.74 
  -6  -9   6    0.99    0.51 
  -6  -9   6    1.45    0.85 
  -5  -9   6   68.52    3.48 
  -5  -9   6   78.12    3.93 
   5  -9  -6   66.14    3.49 
   5  -9  -6   62.34    3.33 
  -5  -9   6   73.21    3.96 
  -5  -9   6   70.31    3.24 
   4  -9  -6   33.05    2.11 
  -4  -9   6   36.80    2.05 
   4  -9  -6   33.26    2.04 
  -4  -9   6   35.21    1.84 
  -4  -9   6   38.34    2.47 
  -4  -9   6   39.26    2.46 
  -4  -9   6   35.49    2.11 
  -3  -9   6    4.68    1.04 
  -3  -9   6    3.86    0.79 
  -3  -9   6    3.45    0.71 
   3  -9  -6    4.25    0.78 
  -3  -9   6    5.16    0.81 
  -3  -9   6    3.18    0.90 
  -3  -9   6    3.50    1.35 
   3  -9  -6    3.04    0.70 
  -2  -9   6    0.99    0.64 
  -2  -9   6    1.20    0.77 
  -2  -9   6    0.98    0.69 
   2  -9  -6    0.71    0.59 
   2  -9  -6    1.36    0.54 
  -2  -9   6    0.27    0.77 
  -2  -9   6    1.31    1.15 
   2  -9  -6    0.87    0.55 
   2  -9  -6    0.84    0.63 
  -1  -9   6   -0.29    0.74 
   1  -9  -6    0.63    0.60 
   1  -9  -6    0.09    0.45 
   1  -9  -6    0.07    0.58 
  -1  -9   6    1.00    0.72 
  -1  -9   6   -0.92    1.05 
   1  -9  -6    1.52    0.70 
   1  -9  -6    0.58    0.50 
   0  -9  -6   26.31    1.65 
   0  -9  -6   27.73    1.86 
   0  -9   6   25.62    1.88 
   0  -9  -6   23.68    1.30 
   0  -9   6   27.24    2.02 
   0  -9  -6   25.42    1.51 
   0  -9   6   27.94    2.65 
   0  -9  -6   26.39    1.83 
   0   9  -6   26.94    2.07 
   1  -9   6   32.69    2.26 
  -1  -9  -6   35.14    1.91 
   1  -9   6   31.18    2.29 
  -1  -9  -6   33.22    1.74 
   1  -9   6   32.05    2.80 
  -1  -9  -6   32.83    2.14 
  -1  -9  -6   30.60    2.07 
  -2  -9  -6    7.16    0.92 
  -2  -9  -6    9.46    0.77 
  -2  -9  -6    8.01    1.10 
   2  -9   6    8.25    1.17 
   2  -9   6   11.32    1.85 
  -2  -9  -6    6.96    0.99 
  -3  -9  -6    7.28    0.66 
  -3  -9  -6    6.40    0.93 
  -3  -9  -6    7.36    0.59 
   3  -9   6    8.16    1.73 
  -3  -9  -6    6.70    1.02 
  -3  -9  -6    6.56    0.88 
   3  -9   6    5.60    0.99 
   4  -9   6   18.28    1.62 
  -4  -9  -6   14.92    1.42 
   4  -9   6   20.24    2.37 
  -4  -9  -6   18.30    1.70 
  -4  -9  -6   20.66    1.45 
   4  -9   6   20.84    1.96 
  -5  -9  -6    1.40    0.59 
   5  -9   6    0.30    1.17 
   5  -9   6    1.40    0.89 
   5  -9   6    0.84    0.68 
  -5  -9  -6    0.24    0.56 
  -5  -9  -6    0.72    0.74 
  -5   9  -6    0.81    0.79 
   6  -9   6    0.51    0.56 
   6  -9   6    0.89    0.76 
  -6  -9  -6   -0.16    0.56 
  -6  -9  -6    0.96    0.54 
  -6   9  -6    0.76    0.72 
  -7  -9  -6   33.70    2.01 
   7  -9   6   34.88    2.09 
  -7   9  -6   34.31    1.90 
  -8   9  -6   27.11    1.55 
  10 -10  -6   -0.07    0.36 
 -10 -10   6   -0.42    0.42 
 -10 -10   6    0.20    0.36 
 -10  10   6    0.09    0.43 
  -9 -10   6    0.92    0.61 
  -9 -10   6    0.97    0.51 
   9 -10  -6    0.70    0.42 
  -9  10   6   -0.07    0.66 
  -8 -10   6   27.56    1.90 
  -8 -10   6   24.51    1.69 
  -8  10   6   24.13    2.09 
  -7 -10   6    0.94    0.68 
  -7 -10   6    0.98    0.79 
  -6 -10   6   18.27    1.84 
  -6 -10   6   21.53    1.78 
   6 -10  -6   16.04    1.41 
  -6 -10   6   18.68    1.57 
  -6 -10   6   20.04    1.24 
  -5 -10   6    1.51    0.80 
  -5 -10   6    1.17    0.93 
  -5 -10   6    0.69    0.65 
   5 -10  -6    1.49    0.57 
  -5 -10   6    1.09    0.56 
   5 -10  -6    1.18    0.63 
   4 -10  -6   11.71    1.10 
  -4 -10   6   13.04    1.20 
  -4 -10   6    8.18    0.96 
  -4 -10   6   11.56    1.30 
  -4 -10   6    8.02    1.27 
   4 -10  -6   11.66    1.10 
  -3 -10   6    4.24    0.98 
   3 -10  -6    3.91    0.71 
  -3 -10   6    4.32    0.81 
   3 -10  -6    3.46    0.71 
  -3 -10   6    4.62    0.77 
  -3 -10   6    2.70    0.94 
  -3 -10   6    5.23    0.69 
   2 -10  -6    0.47    0.55 
  -2 -10   6    1.32    0.64 
  -2 -10   6    0.06    0.82 
  -2 -10   6    1.74    0.75 
   2 -10  -6    1.67    0.71 
   2 -10  -6    1.33    0.51 
  -1 -10   6   23.98    1.79 
   1 -10  -6   26.23    1.77 
   1 -10  -6   24.03    1.35 
   1 -10  -6   24.85    1.74 
   1 -10  -6   25.57    1.55 
  -1 -10   6   24.47    2.04 
   0 -10   6    0.24    0.77 
   0 -10   6    0.95    0.70 
   0 -10  -6    1.07    0.64 
   0 -10  -6    1.74    0.68 
   0 -10  -6    1.50    0.52 
   0 -10  -6    0.90    0.73 
   1 -10   6   19.24    1.64 
  -1 -10  -6   19.04    1.21 
   1 -10   6   19.51    1.77 
  -1 -10  -6   17.33    1.58 
  -1 -10  -6   18.48    1.58 
   1 -10   6   23.19    2.36 
  -1 -10  -6   17.03    1.40 
  -2 -10  -6   17.86    1.51 
  -2 -10  -6   18.98    1.06 
  -2 -10  -6   21.09    1.44 
   2 -10   6   12.72    1.45 
   2 -10   6   16.83    2.00 
  -2 -10  -6   17.33    1.58 
   2 -10   6   17.94    1.62 
   3 -10   6    3.76    1.38 
  -3 -10  -6    1.74    0.69 
  -3 -10  -6    1.26    0.69 
   3 -10   6    1.92    0.79 
  -3 -10  -6    2.31    0.66 
  -4 -10  -6   20.04    1.44 
   4 -10   6   20.05    1.61 
  -4 -10  -6   20.40    1.49 
  -4 -10  -6   19.57    1.70 
  -5 -10  -6    3.57    0.66 
  -5 -10  -6    2.63    0.73 
  -5 -10  -6    3.01    0.62 
   5 -10   6    2.09    0.68 
  -5  10  -6    3.05    0.90 
  -6 -10  -6    3.10    0.64 
   6 -10   6    4.07    0.64 
  -6  10  -6    2.27    0.67 
  -7 -10  -6   17.26    1.17 
  -7  10  -6   18.65    1.10 
   9 -11  -6    0.28    0.31 
  -9 -11   6    0.61    0.44 
  -9 -11   6    0.26    0.34 
  -9  11   6   -0.06    0.44 
  -8 -11   6    8.04    0.91 
  -8 -11   6    6.67    0.76 
   8 -11  -6    8.53    0.76 
  -8  11   6    6.67    1.01 
   7 -11  -6    4.93    0.63 
  -7 -11   6    6.47    1.03 
  -7 -11   6    6.07    0.81 
  -6 -11   6    3.92    0.74 
  -6 -11   6    2.74    0.41 
  -6 -11   6    2.16    0.85 
   6 -11  -6    3.43    0.60 
  -5 -11   6    3.80    0.77 
  -5 -11   6    3.70    0.96 
   5 -11  -6    5.35    0.74 
  -5 -11   6    4.79    0.65 
  -4 -11   6    4.81    0.81 
   4 -11  -6    6.08    0.79 
  -4 -11   6    4.13    1.01 
   4 -11  -6    5.21    0.71 
  -4 -11   6    4.83    0.80 
   3 -11  -6    1.08    0.56 
  -3 -11   6    0.55    0.66 
   3 -11  -6    0.57    0.57 
  -3 -11   6    1.09    0.89 
   3 -11  -6    0.95    0.47 
  -2 -11   6    8.69    1.05 
   2 -11  -6    7.88    0.83 
  -2 -11   6    6.41    0.78 
   2 -11  -6    8.37    0.98 
  -2 -11   6    5.32    1.12 
   2 -11  -6    6.46    0.62 
   1 -11  -6   14.30    1.31 
  -1 -11   6   15.15    1.31 
   1 -11  -6   15.00    1.14 
  -1 -11   6   11.25    1.35 
  -1 -11   6   14.19    1.25 
   0 -11  -6   -0.10    0.56 
   0 -11   6   -0.01    0.75 
   0 -11  -6   -0.29    0.55 
   0 -11   6   -0.54    0.61 
   0 -11  -6    0.13    0.45 
  -1 -11  -6    8.36    1.04 
   1 -11   6    6.93    1.08 
  -1 -11  -6    7.05    0.93 
   1 -11   6    6.71    0.97 
  -1 -11  -6    9.07    0.73 
  -2 -11  -6    0.78    0.58 
   2 -11   6    0.43    0.63 
   2 -11   6    0.77    0.69 
  -2 -11  -6    0.98    0.65 
  -2 -11  -6    1.09    0.55 
  -2 -11  -6    1.03    0.30 
  -3 -11  -6    1.32    0.65 
  -3 -11  -6    1.85    0.55 
  -3 -11  -6    1.15    0.58 
   3 -11   6    1.70    0.65 
   3 -11   6    1.91    0.69 
  -4 -11  -6   17.82    1.44 
   4 -11   6   19.53    1.40 
  -4 -11  -6   17.61    1.30 
   5 -11   6    6.37    0.72 
  -5 -11  -6    8.26    0.84 
  -5 -11  -6    6.35    0.68 
  -5  11  -6    5.56    0.85 
  -6 -11  -6    3.67    0.54 
   6 -11   6    4.58    0.53 
  -6  11  -6    4.72    0.60 
   8 -12  -6    1.43    0.30 
  -8 -12   6    1.73    0.46 
  -8 -12   6    0.93    0.33 
  -7 -12   6    1.57    0.55 
  -7 -12   6    2.91    0.51 
   7 -12  -6    2.49    0.40 
  -6 -12   6    4.27    0.83 
   6 -12  -6    4.49    0.53 
  -6 -12   6    4.71    0.63 
  -5 -12   6    2.56    0.77 
  -5 -12   6    1.80    0.38 
   5 -12  -6    2.76    0.47 
  -5 -12   6    2.04    0.55 
   4 -12  -6    0.31    0.35 
  -4 -12   6    0.85    0.74 
   4 -12  -6    0.05    0.38 
  -4 -12   6    0.19    0.45 
  -4 -12   6    0.58    0.46 
   4 -12  -6    0.63    0.46 
  -3 -12   6    0.45    0.54 
   3 -12  -6    0.14    0.29 
  -3 -12   6   -0.14    0.72 
   3 -12  -6    0.57    0.46 
   3 -12  -6    1.07    0.47 
   2 -12  -6    8.02    0.75 
  -2 -12   6    6.36    0.87 
   2 -12  -6    8.01    0.83 
  -2 -12   6    6.60    1.06 
  -1 -12   6    3.18    0.54 
  -1 -12   6    3.16    0.86 
   1 -12  -6    4.92    0.74 
  -1 -12   6    4.51    0.75 
   1 -12  -6    4.56    0.59 
   0 -12  -6    6.89    0.77 
   0 -12   6    5.28    0.90 
   0 -12   6    5.59    0.75 
   0 -12  -6    8.09    0.67 
   0 -12  -6    4.51    0.71 
   0 -12   6    8.11    0.95 
  -1 -12  -6    6.26    0.78 
   1 -12   6    8.49    1.07 
  -1 -12  -6    7.44    0.61 
  -1 -12  -6    8.48    0.87 
   1 -12   6    7.09    0.83 
  -2 -12  -6    0.70    0.50 
  -2 -12  -6    0.67    0.49 
   2 -12   6    0.31    0.54 
   2 -12   6    1.04    0.56 
   3 -12   6   -0.20    0.47 
  -3 -12  -6   -0.27    0.42 
  -3 -12  -6   -0.21    0.40 
   3 -12   6    0.34    0.46 
   4 -12   6    0.14    0.42 
  -4 -12  -6    0.51    0.38 
   4 -12   6   -0.04    0.37 
  -4 -12  -6    0.67    0.40 
  -4  12  -6    0.79    0.58 
   5 -12   6    0.01    0.33 
  -5 -12  -6   -0.01    0.31 
   5 -12   6    0.00    0.33 
  -5  12  -6    0.07    0.39 
  -6 -13   6   10.36    0.87 
  -5 -13   6    0.37    0.45 
   5 -13  -6    0.17    0.29 
  -4 -13   6    0.36    0.54 
  -4 -13   6   -0.27    0.26 
   4 -13  -6   -0.01    0.30 
  -3 -13   6    0.40    0.37 
   3 -13  -6    0.17    0.32 
   3 -13  -6    0.82    0.34 
  -3 -13   6    0.51    0.53 
   2 -13  -6    1.54    0.37 
   2 -13  -6    1.31    0.41 
  -2 -13   6    0.00    0.55 
  -2 -13   6    1.29    0.46 
  -1 -13   6    1.41    0.59 
  -1 -13   6    0.80    0.48 
   1 -13  -6    1.50    0.34 
   1 -13  -6    1.20    0.42 
   0 -13   6    9.85    0.86 
   0 -13  -6   12.26    0.91 
   0 -13  -6   11.46    0.64 
   0 -13   6   11.25    1.09 
   1 -13   6   12.27    1.05 
   1 -13   6   12.02    0.74 
  -1 -13  -6    9.99    0.86 
  -1 -13  -6   13.10    0.91 
   2 -13   6    0.62    0.34 
  -2 -13  -6    0.75    0.34 
   2 -13   6    0.80    0.44 
  -2 -13  -6    0.75    0.33 
  -3 -13  -6    3.00    0.43 
   3 -13   6    3.32    0.46 
  -3 -13  -6    3.76    0.44 
   3 -13   6    4.22    0.43 
 -14   0   7    0.06    0.78 
 -13   0   7    0.21    0.71 
 -13   0   7   -1.26    1.05 
 -12   0   7   -0.23    0.80 
 -12   0   7   -0.20    1.38 
 -11   0   7   -0.62    0.83 
 -11   0   7    1.25    1.53 
 -10   0   7    0.54    0.94 
 -10   0   7   -0.93    1.44 
  -9   0   7    1.01    1.55 
  -9   0   7    1.44    0.87 
   9   0  -7    0.16    0.70 
  -9   0   7   -0.34    0.57 
   9   0  -7   -0.16    0.60 
   8   0  -7    0.77    0.60 
   8   0  -7    0.34    0.60 
   7   0  -7   -0.36    0.42 
   6   0  -7    0.01    0.39 
   5   0  -7   -0.68    0.32 
   5   0  -7    0.18    0.34 
   4   0  -7    0.12    0.36 
   4   0  -7    0.04    0.37 
   3   0  -7   -0.36    0.30 
  -3   0   7    0.30    0.49 
   3   0  -7    0.40    0.42 
   2   0  -7    0.13    0.31 
   2   0  -7    0.39    0.44 
   1   0  -7   -0.24    0.41 
   1   0  -7    0.06    0.29 
   1   0  -7    0.38    0.43 
   0   0  -7    0.28    0.45 
   0   0  -7   -0.18    0.43 
  -1   0  -7   -0.14    0.47 
   1   0   7   -0.68    0.52 
  -1   0  -7    0.22    0.49 
   2   0   7   -0.45    0.51 
  -2   0  -7   -0.46    0.44 
  -2   0  -7    0.39    0.49 
  -3   0  -7    0.43    0.52 
   3   0   7   -0.05    0.56 
  -3   0  -7    0.16    0.53 
  -4   0  -7   -0.95    0.48 
  -5   0  -7   -0.62    0.55 
  -6   0  -7   -0.01    0.64 
  -6   0  -7    0.71    1.25 
  -6   0  -7    0.30    0.45 
  -7   0  -7   -0.49    1.23 
  -7   0  -7    0.24    0.67 
  -7   0  -7   -0.01    0.37 
  -8   0  -7   -0.47    1.14 
  -8   0  -7    0.08    0.19 
  -8   0  -7    0.17    0.62 
  -9   0  -7    0.22    1.12 
 -10   0  -7   -0.22    0.51 
 -10   0  -7   -0.37    0.88 
 -11   0  -7   -0.23    0.21 
 -11   0  -7    0.45    0.60 
 -14  -1   7    1.31    0.80 
 -14  -1   7    2.01    0.57 
 -14   1   7    2.30    0.92 
 -13  -1   7    1.69    1.18 
 -13  -1   7    1.71    0.79 
 -13   1   7    0.86    0.74 
 -13   1   7    0.88    1.22 
 -12  -1   7    5.63    1.71 
 -12  -1   7    3.72    1.02 
 -12   1   7    5.52    1.11 
 -12   1   7    3.51    1.56 
 -11  -1   7    0.35    1.45 
 -11  -1   7    0.51    0.91 
 -11   1   7    0.22    0.91 
 -11   1   7   -0.33    0.86 
 -11   1   7   -0.47    1.54 
 -10  -1   7   -0.83    1.49 
 -10  -1   7    0.22    0.78 
 -10   1   7    0.39    1.52 
 -10   1   7    0.59    0.90 
 -10   1   7    0.49    0.47 
   9  -1  -7   49.49    2.37 
  -9  -1   7   47.01    3.76 
  -9  -1   7   40.47    2.19 
   9  -1  -7   49.41    2.79 
  -9  -1   7   50.33    2.90 
  -9   1   7   50.25    3.77 
  -9   1   7   44.86    2.65 
  -9   1   7   49.72    2.98 
   9   1  -7   48.59    2.42 
   8  -1  -7    0.55    0.68 
   8  -1  -7    0.63    0.55 
   8   1  -7    1.68    0.60 
   7  -1  -7    1.71    0.67 
   7  -1  -7    0.51    0.57 
   7   1  -7    0.48    0.52 
   6  -1  -7    1.97    0.62 
   6  -1  -7    0.76    0.51 
   6   1  -7    1.02    0.49 
   6   1  -7    0.65    0.51 
   5  -1  -7    2.00    0.48 
   5  -1  -7    2.04    0.56 
   5  -1  -7    2.42    0.59 
   5   1  -7    2.08    0.56 
   5   1  -7    2.57    0.58 
   4  -1  -7    7.63    0.78 
   4  -1  -7    7.72    0.77 
   4  -1  -7    5.96    0.71 
   4   1  -7    8.32    0.78 
   4   1  -7    7.32    0.84 
   3  -1  -7    0.67    0.38 
   3  -1  -7   -0.15    0.43 
   3  -1  -7    0.46    0.35 
  -3  -1   7   -0.02    0.49 
   3   1  -7   -0.51    0.40 
   3   1  -7    0.15    0.34 
   2  -1  -7   35.76    1.87 
   2  -1  -7   41.07    1.64 
  -2  -1   7   36.39    2.07 
   2   1  -7   39.38    1.97 
   2   1  -7   39.97    1.60 
   1  -1  -7    6.67    0.80 
   1  -1  -7    7.61    0.81 
   1  -1  -7    8.76    0.67 
  -1  -1   7    7.09    0.92 
   1   1  -7    7.87    0.88 
   1   1  -7    8.38    0.61 
   1   1  -7    8.21    0.89 
   0  -1   7    3.41    0.78 
   0  -1  -7    3.73    0.66 
   0  -1  -7    4.03    0.44 
   0  -1  -7    3.23    0.62 
   0   1  -7    4.34    0.69 
   0   1  -7    3.58    0.66 
  -1  -1  -7   11.30    1.02 
   1  -1   7    9.22    1.15 
  -1  -1  -7    9.86    0.95 
  -1   1  -7   12.42    1.12 
  -1   1  -7    9.50    1.00 
   2  -1   7  108.86    5.12 
  -2  -1  -7  107.71    4.45 
  -2  -1  -7  108.45    4.50 
  -2   1  -7  111.08    4.46 
  -2   1  -7  105.39    4.65 
   3  -1   7   54.65    3.22 
  -3  -1  -7   58.85    2.75 
  -3  -1  -7   56.33    2.74 
  -3   1  -7   60.73    2.75 
  -3   1  -7   61.25    2.97 
  -4  -1  -7    0.94    0.54 
  -4   1  -7    1.18    0.69 
  -5  -1  -7    3.97    0.79 
  -5   1  -7    3.77    0.94 
  -6  -1  -7   11.88    1.93 
  -6  -1  -7   12.34    0.88 
  -6  -1  -7   12.25    1.27 
  -6   1  -7   12.85    1.89 
  -6   1  -7   12.12    1.43 
  -6   1  -7   10.27    1.00 
  -7  -1  -7    1.62    1.27 
  -7  -1  -7    0.51    0.63 
  -7  -1  -7    0.73    0.26 
  -7   1  -7    0.49    1.12 
  -7   1  -7    0.55    0.49 
  -7   1  -7    0.72    0.80 
  -8  -1  -7    0.36    1.14 
   8  -1   7    2.08    1.15 
  -8  -1  -7   -0.89    0.56 
  -8   1  -7    0.27    1.19 
  -8   1  -7    0.94    0.78 
  -8   1  -7    0.33    0.38 
  -9  -1  -7   -0.27    0.60 
  -9  -1  -7   -0.43    1.00 
  -9   1  -7   -0.06    1.15 
 -10  -1  -7   10.11    0.93 
 -10  -1  -7   13.22    1.59 
 -10   1  -7   13.61    1.10 
 -10   1  -7    9.89    1.47 
 -11  -1  -7    6.92    0.88 
 -11  -1  -7    6.68    0.48 
 -11   1  -7    6.96    0.95 
 -14  -2   7    6.16    1.03 
 -14  -2   7    5.58    0.71 
 -14   2   7    4.91    1.03 
 -13  -2   7    2.30    0.80 
 -13  -2   7    2.02    1.04 
 -13   2   7    1.67    1.22 
 -12  -2   7    0.30    0.78 
 -12  -2   7    0.63    1.27 
 -12   2   7    1.61    1.40 
 -12   2   7   -0.60    0.81 
 -11  -2   7   15.73    1.67 
 -11  -2   7   17.35    2.41 
 -11   2   7   16.28    2.15 
 -11   2   7   16.82    2.43 
 -11   2   7    9.22    1.42 
 -10  -2   7   45.01    3.84 
 -10  -2   7   43.73    2.87 
 -10   2   7   45.62    3.03 
 -10   2   7   47.93    2.95 
 -10   2   7   43.71    3.77 
 -10   2   7   44.88    2.53 
  -9  -2   7   11.03    1.08 
  -9  -2   7   10.93    2.13 
  -9  -2   7   12.36    1.37 
  -9  -2   7   11.33    1.55 
  -9   2   7   11.74    1.50 
  -9   2   7   10.46    1.28 
  -9   2   7   16.11    2.29 
   8  -2  -7   66.09    3.27 
   8  -2  -7   63.96    2.87 
   8   2  -7   63.94    2.92 
   7  -2  -7    4.58    0.78 
   7  -2  -7    2.57    0.74 
   7   2  -7    4.13    0.78 
   6  -2  -7    2.27    0.59 
   6  -2  -7    1.61    0.67 
   6   2  -7    2.90    0.61 
   6   2  -7    2.09    0.61 
   5  -2  -7    6.04    0.76 
   5  -2  -7    5.93    0.79 
   5   2  -7    6.81    0.87 
   5   2  -7    7.85    0.83 
   4  -2  -7   24.11    1.31 
   4  -2  -7   24.40    1.41 
  -4  -2   7   24.15    1.76 
   4  -2  -7   23.21    1.28 
   4   2  -7   25.27    1.28 
   4   2  -7   23.04    1.49 
  -3  -2   7   60.22    3.03 
   3  -2  -7   59.32    2.48 
   3  -2  -7   61.16    2.37 
   3  -2  -7   57.44    2.57 
   3   2  -7   56.00    2.71 
   3   2  -7   58.89    2.30 
   2  -2  -7    9.65    0.89 
  -2  -2   7    8.65    1.04 
   2  -2  -7    8.44    0.77 
   2   2  -7    8.40    0.70 
   2   2  -7    8.42    0.95 
   1  -2  -7   39.59    1.63 
  -1  -2   7   37.03    2.23 
   1  -2  -7   38.44    1.88 
   1   2  -7   37.27    1.98 
   1   2  -7   36.03    1.49 
   0  -2  -7    0.44    0.47 
   0  -2  -7    0.33    0.34 
   0  -2  -7    0.15    0.38 
   0  -2   7   -1.04    0.58 
   0   2  -7    0.58    0.53 
   0   2  -7    0.03    0.50 
  -1  -2  -7   22.54    1.40 
  -1  -2  -7   25.54    1.51 
   1  -2   7   23.59    1.89 
  -1   2  -7   26.81    1.56 
  -1   2  -7   24.90    1.66 
  -2  -2  -7   26.33    1.55 
   2  -2   7   28.21    2.07 
  -2  -2  -7   27.87    1.67 
  -2   2  -7   31.00    1.70 
  -2   2  -7   28.11    1.87 
  -3  -2  -7    8.81    0.91 
   3  -2   7    7.77    1.31 
  -3   2  -7    7.61    0.95 
  -3   2  -7    9.17    1.18 
  -4  -2  -7   73.62    3.34 
   4  -2   7   78.26    4.16 
  -4   2  -7   73.44    3.71 
   5  -2   7   17.41    1.96 
  -5  -2  -7   17.05    1.34 
  -5   2  -7   19.91    1.83 
  -6  -2  -7    2.86    1.31 
  -6  -2  -7    4.26    0.41 
  -6  -2  -7    2.79    0.74 
   6  -2   7    3.67    1.18 
  -6   2  -7    3.28    1.29 
  -6   2  -7    4.07    1.06 
  -6   2  -7    3.98    0.76 
  -7  -2  -7    1.71    0.72 
  -7  -2  -7    2.29    1.23 
   7  -2   7    3.44    1.24 
  -7  -2  -7    1.69    0.61 
  -7   2  -7    2.83    1.35 
  -7   2  -7    3.84    1.12 
  -7   2  -7    1.51    0.59 
  -8  -2  -7   23.74    2.55 
  -8  -2  -7   29.07    1.89 
   8  -2   7   28.29    2.70 
  -8   2  -7   28.72    1.62 
  -8   2  -7   30.78    2.71 
  -9  -2  -7    7.32    1.37 
  -9  -2  -7    7.26    0.91 
  -9   2  -7    9.94    0.65 
  -9   2  -7    8.24    1.54 
 -10  -2  -7    1.03    0.30 
 -10  -2  -7    1.98    0.87 
 -10  -2  -7    1.51    0.56 
 -10   2  -7    0.91    0.89 
 -11  -2  -7   13.44    1.16 
 -11  -2  -7   14.21    0.65 
 -11   2  -7   13.45    1.22 
 -14  -3   7   17.44    1.18 
 -14   3   7   19.92    1.53 
 -13  -3   7   -0.11    0.62 
 -13  -3   7    1.99    0.94 
 -13   3   7    1.53    1.04 
 -12  -3   7    5.15    1.09 
 -12  -3   7    2.59    1.33 
 -12   3   7    3.80    1.47 
 -11  -3   7    1.00    0.92 
 -11  -3   7    0.24    1.30 
 -11   3   7    0.16    0.90 
 -11   3   7   -0.01    1.38 
 -10  -3   7    1.20    1.47 
 -10  -3   7    0.69    0.77 
 -10  -3   7    1.17    0.59 
 -10   3   7    1.99    1.43 
 -10   3   7    0.39    0.89 
 -10   3   7    0.77    0.77 
  -9  -3   7    4.42    0.73 
  -9  -3   7    4.80    1.18 
  -9  -3   7    6.80    1.14 
  -9  -3   7    5.55    1.88 
  -9   3   7    5.77    1.21 
  -9   3   7    6.13    1.15 
  -9   3   7    5.83    1.77 
   8  -3  -7   38.93    2.07 
   8  -3  -7   38.71    2.35 
   8   3  -7   38.45    2.15 
   7  -3  -7   21.28    1.48 
   7  -3  -7   24.76    1.71 
   7   3  -7   21.67    1.45 
   6  -3  -7   46.50    2.35 
   6  -3  -7   42.90    2.05 
   6   3  -7   40.15    2.02 
   6   3  -7   40.37    2.24 
   5  -3  -7   15.79    1.12 
   5  -3  -7   15.22    1.29 
   5   3  -7   12.97    1.28 
   5   3  -7   17.06    1.25 
  -4  -3   7   -0.16    0.59 
   4  -3  -7    0.60    0.43 
   4  -3  -7    0.04    0.40 
   4  -3  -7    0.55    0.32 
   4   3  -7    0.73    0.56 
   4   3  -7    0.17    0.41 
  -3  -3   7   35.33    2.18 
   3  -3  -7   33.24    1.72 
   3  -3  -7   37.23    1.76 
   3  -3  -7   34.19    1.63 
   3   3  -7   35.90    1.60 
   3   3  -7   34.04    1.96 
  -2  -3   7  304.19   12.73 
   2  -3  -7  305.30   11.21 
   2  -3  -7  300.91   10.06 
   2   3  -7  304.88   11.42 
   2   3  -7  308.29    9.99 
  -1  -3   7    1.45    0.67 
   1  -3  -7    1.33    0.50 
   1  -3  -7    1.46    0.48 
   1   3  -7    0.58    0.56 
   0  -3  -7    5.04    0.76 
   0  -3  -7    5.37    0.62 
   0  -3   7    3.79    0.91 
   0   3  -7    4.16    0.79 
  -1  -3  -7    0.94    0.44 
   1  -3   7    0.75    0.73 
  -1   3  -7    0.80    0.59 
  -1   3  -7    0.06    0.63 
  -2  -3  -7    3.75    0.62 
   2  -3   7    2.24    0.93 
  -2   3  -7    4.24    0.76 
  -2   3  -7    4.38    0.94 
  -3  -3  -7   24.59    1.51 
   3  -3   7   26.81    2.19 
  -3  -3  -7   26.66    1.53 
  -3   3  -7   26.05    1.97 
   4  -3   7    0.27    0.92 
  -4  -3  -7    0.48    0.47 
  -4  -3  -7    0.51    0.57 
  -4   3  -7    0.90    0.77 
  -5  -3  -7   84.40    3.86 
   5  -3   7   83.69    4.79 
  -5  -3  -7   83.72    3.69 
  -5   3  -7   87.77    4.34 
  -6  -3  -7    1.30    0.56 
  -6  -3  -7    2.07    0.76 
   6  -3   7    1.68    1.19 
  -6  -3  -7    2.17    1.24 
  -6   3  -7    3.00    0.57 
  -6   3  -7    3.41    0.81 
  -6   3  -7    3.03    1.08 
  -6   3  -7    4.61    1.41 
  -7  -3  -7   10.60    1.01 
  -7  -3  -7   10.41    1.14 
   7  -3   7    9.21    1.66 
  -7  -3  -7   12.88    1.77 
  -7   3  -7   11.48    1.58 
  -7   3  -7    9.13    1.03 
  -7   3  -7    9.58    1.72 
  -8  -3  -7    4.22    0.80 
  -8  -3  -7    5.40    1.31 
   8  -3   7    5.74    1.45 
  -8   3  -7    6.31    1.42 
  -8   3  -7    4.27    0.74 
  -9  -3  -7    0.26    0.89 
  -9  -3  -7    0.96    0.59 
  -9  -3  -7    0.62    0.30 
  -9   3  -7    1.22    0.42 
  -9   3  -7    1.01    1.02 
 -10  -3  -7   16.67    0.82 
 -10  -3  -7   17.03    1.57 
 -10   3  -7   15.99    1.56 
 -11   3  -7    5.27    0.73 
 -11   3  -7    4.46    0.44 
 -13  -4   7   25.51    1.77 
 -13   4   7   28.25    2.17 
 -12  -4   7   11.24    1.37 
 -12   4   7   12.80    1.86 
 -11  -4   7    0.87    0.87 
 -11   4   7    1.05    1.32 
 -11   4   7    0.03    0.54 
 -10  -4   7    0.68    0.58 
 -10  -4   7   -0.13    0.83 
 -10   4   7   -0.18    1.12 
 -10   4   7    0.35    0.77 
  -9  -4   7   64.91    3.84 
  -9  -4   7   67.17    3.60 
  -9   4   7   62.14    3.65 
  -9   4   7   65.85    3.68 
  -9   4   7   56.23    4.35 
  -8  -4   7   80.60    4.28 
   8  -4  -7   80.60    3.42 
  -8  -4   7   82.78    4.51 
   8  -4  -7   88.66    4.06 
  -8  -4   7   81.76    3.87 
  -8  -4   7   78.35    3.65 
  -8   4   7   85.97    4.49 
   8   4  -7   82.58    3.61 
   7  -4  -7   12.79    1.19 
   7   4  -7    8.72    1.22 
   7   4  -7   10.68    1.15 
   6  -4  -7    1.86    0.70 
   6  -4  -7    2.65    0.65 
   6   4  -7    2.25    0.69 
   5  -4  -7    5.39    0.88 
   5  -4  -7    7.22    0.87 
   5   4  -7    6.49    0.88 
   4  -4  -7    0.63    0.46 
   4  -4  -7    0.69    0.53 
  -4  -4   7    0.67    0.76 
   4   4  -7    0.87    0.46 
  -3  -4   7    2.21    0.77 
   3  -4  -7    4.53    0.66 
   3  -4  -7    2.91    0.61 
   3   4  -7    3.95    0.58 
   2  -4  -7   84.23    3.21 
  -2  -4   7   84.13    4.21 
   2   4  -7   81.37    3.76 
   2   4  -7   84.62    3.11 
   1  -4  -7  485.55   15.53 
  -1  -4   7  462.90   19.62 
   1   4  -7  480.62   17.51 
   0  -4   7   23.42    1.96 
   0  -4  -7   24.85    1.30 
   0   4  -7   25.15    1.69 
  -1  -4  -7    1.35    0.43 
   1  -4   7   -0.15    0.71 
  -1   4  -7    0.91    0.66 
   2  -4   7    7.20    1.34 
  -2   4  -7    8.30    1.03 
  -3  -4  -7    4.32    0.68 
   3  -4   7    4.40    1.25 
  -4  -4  -7   65.10    3.09 
  -4  -4  -7   67.33    2.95 
   4  -4   7   65.79    4.10 
  -4   4  -7   62.22    3.60 
  -5  -4  -7    0.24    0.42 
  -5  -4  -7    0.89    0.65 
   5  -4   7    1.12    1.15 
  -5   4  -7    1.23    1.20 
  -5   4  -7    0.75    0.67 
  -5   4  -7    1.14    0.81 
  -5   4  -7    0.98    0.92 
  -6  -4  -7    8.29    1.07 
   6  -4   7   10.43    1.75 
  -6   4  -7    6.10    0.99 
  -6   4  -7    9.74    1.73 
  -6   4  -7    6.94    0.88 
  -6   4  -7    8.85    1.56 
  -7  -4  -7   24.54    1.70 
  -7  -4  -7   22.42    1.16 
   7  -4   7   22.29    2.52 
  -7   4  -7   26.81    2.42 
  -7   4  -7   22.18    2.16 
  -7   4  -7   20.16    1.68 
  -8  -4  -7    0.34    0.28 
  -8  -4  -7    0.03    0.57 
   8  -4   7    0.55    1.22 
  -8   4  -7   -0.51    0.96 
  -8   4  -7    0.51    0.57 
  -9  -4  -7    3.63    0.65 
  -9  -4  -7    3.53    0.39 
  -9   4  -7    4.20    0.59 
  -9   4  -7    1.66    0.91 
 -10  -4  -7    6.60    0.39 
 -10   4  -7    7.32    0.94 
  13  -5  -7    0.45    0.40 
 -13  -5   7   -0.05    0.48 
 -13   5   7    0.45    0.64 
 -12  -5   7    1.85    0.76 
 -12   5   7    1.66    0.95 
 -11  -5   7    5.29    0.74 
 -11  -5   7    5.80    1.12 
 -11   5   7    7.74    1.54 
 -11   5   7    6.27    0.87 
 -10  -5   7    0.75    0.62 
 -10  -5   7    1.89    0.91 
 -10   5   7    0.78    0.86 
 -10   5   7    0.41    1.17 
  -9  -5   7   15.12    1.58 
  -9  -5   7   14.10    1.77 
  -9  -5   7   17.41    1.38 
  -9   5   7   16.00    2.11 
  -9   5   7   11.35    1.53 
  -8  -5   7   43.95    2.94 
  -8  -5   7   48.50    2.52 
  -8  -5   7   45.19    2.27 
  -8  -5   7   47.30    2.83 
  -8   5   7   41.10    3.02 
   7  -5  -7  172.94    7.01 
   7  -5  -7  166.86    6.21 
   7   5  -7  172.30    6.43 
   6  -5  -7    0.82    0.61 
   6  -5  -7    0.62    0.55 
   6   5  -7    0.72    0.63 
   5  -5  -7    0.61    0.54 
   5  -5  -7    0.44    0.60 
   5   5  -7    1.27    0.56 
   4  -5  -7    9.64    0.99 
   4  -5  -7    8.79    1.02 
  -4  -5   7    8.19    1.33 
   4   5  -7    9.41    1.01 
  -3  -5   7   45.62    2.76 
   3  -5  -7   38.50    1.96 
   3   5  -7   44.23    2.02 
   2  -5  -7  186.36    6.57 
  -2  -5   7  191.30    8.45 
   2   5  -7  186.48    6.47 
  -1  -5   7    6.35    1.25 
   1  -5  -7    6.68    0.81 
   1   5  -7    5.80    1.01 
   0  -5   7   50.99    3.21 
   0  -5  -7   50.82    2.18 
   0   5  -7   51.65    2.67 
  -1  -5  -7    0.87    0.45 
  -1  -5  -7    0.51    0.44 
   1  -5   7    1.14    0.90 
  -1   5  -7    0.82    0.71 
   2  -5   7   -0.13    0.88 
  -2  -5  -7    0.10    0.43 
  -3  -5  -7   21.61    1.39 
   3  -5   7   19.51    2.24 
  -4  -5  -7    0.08    0.57 
   4  -5   7    0.14    1.03 
   5  -5   7   88.13    5.01 
  -5  -5  -7   68.57    3.19 
  -5  -5  -7   92.36    3.80 
  -5   5  -7   79.97    4.02 
  -5   5  -7   81.27    4.09 
  -6  -5  -7   26.32    1.38 
   6  -5   7   38.43    3.40 
  -6  -5  -7   32.16    1.92 
  -6   5  -7   32.15    2.70 
  -6   5  -7   32.37    1.95 
  -6   5  -7   26.96    2.00 
  -7  -5  -7    3.34    0.73 
  -7  -5  -7    3.10    0.40 
   7  -5   7    3.77    1.44 
  -7   5  -7    3.35    0.54 
  -7   5  -7    2.69    0.84 
  -7   5  -7    3.84    1.19 
  -8  -5  -7    0.47    0.56 
  -8  -5  -7    0.35    0.24 
  -8   5  -7    0.74    0.60 
  -8   5  -7   -0.04    0.86 
  -9  -5  -7   12.31    0.60 
  -9   5  -7   10.76    0.96 
  -9   5  -7    9.95    1.24 
 -10   5  -7    7.35    0.60 
 -10   5  -7    5.51    0.76 
 -13  -6   7    9.65    0.93 
  13  -6  -7    8.27    0.71 
  12  -6  -7   11.57    0.96 
 -12  -6   7    6.96    0.94 
 -11  -6   7    1.28    0.54 
 -11  -6   7    1.00    0.75 
 -11   6   7    0.40    0.62 
 -10  -6   7    6.87    1.16 
 -10  -6   7    4.37    0.77 
 -10   6   7    6.04    1.15 
  -9  -6   7   -0.16    0.61 
  -9  -6   7    0.44    0.81 
  -9  -6   7    1.04    0.95 
  -9   6   7    0.06    0.99 
  -8  -6   7   52.82    2.70 
  -8  -6   7   52.84    3.23 
  -8  -6   7   47.84    2.99 
  -8  -6   7   45.92    2.36 
  -8   6   7   48.47    3.26 
  -7  -6   7    4.16    0.66 
   7  -6  -7    6.32    0.86 
  -7  -6   7    7.17    1.32 
  -7  -6   7    5.05    1.08 
  -7  -6   7    4.45    0.81 
   6  -6  -7    0.46    0.73 
   6  -6  -7    2.35    0.71 
   6   6  -7    2.52    0.77 
   5  -6  -7   48.65    2.37 
   5  -6  -7   53.39    2.69 
   5   6  -7   48.46    2.45 
   4  -6  -7    7.47    0.83 
   4  -6  -7    7.15    0.92 
   4  -6  -7    5.75    0.96 
  -4  -6   7    6.78    1.32 
   4   6  -7    7.56    1.02 
  -3  -6   7   14.11    1.75 
   3  -6  -7   12.89    1.10 
   3  -6  -7   12.48    1.18 
   3   6  -7   13.01    1.15 
   2  -6  -7   -0.30    0.40 
  -2  -6   7    0.85    0.84 
   2  -6  -7    0.03    0.50 
   1  -6  -7   67.17    3.04 
   1  -6  -7   63.62    2.77 
  -1  -6   7   67.85    3.93 
   1   6  -7   69.82    3.39 
   0  -6  -7    1.60    0.52 
   0  -6   7    1.08    0.99 
   0  -6  -7   -0.05    0.49 
   0   6  -7    1.95    0.79 
  -1  -6  -7   35.21    2.01 
  -1  -6  -7   43.01    1.96 
   1  -6   7   43.56    3.20 
  -1   6  -7   45.23    2.43 
   2  -6   7    6.53    1.61 
  -2  -6  -7    7.90    0.90 
  -3  -6  -7    0.77    0.59 
   3  -6   7    0.87    1.20 
  -4  -6  -7   25.58    1.65 
  -4  -6  -7   23.30    1.08 
   4  -6   7   29.17    2.90 
  -4  -6  -7   22.93    1.21 
  -4   6  -7   21.85    1.99 
   5  -6   7   11.95    2.10 
  -5  -6  -7   11.75    1.31 
  -5  -6  -7   10.67    0.74 
  -5  -6  -7    8.03    0.99 
  -5   6  -7    9.78    1.24 
  -6  -6  -7   19.01    1.54 
  -6  -6  -7   19.60    1.66 
   6  -6   7   19.37    2.38 
  -6  -6  -7   18.84    1.01 
  -6   6  -7   21.09    1.76 
  -6   6  -7   17.75    1.57 
  -7  -6  -7    7.55    0.94 
  -7  -6  -7    6.71    0.54 
   7  -6   7    6.40    1.53 
  -7   6  -7    6.18    1.02 
  -7   6  -7    6.23    0.74 
  -8  -6  -7   10.36    0.57 
  -8  -6  -7    9.20    0.90 
  -8   6  -7   11.78    1.09 
  -9   6  -7    0.01    0.41 
  10  -6   7    3.17    0.55 
  12  -7  -7    0.69    0.40 
 -12  -7   7    2.00    0.61 
  11  -7  -7    3.11    0.66 
 -11  -7   7    3.33    0.64 
 -11  -7   7    2.37    0.75 
 -11   7   7    3.89    0.70 
 -10  -7   7   -0.22    0.56 
  10  -7  -7    0.48    0.55 
 -10  -7   7    0.66    0.71 
 -10   7   7   -0.76    0.77 
   9  -7  -7    2.99    0.72 
  -9  -7   7    2.64    0.96 
  -9  -7   7    2.80    0.75 
  -9   7   7    2.54    1.04 
  -8  -7   7   14.45    1.05 
  -8  -7   7   10.54    1.16 
  -8  -7   7   14.52    1.56 
  -8  -7   7   14.64    1.72 
  -8   7   7   14.23    1.80 
  -7  -7   7    6.45    0.78 
  -7  -7   7    7.26    1.15 
  -7  -7   7    7.62    1.39 
  -7  -7   7    7.50    1.05 
  -6  -7   7   42.65    2.29 
  -6  -7   7   38.74    2.04 
  -6  -7   7   37.30    2.46 
   6  -7  -7   34.07    2.18 
  -6  -7   7   35.38    2.72 
  -6  -7   7   41.59    2.53 
  -5  -7   7    3.92    0.72 
  -5  -7   7    4.88    1.27 
  -5  -7   7    3.64    0.78 
   5  -7  -7    4.53    0.84 
  -5  -7   7    3.15    0.87 
  -5  -7   7    4.14    0.91 
   5  -7  -7    4.13    0.82 
   5  -7  -7    2.54    0.83 
  -5  -7   7    4.42    0.65 
   5   7  -7    3.94    0.89 
  -4  -7   7   -0.88    0.95 
   4  -7  -7   -0.10    0.54 
   4   7  -7   -0.41    0.63 
  -3  -7   7   19.78    2.16 
   3  -7  -7   20.15    1.41 
   3  -7  -7   18.72    1.35 
   2  -7  -7    3.40    0.70 
   2  -7  -7    2.89    0.70 
  -2  -7   7    2.58    1.25 
   1  -7  -7   27.27    1.62 
   1  -7  -7   28.01    1.62 
  -1  -7   7   24.82    2.52 
   0  -7   7    8.85    1.69 
   0  -7  -7    9.66    0.94 
   0  -7  -7    9.44    1.04 
   0   7  -7    9.48    1.35 
  -1  -7  -7   45.25    2.30 
  -1  -7  -7   44.59    2.15 
   1  -7   7   46.32    3.34 
   2  -7   7    8.95    1.87 
  -2  -7  -7   10.18    1.13 
   2  -7   7    5.78    1.24 
  -2  -7  -7    8.18    0.69 
  -2  -7  -7    8.09    0.95 
  -2  -7  -7    7.99    0.74 
  -3  -7  -7    6.40    0.58 
   3  -7   7    6.78    1.29 
  -3  -7  -7    4.94    0.79 
  -3  -7  -7    5.23    0.82 
  -3  -7  -7    6.41    0.61 
   3  -7   7    4.92    1.62 
   4  -7   7   27.34    2.31 
  -4  -7  -7   26.85    1.76 
  -4  -7  -7   26.77    2.08 
  -4  -7  -7   28.03    1.35 
   4  -7   7   28.20    2.87 
  -4   7  -7   26.49    2.20 
  -5  -7  -7    2.59    0.76 
  -5  -7  -7    2.30    0.39 
  -5  -7  -7    1.99    0.77 
   5  -7   7    2.82    1.42 
  -5   7  -7    2.02    0.91 
  -6  -7  -7   18.08    1.64 
   6  -7   7   19.77    2.37 
  -6  -7  -7   19.36    1.43 
  -6  -7  -7   16.34    0.92 
  -6   7  -7   19.05    1.60 
  -7  -7  -7   10.16    0.97 
  -7  -7  -7   12.28    0.68 
  -7   7  -7   13.11    1.28 
  -7   7  -7   12.81    1.08 
  -8  -7  -7    4.80    0.35 
   8  -7   7    5.32    0.91 
  -8   7  -7    5.45    0.78 
   9  -7   7    1.61    0.56 
  -9   7  -7    0.83    0.38 
 -12  -8   7   14.35    1.08 
 -11  -8   7    0.94    0.44 
  11  -8  -7    1.12    0.43 
 -11  -8   7    0.77    0.60 
 -11   8   7    0.98    0.47 
  10  -8  -7   -0.38    0.45 
 -10  -8   7    0.71    0.54 
 -10  -8   7    0.51    0.67 
 -10   8   7   -0.62    0.70 
  -9  -8   7   18.51    1.71 
   9  -8  -7   17.35    1.40 
  -9  -8   7   18.82    1.50 
  -9   8   7   11.27    1.46 
  -8  -8   7   10.34    1.36 
  -8  -8   7    7.43    0.67 
  -8  -8   7   10.64    1.54 
  -8  -8   7    6.28    0.94 
  -8   8   7    7.03    1.43 
  -7  -8   7    4.82    1.01 
  -7  -8   7    2.62    0.83 
  -7  -8   7    3.58    1.18 
  -7  -8   7    3.31    0.61 
  -6  -8   7    0.21    0.51 
   6  -8  -7    0.68    0.59 
  -6  -8   7    1.76    1.06 
  -6  -8   7    0.69    0.69 
  -6  -8   7    0.31    0.72 
  -6  -8   7    2.29    0.92 
   5  -8  -7   22.95    1.60 
  -5  -8   7   22.84    1.96 
  -5  -8   7   21.11    2.06 
  -5  -8   7   25.59    1.96 
  -5  -8   7   19.97    1.64 
  -5  -8   7   23.42    1.53 
   4  -8  -7    3.81    0.82 
  -4  -8   7    3.94    1.12 
  -4  -8   7    3.76    0.88 
  -4  -8   7    4.65    0.74 
  -4  -8   7    3.43    0.76 
   4  -8  -7    5.36    0.91 
  -4  -8   7    4.30    0.81 
  -4  -8   7    5.50    1.07 
  -3  -8   7    1.11    0.60 
  -3  -8   7   -0.46    0.68 
   3  -8  -7    0.35    0.50 
  -3  -8   7   -0.57    0.93 
  -3  -8   7    1.20    0.82 
   3  -8  -7    0.20    0.62 
  -3  -8   7    1.09    0.71 
  -3  -8   7   -0.73    0.88 
   3  -8  -7    0.14    0.56 
   2  -8  -7   33.13    1.84 
  -2  -8   7   33.71    2.48 
   2  -8  -7   29.97    1.81 
   2  -8  -7   31.57    1.86 
   2  -8  -7   28.64    1.91 
  -2  -8   7   30.00    2.14 
  -2  -8   7   36.75    2.84 
   2  -8  -7   31.46    1.98 
  -2  -8   7   32.42    2.03 
   1  -8  -7   13.33    1.16 
  -1  -8   7   10.42    1.25 
   1  -8  -7   12.35    1.24 
   1  -8  -7   10.20    0.97 
   1  -8  -7    9.94    1.10 
  -1  -8   7   11.83    1.34 
   1  -8  -7    9.30    0.88 
  -1  -8   7   13.16    1.59 
  -1  -8   7   13.01    1.96 
   1   8  -7   11.57    1.53 
   0  -8  -7    4.64    0.77 
   0  -8  -7    5.55    0.94 
   0  -8  -7    5.56    0.64 
   0  -8   7    5.26    1.20 
   0  -8  -7    6.54    0.99 
   0  -8   7    6.85    1.06 
   0  -8  -7    5.79    0.73 
   0  -8   7    5.35    1.63 
   0  -8  -7    6.12    0.59 
   0   8  -7    3.89    1.05 
   1  -8   7   30.60    2.97 
  -1  -8  -7   29.77    1.50 
  -1  -8  -7   30.12    1.94 
  -1  -8  -7   29.52    2.10 
   1  -8   7   29.09    2.13 
   1  -8   7   29.30    2.40 
  -1  -8  -7   32.22    1.86 
  -1  -8  -7   30.91    1.64 
   2  -8   7   22.05    2.07 
  -2  -8  -7   20.59    1.59 
   2  -8   7   20.29    2.42 
  -2  -8  -7   23.94    1.57 
   2  -8   7   20.41    1.81 
  -2  -8  -7   19.75    1.22 
  -2  -8  -7   20.43    1.77 
  -2  -8  -7   20.94    1.18 
  -3  -8  -7   31.96    1.92 
   3  -8   7   30.83    2.94 
  -3  -8  -7   26.28    1.78 
   3  -8   7   27.16    2.04 
  -3  -8  -7   27.38    1.36 
  -3  -8  -7   28.79    2.14 
   3  -8   7   30.24    2.34 
   4  -8   7   39.04    3.20 
   4  -8   7   31.93    2.28 
  -4  -8  -7   33.30    2.04 
   4  -8   7   34.14    2.48 
  -4  -8  -7   33.23    1.58 
  -4  -8  -7   35.02    2.33 
   5  -8   7   26.97    2.71 
  -5  -8  -7   20.07    1.57 
  -5  -8  -7   22.78    1.13 
  -5  -8  -7   20.86    1.82 
   5  -8   7   22.95    1.98 
  -5   8  -7   21.14    1.90 
  -6  -8  -7    1.23    0.29 
   6  -8   7   -0.47    0.78 
  -6  -8  -7   -0.42    0.55 
  -6  -8  -7    0.40    0.62 
  -6   8  -7    0.79    0.67 
   7  -8   7   -0.26    0.66 
  -7  -8  -7   -0.01    0.47 
  -7  -8  -7    0.21    0.49 
  -7   8  -7    0.47    0.43 
  -7   8  -7    1.02    0.66 
   8  -8   7    5.73    0.81 
  -8   8  -7    5.13    0.68 
  -9   8  -7    4.71    0.48 
 -11  -9   7    0.00    0.30 
 -11  -9   7   -0.01    0.41 
 -10  -9   7    9.88    1.06 
 -10  -9   7   15.27    1.04 
 -10   9   7    9.71    1.05 
  -9  -9   7    8.13    1.07 
  -9  -9   7   14.95    1.24 
  -9   9   7    9.67    1.26 
  -8  -9   7    7.79    1.18 
  -8  -9   7    6.66    0.91 
  -8   9   7    5.01    1.37 
  -7  -9   7    5.09    0.92 
  -7  -9   7    6.68    0.70 
  -7  -9   7    6.96    1.23 
  -6  -9   7    0.15    0.81 
  -6  -9   7    1.08    0.69 
   6  -9  -7    0.61    0.54 
  -6  -9   7    0.09    0.52 
   5  -9  -7    0.23    0.58 
  -5  -9   7    0.53    0.89 
  -5  -9   7    0.61    0.57 
   5  -9  -7    0.62    0.65 
  -5  -9   7    0.51    0.67 
  -5  -9   7    0.98    0.76 
   4  -9  -7   26.57    1.78 
  -4  -9   7   26.16    1.76 
  -4  -9   7   26.85    1.76 
  -4  -9   7   26.09    1.58 
  -4  -9   7   26.27    2.14 
  -4  -9   7   26.04    1.96 
   4  -9  -7   24.34    1.70 
  -3  -9   7   48.97    3.03 
  -3  -9   7   46.57    2.59 
  -3  -9   7   53.04    2.65 
   3  -9  -7   46.62    2.52 
   3  -9  -7   46.83    2.60 
  -3  -9   7   48.74    3.56 
  -2  -9   7   12.65    1.41 
  -2  -9   7   10.85    1.16 
   2  -9  -7   12.65    1.23 
   2  -9  -7   13.51    1.11 
  -2  -9   7   11.39    1.95 
   2  -9  -7   13.82    1.16 
   2  -9  -7   15.65    1.27 
   1  -9  -7   -0.42    0.57 
  -1  -9   7   -0.30    0.69 
  -1  -9   7   -1.30    0.65 
  -1  -9   7   -0.71    1.13 
   1  -9  -7    0.45    0.51 
   1  -9  -7   -0.06    0.53 
   1  -9  -7   -0.15    0.40 
   1  -9  -7    0.41    0.59 
   1   9  -7   -0.03    0.98 
   0  -9   7    7.84    1.08 
   0  -9  -7    7.30    0.95 
   0  -9   7    9.51    1.64 
   0  -9  -7   10.67    0.92 
   0  -9  -7    8.17    1.10 
   0  -9  -7    8.51    0.98 
   0  -9   7    7.82    1.14 
   1  -9   7    3.68    1.40 
   1  -9   7    5.17    0.98 
  -1  -9  -7    7.81    0.99 
  -1  -9  -7    5.71    0.90 
  -1  -9  -7    6.49    1.03 
  -1  -9  -7    6.02    0.69 
  -2  -9  -7    4.91    0.56 
  -2  -9  -7    4.54    0.93 
   2  -9   7    4.86    1.16 
  -2  -9  -7    2.85    0.81 
  -2  -9  -7    4.72    0.83 
   2  -9   7    4.37    1.46 
  -2  -9  -7    4.21    0.57 
   2  -9   7    4.06    0.94 
   3  -9   7   23.00    1.89 
  -3  -9  -7   25.53    1.13 
  -3  -9  -7   26.01    1.70 
   3  -9   7   28.32    2.74 
   3  -9   7   25.55    2.18 
  -3  -9  -7   25.50    1.72 
  -3  -9  -7   25.58    1.33 
  -3  -9  -7   24.51    1.95 
  -4  -9  -7    0.69    0.61 
  -4  -9  -7   -0.09    0.31 
  -4  -9  -7    0.04    0.65 
   4  -9   7    0.15    0.85 
   4  -9   7   -0.98    1.03 
  -4  -9  -7   -0.53    0.56 
   4  -9   7   -0.66    0.61 
  -4   9  -7    0.62    0.85 
  -5  -9  -7    2.20    0.74 
   5  -9   7    2.35    0.70 
   5  -9   7    1.95    0.88 
  -5  -9  -7    1.00    0.58 
  -5   9  -7    2.62    0.86 
   6  -9   7    3.53    0.81 
  -6  -9  -7    2.75    0.57 
  -6  -9  -7    1.95    0.63 
  -6   9  -7    3.94    0.72 
  -7  -9  -7    5.19    0.66 
   7  -9   7    5.39    0.78 
  -7   9  -7    7.59    0.85 
  -7   9  -7    5.67    0.54 
  -8   9  -7    9.43    0.80 
 -10 -10   7    5.26    0.57 
 -10 -10   7    6.41    0.73 
 -10  10   7    7.38    0.71 
  -9 -10   7   10.47    1.02 
  -9 -10   7   11.21    0.97 
  -9  10   7    9.30    1.11 
  -8 -10   7    4.99    0.94 
  -8 -10   7    3.47    0.70 
  -8  10   7    2.77    0.94 
   7 -10  -7    0.91    0.52 
  -7 -10   7    0.37    0.57 
  -7 -10   7    0.11    0.31 
  -7 -10   7   -0.24    0.74 
  -6 -10   7    0.60    0.66 
  -6 -10   7    2.08    0.56 
   6 -10  -7    1.57    0.64 
  -6 -10   7    2.05    0.90 
   5 -10  -7    0.50    0.57 
  -5 -10   7    0.68    0.87 
   5 -10  -7    0.68    0.56 
  -5 -10   7    0.03    0.54 
  -5 -10   7    0.15    0.61 
  -4 -10   7   24.25    1.65 
   4 -10  -7   25.38    1.65 
  -4 -10   7   23.91    1.68 
  -4 -10   7   27.04    2.16 
   4 -10  -7   23.37    1.60 
  -3 -10   7   54.16    3.23 
  -3 -10   7   50.92    2.64 
   3 -10  -7   54.07    2.63 
   3 -10  -7   51.93    2.70 
   3 -10  -7   46.15    2.53 
  -3 -10   7   54.79    2.76 
   2 -10  -7    2.52    0.52 
  -2 -10   7    2.63    0.98 
  -2 -10   7    2.93    0.87 
  -2 -10   7    4.81    1.45 
   2 -10  -7    2.18    0.68 
   2 -10  -7    1.85    0.59 
  -2 -10   7    1.65    0.71 
  -1 -10   7    2.45    0.79 
   1 -10  -7    3.56    0.82 
   1 -10  -7    4.15    0.77 
   1 -10  -7    3.58    0.65 
   1 -10  -7    2.92    0.74 
  -1 -10   7    3.19    1.40 
   1 -10  -7    3.71    0.39 
  -1 -10   7    2.93    0.95 
   0 -10  -7    0.48    0.62 
   0 -10  -7    0.18    0.59 
   0 -10  -7    0.29    0.45 
   0 -10   7   -0.93    1.08 
   0 -10   7   -0.49    0.71 
   0 -10  -7    0.72    0.69 
   0 -10   7    0.20    0.71 
  -1 -10  -7    0.52    0.42 
   1 -10   7    0.46    0.74 
  -1 -10  -7    0.12    0.64 
   1 -10   7    1.42    1.20 
   1 -10   7    0.11    0.73 
  -1 -10  -7    0.38    0.62 
  -1 -10  -7    0.63    0.61 
   2 -10   7   16.46    1.97 
   2 -10   7   14.43    1.41 
  -2 -10  -7   13.19    0.84 
  -2 -10  -7   15.50    1.44 
  -2 -10  -7   11.09    1.10 
  -2 -10  -7   14.68    1.29 
   2 -10   7    9.42    1.13 
   3 -10   7   18.65    1.53 
  -3 -10  -7   17.18    1.39 
  -3 -10  -7   16.84    1.40 
  -3 -10  -7   17.94    1.58 
  -4 -10  -7   39.07    2.32 
  -4 -10  -7   36.58    1.95 
   4 -10   7   32.14    2.10 
  -4 -10  -7   36.79    1.99 
  -4  10  -7   34.46    2.34 
  -5 -10  -7    1.11    0.59 
  -5 -10  -7    1.99    0.53 
   5 -10   7    1.44    0.51 
  -5  10  -7    1.25    0.66 
  -6 -10  -7    1.86    0.51 
  -6  10  -7    1.98    0.54 
  -9 -11   7    2.72    0.45 
  -9 -11   7    2.25    0.52 
  -9  11   7    1.91    0.51 
   8 -11  -7    0.82    0.36 
  -8 -11   7    1.06    0.58 
  -8 -11   7    0.98    0.50 
  -8  11   7    1.15    0.67 
  -7 -11   7   20.21    1.58 
  -7 -11   7   20.87    1.39 
   7 -11  -7   20.56    1.26 
  -6 -11   7   10.39    0.97 
  -6 -11   7    8.73    0.77 
  -6 -11   7   10.57    1.30 
   6 -11  -7    9.79    0.93 
  -5 -11   7    1.51    0.83 
   5 -11  -7    0.27    0.46 
  -5 -11   7    0.48    0.51 
  -5 -11   7    0.43    0.50 
   5 -11  -7    0.94    0.48 
  -4 -11   7    1.55    0.89 
   4 -11  -7    1.48    0.57 
  -4 -11   7    1.18    0.62 
  -4 -11   7    0.98    0.53 
   4 -11  -7    1.46    0.49 
   3 -11  -7   44.22    2.35 
   3 -11  -7   41.64    2.22 
   3 -11  -7   45.86    2.17 
  -3 -11   7   47.09    2.44 
  -3 -11   7   41.19    2.83 
  -2 -11   7   43.91    2.35 
  -2 -11   7   46.62    2.47 
   2 -11  -7   46.34    2.44 
   2 -11  -7   46.75    2.26 
   2 -11  -7   44.22    2.03 
  -2 -11   7   43.65    2.86 
   1 -11  -7    2.06    0.61 
  -1 -11   7    3.05    0.72 
  -1 -11   7    2.78    0.89 
   1 -11  -7    2.10    0.54 
  -1 -11   7    2.30    0.76 
   1 -11  -7    1.13    0.59 
   0 -11  -7    5.75    0.63 
   0 -11   7    4.19    0.92 
   0 -11  -7    4.40    0.76 
   0 -11   7    4.68    0.84 
   0 -11  -7    4.56    0.79 
  -1 -11  -7    2.47    0.68 
  -1 -11  -7    2.57    0.44 
   1 -11   7    1.13    0.67 
  -1 -11  -7    2.34    0.68 
   1 -11   7    2.00    0.76 
  -2 -11  -7    0.23    0.51 
  -2 -11  -7    0.57    0.55 
   2 -11   7   -0.04    0.56 
  -2 -11  -7    0.47    0.57 
   2 -11   7   -0.34    0.56 
  -3 -11  -7   31.52    1.67 
   3 -11   7   33.26    1.82 
  -3 -11  -7   21.53    1.70 
  -3 -11  -7   23.08    1.51 
   3 -11   7   29.21    1.79 
  -4 -11  -7    4.98    0.70 
   4 -11   7    4.65    0.73 
   4 -11   7    4.74    0.65 
  -4 -11  -7    5.14    0.63 
  -4  11  -7    7.46    0.97 
   5 -11   7   16.20    1.09 
  -5 -11  -7   17.95    1.24 
  -5  11  -7   18.66    1.28 
  -6 -11  -7    2.35    0.40 
  -6  11  -7    3.42    0.42 
  -7 -12   7    8.73    0.92 
   7 -12  -7    9.48    0.66 
  -7 -12   7    8.27    0.74 
  -6 -12   7    7.36    0.70 
  -6 -12   7    9.13    0.99 
   6 -12  -7    8.03    0.67 
  -5 -12   7   -0.54    0.39 
  -5 -12   7    0.38    0.60 
   5 -12  -7    0.17    0.31 
  -5 -12   7    0.03    0.33 
  -4 -12   7    0.49    0.68 
   4 -12  -7    0.96    0.42 
   4 -12  -7    0.32    0.41 
  -4 -12   7    1.03    0.49 
   4 -12  -7    0.99    0.31 
  -3 -12   7    2.58    0.62 
   3 -12  -7    2.87    0.54 
   3 -12  -7    2.75    0.54 
  -3 -12   7    3.05    0.87 
  -2 -12   7    4.03    0.73 
  -2 -12   7    1.85    0.78 
   2 -12  -7    3.61    0.60 
   2 -12  -7    2.38    0.49 
   1 -12  -7   85.15    3.56 
  -1 -12   7   81.49    3.74 
  -1 -12   7   87.56    4.33 
   1 -12  -7   80.90    3.79 
   0 -12   7   20.60    1.35 
   0 -12  -7   19.39    1.33 
   0 -12  -7   18.07    1.06 
   0 -12  -7   20.50    1.35 
   0 -12   7   21.28    1.62 
   1 -12   7    0.18    0.49 
  -1 -12  -7    0.31    0.42 
   1 -12   7    0.13    0.53 
  -1 -12  -7    0.29    0.46 
  -1 -12  -7    0.35    0.19 
   2 -12   7    0.64    0.48 
   2 -12   7    0.34    0.48 
  -2 -12  -7    0.31    0.42 
  -2 -12  -7    0.96    0.45 
  -3 -12  -7    0.29    0.36 
   3 -12   7    0.62    0.43 
   3 -12   7    0.82    0.41 
  -3 -12  -7    0.12    0.36 
  -4 -12  -7    4.32    0.45 
   4 -12   7    6.05    0.59 
   4 -12   7    4.89    0.53 
  -4 -12  -7    5.73    0.59 
  -4  12  -7    5.28    0.72 
  -5 -13   7    2.93    0.61 
   4 -13  -7   38.90    1.69 
  -4 -13   7   33.59    1.99 
  -4 -13   7   37.79    1.61 
   3 -13  -7    0.60    0.32 
   3 -13  -7    0.63    0.31 
  -3 -13   7    0.23    0.37 
  -3 -13   7    0.40    0.47 
   2 -13  -7   17.28    1.05 
  -2 -13   7   15.80    1.26 
  -2 -13   7   16.34    1.06 
   2 -13  -7   17.95    0.93 
  -1 -13   7   10.77    1.05 
   1 -13  -7   12.12    0.86 
  -1 -13   7   11.34    0.92 
   1 -13  -7   11.85    0.68 
   0 -13   7   15.31    1.13 
   0 -13   7   13.78    1.00 
   0 -13  -7   13.99    0.94 
  -1 -13  -7    0.89    0.30 
  -1 -13  -7    0.86    0.34 
   1 -13   7    0.67    0.45 
   2 -13   7    0.50    0.34 
   2 -13   7    0.46    0.25 
  -2 -13  -7    0.28    0.29 
  -2 -13  -7    0.21    0.27 
 -14   0   8    9.80    1.30 
 -13   0   8    6.11    0.98 
 -13   0   8    5.37    1.47 
 -12   0   8   23.21    2.01 
 -12   0   8   27.19    2.92 
 -11   0   8   75.68    5.17 
 -11   0   8   70.33    4.00 
 -10   0   8  107.26    5.56 
 -10   0   8  111.15    6.92 
  -9   0   8    5.70    0.94 
  -9   0   8    7.46    1.86 
  -9   0   8    6.15    1.10 
   8   0  -8   52.76    2.78 
   8   0  -8   51.50    2.50 
   7   0  -8   60.71    2.65 
   7   0  -8   59.07    2.93 
   6   0  -8   12.05    1.06 
   5   0  -8   17.03    1.17 
   5   0  -8   16.66    1.12 
   4   0  -8   89.72    3.34 
   4   0  -8   87.42    3.74 
   3   0  -8  200.73    7.62 
  -3   0   8  197.06    8.38 
  -2   0   8   43.71    2.35 
   2   0  -8   45.57    1.86 
   2   0  -8   46.77    2.26 
   1   0  -8   45.01    2.26 
   1   0  -8   46.36    2.26 
   0   0  -8   47.27    2.38 
   0   0  -8   47.74    2.36 
  -1   0  -8   19.68    1.37 
  -1   0  -8   17.60    1.35 
  -2   0  -8    7.45    0.93 
  -2   0  -8    8.26    1.02 
  -3   0  -8   19.51    1.51 
  -3   0  -8   20.27    1.44 
  -4   0  -8    5.18    0.92 
  -5   0  -8   44.30    2.53 
  -5   0  -8   42.49    2.22 
  -6   0  -8  155.80    6.61 
  -6   0  -8  159.03    8.90 
  -6   0  -8  166.93    6.85 
  -7   0  -8   23.33    2.59 
  -7   0  -8   20.87    1.74 
  -7   0  -8   21.00    1.21 
  -8   0  -8   56.80    3.98 
  -9   0  -8   20.05    1.50 
  -9   0  -8   20.04    2.11 
 -10   0  -8   23.75    1.37 
 -10   0  -8   21.81    1.13 
 -10   0  -8   20.71    1.81 
 -14  -1   8   10.01    0.95 
 -14  -1   8   12.74    1.35 
 -14   1   8   11.48    1.38 
 -13  -1   8   28.47    2.00 
 -13  -1   8   24.79    2.43 
 -13   1   8   31.42    1.95 
 -13   1   8   31.37    2.71 
 -12  -1   8    1.66    1.42 
 -12  -1   8    2.74    0.95 
 -12   1   8    2.69    0.93 
 -12   1   8    4.30    1.64 
 -11  -1   8   -1.85    1.39 
 -11  -1   8    0.48    0.88 
 -11   1   8   -1.11    1.42 
 -11   1   8    0.15    0.85 
  10  -1  -8    1.36    0.68 
 -10  -1   8    0.72    1.56 
 -10  -1   8    1.80    0.96 
 -10   1   8    0.82    1.46 
 -10   1   8    0.48    0.89 
 -10   1   8    2.13    0.67 
  -9  -1   8   21.03    1.83 
  -9  -1   8   23.00    1.53 
  -9  -1   8   26.78    3.01 
  -9  -1   8   24.24    2.15 
  -9   1   8   23.95    1.86 
  -9   1   8   21.44    1.96 
  -9   1   8   28.16    3.07 
   8  -1  -8    3.42    0.88 
   8  -1  -8    5.80    0.87 
   8   1  -8    4.60    0.85 
   7  -1  -8   16.43    1.35 
   7  -1  -8   15.08    1.35 
   7   1  -8   13.30    1.20 
   6  -1  -8   36.18    1.97 
   6  -1  -8   37.47    1.84 
   6   1  -8   33.80    1.92 
   6   1  -8   36.45    1.80 
   5  -1  -8   41.66    1.94 
   5  -1  -8   42.20    2.04 
   5  -1  -8   43.65    2.10 
   5   1  -8   44.05    1.93 
   5   1  -8   37.63    2.07 
   4  -1  -8   42.24    1.93 
   4  -1  -8   45.37    2.05 
   4  -1  -8   43.13    2.11 
   4   1  -8   41.00    2.17 
   4   1  -8   46.04    1.93 
   3  -1  -8    3.41    0.64 
  -3  -1   8    3.59    0.75 
   3  -1  -8    4.29    0.63 
   3   1  -8    4.02    0.54 
   3   1  -8    3.65    0.71 
  -2  -1   8   30.87    1.84 
   2  -1  -8   30.74    1.41 
   2  -1  -8   27.94    1.66 
   2   1  -8   31.03    1.38 
   2   1  -8   31.67    1.76 
   1  -1  -8   29.39    1.31 
   1  -1  -8   26.66    1.63 
  -1  -1   8   29.42    1.86 
   1   1  -8   29.47    1.73 
   0  -1   8   61.37    3.32 
   0  -1  -8   65.24    2.98 
   0  -1  -8   67.00    3.01 
   0   1  -8   66.71    3.04 
   0   1  -8   69.56    3.12 
   1  -1   8   38.25    2.40 
  -1  -1  -8   39.44    2.08 
  -1  -1  -8   40.28    2.11 
  -1   1  -8   40.90    2.13 
  -1   1  -8   39.12    2.20 
  -2  -1  -8   64.48    3.06 
   2  -1   8   63.31    3.49 
  -2  -1  -8   65.65    3.05 
  -2   1  -8   70.14    3.25 
  -2   1  -8   65.45    3.08 
   3  -1   8   68.63    3.89 
  -3  -1  -8   72.35    3.35 
  -3   1  -8   74.16    3.54 
  -3   1  -8   72.19    3.27 
   4  -1   8   37.37    2.64 
  -4  -1  -8   35.89    2.12 
  -4   1  -8   36.33    2.31 
  -5  -1  -8   33.69    2.01 
  -5  -1  -8   28.11    1.57 
  -5  -1  -8   29.02    2.64 
   5  -1   8   31.06    2.53 
  -5   1  -8   29.44    2.58 
  -5   1  -8   28.14    1.76 
  -5   1  -8   32.24    2.17 
  -6  -1  -8   20.98    2.38 
  -6  -1  -8   17.53    1.10 
  -6  -1  -8   17.87    1.61 
   6  -1   8   21.04    2.22 
  -6   1  -8   19.68    1.34 
  -6   1  -8   18.64    1.79 
  -6   1  -8   18.76    2.11 
  -7  -1  -8   55.96    2.26 
  -7  -1  -8   54.71    3.86 
  -7  -1  -8   53.94    2.84 
  -7   1  -8   53.34    3.86 
  -7   1  -8   56.01    3.11 
  -7   1  -8   54.43    2.59 
  -8  -1  -8    4.16    0.86 
  -8  -1  -8    2.80    1.27 
  -8   1  -8    3.45    1.33 
  -8   1  -8    3.78    0.45 
  -9  -1  -8   11.70    1.08 
  -9  -1  -8   10.71    1.52 
  -9   1  -8   17.31    1.87 
 -10  -1  -8    1.78    0.75 
 -10  -1  -8    0.57    0.29 
 -10   1  -8    1.44    0.79 
 -10   1  -8    0.15    0.43 
 -14  -2   8   21.79    1.69 
 -14  -2   8   20.79    1.36 
 -14   2   8   21.68    1.72 
 -13  -2   8    4.57    1.35 
 -13  -2   8    5.00    0.88 
 -13   2   8    3.75    1.29 
 -12  -2   8    7.07    1.65 
 -12  -2   8    8.16    1.16 
 -12   2   8    9.12    1.85 
 -12   2   8    7.76    1.16 
 -11  -2   8    3.97    1.63 
 -11  -2   8    6.05    1.17 
 -11   2   8    4.14    1.10 
 -11   2   8    3.63    1.59 
 -10  -2   8    8.27    1.97 
 -10  -2   8   11.92    1.46 
 -10   2   8    8.01    1.90 
 -10   2   8    9.73    1.39 
 -10   2   8    8.38    1.13 
   9  -2  -8    1.77    0.66 
  -9  -2   8    0.88    0.80 
  -9  -2   8    1.96    1.05 
  -9  -2   8    0.48    0.52 
  -9  -2   8    1.07    1.62 
  -9   2   8    1.39    0.83 
  -9   2   8    1.98    0.96 
  -9   2   8    1.14    1.51 
   8  -2  -8    3.83    0.84 
   8  -2  -8    2.34    0.81 
   8   2  -8    4.51    0.81 
   7  -2  -8   25.05    1.60 
   7  -2  -8   23.84    1.69 
   7   2  -8   25.81    1.61 
   6  -2  -8   40.98    1.99 
   6  -2  -8   41.27    2.20 
   6   2  -8   38.02    2.10 
   6   2  -8   37.97    1.94 
   5  -2  -8    0.56    0.45 
   5  -2  -8    0.29    0.44 
   5   2  -8    0.47    0.44 
   5   2  -8   -1.00    0.42 
   4  -2  -8    5.45    0.73 
   4  -2  -8    4.54    0.69 
  -4  -2   8    6.61    0.99 
   4  -2  -8    5.68    0.78 
   4   2  -8    4.65    0.80 
   4   2  -8    5.26    0.68 
   3  -2  -8    9.81    0.86 
   3  -2  -8   10.18    0.94 
  -3  -2   8    9.06    1.12 
   3   2  -8    8.62    0.77 
   3   2  -8    9.35    1.04 
   2  -2  -8    0.43    0.45 
   2  -2  -8    1.73    0.48 
  -2  -2   8    1.33    0.60 
   2   2  -8    0.85    0.37 
   2   2  -8    0.44    0.55 
   1  -2  -8   70.40    3.12 
   1  -2  -8   70.12    2.68 
  -1  -2   8   70.70    3.58 
   1   2  -8   72.83    3.26 
   0  -2   8    1.50    0.80 
   0  -2  -8    2.64    0.58 
   0  -2  -8    2.58    0.65 
   0   2  -8    3.42    0.75 
  -1  -2  -8   17.91    1.26 
   1  -2   8   20.54    1.86 
  -1  -2  -8   17.35    1.32 
  -1   2  -8   16.98    1.53 
  -1   2  -8   17.24    1.35 
   2  -2   8    2.48    0.95 
  -2  -2  -8    2.98    0.65 
  -2   2  -8    3.70    0.87 
  -2   2  -8    3.70    0.82 
  -3  -2  -8   25.52    1.60 
   3  -2   8   23.69    2.29 
  -3   2  -8   24.66    1.86 
  -4  -2  -8    1.04    0.58 
   4  -2   8    1.07    0.94 
  -4   2  -8    1.61    0.82 
  -5  -2  -8   10.66    1.15 
  -5  -2  -8   10.11    0.82 
   5  -2   8    9.38    1.58 
  -5  -2  -8   11.60    1.70 
  -5   2  -8   10.21    0.93 
  -5   2  -8   11.93    1.18 
  -5   2  -8   12.29    1.57 
  -5   2  -8   12.10    1.91 
  -6  -2  -8   69.78    4.59 
  -6  -2  -8   73.20    3.02 
  -6  -2  -8   77.28    3.46 
  -6  -2  -8   69.88    3.50 
   6  -2   8   67.41    4.33 
  -6   2  -8   70.36    3.43 
  -6   2  -8   77.69    3.93 
  -6   2  -8   76.92    4.79 
  -7  -2  -8    2.82    0.83 
  -7  -2  -8    3.11    0.74 
   7  -2   8    1.92    1.21 
  -7  -2  -8    3.73    1.26 
  -7   2  -8    4.67    1.09 
  -7   2  -8    1.90    0.63 
  -7   2  -8    4.69    1.48 
  -8  -2  -8    3.72    0.81 
   8  -2   8    4.14    1.40 
  -8  -2  -8    2.90    1.14 
  -8   2  -8    2.60    0.53 
  -8   2  -8    3.75    1.37 
  -9  -2  -8    4.03    0.71 
  -9  -2  -8    5.47    1.14 
  -9  -2  -8    4.10    0.51 
  -9   2  -8    5.17    1.23 
 -10  -2  -8   10.83    0.66 
 -10  -2  -8   12.22    1.24 
 -10   2  -8   13.10    1.30 
 -14  -3   8    0.40    0.41 
 -14   3   8    0.25    0.60 
 -13  -3   8    1.29    0.64 
 -13  -3   8    0.06    0.89 
 -13   3   8    0.21    0.97 
 -12  -3   8    2.48    1.29 
 -12  -3   8   -1.07    0.75 
 -12   3   8    4.58    1.43 
 -11  -3   8   10.83    1.38 
 -11  -3   8   11.79    2.08 
 -11   3   8    8.82    0.85 
 -11   3   8    7.82    1.75 
 -11   3   8   11.03    1.34 
 -10  -3   8    3.97    1.05 
 -10  -3   8    3.04    1.66 
 -10  -3   8    3.95    0.75 
 -10   3   8    3.07    0.96 
 -10   3   8    1.27    1.42 
 -10   3   8    3.22    1.03 
  -9  -3   8    0.54    0.76 
   9  -3  -8    0.21    0.58 
  -9  -3   8    0.11    1.48 
  -9  -3   8    0.68    0.59 
  -9  -3   8    0.99    0.95 
  -9   3   8   -0.85    0.83 
  -9   3   8    0.15    1.31 
  -9   3   8   -0.28    0.88 
   8  -3  -8   90.75    4.05 
  -8  -3   8   80.71    3.83 
  -8  -3   8   86.19    4.32 
   8  -3  -8   88.88    3.58 
  -8  -3   8   84.96    4.55 
  -8  -3   8   68.97    3.83 
  -8  -3   8   83.25    3.78 
  -8   3   8   90.63    5.72 
   8   3  -8   87.29    3.64 
   7  -3  -8   12.46    1.21 
   7  -3  -8   14.51    1.40 
   7   3  -8   14.84    1.36 
   6  -3  -8    6.23    0.88 
   6  -3  -8    7.94    1.03 
   6   3  -8    6.82    1.02 
   6   3  -8    6.93    0.93 
   5  -3  -8    0.55    0.54 
   5  -3  -8   -0.09    0.45 
   5   3  -8    0.44    0.48 
   5   3  -8   -0.10    0.55 
   4  -3  -8   42.18    1.95 
  -4  -3   8   44.95    2.62 
   4  -3  -8   38.54    1.96 
   4   3  -8   42.19    1.93 
   4   3  -8   42.28    2.32 
   3  -3  -8    6.22    0.78 
  -3  -3   8    6.10    1.02 
   3  -3  -8    6.46    0.76 
   3   3  -8    6.24    0.96 
   3   3  -8    6.69    0.70 
  -2  -3   8   17.26    1.56 
   2  -3  -8   20.98    1.22 
   2  -3  -8   19.20    1.29 
   2   3  -8   21.11    1.52 
   1  -3  -8   54.12    2.18 
  -1  -3   8   49.76    2.98 
   1  -3  -8   50.77    2.47 
   1   3  -8   53.80    2.67 
   0  -3  -8   36.85    1.97 
   0  -3   8   34.67    2.39 
   0   3  -8   35.12    2.04 
   1  -3   8    4.80    1.12 
  -1   3  -8    4.44    0.83 
  -2  -3  -8   27.64    1.65 
  -2  -3  -8   28.96    1.68 
   2  -3   8   29.95    2.31 
  -2   3  -8   26.87    2.02 
  -2   3  -8   33.60    1.88 
   3  -3   8    0.56    0.91 
  -3  -3  -8    1.78    0.59 
  -3  -3  -8    1.30    0.55 
  -3   3  -8    1.67    0.90 
  -4  -3  -8    5.11    0.81 
   4  -3   8    4.38    1.30 
  -4  -3  -8    5.04    0.85 
  -4   3  -8    5.19    1.17 
  -5  -3  -8   32.23    2.61 
  -5  -3  -8   33.43    1.92 
  -5  -3  -8   34.37    1.52 
   5  -3   8   35.37    2.80 
  -5  -3  -8   32.00    1.99 
  -5   3  -8   30.98    2.44 
  -5   3  -8   35.31    2.09 
  -5   3  -8   28.82    1.90 
  -5   3  -8   33.83    2.78 
   6  -3   8   -0.08    1.03 
  -6  -3  -8    0.01    0.66 
  -6  -3  -8   -0.11    1.02 
  -6  -3  -8    1.17    0.57 
  -6   3  -8    1.01    0.65 
  -6   3  -8    0.03    1.01 
  -6   3  -8    1.15    0.96 
  -6   3  -8    0.04    0.35 
  -7  -3  -8    7.92    1.02 
  -7  -3  -8    9.98    1.58 
  -7  -3  -8   12.56    1.06 
   7  -3   8   11.28    1.88 
  -7   3  -8    8.78    1.58 
  -7   3  -8   10.45    1.09 
  -7   3  -8    9.49    1.44 
  -8  -3  -8    9.00    1.41 
  -8  -3  -8    9.21    1.02 
  -8  -3  -8    5.28    0.57 
  -8   3  -8    5.50    1.31 
  -8   3  -8    7.10    0.79 
  -9  -3  -8    6.45    0.53 
  -9  -3  -8    7.48    1.10 
  -9  -3  -8    3.56    0.65 
  -9   3  -8    7.17    0.53 
  -9   3  -8    7.83    1.23 
 -10  -3  -8   -0.02    0.17 
 -10   3  -8   -0.31    0.54 
 -10   3  -8    0.33    0.28 
 -13  -4   8    0.42    0.57 
 -13   4   8    0.58    0.80 
 -12  -4   8    0.03    0.73 
 -12   4   8    1.24    1.08 
 -11  -4   8    6.76    1.21 
 -11   4   8    6.94    0.91 
 -11   4   8    6.89    1.59 
 -10  -4   8    6.25    1.15 
 -10  -4   8    5.96    0.89 
 -10   4   8    6.80    1.64 
 -10   4   8    6.51    1.16 
  -9  -4   8    7.70    1.48 
  -9  -4   8    6.50    1.17 
  -9  -4   8    9.11    1.06 
  -9   4   8    6.21    1.24 
  -9   4   8    7.65    1.28 
  -9   4   8    9.42    1.87 
  -8  -4   8    3.12    0.84 
  -8  -4   8    1.94    0.63 
   8  -4  -8    2.84    0.74 
  -8  -4   8    1.26    0.96 
  -8  -4   8    2.64    0.69 
  -8   4   8    2.44    1.11 
  -8   4   8    2.38    1.41 
   7  -4  -8    1.57    0.77 
   7  -4  -8    0.83    0.57 
   7   4  -8    0.64    0.65 
   7   4  -8    1.01    0.76 
   6  -4  -8   11.28    1.14 
   6  -4  -8   12.89    1.29 
   6   4  -8    8.98    1.26 
   6   4  -8    9.08    1.06 
   5  -4  -8    0.72    0.58 
   5  -4  -8    1.25    0.54 
   5   4  -8    0.80    0.76 
   5   4  -8    1.61    0.59 
   4  -4  -8    3.08    0.66 
  -4  -4   8    2.51    0.90 
   4   4  -8    4.91    0.72 
   4   4  -8    4.19    0.90 
  -3  -4   8   14.84    1.61 
   3  -4  -8   16.40    1.12 
   3   4  -8   13.96    1.45 
   3   4  -8   14.82    1.06 
  -2  -4   8   13.88    1.55 
   2  -4  -8   13.35    1.06 
   2   4  -8   14.60    1.45 
  -1  -4   8    0.55    0.73 
   1  -4  -8    1.35    0.55 
   1   4  -8    2.04    0.75 
   0  -4  -8   12.62    0.98 
   0  -4   8   12.56    1.63 
   0   4  -8    9.37    1.19 
  -1  -4  -8    3.60    0.59 
   1  -4   8    3.78    1.16 
  -1   4  -8    4.44    0.91 
   2  -4   8    8.07    1.54 
  -2  -4  -8    8.90    0.91 
  -2   4  -8    8.08    1.08 
   3  -4   8   -0.31    1.02 
  -3  -4  -8   -0.07    0.48 
  -4  -4  -8   27.81    1.36 
  -4  -4  -8   28.21    1.81 
   4  -4   8   33.72    2.85 
  -4   4  -8   24.92    1.93 
   5  -4   8   30.29    2.92 
  -5  -4  -8   25.87    1.09 
  -5  -4  -8   25.33    1.68 
  -5  -4  -8   24.92    1.30 
  -5   4  -8   22.61    1.71 
  -5   4  -8   22.99    2.42 
  -5   4  -8   23.22    1.83 
   6  -4   8    1.82    1.36 
  -6  -4  -8    0.16    0.32 
  -6  -4  -8   -0.23    0.67 
  -6   4  -8   -0.80    1.11 
  -6   4  -8   -0.22    1.03 
  -6   4  -8   -0.16    0.46 
  -6   4  -8    0.00    0.64 
  -7  -4  -8   -0.76    0.57 
   7  -4   8    0.84    1.26 
  -7  -4  -8    0.16    0.31 
  -7   4  -8   -0.70    0.60 
  -7   4  -8   -0.50    1.02 
  -8  -4  -8    4.25    0.47 
  -8   4  -8    5.43    1.23 
  -8   4  -8    4.12    0.68 
  -9  -4  -8   -0.31    0.20 
  -9  -4  -8    0.77    0.45 
  -9   4  -8   -0.19    0.29 
  -9   4  -8    0.10    0.63 
  10  -4   8    4.82    0.69 
 -10   4  -8    4.35    0.71 
 -10   4  -8    3.15    0.41 
  13  -5  -8    7.33    0.69 
 -13  -5   8    6.67    0.79 
 -13   5   8    7.98    0.97 
 -12  -5   8   21.76    1.67 
 -12   5   8   22.14    2.02 
 -11  -5   8    1.55    0.59 
 -11  -5   8    1.38    0.78 
 -11   5   8    0.56    0.67 
 -11   5   8    0.43    1.10 
 -10  -5   8    0.74    0.82 
 -10  -5   8    0.06    0.59 
 -10   5   8    0.82    0.87 
 -10   5   8    0.70    1.13 
  -9  -5   8   17.99    1.96 
  -9  -5   8   22.56    1.64 
  -9  -5   8   22.77    1.89 
  -9   5   8   24.94    2.23 
  -9   5   8   22.21    2.53 
  -8  -5   8    0.37    0.79 
  -8  -5   8    0.65    0.54 
  -8  -5   8    0.66    0.60 
  -8  -5   8    0.79    1.02 
   8  -5  -8    1.50    0.65 
  -8   5   8    1.21    1.08 
  -7  -5   8   12.34    1.32 
  -7  -5   8   12.91    1.21 
   7  -5  -8   11.41    1.15 
   7  -5  -8   11.78    1.42 
  -7  -5   8   11.12    1.03 
  -7  -5   8    9.64    0.92 
  -7  -5   8   13.36    1.70 
   7   5  -8    8.43    1.27 
   7   5  -8    8.17    1.33 
   6  -5  -8    0.06    0.53 
   6  -5  -8    0.22    0.59 
   6   5  -8   -0.14    0.64 
   6   5  -8   -0.45    0.69 
   5  -5  -8    1.79    0.64 
   5   5  -8    0.92    0.81 
   5   5  -8    1.51    0.68 
  -4  -5   8   -0.28    0.88 
   4  -5  -8    0.12    0.58 
   4   5  -8   -0.16    0.67 
   4   5  -8    0.09    0.47 
   3  -5  -8    0.60    0.53 
  -3  -5   8    3.35    1.13 
   3   5  -8    1.60    0.88 
   3   5  -8    1.00    0.52 
   2  -5  -8   18.26    1.37 
  -2  -5   8   18.37    1.88 
   2   5  -8   18.31    1.70 
   1  -5  -8    1.02    0.56 
  -1  -5   8    1.87    0.92 
   1  -5  -8    1.38    0.53 
   1   5  -8    1.81    0.80 
   0  -5   8  157.21    7.37 
   0  -5  -8  144.78    6.22 
   0   5  -8  155.94    6.29 
  -1  -5  -8    1.51    0.50 
   1  -5   8    0.71    0.98 
  -1   5  -8    0.63    0.64 
  -2  -5  -8    0.62    0.53 
   2  -5   8    0.26    1.00 
  -3  -5  -8    6.57    0.85 
   3  -5   8    9.57    1.79 
  -4  -5  -8    3.93    0.51 
  -4  -5  -8    3.52    0.81 
  -4  -5  -8    3.78    0.42 
   4  -5   8    3.98    1.49 
  -4   5  -8    3.57    0.92 
   5  -5   8    1.30    1.32 
  -5  -5  -8    1.11    0.38 
  -5  -5  -8    0.62    0.61 
  -5   5  -8    1.35    0.75 
  -5   5  -8    2.73    1.24 
  -5   5  -8    1.39    0.83 
  -6  -5  -8    0.29    0.62 
  -6  -5  -8    0.73    0.32 
   6  -5   8   -0.40    1.21 
  -6   5  -8   -0.74    0.66 
  -6   5  -8    0.04    0.53 
  -6   5  -8    0.76    1.06 
   7  -5   8   28.56    2.73 
  -7  -5  -8   29.28    1.78 
  -7  -5  -8   27.31    1.33 
  -7   5  -8   28.61    2.38 
  -7   5  -8   29.54    1.91 
  -8  -5  -8   17.33    1.30 
  -8  -5  -8   17.33    0.90 
  -8   5  -8   20.11    1.34 
  -8   5  -8   19.27    1.73 
  -9  -5  -8    0.01    0.15 
  -9   5  -8    0.42    0.53 
  -9   5  -8   -0.31    0.29 
  10  -5   8   14.23    1.01 
 -13  -6   8   10.47    0.97 
 -12  -6   8    1.24    0.62 
  12  -6  -8    0.53    0.41 
 -11  -6   8    5.03    0.73 
 -11  -6   8    3.86    0.86 
 -11   6   8    4.89    0.81 
 -10  -6   8    4.59    0.86 
 -10  -6   8    2.15    0.88 
 -10   6   8    3.82    1.01 
  -9  -6   8    6.45    1.33 
  -9  -6   8   10.14    1.27 
  -9  -6   8   11.20    1.14 
  -9   6   8    9.81    1.56 
  -8  -6   8   12.34    1.43 
   8  -6  -8   12.31    1.16 
  -8  -6   8   14.26    1.78 
  -8  -6   8   13.11    1.13 
  -8  -6   8   13.38    1.28 
  -8   6   8   13.32    1.81 
  -7  -6   8    9.79    1.09 
  -7  -6   8   12.34    1.09 
   7  -6  -8   10.07    1.11 
  -7  -6   8   12.87    1.69 
  -7  -6   8   15.22    1.53 
   7   6  -8   10.36    1.57 
   6  -6  -8  132.30    6.00 
  -6  -6   8  126.58    6.60 
  -6  -6   8  139.95    6.02 
  -6  -6   8  134.16    5.73 
  -6  -6   8  134.70    6.51 
   5  -6  -8    1.22    0.70 
   5   6  -8   -0.51    0.63 
  -4  -6   8    9.01    1.67 
   4  -6  -8    9.63    1.09 
   4  -6  -8   11.88    1.02 
   4   6  -8    8.66    0.99 
   3  -6  -8    1.08    0.59 
  -3  -6   8    0.59    0.97 
   3  -6  -8    1.00    0.54 
   3   6  -8   -0.95    0.68 
  -2  -6   8    3.77    1.19 
   2  -6  -8    2.90    0.67 
   2  -6  -8    2.60    0.56 
   2   6  -8    2.60    0.90 
   1  -6  -8   57.77    2.52 
   1  -6  -8   54.72    2.68 
  -1  -6   8   57.54    3.67 
   1   6  -8   58.15    3.14 
   0  -6   8    5.25    1.44 
   0  -6  -8    5.06    0.75 
   0  -6  -8    6.86    0.81 
   0   6  -8    5.44    1.06 
  -1  -6  -8   61.32    2.98 
   1  -6   8   65.78    4.17 
  -1   6  -8   67.56    3.28 
   2  -6   8   35.07    2.63 
  -2  -6  -8   32.28    1.91 
  -2  -6  -8   32.28    1.64 
   2  -6   8   33.49    2.90 
   3  -6   8    0.41    1.06 
  -3  -6  -8    0.85    0.63 
   3  -6   8    1.50    1.26 
  -3  -6  -8    1.08    0.37 
  -3  -6  -8    1.56    0.43 
  -3   6  -8    0.41    0.90 
  -4  -6  -8    1.17    0.71 
  -4  -6  -8    1.04    0.39 
   4  -6   8    1.30    1.19 
  -4  -6  -8    0.86    0.23 
  -4   6  -8    1.15    0.86 
  -5  -6  -8    0.14    0.64 
   5  -6   8    0.53    1.17 
  -5  -6  -8   -0.01    0.34 
  -5  -6  -8   -0.29    0.64 
  -5   6  -8    0.35    0.72 
  -6  -6  -8   83.88    3.49 
   6  -6   8   90.20    5.10 
  -6  -6  -8   88.88    4.00 
  -6  -6  -8   93.36    4.59 
  -6   6  -8   89.22    4.19 
  -6   6  -8   80.94    4.18 
  -7  -6  -8   10.03    0.65 
  -7  -6  -8   10.86    1.02 
  -7   6  -8    9.17    1.08 
  -8  -6  -8    0.55    0.20 
   8  -6   8    0.96    0.68 
  -8  -6  -8    0.75    0.44 
  -8   6  -8    0.63    0.53 
   9  -6   8    1.34    0.57 
  -9   6  -8    1.57    0.33 
 -12  -7   8   17.69    1.31 
  12  -7  -8   16.42    1.04 
 -11  -7   8    0.54    0.48 
 -11  -7   8    0.31    0.62 
  11  -7  -8    0.97    0.48 
 -11   7   8    0.21    0.58 
 -10  -7   8    5.13    0.97 
  10  -7  -8    3.66    0.67 
 -10  -7   8    2.96    0.70 
 -10   7   8    3.01    0.93 
  -9  -7   8   33.64    2.34 
  -9  -7   8   32.93    2.06 
  -9  -7   8   30.57    2.53 
  -9   7   8   35.41    2.59 
  -8  -7   8    1.57    0.54 
  -8  -7   8    2.21    0.76 
  -8  -7   8    3.23    0.99 
  -8  -7   8    2.77    1.12 
  -8   7   8    2.77    1.18 
  -7  -7   8   29.03    2.38 
  -7  -7   8   27.81    2.17 
  -7  -7   8   30.63    1.93 
  -7  -7   8   29.83    1.71 
   7  -7  -8   27.69    1.79 
   7   7  -8   24.45    2.33 
  -6  -7   8   17.31    1.48 
  -6  -7   8   18.64    1.15 
  -6  -7   8   19.96    1.76 
  -6  -7   8   17.01    1.82 
   6  -7  -8   17.00    1.46 
  -6  -7   8   17.37    1.35 
  -5  -7   8  106.20    5.17 
  -5  -7   8   96.64    4.61 
  -5  -7   8  105.22    4.51 
  -5  -7   8   96.65    5.22 
   5  -7  -8   99.52    4.68 
  -5  -7   8   97.59    4.65 
  -4  -7   8   18.94    1.44 
   4  -7  -8   17.76    1.60 
  -4  -7   8   19.58    1.70 
  -4  -7   8   16.23    1.50 
   4  -7  -8   16.73    1.39 
  -4  -7   8   17.99    1.41 
  -4  -7   8   16.76    2.05 
   4  -7  -8   15.04    1.44 
  -4  -7   8   17.00    1.83 
   3  -7  -8    0.84    0.62 
   3  -7  -8   -0.46    0.55 
  -3  -7   8   -1.00    0.92 
   3  -7  -8    0.56    0.53 
   3   7  -8   -0.02    0.82 
   2  -7  -8   13.65    1.27 
   2  -7  -8   12.89    1.12 
  -2  -7   8    9.73    1.71 
   2   7  -8    9.46    1.44 
   1  -7  -8    5.66    0.90 
  -1  -7   8    6.78    1.50 
   1  -7  -8    4.91    0.72 
   1   7  -8    6.75    1.22 
   0  -7  -8   27.97    1.64 
   0  -7   8   24.91    2.25 
   0  -7  -8   26.52    1.52 
   0  -7  -8   28.27    1.63 
   0  -7  -8   26.23    1.79 
   0  -7  -8   26.35    1.46 
   0  -7   8   28.24    2.80 
   0   7  -8   28.75    2.05 
   1  -7   8    0.17    1.10 
   1  -7   8    1.65    1.07 
  -1  -7  -8    0.08    0.63 
  -1  -7  -8    0.30    0.41 
  -1  -7  -8   -0.24    0.36 
  -1  -7  -8   -0.23    0.47 
   2  -7   8   12.04    1.72 
  -2  -7  -8   13.45    1.25 
  -2  -7  -8   12.71    0.95 
  -2  -7  -8   13.03    0.92 
   2  -7   8    9.68    1.91 
  -2  -7  -8   13.00    1.21 
  -3  -7  -8   22.51    1.63 
   3  -7   8   30.27    3.06 
   3  -7   8   25.18    2.25 
  -3  -7  -8   21.56    1.25 
  -3  -7  -8   24.32    1.23 
   4  -7   8   19.84    2.48 
  -4  -7  -8   23.08    1.22 
  -4  -7  -8   24.61    1.67 
  -4  -7  -8   21.97    1.86 
   4  -7   8   24.64    2.16 
  -4   7  -8   21.10    1.97 
  -5  -7  -8   14.56    0.93 
  -5  -7  -8   15.27    1.35 
  -5  -7  -8   18.30    1.62 
   5  -7   8   18.68    2.18 
   5  -7   8   16.63    1.74 
  -5   7  -8   18.69    1.62 
  -6  -7  -8    4.04    0.74 
   6  -7   8    5.22    1.08 
   6  -7   8    3.65    1.25 
  -6  -7  -8    4.18    0.44 
  -6  -7  -8    3.90    0.82 
  -6   7  -8    4.22    0.79 
  -6   7  -8    6.02    1.06 
  -7  -7  -8   70.30    3.19 
  -7  -7  -8   69.13    2.78 
   7  -7   8   71.13    3.73 
  -7   7  -8   74.25    3.43 
   8  -7   8    8.99    0.98 
  -8   7  -8    9.08    0.83 
   9  -7   8    1.23    0.45 
  -9   7  -8    1.87    0.28 
 -11  -8   8   43.71    2.34 
 -11  -8   8   36.68    1.99 
 -11   8   8   42.87    2.06 
 -10  -8   8   32.70    1.88 
 -10  -8   8   33.00    2.13 
 -10   8   8   29.71    2.12 
  -9  -8   8    0.36    0.77 
  -9  -8   8    0.44    0.60 
  -9   8   8    0.80    0.86 
  -8  -8   8    0.50    0.86 
  -8  -8   8    0.66    0.44 
  -8  -8   8    0.56    0.69 
  -8  -8   8   -0.17    0.97 
  -7  -8   8   20.32    1.58 
  -7  -8   8   20.31    2.00 
   7  -8  -8   19.09    1.43 
  -7  -8   8   18.13    1.34 
  -7  -8   8   18.07    1.80 
  -6  -8   8    2.38    0.95 
  -6  -8   8    2.01    0.76 
   6  -8  -8    2.20    0.69 
  -6  -8   8    1.88    0.63 
  -6  -8   8    0.34    1.01 
  -5  -8   8    8.38    1.04 
  -5  -8   8    7.07    0.97 
   5  -8  -8   10.68    1.12 
  -5  -8   8    7.82    1.22 
  -5  -8   8    8.13    1.40 
   5  -8  -8    8.20    1.04 
   4  -8  -8   31.50    2.03 
  -4  -8   8   34.28    2.01 
  -4  -8   8   31.49    2.48 
  -4  -8   8   33.68    2.00 
  -4  -8   8   32.59    2.28 
  -4  -8   8   32.77    2.01 
   4  -8  -8   33.98    2.05 
   3  -8  -8  128.72    5.83 
  -3  -8   8  130.14    5.94 
  -3  -8   8  120.54    6.28 
  -3  -8   8  120.97    6.32 
  -3  -8   8  126.80    5.64 
  -3  -8   8  131.47    6.79 
   3  -8  -8  125.13    5.76 
   3  -8  -8  135.92    5.47 
   3   8  -8  131.24    5.93 
   2  -8  -8    5.94    0.98 
   2  -8  -8    6.11    0.86 
  -2  -8   8    7.11    1.02 
  -2  -8   8    5.80    1.07 
   2  -8  -8    6.13    0.80 
  -2  -8   8    4.42    1.51 
  -2  -8   8    7.19    1.37 
   2  -8  -8    5.69    0.80 
   2   8  -8    6.32    1.31 
   1  -8  -8    7.29    0.74 
  -1  -8   8    6.68    1.30 
  -1  -8   8    7.76    1.67 
   1  -8  -8    8.61    1.01 
  -1  -8   8    9.17    1.22 
   1  -8  -8    6.93    1.01 
  -1  -8   8    6.07    1.02 
   1  -8  -8    7.25    0.87 
   1  -8  -8    7.77    0.87 
   1   8  -8    7.65    1.37 
   0  -8  -8   10.74    1.19 
   0  -8   8    8.55    1.16 
   0  -8  -8   10.21    0.85 
   0  -8   8    9.92    1.53 
   0  -8  -8    9.58    0.66 
   0  -8  -8   12.77    1.15 
   0  -8  -8    9.68    1.10 
   0  -8   8   10.22    1.83 
   0  -8  -8    9.88    0.93 
   0   8  -8    9.88    1.51 
  -1  -8  -8   89.87    3.56 
   1  -8   8   85.28    4.43 
  -1  -8  -8   82.81    3.75 
   1  -8   8   93.32    5.24 
  -1  -8  -8   86.42    4.55 
  -1  -8  -8   85.19    4.14 
   1  -8   8   80.84    4.67 
  -1  -8  -8   89.38    3.97 
  -2  -8  -8    2.46    0.72 
  -2  -8  -8    3.57    0.53 
  -2  -8  -8    5.02    0.88 
   2  -8   8    4.04    1.18 
  -2  -8  -8    3.56    0.54 
   2  -8   8    4.07    1.45 
  -2  -8  -8    2.97    0.79 
  -3  -8  -8    6.54    1.04 
  -3  -8  -8    6.50    0.91 
  -3  -8  -8    5.81    0.47 
   3  -8   8    7.49    1.79 
  -3  -8  -8    5.91    0.62 
  -3  -8  -8    6.66    0.96 
   3  -8   8    8.30    1.42 
  -4  -8  -8   10.10    1.08 
  -4  -8  -8   14.90    1.47 
   4  -8   8   13.62    1.53 
   4  -8   8   12.41    1.90 
  -4  -8  -8   11.22    0.83 
  -4   8  -8   13.48    1.49 
   5  -8   8    3.44    1.36 
  -5  -8  -8    2.05    0.72 
  -5  -8  -8    1.51    0.67 
  -5  -8  -8    2.31    0.39 
   5  -8   8    2.02    0.94 
  -5   8  -8    2.12    0.76 
   6  -8   8   19.80    1.70 
  -6  -8  -8   17.59    1.45 
  -6  -8  -8   18.82    1.27 
  -6  -8  -8   17.25    0.89 
  -6   8  -8   18.02    1.34 
  -7  -8  -8    1.44    0.51 
  -7  -8  -8    0.78    0.44 
   7  -8   8    0.89    0.66 
  -7   8  -8    1.46    0.59 
   8  -8   8   12.46    1.03 
  -8   8  -8   13.67    0.92 
 -11  -9   8   -0.26    0.40 
 -10  -9   8    6.45    0.88 
 -10  -9   8    5.07    0.65 
 -10   9   8    6.27    0.85 
  -9  -9   8   37.28    2.09 
  -9  -9   8   39.13    2.38 
  -8  -9   8    2.92    0.75 
  -8  -9   8    2.60    0.89 
   7  -9  -8    0.38    0.52 
  -7  -9   8    1.41    0.51 
  -7  -9   8    0.52    0.85 
  -7  -9   8    0.71    0.66 
  -6  -9   8   17.74    1.50 
   6  -9  -8   18.89    1.41 
   6  -9  -8   19.24    1.53 
  -6  -9   8   19.53    1.39 
  -6  -9   8   20.25    1.84 
  -5  -9   8   34.00    2.43 
  -5  -9   8   30.99    2.02 
   5  -9  -8   32.44    2.05 
  -5  -9   8   37.49    2.05 
   5  -9  -8   34.86    2.04 
  -4  -9   8   43.08    2.81 
  -4  -9   8   42.32    2.28 
   4  -9  -8   42.86    2.38 
   4  -9  -8   42.44    2.39 
  -4  -9   8   41.58    2.34 
  -4  -9   8   42.99    2.39 
   3  -9  -8    0.56    0.55 
  -3  -9   8    0.12    0.72 
  -3  -9   8    0.37    1.27 
   3  -9  -8    0.68    0.63 
  -3  -9   8    1.06    0.69 
   3  -9  -8    0.66    0.63 
  -3  -9   8    1.88    0.87 
  -3  -9   8    0.33    0.95 
   3   9  -8   -1.44    0.92 
  -2  -9   8   19.16    1.78 
   2  -9  -8   19.70    1.28 
  -2  -9   8   15.91    2.17 
  -2  -9   8   17.90    1.61 
   2  -9  -8   17.83    1.52 
   2  -9  -8   19.44    1.42 
   2  -9  -8   20.43    1.37 
  -2  -9   8   15.12    1.75 
   2   9  -8   23.56    2.28 
   1  -9  -8    4.19    0.81 
  -1  -9   8    3.65    1.49 
  -1  -9   8    3.76    0.97 
   1  -9  -8    3.60    0.70 
   1  -9  -8    3.59    0.49 
  -1  -9   8    4.02    1.17 
   1  -9  -8    2.87    0.78 
   1  -9  -8    3.38    0.65 
  -1  -9   8    3.18    0.86 
   1   9  -8    2.88    1.17 
   0  -9  -8    1.82    0.54 
   0  -9  -8    1.74    0.76 
   0  -9  -8    1.59    0.66 
   0  -9   8    1.60    0.82 
   0  -9   8    1.89    1.06 
   0  -9   8    1.67    0.83 
   0  -9   8    2.36    1.27 
   0  -9  -8    1.58    0.68 
   1  -9   8    8.70    1.36 
  -1  -9  -8    7.00    0.69 
  -1  -9  -8    4.68    0.86 
  -1  -9  -8    8.25    1.00 
   1  -9   8    5.30    1.01 
   1  -9   8   11.41    1.96 
  -1  -9  -8    4.97    0.86 
   2  -9   8   14.34    2.17 
  -2  -9  -8   12.16    1.14 
  -2  -9  -8   12.54    0.84 
   2  -9   8   15.65    1.67 
  -2  -9  -8   12.65    0.92 
  -2  -9  -8   11.76    1.13 
   2  -9   8   11.58    1.26 
  -2  -9  -8    9.32    1.16 
   3  -9   8   26.39    1.88 
   3  -9   8   28.58    2.28 
  -3  -9  -8   27.14    1.76 
  -3  -9  -8   27.10    1.39 
  -3  -9  -8   27.43    1.76 
   3  -9   8   33.87    2.88 
  -3  -9  -8   27.58    2.03 
  -4  -9  -8   10.97    1.20 
  -4  -9  -8   11.78    0.81 
  -4  -9  -8   10.61    1.05 
   4  -9   8   11.08    1.34 
  -4   9  -8   12.54    1.40 
   5  -9   8    9.40    1.18 
  -5  -9  -8    9.33    1.05 
  -5  -9  -8    7.73    0.84 
  -5   9  -8    9.57    1.09 
  -6  -9  -8    2.78    0.54 
  -6  -9  -8    4.11    0.66 
   6  -9   8    2.79    0.72 
  -6   9  -8    3.86    0.60 
  -7  -9  -8   11.61    0.86 
   7  -9   8   11.79    0.94 
  -7   9  -8   14.61    1.03 
 -10 -10   8   20.89    1.18 
 -10 -10   8   21.72    1.38 
 -10  10   8   23.28    1.26 
  -9 -10   8    5.14    0.76 
   9 -10  -8    5.07    0.57 
  -9 -10   8    6.17    0.72 
  -9  10   8    6.16    0.87 
   8 -10  -8   -0.10    0.41 
  -8 -10   8    0.12    0.49 
  -8 -10   8    1.00    0.70 
  -8  10   8   -0.12    0.77 
   7 -10  -8    7.66    0.80 
  -7 -10   8    8.31    1.24 
  -7 -10   8    6.90    0.63 
  -7 -10   8    7.71    0.89 
  -6 -10   8    0.22    0.50 
  -6 -10   8   -0.05    0.76 
  -6 -10   8    0.79    0.57 
   6 -10  -8    0.11    0.51 
   6 -10  -8    0.53    0.48 
   5 -10  -8   16.37    1.22 
   5 -10  -8   13.40    1.20 
  -5 -10   8   12.29    1.41 
  -5 -10   8   14.00    1.22 
  -5 -10   8   11.06    1.07 
   4 -10  -8    0.35    0.52 
   4 -10  -8    0.71    0.57 
  -4 -10   8    0.29    0.64 
  -4 -10   8   -0.45    0.82 
   3 -10  -8   22.70    1.70 
   3 -10  -8   24.17    1.57 
  -3 -10   8   26.63    1.79 
   3 -10  -8   25.11    1.47 
  -3 -10   8   23.79    2.08 
  -3 -10   8   24.74    1.64 
   2 -10  -8    3.79    0.51 
  -2 -10   8    2.31    0.89 
  -2 -10   8    3.36    0.84 
  -2 -10   8    4.71    0.97 
   2 -10  -8    4.02    0.78 
  -2 -10   8    1.61    1.28 
   2 -10  -8    3.43    0.64 
  -1 -10   8    2.84    1.37 
   1 -10  -8    2.96    0.61 
   1 -10  -8    4.14    0.76 
  -1 -10   8    3.97    0.87 
   1 -10  -8    4.24    0.78 
  -1 -10   8    4.16    1.02 
   1 -10  -8    5.17    0.91 
   0 -10   8    1.43    0.80 
   0 -10  -8    1.16    0.64 
   0 -10  -8    1.94    0.65 
   0 -10   8    0.82    1.19 
   0 -10  -8    1.73    0.69 
   0 -10   8    2.15    0.77 
   0 -10  -8    0.73    0.46 
  -1 -10  -8    0.25    0.61 
   1 -10   8   -0.01    0.70 
  -1 -10  -8    1.13    0.60 
  -1 -10  -8    0.02    0.37 
   1 -10   8   -0.78    1.06 
   1 -10   8   -0.20    0.65 
  -1 -10  -8    0.01    0.59 
   2 -10   8    3.88    0.84 
  -2 -10  -8    6.72    0.89 
  -2 -10  -8    5.92    0.91 
   2 -10   8    5.49    0.92 
  -2 -10  -8    5.61    0.49 
  -2 -10  -8    4.36    0.74 
  -3 -10  -8   17.32    1.33 
   3 -10   8   19.04    1.44 
  -3 -10  -8   17.67    1.51 
  -3 -10  -8   18.10    1.35 
  -4 -10  -8   12.61    1.05 
  -4 -10  -8   11.09    0.98 
  -4 -10  -8   13.35    1.21 
  -4  10  -8   11.97    1.17 
  -5 -10  -8   29.50    1.92 
  -5 -10  -8   32.67    1.66 
  -5  10  -8   37.39    1.94 
  -6 -10  -8   15.47    1.09 
  -6  10  -8   20.77    1.04 
   8 -11  -8   43.74    2.00 
  -8 -11   8   41.23    2.30 
  -8 -11   8   40.68    2.01 
  -8  11   8   38.96    2.35 
  -7 -11   8   -0.27    0.43 
   7 -11  -8    0.44    0.38 
  -7 -11   8    0.74    0.61 
  -6 -11   8    1.51    0.52 
  -6 -11   8    1.44    0.73 
   6 -11  -8    1.67    0.46 
  -6 -11   8    1.16    0.43 
   5 -11  -8   15.38    1.02 
   5 -11  -8   12.32    1.04 
  -5 -11   8   11.50    1.00 
  -5 -11   8   13.56    1.12 
  -5 -11   8   12.62    1.37 
  -4 -11   8   13.23    1.40 
   4 -11  -8   13.47    0.95 
  -4 -11   8   13.18    1.14 
   4 -11  -8   12.49    1.11 
   4 -11  -8   12.73    1.10 
   3 -11  -8    0.39    0.48 
   3 -11  -8    0.53    0.54 
  -3 -11   8   -0.38    0.74 
   3 -11  -8    0.27    0.32 
  -3 -11   8    0.21    0.64 
   2 -11  -8    0.12    0.51 
  -2 -11   8   -0.03    0.63 
  -2 -11   8    0.03    0.52 
   2 -11  -8    0.38    0.48 
  -2 -11   8    0.28    0.77 
   1 -11  -8   32.09    1.99 
   1 -11  -8   36.31    1.98 
  -1 -11   8   33.59    2.29 
   1 -11  -8   34.00    1.73 
  -1 -11   8   32.54    2.01 
   0 -11   8    0.78    0.64 
   0 -11  -8    0.58    0.56 
   0 -11  -8    0.19    0.50 
   0 -11  -8    0.63    0.38 
   0 -11   8   -0.19    0.62 
  -1 -11  -8    0.99    0.53 
   1 -11   8    0.41    0.62 
  -1 -11  -8    1.09    0.56 
  -1 -11  -8    0.84    0.30 
   1 -11   8    0.24    0.58 
   2 -11   8   11.62    1.12 
  -2 -11  -8   11.23    0.93 
   2 -11   8   11.88    1.10 
  -2 -11  -8   10.86    1.01 
  -2 -11  -8    8.41    0.94 
  -3 -11  -8    1.97    0.48 
   3 -11   8    1.44    0.51 
  -3 -11  -8    1.82    0.55 
   3 -11   8    0.71    0.54 
  -3 -11  -8    2.62    0.53 
   4 -11   8    3.33    0.58 
  -4 -11  -8    4.14    0.60 
  -4 -11  -8    5.07    0.53 
  -4  11  -8    3.67    0.66 
  -5 -11  -8   14.86    1.00 
  -5  11  -8   16.06    1.02 
  -7 -12   8   10.04    0.93 
   7 -12  -8   13.45    0.70 
  -6 -12   8   15.06    0.95 
  -6 -12   8   14.82    1.24 
   6 -12  -8   17.74    0.88 
  -5 -12   8    3.58    0.46 
  -5 -12   8    3.27    0.74 
   5 -12  -8    3.67    0.45 
   5 -12  -8    3.94    0.35 
   5 -12  -8    3.32    0.47 
   4 -12  -8    6.24    0.61 
  -4 -12   8    3.79    0.78 
  -4 -12   8    3.78    0.59 
   4 -12  -8    4.74    0.57 
   3 -12  -8    0.15    0.37 
   3 -12  -8   -0.42    0.38 
  -3 -12   8   -0.46    0.59 
  -3 -12   8    0.39    0.49 
  -2 -12   8    9.05    0.89 
   2 -12  -8    7.46    0.65 
  -2 -12   8    8.76    1.10 
   2 -12  -8    7.85    0.77 
  -1 -12   8   -0.01    0.51 
  -1 -12   8   -0.22    0.54 
   1 -12  -8    0.23    0.42 
   1 -12  -8    0.06    0.32 
  -1 -12   8   -0.25    0.37 
   0 -12   8    0.44    0.56 
   0 -12  -8    1.10    0.28 
   0 -12  -8    1.04    0.40 
   0 -12   8    0.57    0.47 
   0 -12  -8    1.55    0.48 
   1 -12   8   26.52    1.63 
  -1 -12  -8   23.74    1.52 
   1 -12   8   26.83    1.52 
  -1 -12  -8   26.29    1.46 
   2 -12   8    0.08    0.40 
   2 -12   8   -0.04    0.39 
  -2 -12  -8    0.08    0.34 
  -2 -12  -8   -0.01    0.35 
  -3 -12  -8    2.75    0.39 
  -3 -12  -8    3.21    0.46 
   3 -12   8    4.69    0.53 
  -3  12  -8    2.16    0.59 
  -4 -13   8    5.55    0.65 
  -4 -13   8    5.08    0.42 
   4 -13  -8    6.18    0.49 
  -3 -13   8    0.84    0.43 
   3 -13  -8    0.82    0.26 
  -3 -13   8    0.43    0.33 
   3 -13  -8    0.79    0.29 
  -2 -13   8    0.92    0.44 
   2 -13  -8    0.66    0.31 
   2 -13  -8    0.70    0.24 
  -2 -13   8    0.79    0.37 
   1 -13  -8    0.67    0.16 
  -1 -13   8    0.93    0.38 
   1 -13  -8    0.82    0.34 
  -1 -13   8    1.04    0.42 
   0 -13  -8   33.80    1.62 
   0 -13   8   33.93    1.80 
  -1 -13  -8   11.12    0.71 
 -14   0   9    0.58    0.72 
 -13   0   9   -0.10    0.58 
 -13   0   9   -0.44    1.05 
 -12   0   9   -0.37    0.74 
 -12   0   9    0.05    1.38 
 -11   0   9    0.09    0.86 
 -11   0   9   -0.94    1.47 
  11   0  -9   -0.14    0.58 
 -10   0   9    0.30    0.51 
 -10   0   9   -0.66    1.46 
 -10   0   9    0.12    0.83 
  -9   0   9   -0.24    0.69 
  -9   0   9   -0.72    1.54 
  -9   0   9   -0.47    0.79 
   8   0  -9   -0.07    0.52 
  -8   0   9    0.11    1.60 
   8   0  -9    1.15    0.73 
   7   0  -9    0.35    0.61 
   7   0  -9    0.26    0.50 
   6   0  -9    0.71    0.50 
   6   0  -9    0.80    0.53 
   5   0  -9    0.02    0.44 
   5   0  -9    0.03    0.45 
   4   0  -9    0.13    0.46 
   4   0  -9    0.27    0.42 
   3   0  -9    0.59    0.41 
   3   0  -9    0.04    0.47 
   2   0  -9   -0.18    0.39 
   2   0  -9   -0.54    0.46 
   1   0  -9    0.53    0.54 
   1   0  -9    0.62    0.50 
   0   0  -9    0.08    0.53 
   0   0  -9   -0.18    0.48 
  -1   0  -9   -0.01    0.54 
  -1   0  -9    0.72    0.60 
  -2   0  -9   -0.37    0.54 
  -2   0  -9   -0.23    0.58 
  -3   0  -9   -1.12    0.50 
  -3   0  -9   -0.79    0.61 
  -4   0  -9    0.88    0.72 
  -5   0  -9    0.30    1.12 
  -5   0  -9   -0.20    0.45 
  -5   0  -9   -0.97    0.63 
  -6   0  -9    0.02    0.70 
  -6   0  -9    0.89    0.47 
  -6   0  -9    0.93    1.20 
  -7   0  -9   -0.60    1.09 
  -7   0  -9   -0.06    0.31 
  -8   0  -9    0.18    0.60 
  -8   0  -9   -0.46    1.03 
  -9   0  -9    0.32    0.52 
  -9   0  -9    0.28    0.36 
  -9   0  -9    0.33    0.78 
 -10   0  -9   -0.41    0.22 
 -10   0  -9    0.14    0.53 
 -14  -1   9   -0.11    0.39 
 -14  -1   9    0.79    0.70 
 -14   1   9   -0.02    0.70 
 -13  -1   9    3.54    0.81 
 -13  -1   9    3.12    1.23 
 -13   1   9    5.13    0.83 
 -13   1   9    2.26    1.24 
 -12  -1   9    3.52    0.94 
 -12  -1   9    4.86    1.57 
 -12   1   9    3.81    1.54 
 -12   1   9    3.49    0.92 
 -11  -1   9    0.86    0.86 
  11  -1  -9    0.33    0.59 
 -11  -1   9    0.56    1.57 
 -11   1   9    1.61    0.87 
 -11   1   9   -0.18    1.46 
 -10  -1   9   10.55    1.40 
  10  -1  -9   10.70    1.16 
 -10  -1   9   11.29    2.28 
 -10   1   9   10.49    1.13 
 -10   1   9    8.46    1.30 
 -10   1   9   10.83    2.25 
  -9  -1   9    1.81    0.91 
  -9  -1   9    2.18    1.02 
   9  -1  -9    1.44    0.72 
  -9  -1   9    1.69    1.55 
  -9  -1   9    0.85    0.65 
  -9   1   9    0.53    0.80 
  -9   1   9    0.85    0.87 
  -9   1   9    1.35    1.50 
  -8  -1   9    6.43    2.17 
   8  -1  -9    6.76    1.06 
  -8  -1   9    4.70    0.94 
   8  -1  -9    4.66    0.84 
  -8   1   9    8.95    2.07 
   8   1  -9    5.33    0.98 
   8   1  -9    6.65    0.94 
  -8   1   9    5.87    1.24 
   7  -1  -9    1.07    0.58 
   7  -1  -9    0.08    0.64 
   7   1  -9    0.64    0.55 
   6  -1  -9    0.24    0.52 
   6  -1  -9    0.17    0.53 
   6   1  -9   -0.10    0.51 
   6   1  -9    0.01    0.54 
   5  -1  -9    2.50    0.62 
   5  -1  -9    2.02    0.62 
   5   1  -9    1.90    0.60 
   5   1  -9    1.96    0.64 
   4  -1  -9    3.85    0.73 
   4  -1  -9    3.34    0.65 
   4   1  -9    3.82    0.75 
   4   1  -9    4.73    0.66 
  -3  -1   9   74.04    3.81 
   3  -1  -9   76.22    3.42 
   3  -1  -9   75.97    3.00 
   3   1  -9   80.25    2.97 
   3   1  -9   80.87    3.52 
   2  -1  -9   57.82    2.75 
  -2  -1   9   57.70    3.01 
   2  -1  -9   58.34    2.32 
   2   1  -9   57.13    2.80 
   1  -1  -9    8.20    1.01 
  -1  -1   9    7.97    1.06 
   1   1  -9    8.68    1.06 
   0  -1  -9   14.46    1.18 
   0  -1   9   13.65    1.38 
   0  -1  -9   12.06    1.22 
   0   1  -9   13.66    1.31 
   0   1  -9   11.45    1.25 
  -1  -1  -9    0.19    0.50 
   1  -1   9    0.14    0.66 
  -1  -1  -9    0.41    0.55 
  -1   1  -9   -0.81    0.51 
  -1   1  -9   -0.96    0.57 
  -2  -1  -9   14.24    1.36 
   2  -1   9   12.22    1.55 
  -2  -1  -9   14.48    1.41 
  -2   1  -9   15.87    1.53 
  -2   1  -9   14.88    1.41 
  -3  -1  -9   65.80    3.13 
   3  -1   9   62.73    3.63 
  -3   1  -9   61.73    3.03 
  -3   1  -9   58.12    3.23 
  -4  -1  -9   14.60    1.44 
   4  -1   9   14.17    1.96 
  -4   1  -9   22.56    2.62 
  -4   1  -9   15.82    1.17 
  -4   1  -9   17.22    1.70 
  -5  -1  -9    2.03    1.13 
  -5  -1  -9    2.51    0.81 
  -5  -1  -9    1.59    0.50 
  -5   1  -9    1.87    0.62 
  -5   1  -9    1.36    0.86 
  -5   1  -9    1.81    1.25 
  -6  -1  -9    1.92    1.20 
  -6  -1  -9    1.84    0.75 
  -6  -1  -9    2.09    0.42 
  -6   1  -9    1.45    0.87 
  -6   1  -9    2.12    1.25 
  -6   1  -9    2.15    0.61 
  -7  -1  -9    0.86    1.15 
  -7  -1  -9    0.60    0.66 
  -7   1  -9    0.82    0.44 
  -7   1  -9    0.75    1.22 
  -8  -1  -9    1.08    0.65 
  -8  -1  -9    1.44    0.46 
  -8  -1  -9    1.99    1.08 
  -8   1  -9    0.76    1.07 
  -9  -1  -9    5.11    1.06 
  -9  -1  -9    3.45    0.64 
  -9  -1  -9    4.55    0.51 
  -9   1  -9    3.23    0.50 
  -9   1  -9    4.39    0.70 
  -9   1  -9    5.04    1.05 
 -10  -1  -9   22.79    1.56 
 -10  -1  -9   22.78    1.02 
 -10   1  -9   20.07    1.55 
 -10   1  -9   22.94    1.07 
 -14  -2   9    1.21    0.46 
 -14   2   9    1.62    0.83 
 -13  -2   9   -0.73    0.92 
 -13  -2   9    0.46    0.64 
 -13   2   9    0.39    1.04 
 -12  -2   9    5.79    1.45 
 -12  -2   9    5.41    1.01 
 -12   2   9    5.79    1.54 
 -12   2   9    7.85    1.07 
 -11  -2   9    1.65    0.93 
 -11  -2   9    1.41    1.48 
 -11   2   9    2.32    1.52 
 -11   2   9    1.12    0.86 
 -10  -2   9    8.39    1.30 
 -10  -2   9    8.11    1.95 
  10  -2  -9    7.90    0.96 
 -10   2   9    5.50    1.04 
 -10   2   9    8.99    1.99 
 -10   2   9    8.77    1.34 
  -9  -2   9   53.67    2.65 
  -9  -2   9   58.22    4.31 
   9  -2  -9   51.40    2.83 
  -9  -2   9   54.93    3.17 
  -9  -2   9   55.72    3.34 
  -9   2   9   54.88    4.21 
  -9   2   9   54.30    3.25 
  -9   2   9   52.24    3.20 
   8  -2  -9    9.31    1.09 
  -8  -2   9    9.63    1.03 
  -8  -2   9    9.86    1.12 
  -8  -2   9   12.10    2.37 
   8  -2  -9    7.55    1.11 
  -8  -2   9   10.48    1.29 
   8  -2  -9    7.92    1.04 
  -8  -2   9    8.49    1.01 
  -8  -2   9   10.82    1.47 
  -8   2   9    9.66    1.43 
   8   2  -9    8.48    1.07 
  -8   2   9    9.35    1.90 
   7  -2  -9    2.42    0.77 
   7  -2  -9    1.87    0.75 
   7   2  -9    3.44    0.71 
   6  -2  -9    1.73    0.70 
   6  -2  -9    1.99    0.66 
   6   2  -9    1.47    0.60 
   6   2  -9    1.72    0.70 
   5  -2  -9    0.47    0.37 
   5  -2  -9    0.02    0.46 
   5   2  -9    0.25    0.61 
   5   2  -9    0.26    0.45 
   4  -2  -9   49.19    2.41 
  -4  -2   9   51.18    2.88 
   4  -2  -9   51.01    2.23 
   4   2  -9   48.69    2.16 
   4   2  -9   51.85    2.61 
  -3  -2   9   71.89    3.76 
   3  -2  -9   77.04    2.93 
   3  -2  -9   71.46    3.26 
   3   2  -9   74.87    2.86 
   3   2  -9   74.58    3.45 
  -2  -2   9  144.07    6.49 
   2  -2  -9  149.81    5.05 
   2  -2  -9  138.44    5.72 
   2   2  -9  139.96    5.86 
  -1  -2   9    7.93    1.20 
   1  -2  -9    9.66    1.06 
   1   2  -9    9.95    1.15 
   0  -2   9   24.27    1.87 
   0  -2  -9   22.82    1.57 
   0   2  -9   23.36    1.69 
  -1  -2  -9   32.38    1.93 
  -1  -2  -9   30.52    1.84 
   1  -2   9   30.83    2.31 
  -1   2  -9   33.07    1.99 
  -1   2  -9   35.42    2.13 
  -2  -2  -9    3.49    0.70 
   2  -2   9    4.98    1.18 
  -2  -2  -9    3.27    0.73 
  -2   2  -9    4.36    0.88 
  -2   2  -9    3.18    0.94 
  -3  -2  -9   52.28    2.65 
  -3  -2  -9   49.50    2.54 
   3  -2   9   52.24    3.30 
  -3   2  -9   49.64    2.94 
  -4  -2  -9   55.70    3.79 
   4  -2   9   55.69    3.62 
  -4  -2  -9   57.91    2.62 
  -4  -2  -9   58.98    2.56 
  -4  -2  -9   59.13    2.93 
  -4  -2  -9   58.49    2.88 
  -4   2  -9   55.78    2.86 
  -4   2  -9   52.50    2.89 
  -4   2  -9   59.35    3.30 
  -4   2  -9   58.93    3.90 
  -5  -2  -9   22.35    2.22 
   5  -2   9   26.06    2.59 
  -5  -2  -9   22.75    1.69 
  -5  -2  -9   23.59    1.69 
  -5  -2  -9   21.83    1.23 
  -5   2  -9   23.37    1.29 
  -5   2  -9   21.65    2.36 
  -5   2  -9   20.21    1.55 
  -5   2  -9   19.66    1.97 
  -6  -2  -9    2.67    0.78 
  -6  -2  -9    2.55    1.21 
   6  -2   9    4.68    1.43 
  -6  -2  -9    2.35    0.73 
  -6  -2  -9    3.12    0.34 
  -6   2  -9    2.73    1.02 
  -6   2  -9    5.16    1.55 
  -6   2  -9    3.58    0.75 
  -7  -2  -9   -0.06    0.66 
  -7  -2  -9   -0.48    0.94 
  -7  -2  -9   -0.21    0.39 
  -7   2  -9   -0.44    0.47 
  -7   2  -9    0.49    1.19 
  -8  -2  -9    0.58    0.88 
  -8  -2  -9    0.53    0.61 
  -8  -2  -9    0.51    0.38 
  -8   2  -9    1.01    0.96 
  -8   2  -9    0.17    0.32 
  -9  -2  -9   24.11    1.21 
  -9  -2  -9   24.18    1.46 
  -9  -2  -9   24.20    1.90 
  -9   2  -9   27.47    2.05 
  -9   2  -9   25.43    1.32 
 -10  -2  -9    7.46    0.46 
 -10   2  -9    9.54    0.99 
 -10   2  -9    7.74    0.57 
 -13  -3   9    1.10    0.88 
 -13  -3   9    1.55    0.65 
 -13   3   9    0.65    0.90 
 -12  -3   9    4.63    0.96 
 -12  -3   9    4.79    1.37 
 -12   3   9    5.50    1.42 
 -11  -3   9   33.37    3.02 
 -11  -3   9   30.02    2.24 
 -11   3   9   27.22    2.93 
 -11   3   9   28.42    1.76 
 -11   3   9   29.53    2.15 
 -10  -3   9   27.29    3.00 
 -10  -3   9   24.03    2.00 
  10  -3  -9   24.58    1.66 
 -10   3   9   20.81    2.63 
 -10   3   9   23.34    2.00 
 -10   3   9   25.30    2.01 
  -9  -3   9   21.08    2.72 
   9  -3  -9   16.87    1.45 
  -9  -3   9   13.36    1.28 
  -9  -3   9   15.75    1.78 
  -9  -3   9   17.25    1.69 
  -9   3   9   17.80    1.80 
  -9   3   9   17.18    2.46 
  -8  -3   9  180.04    9.90 
  -8  -3   9  181.79    8.13 
  -8  -3   9  158.96    7.21 
  -8  -3   9  171.21    8.19 
  -8  -3   9  166.66    7.60 
   8  -3  -9  168.51    7.53 
  -8  -3   9  186.30    7.53 
  -8   3   9  161.20    8.08 
  -8   3   9  170.27    9.69 
   7  -3  -9   18.53    1.50 
   7   3  -9   13.09    1.28 
   6  -3  -9   15.03    1.29 
   6   3  -9   13.78    1.44 
   6   3  -9   16.86    1.40 
   5  -3  -9    4.43    0.75 
   5   3  -9    2.52    0.78 
   5   3  -9    3.30    0.71 
   4  -3  -9   22.59    1.35 
  -4  -3   9   20.56    1.81 
   4  -3  -9   22.93    1.39 
   4   3  -9   20.38    1.63 
   4   3  -9   21.78    1.30 
   3  -3  -9  137.85    5.71 
  -3  -3   9  142.74    6.64 
   3  -3  -9  144.98    5.17 
   3   3  -9  150.97    6.03 
  -2  -3   9   71.19    3.78 
   2  -3  -9   69.87    3.22 
   2  -3  -9   73.14    2.88 
   2   3  -9   74.19    3.47 
   1  -3  -9   36.38    1.98 
  -1  -3   9   32.65    2.33 
   1   3  -9   34.95    2.11 
   0  -3   9    3.48    1.00 
   0  -3  -9    4.85    0.87 
   0   3  -9    4.00    0.87 
   1  -3   9    8.59    1.41 
  -1  -3  -9   11.47    1.00 
  -1   3  -9    9.25    1.25 
   2  -3   9   -0.67    0.85 
  -2  -3  -9    0.43    0.49 
  -2   3  -9    0.76    0.65 
  -3  -3  -9   71.33    3.38 
  -3  -3  -9   71.96    3.38 
   3  -3   9   75.22    4.34 
  -3   3  -9   74.55    3.89 
  -4  -3  -9  103.55    4.46 
  -4  -3  -9  108.33    6.10 
  -4  -3  -9  104.68    4.32 
  -4  -3  -9  112.72    4.77 
   4  -3   9  114.59    5.85 
  -4  -3  -9  111.26    4.66 
  -4   3  -9  114.61    5.24 
  -4   3  -9  101.78    4.88 
  -4   3  -9  102.52    4.99 
  -4   3  -9  101.98    6.26 
  -5  -3  -9    4.13    0.79 
  -5  -3  -9    4.92    0.63 
  -5  -3  -9    4.98    0.93 
   5  -3   9    3.87    1.37 
  -5  -3  -9    5.18    1.25 
  -5  -3  -9    4.52    0.46 
  -5   3  -9    4.77    0.69 
  -5   3  -9    3.51    0.85 
  -5   3  -9    5.16    1.31 
  -5   3  -9    5.59    1.44 
  -6  -3  -9   -0.07    0.36 
   6  -3   9   -0.51    1.10 
  -6  -3  -9    0.09    0.95 
  -6  -3  -9    0.55    0.67 
  -6   3  -9   -1.27    0.91 
  -6   3  -9    0.49    0.96 
  -6   3  -9   -0.64    0.58 
  -7  -3  -9    0.71    0.68 
  -7  -3  -9    0.63    0.96 
   7  -3   9   -0.62    1.18 
  -7  -3  -9    0.43    0.40 
  -7   3  -9    1.03    0.58 
  -7   3  -9   -0.15    1.00 
  -8  -3  -9   15.14    1.60 
  -8  -3  -9   16.35    0.92 
  -8  -3  -9   12.32    1.11 
  -8   3  -9   13.76    1.61 
  -8   3  -9   15.21    1.00 
  -9  -3  -9    0.37    0.23 
  -9  -3  -9    0.39    0.41 
  -9   3  -9    0.42    0.37 
  -9   3  -9   -0.03    0.65 
 -10   3  -9   30.70    1.88 
 -13  -4   9   22.74    1.50 
 -13   4   9   22.53    1.85 
 -12  -4   9   41.14    2.50 
 -12   4   9   41.75    3.06 
 -11  -4   9    2.86    0.92 
 -11   4   9    0.47    0.67 
 -11   4   9    1.57    1.23 
 -10  -4   9    1.25    0.87 
 -10  -4   9    0.45    0.58 
 -10  -4   9    1.33    1.04 
 -10   4   9    0.25    1.26 
 -10   4   9   -0.30    0.81 
  -9  -4   9   55.06    3.47 
  -9  -4   9   55.89    3.21 
  -9  -4   9   55.38    2.87 
   9  -4  -9   53.15    2.82 
  -9   4   9   51.35    3.30 
  -9   4   9   53.73    4.03 
  -8  -4   9    8.96    1.01 
  -8  -4   9    9.53    0.89 
  -8  -4   9   12.91    1.25 
  -8  -4   9   12.25    1.36 
   8  -4  -9    9.78    1.12 
  -8  -4   9   12.16    1.58 
  -8   4   9   10.23    1.59 
  -8   4   9   10.88    2.01 
  -7  -4   9   42.86    2.33 
  -7  -4   9   42.53    2.24 
   7  -4  -9   43.69    2.23 
  -7  -4   9   39.65    2.55 
  -7  -4   9   39.63    2.76 
  -7  -4   9   41.32    2.36 
   7  -4  -9   38.61    2.34 
   7   4  -9   39.74    2.22 
   7   4  -9   41.90    2.53 
  -7   4   9   45.27    3.65 
   6  -4  -9   21.44    1.48 
   6   4  -9   24.68    1.83 
   6   4  -9   22.01    1.52 
   5  -4  -9  105.28    4.13 
   5   4  -9  106.19    4.11 
   5   4  -9  103.99    4.79 
   4  -4  -9   10.91    1.05 
  -4  -4   9   10.34    1.54 
   4   4  -9   10.45    1.00 
   4   4  -9    9.17    1.26 
  -3  -4   9   76.09    4.12 
   3  -4  -9   75.88    3.09 
   3   4  -9   76.23    3.71 
   2  -4  -9  260.65    8.77 
  -2  -4   9  250.76   11.24 
   2   4  -9  261.11   10.08 
   1  -4  -9   83.86    3.28 
   1  -4  -9   83.20    3.68 
  -1  -4   9   82.61    4.54 
   1   4  -9   87.86    3.98 
   0  -4  -9   17.95    1.18 
   0  -4   9   17.01    1.93 
   0   4  -9   18.51    1.64 
  -1  -4  -9   11.95    1.05 
   1  -4   9   12.75    1.82 
  -1   4  -9   15.70    1.52 
  -2  -4  -9   30.39    1.76 
   2  -4   9   32.64    2.65 
  -3  -4  -9    7.08    0.91 
   3  -4   9    8.91    1.75 
  -3  -4  -9    6.82    0.65 
  -3  -4  -9    6.82    0.68 
  -3   4  -9    6.86    1.13 
   4  -4   9    9.55    1.80 
  -4  -4  -9   10.64    0.84 
  -4  -4  -9   11.22    1.19 
  -4  -4  -9    9.24    0.74 
  -4   4  -9    7.06    1.00 
  -4   4  -9   10.59    1.62 
  -4   4  -9    8.86    1.13 
  -5  -4  -9   78.47    3.21 
  -5  -4  -9   78.56    3.64 
   5  -4   9   72.23    4.53 
  -5   4  -9   75.31    3.77 
  -5   4  -9   76.74    3.73 
  -5   4  -9   75.26    4.83 
   6  -4   9   18.66    2.25 
  -6  -4  -9   17.09    1.06 
  -6  -4  -9   16.88    1.48 
  -6   4  -9   18.45    1.03 
  -6   4  -9   16.48    1.47 
  -6   4  -9   17.73    2.07 
  -7  -4  -9   33.38    1.53 
  -7   4  -9   30.44    1.88 
  -7   4  -9   31.67    2.55 
  -8  -4  -9   16.70    1.21 
  -8  -4  -9   15.96    0.88 
  -8   4  -9   15.45    1.08 
  -8   4  -9   16.69    1.64 
  -8   4  -9   16.64    1.10 
  -9  -4  -9   35.84    1.44 
   9  -4   9   35.48    2.04 
  -9   4  -9   33.88    2.18 
  -9   4  -9   35.41    1.62 
 -13  -5   9    0.72    0.49 
  13  -5  -9    0.34    0.34 
 -12  -5   9    8.47    1.01 
 -12   5   9    9.67    1.38 
 -11  -5   9   39.63    2.44 
 -11   5   9   32.70    2.85 
 -11   5   9   37.88    2.20 
 -10  -5   9   11.19    1.35 
 -10  -5   9   12.27    1.18 
 -10   5   9    8.44    1.33 
 -10   5   9    9.23    1.69 
  -9  -5   9    1.84    0.84 
  -9  -5   9    0.62    0.71 
   9  -5  -9    0.23    0.59 
  -9  -5   9    0.17    1.05 
  -9   5   9    0.68    1.28 
  -9   5   9    0.60    0.95 
  -8  -5   9  100.20    4.59 
  -8  -5   9   99.87    5.03 
  -8  -5   9   96.35    5.20 
  -8  -5   9   92.67    4.33 
   8  -5  -9   98.01    4.55 
  -8   5   9   97.10    5.23 
  -7  -5   9   40.48    2.20 
  -7  -5   9   41.06    2.20 
   7  -5  -9   41.28    2.34 
  -7  -5   9   40.55    2.58 
  -7  -5   9   39.53    2.30 
  -7  -5   9   40.33    2.89 
   7   5  -9   38.77    2.62 
  -6  -5   9   34.96    2.52 
   6  -5  -9   34.81    2.01 
   6  -5  -9   37.00    2.23 
  -6  -5   9   37.48    2.20 
  -6  -5   9   39.21    2.72 
  -6  -5   9   37.59    2.17 
   6   5  -9   38.11    2.15 
   6   5  -9   41.45    2.58 
   5  -5  -9    1.86    0.71 
   5   5  -9    0.04    0.63 
   5   5  -9   -0.05    0.78 
  -4  -5   9   27.82    2.50 
   4  -5  -9   30.53    1.73 
   4   5  -9   32.56    2.32 
   3  -5  -9   52.82    2.51 
  -3  -5   9   54.48    3.42 
   3  -5  -9   54.02    2.55 
   3   5  -9   60.36    3.16 
   2  -5  -9   21.93    1.53 
  -2  -5   9   27.15    2.26 
   2  -5  -9   26.64    1.53 
   2   5  -9   27.17    1.99 
  -1  -5   9   25.65    2.34 
   1  -5  -9   27.40    1.56 
   1  -5  -9   25.50    1.52 
   1   5  -9   25.64    1.92 
   0  -5  -9    5.85    0.78 
   0  -5   9    3.79    1.23 
   0   5  -9    6.50    1.16 
   1  -5   9   81.16    4.66 
  -1  -5  -9   72.73    3.41 
  -1   5  -9   75.82    3.64 
   2  -5   9    5.12    1.20 
  -2  -5  -9    4.27    0.58 
   2  -5   9    5.98    1.59 
  -2  -5  -9    6.67    0.70 
  -2  -5  -9    4.31    0.72 
   3  -5   9   61.28    3.73 
   3  -5   9   61.35    4.02 
  -3  -5  -9   62.68    2.65 
  -3  -5  -9   63.73    3.04 
  -3  -5  -9   62.77    2.71 
  -3   5  -9   54.41    3.36 
  -4  -5  -9   38.24    1.78 
   4  -5   9   34.59    3.16 
  -4  -5  -9   37.89    1.67 
  -4  -5  -9   39.45    2.19 
  -4   5  -9   33.34    2.33 
  -4   5  -9   37.54    3.00 
   5  -5   9   42.18    3.44 
  -5  -5  -9   46.89    2.02 
  -5  -5  -9   45.05    2.46 
  -5   5  -9   41.46    2.46 
  -5   5  -9   44.02    3.18 
  -5   5  -9   43.56    2.57 
  -6  -5  -9    1.78    0.72 
  -6  -5  -9    2.76    0.46 
  -6  -5  -9    2.25    0.69 
   6  -5   9    1.84    1.25 
  -6   5  -9    3.94    1.16 
  -6   5  -9    2.83    0.85 
  -6   5  -9    2.65    0.51 
  -7  -5  -9    0.62    0.56 
  -7  -5  -9    0.44    0.29 
  -7   5  -9    0.77    0.79 
  -7   5  -9    0.46    0.59 
   8  -5   9    9.94    1.15 
  -8  -5  -9   13.18    0.69 
  -8  -5  -9   12.77    0.98 
  -8   5  -9   13.09    0.96 
  -8   5  -9   13.36    1.31 
   9  -5   9    0.16    0.46 
 -12  -6   9    5.77    0.83 
 -11  -6   9    0.83    0.68 
 -11   6   9    1.79    0.68 
 -10  -6   9    2.34    0.74 
 -10  -6   9    3.99    0.96 
 -10   6   9    3.96    1.00 
  -9  -6   9    9.18    1.57 
  -9  -6   9    8.17    1.18 
  -9  -6   9   14.05    1.30 
  -9   6   9   10.96    1.57 
  -8  -6   9    6.28    0.83 
  -8  -6   9    5.00    1.24 
   8  -6  -9    4.88    0.86 
  -8  -6   9    7.28    1.01 
  -8  -6   9    7.07    1.19 
  -8   6   9    4.09    1.30 
  -7  -6   9   24.62    1.78 
  -7  -6   9   28.15    2.08 
  -7  -6   9   30.52    1.74 
   7  -6  -9   25.73    1.78 
  -7  -6   9   23.39    2.33 
   7   6  -9   26.77    2.35 
  -6  -6   9    1.23    1.00 
   6  -6  -9    0.56    0.66 
  -6  -6   9    0.19    0.66 
  -6  -6   9    0.59    0.70 
  -6  -6   9    1.53    0.62 
   6   6  -9   -0.08    0.92 
  -5  -6   9    0.91    0.67 
  -5  -6   9   -0.14    0.71 
  -5  -6   9   -0.27    0.58 
  -5  -6   9    0.11    0.56 
  -5  -6   9    0.09    0.97 
   5  -6  -9    0.47    0.64 
   5   6  -9    0.05    0.87 
   5   6  -9    0.08    0.73 
  -4  -6   9   31.00    2.93 
   4  -6  -9   27.30    1.65 
   4  -6  -9   30.14    2.01 
   4  -6  -9   28.70    1.77 
   4   6  -9   30.51    2.29 
   3  -6  -9   31.53    1.76 
  -3  -6   9   33.99    2.84 
   3  -6  -9   30.46    1.86 
   3   6  -9   30.14    2.38 
  -2  -6   9   12.33    1.89 
   2  -6  -9   15.95    1.20 
   2  -6  -9   13.87    1.24 
   2   6  -9   16.50    1.81 
   1  -6  -9   30.85    1.81 
   1  -6  -9   31.06    1.77 
  -1  -6   9   36.46    2.90 
   1   6  -9   34.29    2.29 
   0  -6   9   34.11    2.83 
   0  -6  -9   32.64    1.83 
   0  -6   9   27.09    2.64 
   0   6  -9   32.19    2.16 
  -1  -6  -9   22.52    1.54 
  -1  -6  -9   22.26    1.35 
  -1  -6  -9   21.66    1.59 
  -1  -6  -9   22.70    1.28 
   1  -6   9   26.92    2.83 
   1  -6   9   22.63    2.22 
  -1   6  -9   23.89    1.91 
   2  -6   9   13.97    2.12 
  -2  -6  -9   11.82    0.92 
  -2  -6  -9   12.59    1.20 
   2  -6   9   11.07    1.57 
  -2  -6  -9   10.27    0.89 
   3  -6   9   37.62    2.78 
  -3  -6  -9   37.07    2.15 
  -3  -6  -9   37.18    1.71 
   3  -6   9   40.66    3.22 
  -3  -6  -9   32.59    1.71 
  -3   6  -9   35.50    2.50 
   4  -6   9   21.45    2.15 
  -4  -6  -9   22.56    1.63 
   4  -6   9   29.84    3.04 
  -4  -6  -9   25.82    1.31 
  -4   6  -9   22.62    1.88 
  -5  -6  -9    1.48    0.73 
   5  -6   9    0.70    1.00 
  -5  -6  -9    1.72    0.40 
  -5  -6  -9    1.19    0.73 
   5  -6   9    2.40    1.36 
  -5   6  -9    0.51    0.65 
  -5   6  -9    1.80    0.88 
  -6  -6  -9    0.63    0.59 
   6  -6   9    0.99    0.85 
  -6  -6  -9    1.47    0.69 
  -6  -6  -9    0.40    0.30 
  -6   6  -9    2.01    0.82 
  -6   6  -9    1.19    0.50 
  -7  -6  -9    0.48    0.48 
   7  -6   9    0.31    0.70 
  -7  -6  -9    0.29    0.24 
  -7   6  -9   -0.05    0.59 
  -8  -6  -9    0.07    0.16 
   8  -6   9    0.28    0.57 
  -8   6  -9   -0.02    0.37 
 -12  -7   9    1.92    0.55 
 -11  -7   9   10.57    1.10 
 -11   7   9   11.72    1.11 
 -10  -7   9   10.62    1.21 
 -10   7   9    8.85    1.21 
  -9  -7   9    8.81    1.43 
  -9  -7   9    6.78    1.12 
  -9  -7   9    4.29    0.81 
  -9   7   9    4.66    1.16 
   8  -7  -9    0.27    0.57 
  -8  -7   9   -0.14    0.50 
  -8  -7   9    0.45    0.65 
  -8  -7   9   -0.62    0.73 
  -8  -7   9    0.26    0.92 
  -7  -7   9    0.56    0.85 
  -7  -7   9    0.10    0.66 
  -7  -7   9    1.09    1.01 
  -7  -7   9   -0.10    0.55 
   7  -7  -9   -0.22    0.59 
  -6  -7   9    0.24    0.57 
  -6  -7   9    0.87    0.77 
  -6  -7   9    0.83    0.98 
   6  -7  -9    1.30    0.71 
  -6  -7   9    0.77    0.66 
   6   7  -9    0.22    0.94 
  -5  -7   9    0.99    0.75 
  -5  -7   9    0.80    1.01 
  -5  -7   9    0.78    0.62 
  -5  -7   9    0.45    0.61 
   5  -7  -9    1.20    0.66 
  -5  -7   9    0.28    0.60 
   5   7  -9    1.63    1.06 
  -4  -7   9    2.90    0.80 
  -4  -7   9    1.41    0.71 
   4  -7  -9    2.66    0.81 
  -4  -7   9    3.36    1.39 
  -4  -7   9    2.34    1.15 
   4  -7  -9    2.78    0.77 
  -4  -7   9    1.95    0.80 
   4   7  -9    0.36    0.94 
  -3  -7   9   22.51    1.76 
  -3  -7   9   26.57    2.79 
  -3  -7   9   25.15    2.23 
  -3  -7   9   20.93    1.81 
   3  -7  -9   23.05    1.72 
   3  -7  -9   23.46    1.52 
   3  -7  -9   20.66    1.58 
   3   7  -9   20.40    2.10 
  -2  -7   9   26.89    2.74 
  -2  -7   9   30.04    2.04 
   2  -7  -9   25.47    1.85 
  -2  -7   9   28.05    2.05 
   2  -7  -9   28.19    1.73 
  -2  -7   9   27.27    2.32 
   2  -7  -9   29.33    1.67 
   2  -7  -9   26.77    1.70 
   2   7  -9   31.98    2.31 
   1  -7  -9    2.69    0.53 
  -1  -7   9    4.16    1.54 
   1  -7  -9    2.12    0.56 
   1  -7  -9    2.33    0.62 
   1  -7  -9    2.62    0.79 
  -1  -7   9    3.71    1.12 
   1  -7  -9    0.98    0.58 
   1   7  -9    0.98    0.88 
   0  -7  -9   17.40    1.19 
   0  -7  -9   13.13    1.03 
   0  -7  -9   16.28    1.42 
   0  -7  -9   16.31    0.99 
   0  -7   9   18.99    2.05 
   0  -7   9   15.74    2.24 
   0  -7  -9   18.15    1.30 
   0   7  -9   19.69    1.87 
  -1  -7  -9    6.42    0.92 
   1  -7   9   10.28    2.01 
  -1  -7  -9    7.45    0.77 
  -1  -7  -9    5.85    0.95 
  -1  -7  -9    7.07    0.72 
   1  -7   9    6.85    1.40 
  -2  -7  -9   16.26    1.05 
  -2  -7  -9   19.47    1.45 
   2  -7   9   20.20    2.58 
  -2  -7  -9   15.70    1.39 
   2  -7   9   15.47    1.85 
  -2  -7  -9   16.19    1.07 
  -3  -7  -9    0.00    0.29 
   3  -7   9   -0.48    1.30 
  -3  -7  -9    0.30    0.39 
  -3  -7  -9    0.14    0.59 
   3  -7   9   -0.39    1.01 
  -3   7  -9    1.07    0.86 
  -4  -7  -9    2.14    0.66 
  -4  -7  -9    2.03    0.80 
   4  -7   9    0.90    1.20 
   4  -7   9    2.54    1.09 
  -4  -7  -9    1.71    0.43 
  -4   7  -9    2.45    0.87 
   5  -7   9    1.64    1.00 
  -5  -7  -9    1.90    0.73 
  -5  -7  -9    1.78    0.38 
  -5  -7  -9    0.54    0.59 
   5  -7   9    2.62    1.30 
  -5   7  -9    1.21    0.69 
   6  -7   9    0.36    0.76 
  -6  -7  -9   -0.42    0.48 
  -6  -7  -9   -0.40    0.52 
  -6  -7  -9   -0.11    0.24 
  -6   7  -9   -0.09    0.68 
  -6   7  -9    0.17    0.44 
   7  -7   9    7.35    0.98 
  -7  -7  -9    6.72    0.72 
  -7  -7  -9    6.91    0.46 
  -7   7  -9    5.99    0.80 
   8  -7   9    1.88    0.56 
  -8   7  -9    1.62    0.38 
 -11  -8   9    4.69    0.72 
 -11   8   9    7.97    0.66 
 -10  -8   9    0.59    0.51 
 -10  -8   9    0.02    0.60 
 -10   8   9    0.40    0.68 
  -9  -8   9    2.65    0.85 
  -9  -8   9    4.06    0.83 
  -9   8   9    3.62    1.03 
  -8  -8   9    8.37    0.80 
   8  -8  -9    7.77    0.83 
  -8  -8   9    6.44    1.24 
  -8  -8   9    6.72    0.95 
  -8  -8   9    6.21    1.09 
  -7  -8   9   -0.69    0.80 
  -7  -8   9   -0.07    0.52 
  -7  -8   9    0.14    0.64 
  -7  -8   9    0.05    0.98 
   7  -8  -9    0.23    0.54 
  -6  -8   9    4.19    1.01 
   6  -8  -9    6.30    0.99 
   6  -8  -9    5.68    0.88 
  -6  -8   9    4.54    1.21 
  -6  -8   9    4.76    0.83 
  -6  -8   9    5.95    0.89 
  -5  -8   9    2.36    0.75 
  -5  -8   9    1.23    0.67 
  -5  -8   9    1.61    0.60 
  -5  -8   9    1.58    0.87 
   5  -8  -9    2.51    0.73 
  -5  -8   9    2.49    1.11 
   5  -8  -9    1.83    0.75 
   5   8  -9    1.07    1.08 
  -4  -8   9    1.24    0.69 
  -4  -8   9    1.59    1.02 
  -4  -8   9    0.09    0.79 
   4  -8  -9    0.59    0.64 
   4  -8  -9    0.36    0.69 
  -4  -8   9    0.61    0.64 
   4   8  -9    0.23    1.00 
   3  -8  -9    0.08    0.53 
   3  -8  -9   -0.24    0.55 
  -3  -8   9   -1.05    1.17 
  -3  -8   9    0.47    0.70 
  -3  -8   9   -0.36    0.94 
  -3  -8   9    0.36    0.72 
   3  -8  -9    0.13    0.67 
   3   8  -9   -0.49    0.97 
   2  -8  -9    2.00    0.58 
   2  -8  -9    1.85    0.65 
   2  -8  -9    1.83    0.59 
  -2  -8   9    1.89    0.84 
  -2  -8   9    2.86    0.87 
   2  -8  -9    2.73    0.74 
  -2  -8   9    1.21    1.31 
   2  -8  -9    2.95    0.67 
  -2  -8   9    4.49    1.25 
   2   8  -9    2.58    1.13 
  -1  -8   9   -0.44    1.22 
   1  -8  -9    0.12    0.67 
   1  -8  -9   -0.64    0.40 
  -1  -8   9    1.02    1.03 
  -1  -8   9    0.28    0.71 
   1  -8  -9    0.22    0.40 
   1  -8  -9   -0.03    0.50 
  -1  -8   9    0.69    0.80 
   1  -8  -9   -0.37    0.53 
   1   8  -9   -1.20    0.92 
   0  -8  -9    1.82    0.75 
   0  -8   9    2.53    1.38 
   0  -8  -9    2.84    0.75 
   0  -8  -9    1.44    0.48 
   0  -8   9    1.62    1.12 
   0  -8  -9    1.89    0.54 
   1  -8   9   16.42    1.82 
  -1  -8  -9   17.16    1.10 
  -1  -8  -9   16.94    1.46 
  -1  -8  -9   18.59    1.61 
   1  -8   9   14.46    2.21 
  -1  -8  -9   18.40    1.17 
  -1  -8  -9   15.93    1.39 
   2  -8   9    1.16    1.44 
  -2  -8  -9    0.49    0.62 
  -2  -8  -9    0.93    0.38 
  -2  -8  -9    0.77    0.42 
  -2  -8  -9    1.14    0.66 
  -2  -8  -9    0.82    0.69 
   2  -8   9    0.45    1.04 
  -3  -8  -9    0.20    0.17 
  -3  -8  -9    0.05    0.68 
   3  -8   9    1.06    1.32 
  -3  -8  -9    0.46    0.38 
   3  -8   9    0.20    0.96 
  -3  -8  -9   -0.16    0.59 
  -3   8  -9    0.21    0.80 
   4  -8   9    0.80    1.13 
  -4  -8  -9    0.42    0.34 
  -4  -8  -9    0.69    0.70 
  -4  -8  -9   -0.16    0.57 
   4  -8   9    1.15    0.90 
  -4   8  -9    0.70    0.74 
   5  -8   9   -0.33    0.72 
  -5  -8  -9    0.37    0.53 
  -5  -8  -9   -0.24    0.54 
  -5  -8  -9    0.21    0.27 
  -5   8  -9   -0.30    0.56 
  -6  -8  -9    0.80    0.47 
  -6  -8  -9    1.06    0.25 
  -6  -8  -9    0.47    0.48 
   6  -8   9    1.53    0.73 
  -6   8  -9    0.84    0.67 
  -6   8  -9    0.73    0.40 
   7  -8   9    5.52    0.76 
  -7   8  -9    5.62    0.65 
 -10  -9   9   17.49    1.14 
 -10  -9   9   17.14    1.35 
 -10   9   9   19.40    1.38 
  -9  -9   9    4.80    0.84 
  -9  -9   9    4.77    0.72 
  -9   9   9    4.92    0.94 
  -8  -9   9    7.30    1.06 
  -8  -9   9    8.37    0.94 
  -8  -9   9    8.52    1.22 
  -8  -9   9    7.87    0.71 
  -7  -9   9    0.92    0.52 
  -7  -9   9    1.08    0.82 
   7  -9  -9    0.80    0.51 
  -7  -9   9    0.88    0.92 
  -7  -9   9    1.00    0.61 
   7  -9  -9    1.12    0.58 
   6  -9  -9    2.04    0.69 
  -6  -9   9    1.72    0.65 
  -6  -9   9    1.55    0.64 
   6  -9  -9    1.41    0.60 
  -6  -9   9    1.72    0.99 
  -6  -9   9    1.59    0.86 
   5  -9  -9    0.89    0.60 
   5  -9  -9    0.58    0.58 
  -5  -9   9   -0.02    0.58 
  -5  -9   9    0.85    0.67 
  -5  -9   9   -0.36    0.77 
  -5  -9   9    0.88    1.01 
   4  -9  -9    1.00    0.65 
  -4  -9   9    0.74    0.69 
  -4  -9   9    0.76    0.98 
   4  -9  -9   -0.03    0.58 
  -4  -9   9   -0.29    0.76 
  -4  -9   9   -0.03    0.59 
   3  -9  -9   29.51    1.81 
  -3  -9   9   33.61    2.35 
  -3  -9   9   31.95    2.45 
   3  -9  -9   35.96    1.90 
  -3  -9   9   31.99    2.07 
  -3  -9   9   22.12    2.78 
   3  -9  -9   30.97    2.00 
  -3  -9   9   35.86    2.13 
   2  -9  -9   16.08    1.30 
   2  -9  -9   14.24    1.06 
   2  -9  -9   17.45    1.47 
   2  -9  -9   14.31    1.22 
  -2  -9   9   14.22    2.23 
  -2  -9   9   18.37    1.68 
  -2  -9   9   12.19    1.32 
  -2  -9   9   17.33    1.79 
   1  -9  -9    1.87    0.75 
   1  -9  -9    1.60    0.25 
   1  -9  -9    1.14    0.63 
   1  -9  -9    2.14    0.65 
  -1  -9   9    2.32    0.82 
   1  -9  -9    1.86    0.57 
  -1  -9   9    0.74    1.36 
  -1  -9   9    0.73    0.76 
  -1  -9   9    0.78    1.02 
   0  -9   9   14.89    2.25 
   0  -9  -9   16.21    1.15 
   0  -9  -9   15.51    1.48 
   0  -9   9   17.18    1.64 
   0  -9  -9   16.73    1.45 
   0  -9   9   16.72    1.53 
   0  -9   9   18.31    1.91 
   0  -9  -9   14.83    1.32 
   1  -9   9    0.20    0.91 
  -1  -9  -9    0.32    0.40 
  -1  -9  -9   -0.15    0.62 
   1  -9   9    0.57    1.17 
  -1  -9  -9    0.43    0.62 
  -1  -9  -9    0.59    0.59 
   2  -9   9    1.97    1.27 
  -2  -9  -9    1.25    0.67 
  -2  -9  -9    0.81    0.42 
   2  -9   9    1.19    0.92 
  -2  -9  -9    1.75    0.68 
  -2  -9  -9    1.94    0.67 
  -2  -9  -9    1.42    0.34 
  -3  -9  -9    5.60    0.76 
   3  -9   9    6.97    1.19 
  -3  -9  -9    5.34    0.57 
  -3  -9  -9    4.92    0.89 
  -3  -9  -9    6.78    0.88 
  -3   9  -9    7.60    1.15 
  -4  -9  -9   13.34    1.29 
   4  -9   9   15.31    1.47 
  -4  -9  -9   12.11    1.06 
  -4   9  -9   11.94    1.26 
  -5  -9  -9    5.36    0.68 
  -5  -9  -9    7.29    0.84 
   5  -9   9    8.07    0.98 
  -5   9  -9    6.91    0.81 
  -6  -9  -9    3.90    0.54 
   6  -9   9    2.95    0.60 
  -6   9  -9    4.10    0.38 
  -9 -10   9   21.55    1.30 
  -9 -10   9   22.34    1.49 
   9 -10  -9   20.64    1.21 
  -9  10   9   18.33    1.47 
  -8 -10   9   10.81    1.14 
  -8 -10   9   15.35    1.11 
   8 -10  -9   13.09    0.97 
   7 -10  -9    0.74    0.46 
  -7 -10   9    0.40    0.52 
  -7 -10   9    0.89    0.72 
  -7 -10   9    0.83    0.41 
   7 -10  -9    0.13    0.38 
  -6 -10   9    0.32    0.51 
  -6 -10   9    0.18    0.75 
  -6 -10   9    0.82    0.53 
   6 -10  -9    0.61    0.49 
   6 -10  -9    0.72    0.48 
  -5 -10   9    2.26    0.69 
   5 -10  -9    3.08    0.67 
   5 -10  -9    1.88    0.55 
  -5 -10   9    2.93    0.91 
  -5 -10   9    1.74    0.58 
   4 -10  -9   19.74    1.51 
  -4 -10   9   21.72    1.90 
   4 -10  -9   22.34    1.35 
  -4 -10   9   18.70    1.58 
  -3 -10   9   14.20    1.35 
  -3 -10   9   13.91    1.57 
   3 -10  -9   17.22    1.39 
   3 -10  -9   16.51    1.26 
   3 -10  -9   17.59    1.08 
  -3 -10   9   16.23    1.35 
  -2 -10   9   17.57    1.50 
  -2 -10   9   17.29    1.68 
   2 -10  -9   15.53    0.85 
   2 -10  -9   16.26    1.20 
   2 -10  -9   16.23    1.38 
  -2 -10   9   14.94    2.09 
   1 -10  -9   14.19    1.27 
   1 -10  -9   15.30    1.33 
   1 -10  -9   14.76    1.20 
  -1 -10   9    7.86    1.68 
  -1 -10   9   10.53    1.27 
  -1 -10   9   14.68    1.68 
  -1 -10   9   10.83    1.19 
   1 -10  -9   13.57    1.03 
   0 -10  -9    7.06    0.69 
   0 -10  -9    6.58    0.89 
   0 -10  -9    7.08    0.87 
   0 -10  -9    7.28    0.93 
   0 -10   9    7.25    1.04 
   0 -10   9    8.71    1.28 
   0 -10   9    7.72    1.05 
  -1 -10  -9    1.32    0.37 
   1 -10   9    1.60    0.90 
  -1 -10  -9    1.79    0.63 
   1 -10   9    1.97    0.69 
   1 -10   9    2.29    0.76 
  -1 -10  -9    1.26    0.59 
  -1 -10  -9    1.48    0.64 
   2 -10   9    0.66    0.79 
   2 -10   9    0.44    0.63 
  -2 -10  -9    1.08    0.61 
  -2 -10  -9    0.19    0.52 
  -2 -10  -9    0.73    0.53 
  -3 -10  -9   37.92    1.91 
  -3 -10  -9   33.78    1.89 
   3 -10   9   37.57    2.25 
  -3 -10  -9   34.13    2.13 
  -3  10  -9   38.09    2.29 
   4 -10   9   30.66    1.86 
  -4 -10  -9   30.38    1.80 
  -4 -10  -9   30.44    1.61 
  -4  10  -9   29.53    1.85 
   5 -10   9    0.70    0.47 
  -5 -10  -9    0.83    0.40 
  -5  10  -9    1.29    0.43 
   8 -11  -9   23.70    1.19 
  -8 -11   9   22.43    1.23 
  -8 -11   9   22.82    1.46 
  -7 -11   9   15.32    1.28 
   7 -11  -9   17.48    1.00 
  -7 -11   9   15.15    1.05 
  -6 -11   9    0.81    0.44 
   6 -11  -9    1.19    0.41 
  -6 -11   9    0.99    0.41 
   6 -11  -9    1.68    0.40 
  -6 -11   9    0.63    0.62 
   5 -11  -9    0.83    0.44 
   5 -11  -9    0.99    0.39 
  -5 -11   9    0.98    0.69 
  -5 -11   9    0.26    0.49 
   4 -11  -9    1.03    0.49 
  -4 -11   9    0.24    0.67 
   4 -11  -9    0.90    0.32 
   4 -11  -9    0.90    0.47 
  -4 -11   9   -0.28    0.55 
  -3 -11   9   16.00    1.55 
  -3 -11   9   15.17    1.34 
   3 -11  -9   14.81    1.08 
   3 -11  -9   13.66    1.16 
   2 -11  -9   47.66    2.43 
  -2 -11   9   48.14    2.51 
  -2 -11   9   48.77    2.80 
  -2 -11   9   46.29    2.42 
   2 -11  -9   49.11    2.26 
   1 -11  -9    0.60    0.49 
  -1 -11   9    1.28    0.65 
  -1 -11   9    0.13    0.58 
   1 -11  -9    0.87    0.40 
   1 -11  -9    0.57    0.46 
   0 -11  -9   11.31    1.00 
   0 -11  -9   10.98    1.06 
   0 -11  -9   11.33    0.79 
   0 -11   9   12.54    1.22 
   0 -11   9   11.81    1.12 
   1 -11   9    4.67    0.76 
   1 -11   9    5.46    0.77 
  -1 -11  -9    5.45    0.74 
  -1 -11  -9    6.80    0.75 
  -2 -11  -9    4.84    0.63 
   2 -11   9    5.72    0.73 
  -2 -11  -9    4.87    0.67 
  -3 -11  -9    1.25    0.44 
   3 -11   9    0.69    0.46 
  -3 -11  -9    0.28    0.33 
  -3  11  -9    1.32    0.59 
  -4 -11  -9   13.40    0.94 
  -4  11  -9   14.21    0.99 
  -6 -12   9   21.12    1.40 
  -5 -12   9   11.02    1.06 
   5 -12  -9   12.35    0.78 
   5 -12  -9   12.43    0.82 
  -5 -12   9   11.71    0.77 
   4 -12  -9    1.82    0.38 
   4 -12  -9    1.30    0.38 
  -4 -12   9    1.70    0.49 
  -4 -12   9    0.53    0.53 
  -3 -12   9    4.11    0.68 
   3 -12  -9    4.92    0.51 
   3 -12  -9    3.47    0.52 
  -3 -12   9    5.36    0.68 
   2 -12  -9   24.69    1.23 
  -2 -12   9   24.70    1.47 
   2 -12  -9   25.38    1.37 
  -2 -12   9   23.32    1.61 
   1 -12  -9   32.40    1.45 
  -1 -12   9   32.09    1.74 
  -1 -12   9   30.28    1.83 
   1 -12  -9   33.61    1.69 
  -1 -12   9   32.36    1.51 
   0 -12   9    2.79    0.49 
   0 -12   9    3.01    0.58 
   0 -12  -9    2.36    0.44 
   0 -12  -9    2.46    0.47 
   1 -12   9    3.55    0.53 
  -1 -12  -9    3.34    0.45 
  -1 -12  -9    3.78    0.49 
   1 -12   9    3.51    0.53 
   2 -12   9    3.34    0.48 
  -2 -12  -9    3.11    0.41 
  -2 -12  -9    2.56    0.40 
 -14   0  10    4.00    0.85 
 -13   0  10    2.52    0.68 
 -13   0  10    3.21    1.19 
 -12   0  10   29.84    2.08 
 -12   0  10   33.80    3.00 
  12   0 -10   30.74    1.79 
 -11   0  10   30.26    2.22 
 -11   0  10   25.00    2.96 
  11   0 -10   32.35    1.94 
 -10   0  10   13.29    2.41 
 -10   0  10    8.18    0.96 
  10   0 -10    9.25    1.13 
 -10   0  10    9.33    1.33 
  -9   0  10    4.91    1.08 
  -9   0  10    3.66    0.92 
  -9   0  10    3.62    1.66 
  -9   0  10    1.61    0.92 
  -8   0  10   16.48    1.69 
  -8   0  10   11.62    1.38 
  -8   0  10   15.51    2.57 
   7   0 -10   10.14    1.16 
   6   0 -10   20.80    1.40 
   5   0 -10   36.31    2.10 
   5   0 -10   37.59    1.87 
   4   0 -10  232.85    9.04 
   4   0 -10  235.64    8.04 
   3   0 -10   11.55    1.22 
   3   0 -10    9.29    0.89 
   2   0 -10   14.56    1.37 
   1   0 -10    4.09    0.84 
   0   0 -10    2.63    0.77 
   0   0 -10    4.65    0.88 
  -1   0 -10   76.66    3.79 
  -1   0 -10   83.70    3.77 
  -2   0 -10   -0.03    0.59 
  -2   0 -10    0.48    0.72 
  -3   0 -10   74.72    3.83 
  -3   0 -10   84.85    3.77 
  -3   0 -10   81.90    4.96 
  -3   0 -10   75.52    3.64 
  -4   0 -10   85.82    4.04 
  -4   0 -10   81.40    3.54 
  -4   0 -10   77.67    5.01 
  -4   0 -10   79.96    3.68 
  -5   0 -10   -0.15    0.44 
  -5   0 -10    1.41    0.80 
  -5   0 -10    0.08    1.17 
  -6   0 -10    4.75    0.61 
  -6   0 -10    5.85    1.42 
  -6   0 -10    4.50    0.72 
  -7   0 -10    7.07    0.81 
  -7   0 -10    9.80    0.57 
  -7   0 -10   12.49    1.76 
  -7   0 -10    9.31    1.09 
  -8   0 -10   23.41    2.07 
  -8   0 -10   23.55    1.58 
  -8   0 -10   23.02    1.31 
  -9   0 -10   12.95    1.33 
  -9   0 -10   16.32    0.87 
 -14  -1  10    0.20    0.64 
 -14   1  10    0.30    0.66 
 -13  -1  10    2.33    1.10 
 -13  -1  10    0.86    0.57 
 -13   1  10    2.36    1.12 
 -12  -1  10    8.41    1.14 
 -12  -1  10    6.24    1.60 
 -12   1  10    7.13    1.05 
  12   1 -10    8.02    0.90 
 -12   1  10    6.51    1.66 
 -11  -1  10   32.67    3.28 
 -11  -1  10   32.87    2.31 
  11  -1 -10   30.62    1.93 
 -11   1  10   29.37    2.18 
 -11   1  10   36.34    3.27 
 -10  -1  10   89.73    4.56 
  10  -1 -10   80.95    4.10 
 -10  -1  10   85.97    5.82 
 -10   1  10   87.37    4.24 
 -10   1  10   84.40    5.71 
 -10   1  10   83.88    4.50 
  -9  -1  10   10.15    1.30 
  -9  -1  10   10.72    1.52 
  -9  -1  10    8.01    1.08 
  -9  -1  10   10.99    2.28 
   9  -1 -10   10.44    1.17 
  -9   1  10    8.36    1.26 
  -9   1  10   11.87    2.32 
  -8  -1  10    1.02    0.82 
  -8  -1  10   -0.29    1.63 
   8  -1 -10    0.84    0.71 
  -8  -1  10    2.62    0.98 
  -8   1  10    0.45    0.84 
  -8   1  10    2.11    1.56 
   7  -1 -10   10.59    1.18 
   7   1 -10    7.69    1.01 
   6  -1 -10    1.55    0.60 
   6   1 -10    2.47    0.61 
   6   1 -10    1.23    0.61 
   5  -1 -10  110.89    4.25 
   5  -1 -10  109.99    4.66 
   5   1 -10  113.82    4.24 
   5   1 -10  110.51    4.76 
   4  -1 -10   10.00    1.08 
   4  -1 -10    9.34    0.96 
   4   1 -10    6.21    0.98 
   4   1 -10    7.24    0.83 
  -3  -1  10   12.58    1.40 
   3  -1 -10   15.95    1.40 
   3  -1 -10   12.56    1.01 
   3   1 -10   13.54    1.36 
  -2  -1  10   26.82    1.89 
   2  -1 -10   28.62    1.80 
   2   1 -10   31.11    1.91 
  -1  -1  10    3.64    0.81 
   1  -1 -10    1.30    0.66 
   1   1 -10    1.12    0.70 
   0  -1 -10    8.54    1.10 
   0  -1 -10    9.06    1.08 
   0   1 -10    7.16    1.05 
  -1  -1 -10    0.36    0.63 
  -1  -1 -10    0.54    0.60 
  -1  -1 -10    1.15    0.50 
  -1   1 -10    1.50    0.73 
  -1   1 -10    1.31    0.78 
  -2  -1 -10  132.94    5.83 
  -2  -1 -10  135.97    5.77 
  -2   1 -10  135.86    5.99 
  -2   1 -10  140.74    5.76 
  -3  -1 -10   38.48    1.82 
  -3  -1 -10   36.79    2.00 
  -3  -1 -10   37.75    2.96 
  -3  -1 -10   39.75    2.33 
  -3   1 -10   37.63    2.07 
  -3   1 -10   38.93    3.00 
  -3   1 -10   34.53    2.40 
  -4  -1 -10    2.27    0.58 
  -4  -1 -10    4.75    1.37 
  -4  -1 -10    3.17    0.66 
  -4  -1 -10    4.40    0.97 
  -4   1 -10    3.59    1.20 
  -4   1 -10    2.72    0.70 
  -4   1 -10    3.36    0.52 
  -4   1 -10    2.57    0.90 
  -5  -1 -10    0.50    1.11 
  -5  -1 -10    1.33    0.49 
  -5  -1 -10    0.80    0.71 
  -5  -1 -10    1.16    0.54 
  -5   1 -10    2.35    0.91 
  -5   1 -10    1.05    0.57 
  -5   1 -10    2.35    1.25 
  -6  -1 -10    0.30    0.32 
  -6  -1 -10    0.77    1.08 
  -6  -1 -10    0.06    0.49 
  -6  -1 -10   -0.98    0.62 
  -6   1 -10    0.11    1.09 
  -6   1 -10    0.29    0.49 
  -7  -1 -10   20.90    1.56 
  -7  -1 -10   17.90    2.00 
  -7  -1 -10   17.58    1.22 
  -7   1 -10   19.83    1.29 
  -7   1 -10   19.81    1.10 
  -7   1 -10   17.48    2.00 
  -8  -1 -10    6.67    0.85 
  -8  -1 -10    5.32    1.11 
  -8  -1 -10    6.34    0.65 
   8  -1  10    5.53    0.92 
  -8   1 -10    5.37    0.66 
  -8   1 -10    7.65    1.27 
  -8   1 -10    6.10    0.83 
  -9  -1 -10   11.02    1.18 
  -9  -1 -10    9.90    0.66 
  -9   1 -10    9.81    0.70 
  -9   1 -10    9.28    1.13 
 -13  -2  10    4.41    1.16 
 -13  -2  10    3.13    0.71 
 -13   2  10    4.05    1.17 
 -12  -2  10    0.90    1.20 
 -12  -2  10    2.47    0.81 
  12   2 -10    2.42    0.60 
 -12   2  10    1.30    1.25 
  11  -2 -10   52.91    2.61 
 -11  -2  10   44.86    3.01 
 -11  -2  10   51.37    3.98 
 -11   2  10   56.20    4.10 
 -11   2  10   49.95    2.42 
 -11   2  10   48.43    2.96 
 -10  -2  10    0.86    1.50 
  10  -2 -10    0.69    0.60 
 -10  -2  10    0.86    0.81 
 -10   2  10    0.81    0.87 
 -10   2  10    0.15    0.77 
 -10   2  10   -0.55    1.32 
  -9  -2  10    2.41    0.92 
  -9  -2  10    2.41    1.84 
  -9  -2  10    2.16    0.67 
   9  -2 -10    3.23    0.81 
  -9  -2  10    2.20    1.07 
  -9   2  10    2.25    1.56 
  -9   2  10    2.98    1.05 
   8  -2 -10   20.02    1.58 
  -8  -2  10   21.87    2.00 
  -8  -2  10   17.64    1.51 
  -8  -2  10   18.21    1.72 
  -8  -2  10   21.93    2.90 
  -8  -2  10   20.07    1.69 
  -8   2  10   25.05    2.97 
  -8   2  10   19.44    1.91 
   7  -2 -10    7.09    0.99 
   7  -2 -10    7.66    1.11 
   7   2 -10    9.78    1.16 
  -7   2  10    8.69    2.07 
   6  -2 -10   49.73    2.35 
   6   2 -10   46.96    2.61 
   6   2 -10   47.16    2.33 
   5  -2 -10    5.74    0.85 
   5  -2 -10    5.64    0.82 
   5   2 -10    7.80    1.07 
   5   2 -10    8.18    0.89 
   4  -2 -10   49.44    2.30 
  -4  -2  10   51.70    2.99 
   4  -2 -10   49.78    2.49 
   4   2 -10   50.05    2.70 
   4   2 -10   52.82    2.28 
   3  -2 -10    8.64    1.05 
   3  -2 -10    7.95    0.83 
  -3  -2  10    7.50    1.15 
   3   2 -10    7.82    1.12 
  -2  -2  10    0.70    0.70 
   2  -2 -10    1.45    0.63 
   2   2 -10    0.91    0.69 
   1  -2 -10    2.81    0.73 
  -1  -2  10    4.08    1.00 
   1   2 -10    3.79    0.87 
   0  -2 -10   16.85    1.56 
   0  -2 -10   17.24    1.20 
   0  -2  10   17.38    1.82 
   0   2 -10   16.95    1.60 
  -1  -2 -10   68.06    3.33 
  -1  -2 -10   65.90    3.13 
   1  -2  10   70.75    3.95 
  -1   2 -10   74.14    3.47 
  -2  -2 -10    2.12    0.58 
   2  -2  10    1.01    0.89 
  -2  -2 -10    3.37    0.78 
  -2   2 -10    2.52    0.98 
  -2   2 -10    2.39    0.88 
  -3  -2 -10    1.79    1.15 
   3  -2  10    2.70    1.11 
  -3  -2 -10    2.24    0.55 
  -3  -2 -10    1.36    0.49 
  -3  -2 -10    1.40    0.71 
  -3  -2 -10    2.02    0.68 
  -3   2 -10    3.20    1.18 
  -3   2 -10    3.01    0.69 
  -3   2 -10    2.47    0.78 
  -3   2 -10    1.68    0.85 
  -4  -2 -10    1.81    0.49 
  -4  -2 -10    1.33    0.52 
   4  -2  10    0.38    1.07 
  -4  -2 -10    2.45    1.16 
  -4  -2 -10    1.51    0.73 
  -4  -2 -10    0.43    0.65 
  -4   2 -10    1.05    0.52 
  -4   2 -10    2.50    1.22 
  -4   2 -10   -0.92    0.57 
  -4   2 -10    1.51    0.88 
  -5  -2 -10    9.80    0.80 
  -5  -2 -10   10.76    1.19 
  -5  -2 -10    8.48    1.08 
  -5  -2 -10   10.50    0.93 
  -5  -2 -10   11.83    1.73 
  -5   2 -10    8.33    1.54 
  -5   2 -10    9.18    1.41 
  -5   2 -10    6.82    0.93 
  -6  -2 -10    1.97    1.12 
  -6  -2 -10    3.04    0.81 
  -6  -2 -10    2.56    0.57 
  -6   2 -10    3.98    1.33 
  -6   2 -10    3.40    0.69 
  -7  -2 -10    4.78    0.80 
  -7  -2 -10    6.97    0.70 
  -7  -2 -10    6.04    1.30 
  -7   2 -10    5.98    0.76 
  -7   2 -10    6.64    1.38 
  -7   2 -10    4.76    0.64 
   8  -2  10    6.45    0.93 
  -8  -2 -10    5.78    0.73 
  -8  -2 -10    7.14    0.62 
  -8  -2 -10    4.86    1.03 
  -8   2 -10    4.47    0.60 
  -8   2 -10    5.69    1.11 
  -9  -2 -10   14.12    1.18 
   9  -2  10   12.06    1.09 
  -9  -2 -10   13.53    0.73 
  -9   2 -10   13.86    0.84 
  -9   2 -10   13.49    1.31 
 -13  -3  10    6.11    0.79 
 -13  -3  10    5.67    1.23 
 -13   3  10    4.47    1.03 
 -12  -3  10   20.35    1.67 
 -12  -3  10   22.45    2.25 
 -12   3  10   20.66    2.18 
 -11  -3  10    3.54    0.93 
 -11  -3  10    4.73    1.53 
 -11   3  10    3.45    0.73 
 -11   3  10    4.46    1.60 
  10  -3 -10    6.52    0.91 
 -10  -3  10    5.63    1.25 
 -10  -3  10    8.48    1.21 
 -10  -3  10    7.25    1.96 
 -10   3  10    4.41    1.03 
 -10   3  10    4.86    1.60 
  -9  -3  10    8.63    2.04 
   9  -3 -10    7.71    0.97 
  -9  -3  10    7.72    1.32 
  -9  -3  10    7.49    1.19 
  -9   3  10    5.38    1.60 
  -9   3  10    9.72    1.43 
  -8  -3  10    3.69    0.76 
   8  -3 -10    5.98    0.95 
  -8  -3  10    5.11    1.24 
  -8  -3  10    3.49    0.84 
  -8  -3  10    5.15    1.93 
  -8  -3  10    5.29    0.90 
  -8  -3  10    5.44    1.03 
  -8   3  10    6.31    1.76 
  -8   3  10    3.54    1.18 
  -7  -3  10   -0.11    0.69 
   7  -3 -10    0.22    0.66 
  -7  -3  10   -0.63    1.62 
  -7  -3  10   -0.40    0.80 
  -7  -3  10    0.20    0.65 
  -7  -3  10    0.45    0.57 
  -7   3  10   -0.17    1.48 
   7   3 -10    0.55    0.70 
   6  -3 -10    8.57    1.04 
   6   3 -10    7.81    0.97 
   6   3 -10    9.35    1.25 
   5  -3 -10   21.52    1.42 
   5   3 -10   22.60    1.80 
   5   3 -10   19.74    1.41 
  -4  -3  10    7.07    1.26 
   4  -3 -10    9.82    1.06 
   4  -3 -10   11.27    1.08 
   4   3 -10    9.09    1.22 
   3  -3 -10   -0.51    0.43 
  -3  -3  10   -0.12    0.74 
   3  -3 -10    0.37    0.51 
   3   3 -10    0.29    0.69 
  -2  -3  10   40.52    2.72 
   2  -3 -10   42.40    2.27 
   2   3 -10   40.93    2.50 
   1  -3 -10    7.72    1.08 
  -1  -3  10    9.25    1.48 
   1  -3 -10    9.58    0.90 
   1   3 -10    9.33    1.24 
   0  -3  10   17.86    1.99 
   0  -3 -10   18.63    1.25 
   0   3 -10   17.06    1.61 
   1  -3  10    6.33    1.32 
  -1  -3 -10    8.05    0.89 
  -1   3 -10    6.16    1.08 
  -2  -3 -10    5.47    0.85 
   2  -3  10    4.63    1.35 
  -2   3 -10    4.39    0.95 
   3  -3  10   16.22    2.03 
  -3  -3 -10   19.16    1.21 
  -3  -3 -10   21.11    1.52 
  -3  -3 -10   18.19    1.98 
  -3  -3 -10   18.55    1.20 
  -3   3 -10   18.97    1.66 
  -3   3 -10   25.53    2.53 
  -3   3 -10   17.10    1.54 
  -4  -3 -10    0.29    0.99 
  -4  -3 -10    1.25    0.49 
   4  -3  10    1.63    1.23 
  -4  -3 -10    1.05    0.73 
  -4  -3 -10    1.26    0.42 
  -4   3 -10    1.39    0.76 
  -4   3 -10   -0.16    0.96 
  -4   3 -10    1.51    0.61 
  -4   3 -10    0.68    0.64 
  -5  -3 -10   14.71    1.80 
  -5  -3 -10   14.74    1.36 
  -5  -3 -10   14.25    0.82 
  -5  -3 -10   12.94    1.03 
   5  -3  10   12.93    1.95 
  -5   3 -10   18.21    2.14 
  -5   3 -10   13.89    1.00 
  -5   3 -10   11.99    1.23 
  -6  -3 -10   10.62    0.86 
  -6  -3 -10    7.31    0.96 
   6  -3  10    8.48    1.71 
  -6  -3 -10    7.32    1.36 
  -6   3 -10    8.01    0.92 
  -6   3 -10    8.29    1.49 
  -6   3 -10    9.74    0.99 
  -7  -3 -10    1.45    0.89 
  -7  -3 -10    2.45    0.45 
  -7  -3 -10    2.32    0.68 
  -7   3 -10    0.94    0.94 
  -7   3 -10    2.25    0.55 
  -7   3 -10    1.32    0.56 
   8  -3  10   32.69    2.18 
  -8  -3 -10   34.34    2.31 
  -8  -3 -10   36.51    1.58 
  -8  -3 -10   36.27    1.88 
  -8   3 -10   35.19    1.71 
  -8   3 -10   36.95    2.48 
  -8   3 -10   35.20    1.55 
   9  -3  10    0.39    0.46 
  -9  -3 -10    1.21    0.22 
  -9   3 -10    1.37    0.32 
  -9   3 -10    0.93    0.56 
 -13  -4  10    3.36    0.63 
  13   4 -10    2.94    0.46 
 -13   4  10    3.07    0.82 
 -12  -4  10    5.12    0.94 
 -12   4  10    6.33    1.24 
 -11  -4  10    1.30    0.78 
 -11   4  10    1.31    1.14 
 -11   4  10   -0.12    0.61 
 -10  -4  10    1.96    1.04 
 -10  -4  10    3.10    0.93 
  10  -4 -10    3.33    0.72 
 -10   4  10    1.10    1.33 
 -10   4  10    3.19    0.99 
  -9  -4  10   -0.26    0.96 
   9  -4 -10   -0.29    0.59 
  -9  -4  10    0.03    0.73 
  -9  -4  10   -0.10    0.62 
  -9   4  10    0.58    1.26 
  -9   4  10   -0.41    0.93 
  -8  -4  10    8.83    0.92 
  -8  -4  10    9.87    1.22 
  -8  -4  10    9.13    1.07 
  -8  -4  10    8.11    0.98 
  -8  -4  10    7.91    1.33 
   8  -4 -10    7.48    1.07 
  -8   4  10    8.61    1.75 
  -8   4  10    7.41    1.41 
  -7  -4  10    0.39    0.59 
  -7  -4  10   -0.14    0.67 
   7  -4 -10   -0.83    0.64 
  -7  -4  10    0.37    0.64 
  -7  -4  10   -0.70    0.66 
  -7  -4  10    1.05    1.00 
   7   4 -10   -0.73    0.81 
  -7   4  10    0.70    1.38 
   6  -4 -10    1.34    0.67 
  -6  -4  10    1.42    0.68 
  -6  -4  10    1.58    0.92 
   6  -4 -10    0.32    0.68 
   6   4 -10    0.05    0.74 
   6   4 -10    1.34    0.74 
   5  -4 -10   13.16    1.24 
   5   4 -10   11.90    1.46 
   4  -4 -10    1.11    0.62 
  -4  -4  10    0.68    0.97 
   4   4 -10    0.50    0.73 
   3  -4 -10    1.40    0.60 
  -3  -4  10    0.89    0.88 
   3   4 -10    1.34    0.83 
   2  -4 -10    1.41    0.55 
   2  -4 -10    1.45    0.57 
  -2  -4  10    1.48    0.92 
   2   4 -10    0.46    0.69 
  -1  -4  10    6.49    1.37 
   1  -4 -10    9.66    0.93 
   1   4 -10    7.89    1.23 
   0  -4 -10   13.50    1.10 
   0  -4  10   12.87    1.78 
   0   4 -10   14.50    1.52 
  -1  -4 -10   29.24    1.67 
   1  -4  10   30.03    2.57 
  -1   4 -10   26.41    1.95 
  -2  -4 -10   15.37    1.24 
  -2  -4 -10   15.64    1.10 
   2  -4  10   16.94    2.08 
   2  -4  10   16.38    1.81 
  -2  -4 -10   16.79    1.12 
  -2   4 -10   15.31    1.52 
  -2   4 -10   23.30    2.39 
  -3  -4 -10    1.99    0.51 
  -3  -4 -10    1.16    0.43 
   3  -4  10    1.26    1.20 
   3  -4  10    3.23    1.16 
  -3  -4 -10    1.36    0.64 
  -3   4 -10    1.42    0.78 
  -3   4 -10    1.84    1.11 
   4  -4  10    1.28    1.02 
   4  -4  10    2.08    1.25 
  -4  -4 -10    0.95    0.68 
  -4  -4 -10    1.15    0.37 
  -4  -4 -10    1.81    0.49 
  -4   4 -10    2.26    1.18 
  -4   4 -10    2.00    0.85 
  -4   4 -10    1.70    0.71 
  -5  -4 -10    0.48    0.66 
  -5  -4 -10    0.69    0.40 
   5  -4  10    0.46    1.16 
  -5   4 -10   -0.20    0.99 
  -5   4 -10    0.22    0.47 
  -5   4 -10    0.07    0.70 
  -6  -4 -10    6.43    0.87 
   6  -4  10    5.72    1.50 
  -6  -4 -10    7.09    0.67 
  -6   4 -10    6.31    0.91 
  -6   4 -10    7.29    1.34 
  -7  -4 -10   -0.31    0.49 
  -7  -4 -10    0.16    0.31 
   7  -4  10   -0.11    0.72 
  -7   4 -10    0.61    0.78 
  -7   4 -10   -0.17    0.46 
  -7   4 -10   -0.49    0.43 
   8  -4  10    4.90    0.84 
  -8  -4 -10    4.35    0.41 
  -8  -4 -10    3.20    0.56 
  -8   4 -10    4.39    0.88 
  -8   4 -10    4.76    0.55 
  -8   4 -10    3.94    0.42 
   9  -4  10    3.65    0.56 
 -13  -5  10   11.38    0.92 
 -12  -5  10   12.61    1.24 
 -12   5  10   14.02    1.52 
 -11  -5  10    1.16    0.76 
 -11   5  10    0.77    0.64 
 -11   5  10    1.75    1.06 
  10  -5 -10    0.46    0.52 
 -10  -5  10    0.90    0.82 
 -10  -5  10    1.14    0.94 
 -10   5  10    1.56    1.21 
 -10   5  10    0.93    0.90 
   9  -5 -10   -0.22    0.58 
  -9  -5  10   -0.54    0.73 
  -9  -5  10    0.51    1.02 
  -9  -5  10    0.56    0.66 
  -9   5  10   -0.62    1.20 
  -9   5  10    0.82    1.00 
   8  -5 -10   -0.45    0.60 
  -8  -5  10    1.14    0.70 
  -8  -5  10    0.67    0.72 
  -8  -5  10    0.08    0.91 
  -8  -5  10   -0.08    0.57 
  -8   5  10   -1.14    1.00 
  -7  -5  10    7.61    1.46 
   7  -5 -10    8.87    1.09 
  -7  -5  10    8.05    0.98 
  -7  -5  10   10.82    1.17 
  -7  -5  10    7.16    1.12 
  -7  -5  10    8.43    1.03 
   7   5 -10    7.67    1.30 
  -6  -5  10   13.08    1.38 
  -6  -5  10   13.36    1.71 
  -6  -5  10   15.07    1.32 
   6  -5 -10   12.29    1.28 
  -6  -5  10   14.82    1.34 
   6   5 -10   14.35    1.78 
  -5  -5  10   71.39    3.35 
   5  -5 -10   68.46    3.42 
  -5  -5  10   64.53    3.47 
  -5  -5  10   65.73    3.82 
   5  -5 -10   67.35    3.16 
   5   5 -10   66.58    3.63 
   4  -5 -10    1.22    0.60 
  -4  -5  10    1.10    1.11 
   4   5 -10    0.21    0.95 
  -3  -5  10   33.05    2.75 
   3  -5 -10   31.30    1.81 
   3   5 -10   32.92    2.31 
   2  -5 -10    5.16    0.82 
   2  -5 -10    6.17    0.78 
  -2  -5  10    7.04    1.43 
   2   5 -10    5.31    1.15 
   1  -5 -10    9.77    0.99 
  -1  -5  10   10.54    1.69 
   1   5 -10    9.42    1.34 
   0  -5 -10   30.54    1.72 
   0  -5  10   27.17    2.31 
   0  -5 -10   25.62    1.54 
   0  -5  10   29.52    2.84 
   0   5 -10   28.74    2.12 
  -1  -5 -10    1.65    0.48 
   1  -5  10    1.15    1.01 
  -1  -5 -10    0.69    0.47 
  -1  -5 -10    0.92    0.31 
  -1  -5 -10    0.59    0.57 
   1  -5  10   -0.52    1.02 
  -1   5 -10   -0.01    0.70 
  -2  -5 -10   10.21    1.07 
  -2  -5 -10    7.29    0.75 
  -2  -5 -10    9.61    0.81 
   2  -5  10    7.61    1.44 
   2  -5  10    8.41    1.67 
  -2   5 -10   11.47    1.44 
   3  -5  10    3.86    1.09 
   3  -5  10    3.47    1.42 
  -3  -5 -10    1.81    0.50 
  -3  -5 -10    2.09    0.45 
  -3  -5 -10    2.34    0.73 
  -3   5 -10    1.01    0.80 
  -4  -5 -10   11.44    0.95 
  -4  -5 -10   13.29    0.76 
  -4  -5 -10   11.42    1.16 
   4  -5  10   12.84    1.63 
   4  -5  10   14.45    2.22 
  -4   5 -10   15.51    1.40 
  -4   5 -10   19.00    2.10 
   5  -5  10   -0.33    1.09 
  -5  -5 -10    1.30    0.65 
   5  -5  10    1.93    1.00 
  -5  -5 -10    1.09    0.42 
  -5   5 -10    1.51    1.03 
  -5   5 -10    0.69    0.56 
  -5   5 -10    0.44    0.80 
  -6  -5 -10    0.01    0.33 
  -6  -5 -10    0.90    0.62 
   6  -5  10    0.39    0.81 
  -6   5 -10    0.19    0.84 
  -6   5 -10    0.11    0.67 
   7  -5  10   31.40    2.13 
  -7  -5 -10   31.88    1.43 
  -7  -5 -10   33.40    1.77 
  -7   5 -10   32.60    1.76 
  -7   5 -10   31.46    2.23 
   8  -5  10    8.18    0.94 
  -8  -5 -10    7.64    0.46 
  -8   5 -10    7.28    0.60 
  -8   5 -10    6.85    0.82 
 -12  -6  10    9.92    0.97 
 -11  -6  10    6.59    0.96 
 -11   6  10    6.64    0.85 
 -10  -6  10    1.84    0.78 
 -10  -6  10    2.45    0.73 
 -10   6  10    2.26    0.88 
  -9  -6  10    2.00    0.85 
  -9  -6  10    2.25    1.16 
  -9  -6  10    1.94    0.71 
   9  -6 -10    2.18    0.66 
  -9   6  10    0.63    0.94 
   8  -6 -10    0.12    0.61 
  -8  -6  10    0.42    0.81 
  -8  -6  10    1.18    0.69 
  -8  -6  10    1.23    1.05 
  -8  -6  10   -0.18    0.54 
  -7  -6  10   12.11    1.20 
  -7  -6  10   12.65    1.43 
  -7  -6  10   11.34    1.17 
  -7  -6  10    9.29    1.58 
  -7  -6  10   11.46    1.02 
   7  -6 -10   10.31    1.14 
   7   6 -10   10.85    1.72 
  -6  -6  10   51.92    3.33 
  -6  -6  10   49.31    2.68 
  -6  -6  10   49.99    2.65 
  -6  -6  10   51.18    2.99 
   6  -6 -10   49.79    2.74 
   6   6 -10   48.28    3.05 
  -5  -6  10    0.65    0.65 
   5  -6 -10   -0.43    0.61 
  -5  -6  10    0.47    0.62 
  -5  -6  10    1.18    0.75 
  -5  -6  10   -0.03    1.02 
  -5  -6  10    0.98    0.66 
   5   6 -10   -1.24    0.80 
   4  -6 -10    9.66    1.18 
  -4  -6  10    8.40    1.72 
  -4  -6  10    8.84    1.50 
  -4  -6  10    8.65    1.14 
   4  -6 -10    5.60    0.89 
   4   6 -10    7.79    1.37 
  -3  -6  10    7.08    1.38 
   3  -6 -10    7.40    0.84 
   3  -6 -10    6.49    0.91 
  -3  -6  10    7.76    1.71 
   3  -6 -10    6.68    0.98 
  -3  -6  10    6.02    1.04 
   3   6 -10   12.24    1.67 
   2  -6 -10   29.69    1.69 
   2  -6 -10   27.26    1.72 
   2  -6 -10   27.68    1.67 
  -2  -6  10   33.73    2.93 
   2  -6 -10   29.27    1.90 
   2  -6 -10   26.41    1.71 
  -2  -6  10   26.70    2.45 
   2   6 -10   27.69    2.20 
   1  -6 -10    9.86    1.02 
   1  -6 -10    9.11    0.81 
  -1  -6  10    9.77    1.68 
   1  -6 -10    8.69    1.05 
   1  -6 -10    7.71    0.80 
  -1  -6  10   11.45    1.66 
   1  -6 -10   10.09    0.99 
   1   6 -10    9.36    1.38 
   0  -6 -10   10.54    1.11 
   0  -6 -10   13.78    1.19 
   0  -6 -10   11.42    0.90 
   0  -6  10   11.42    1.77 
   0  -6  10   11.82    2.02 
   0  -6 -10   12.00    0.95 
   0  -6 -10   12.43    1.05 
   0   6 -10   14.39    1.59 
   1  -6  10   88.91    4.94 
  -1  -6 -10   88.11    3.67 
   1  -6  10   91.89    5.31 
  -1  -6 -10   87.84    3.86 
  -1  -6 -10   88.10    4.01 
  -2  -6 -10    1.46    0.67 
   2  -6  10    3.42    1.52 
  -2  -6 -10    2.35    0.50 
   2  -6  10    1.11    1.08 
  -2  -6 -10    1.90    0.49 
  -2   6 -10    1.87    0.94 
   3  -6  10   22.33    2.67 
   3  -6  10   12.28    1.67 
  -3  -6 -10   13.36    0.99 
  -3  -6 -10   14.91    0.89 
  -3  -6 -10   11.84    1.20 
  -3   6 -10   12.35    1.40 
   4  -6  10    0.92    0.97 
  -4  -6 -10    1.37    0.69 
   4  -6  10    0.99    1.29 
  -4  -6 -10    1.10    0.42 
  -4   6 -10    0.56    0.71 
  -5  -6 -10    0.69    0.36 
  -5  -6 -10    0.56    0.65 
  -5  -6 -10    1.56    0.68 
   5  -6  10   -0.08    0.91 
   5  -6  10    0.37    1.13 
  -5   6 -10    1.13    0.87 
  -5   6 -10    0.32    0.54 
  -6  -6 -10   19.38    1.37 
  -6  -6 -10   19.73    1.47 
   6  -6  10   20.20    1.84 
  -6  -6 -10   20.25    1.04 
  -6   6 -10   21.46    1.56 
  -7  -6 -10    1.42    0.26 
  -7  -6 -10    0.97    0.44 
   7  -6  10    1.34    0.67 
  -7   6 -10    1.18    0.49 
   8  -6  10   12.88    1.04 
  -8   6 -10   12.38    0.70 
 -12  -7  10    6.56    0.69 
 -11  -7  10    6.39    0.88 
 -11   7  10    4.58    0.69 
 -10  -7  10   40.21    2.05 
 -10  -7  10   29.41    2.18 
 -10   7  10   34.45    2.26 
  -9  -7  10   13.86    1.31 
   9  -7 -10   13.18    1.13 
  -9  -7  10   16.02    1.57 
  -9  -7  10   15.29    1.71 
  -9   7  10   14.75    1.68 
  -8  -7  10    2.84    0.79 
  -8  -7  10    3.21    0.69 
  -8  -7  10    2.85    1.07 
  -8  -7  10    3.59    0.98 
   8  -7 -10    4.55    0.76 
  -7  -7  10    6.66    0.91 
  -7  -7  10    9.12    1.07 
  -7  -7  10   10.61    1.60 
   7  -7 -10   10.58    1.14 
  -7  -7  10   10.16    1.36 
  -6  -7  10   14.16    1.52 
   6  -7 -10   11.77    1.23 
  -6  -7  10   14.01    1.81 
  -6  -7  10   13.51    1.29 
  -6  -7  10   10.65    1.22 
  -5  -7  10   45.65    2.55 
  -5  -7  10   44.51    2.85 
  -5  -7  10   47.12    2.56 
  -5  -7  10   46.15    2.52 
   5  -7 -10   45.81    2.60 
   5  -7 -10   47.29    2.62 
  -5  -7  10   46.26    3.17 
   4  -7 -10    0.49    0.67 
  -4  -7  10    1.35    1.05 
  -4  -7  10   -0.68    1.01 
   4  -7 -10    0.12    0.61 
  -4  -7  10    0.84    0.74 
  -4  -7  10    0.29    0.75 
   4   7 -10   -0.24    1.00 
   3  -7 -10    1.87    0.64 
  -3  -7  10    1.58    1.13 
  -3  -7  10    2.03    1.47 
   3  -7 -10    1.38    0.58 
  -3  -7  10    3.19    0.87 
   3  -7 -10    1.60    0.77 
   3   7 -10    0.14    0.99 
  -2  -7  10    1.40    1.36 
   2  -7 -10    1.24    0.73 
  -2  -7  10    0.57    0.83 
  -2  -7  10    1.88    1.20 
   2  -7 -10    0.84    0.54 
   2  -7 -10    1.58    0.62 
   2  -7 -10    1.73    0.66 
   2   7 -10    0.94    0.92 
   1  -7 -10    1.85    0.50 
   1  -7 -10    0.71    0.46 
   1  -7 -10    1.18    0.57 
  -1  -7  10    1.94    1.20 
   1  -7 -10    0.79    0.69 
  -1  -7  10    1.02    1.31 
   1  -7 -10    0.72    0.60 
   1   7 -10    0.42    0.99 
   0  -7 -10    4.00    0.88 
   0  -7 -10    5.46    0.63 
   0  -7 -10    3.19    0.64 
   0  -7  10    4.56    1.33 
   0  -7  10    4.74    1.62 
   0  -7 -10    3.03    0.72 
   0   7 -10    4.42    1.08 
  -1  -7 -10    3.57    0.57 
  -1  -7 -10    3.05    0.57 
   1  -7  10    5.52    1.63 
  -1  -7 -10    5.00    0.86 
   1  -7  10    3.81    1.32 
  -1  -7 -10    3.85    0.79 
  -2  -7 -10   49.75    2.61 
  -2  -7 -10   54.07    2.27 
  -2  -7 -10   46.59    2.26 
   2  -7  10   58.30    3.98 
   2  -7  10   49.25    3.36 
  -2   7 -10   45.60    3.11 
  -3  -7 -10   29.61    1.35 
  -3  -7 -10   30.31    1.53 
  -3  -7 -10   28.46    1.87 
   3  -7  10   31.93    3.07 
   3  -7  10   32.31    2.54 
  -3   7 -10   30.16    2.20 
  -4  -7 -10    0.73    0.62 
   4  -7  10    1.44    1.20 
  -4  -7 -10    0.84    0.68 
   4  -7  10    1.63    1.03 
  -4  -7 -10    1.51    0.40 
  -4   7 -10    0.65    0.70 
  -5  -7 -10    7.14    0.62 
  -5  -7 -10    8.91    0.96 
   5  -7  10    7.43    1.24 
  -5  -7 -10    8.53    1.01 
  -5   7 -10    9.50    0.92 
   6  -7  10    0.95    0.70 
  -6  -7 -10    0.77    0.49 
  -6  -7 -10    0.25    0.46 
  -6  -7 -10    0.60    0.25 
  -6   7 -10    0.43    0.58 
   7  -7  10   41.57    2.27 
  -7  -7 -10   37.18    1.58 
  -7   7 -10   42.65    1.93 
 -11  -8  10   36.26    2.04 
 -11   8  10   37.75    1.76 
 -10  -8  10    0.85    0.58 
 -10   8  10    0.52    0.64 
  -9  -8  10   14.31    1.25 
  -9  -8  10   11.37    1.37 
  -9  -8  10   15.32    1.39 
  -9   8  10   11.49    1.38 
  -8  -8  10    5.07    0.69 
  -8  -8  10    4.46    0.98 
  -8  -8  10    6.85    0.92 
  -8  -8  10    5.24    1.15 
   8  -8 -10    5.81    0.72 
  -7  -8  10    0.40    0.63 
  -7  -8  10    1.54    0.61 
   7  -8 -10    1.38    0.62 
  -7  -8  10    2.90    1.04 
  -7  -8  10    1.23    0.86 
  -6  -8  10   13.97    1.74 
  -6  -8  10   13.09    1.46 
  -6  -8  10    7.09    0.98 
   6  -8 -10   13.90    1.27 
  -6  -8  10    9.55    1.05 
   6  -8 -10   12.96    1.21 
   5  -8 -10    4.38    0.82 
  -5  -8  10    5.56    1.33 
  -5  -8  10    6.03    0.97 
   5  -8 -10    5.47    0.87 
  -5  -8  10    4.23    0.97 
  -5  -8  10    6.97    0.92 
  -4  -8  10  106.91    5.76 
  -4  -8  10  110.56    5.61 
  -4  -8  10  112.20    5.27 
  -4  -8  10  111.51    5.06 
   4  -8 -10  113.28    5.14 
   4  -8 -10  111.36    5.15 
   3  -8 -10   21.48    1.51 
  -3  -8  10   18.40    2.47 
  -3  -8  10   25.02    2.28 
   3  -8 -10   22.00    1.50 
  -3  -8  10   23.71    1.84 
  -3  -8  10   20.91    1.85 
   3  -8 -10   21.06    1.48 
   3  -8 -10   21.17    1.68 
   3   8 -10   22.12    2.30 
  -2  -8  10   -0.10    0.74 
   2  -8 -10    0.32    0.66 
   2  -8 -10    0.39    0.50 
   2  -8 -10    0.37    0.57 
   2  -8 -10    0.93    0.60 
  -2  -8  10   -0.97    1.30 
   2  -8 -10    0.44    0.56 
  -2  -8  10    1.33    1.12 
   2   8 -10   -1.21    0.97 
   1  -8 -10    2.06    0.39 
   1  -8 -10    2.20    0.67 
  -1  -8  10    2.80    1.49 
   1  -8 -10    2.60    0.63 
   1  -8 -10    1.48    0.75 
  -1  -8  10    1.93    0.87 
  -1  -8  10    2.70    1.23 
   0  -8 -10    0.53    0.42 
   0  -8 -10    0.02    0.56 
   0  -8  10    0.66    1.08 
   0  -8 -10    1.21    0.49 
   0  -8  10    1.24    1.35 
   0  -8 -10   -0.45    0.60 
   1  -8  10   10.87    1.56 
  -1  -8 -10   10.98    1.11 
  -1  -8 -10    8.18    0.74 
  -1  -8 -10    9.99    1.18 
  -1  -8 -10    8.09    0.76 
   1  -8  10    8.87    1.93 
  -1  -8 -10    8.91    0.95 
  -2  -8 -10    0.52    0.62 
  -2  -8 -10    0.21    0.69 
  -2  -8 -10   -0.08    0.59 
  -2  -8 -10    0.75    0.34 
   2  -8  10    0.50    0.95 
  -2  -8 -10    0.74    0.39 
   2  -8  10   -0.18    1.34 
  -3  -8 -10   49.76    2.50 
  -3  -8 -10   49.35    2.87 
   3  -8  10   43.68    3.47 
   3  -8  10   48.26    3.10 
  -3  -8 -10   47.92    2.12 
  -3   8 -10   46.72    2.82 
  -4  -8 -10   16.11    1.28 
  -4  -8 -10   15.35    0.94 
  -4  -8 -10   17.39    1.44 
   4  -8  10   19.59    1.75 
  -4   8 -10   16.55    1.44 
  -5  -8 -10    4.20    0.70 
   5  -8  10    6.24    1.00 
  -5  -8 -10    3.54    0.61 
  -5  -8 -10    4.61    0.43 
  -5   8 -10    3.67    0.60 
  -6  -8 -10    0.59    0.40 
   6  -8  10    1.24    0.61 
  -6   8 -10    0.11    0.49 
 -10  -9  10   72.76    3.52 
 -10   9  10   69.95    3.34 
   9  -9 -10    1.12    0.48 
  -9  -9  10    1.02    0.49 
  -9  -9  10    1.39    0.62 
  -9   9  10    0.57    0.64 
  -8  -9  10    1.80    0.58 
   8  -9 -10    2.17    0.48 
  -8  -9  10    1.78    0.43 
  -8  -9  10    0.96    0.83 
  -8  -9  10    1.12    0.69 
   8  -9 -10    1.58    0.50 
   7  -9 -10    1.05    0.53 
  -7  -9  10    0.64    0.56 
  -7  -9  10    0.92    0.54 
  -7  -9  10    0.22    0.84 
   7  -9 -10    1.32    0.54 
  -7  -9  10    0.62    0.75 
  -6  -9  10   -0.37    0.52 
  -6  -9  10   -0.27    0.58 
   6  -9 -10    0.29    0.54 
  -6  -9  10   -0.06    0.90 
   6  -9 -10    0.49    0.56 
  -6  -9  10    1.04    0.81 
  -5  -9  10   21.08    2.02 
   5  -9 -10   20.40    1.50 
   5  -9 -10   19.75    1.43 
  -5  -9  10   19.24    1.56 
  -5  -9  10   17.92    1.79 
  -4  -9  10    3.74    0.95 
  -4  -9  10    6.43    1.02 
   4  -9 -10    3.96    0.69 
  -4  -9  10    4.00    1.15 
  -4  -9  10    4.29    0.80 
   4  -9 -10    6.20    0.92 
   3  -9 -10   38.89    2.25 
  -3  -9  10   36.42    3.25 
  -3  -9  10   37.39    2.74 
  -3  -9  10   37.27    2.51 
   3  -9 -10   38.15    1.98 
  -3  -9  10   37.62    2.31 
   3  -9 -10   35.60    2.03 
  -2  -9  10    2.62    1.40 
   2  -9 -10    5.59    0.77 
   2  -9 -10    5.16    0.54 
   2  -9 -10    6.56    0.99 
   2  -9 -10    5.20    0.74 
  -2  -9  10    1.88    1.05 
  -2  -9  10    7.59    1.12 
  -2  -9  10    5.73    1.03 
  -1  -9  10    3.49    0.96 
   1  -9 -10    3.70    0.72 
   1  -9 -10    2.64    0.72 
  -1  -9  10    3.03    1.12 
   1  -9 -10    4.37    0.79 
  -1  -9  10    0.27    1.22 
   1  -9 -10    2.77    0.62 
   0  -9 -10    2.74    0.76 
   0  -9  10    4.86    1.63 
   0  -9  10    5.39    1.00 
   0  -9 -10    4.58    0.79 
   0  -9  10    4.97    1.22 
   0  -9 -10    5.55    0.64 
   0  -9 -10    5.01    0.79 
   1  -9  10    5.15    1.52 
  -1  -9 -10    4.41    0.82 
  -1  -9 -10    5.30    0.56 
  -1  -9 -10    5.37    0.80 
  -1  -9 -10    6.47    0.87 
   1  -9  10    4.65    1.14 
  -2  -9 -10   48.75    2.42 
  -2  -9 -10   45.32    1.93 
  -2  -9 -10   47.94    2.72 
  -2  -9 -10   47.23    2.39 
   2  -9  10   49.11    2.97 
  -3  -9 -10   35.90    1.96 
   3  -9  10   38.72    2.39 
  -3  -9 -10   34.78    2.22 
  -3   9 -10   36.24    2.27 
  -4  -9 -10    4.33    0.69 
   4  -9  10    3.22    0.80 
  -4  -9 -10    3.26    0.59 
  -4   9 -10    3.36    0.69 
   5  -9  10    2.03    0.61 
  -5  -9 -10    1.85    0.45 
  -5   9 -10    2.25    0.45 
   9 -10 -10    4.17    0.43 
  -9 -10  10    4.73    0.65 
  -9  10  10    3.83    0.66 
  -8 -10  10   32.04    1.64 
  -8 -10  10   28.03    1.83 
   8 -10 -10   33.85    1.65 
   7 -10 -10    0.46    0.39 
   7 -10 -10    0.60    0.38 
  -7 -10  10    0.49    0.46 
  -7 -10  10   -0.25    0.38 
  -7 -10  10    0.74    0.62 
  -6 -10  10    7.95    0.82 
  -6 -10  10   11.39    0.97 
  -6 -10  10   10.16    1.19 
   6 -10 -10    9.65    0.87 
   6 -10 -10    9.31    0.87 
  -5 -10  10    6.07    0.99 
   5 -10 -10    5.47    0.74 
  -5 -10  10    5.72    0.81 
   5 -10 -10    5.75    0.65 
  -4 -10  10   18.26    1.66 
   4 -10 -10   18.20    1.36 
   4 -10 -10   19.34    1.27 
  -4 -10  10   17.46    1.69 
  -4 -10  10   17.46    1.44 
   4 -10 -10   16.23    1.11 
  -3 -10  10    0.44    0.73 
  -3 -10  10    0.67    0.84 
   3 -10 -10    0.56    0.32 
   3 -10 -10    0.45    0.50 
  -3 -10  10    0.62    0.62 
  -3 -10  10    0.28    0.65 
   3 -10 -10    0.76    0.56 
  -2 -10  10    5.84    1.10 
  -2 -10  10    5.04    0.93 
   2 -10 -10    6.29    0.87 
  -2 -10  10    4.20    0.85 
   2 -10 -10    4.40    0.67 
  -1 -10  10    4.29    0.86 
   1 -10 -10    5.09    0.61 
  -1 -10  10    5.99    1.12 
  -1 -10  10    6.95    0.99 
   1 -10 -10    5.25    0.76 
   1 -10 -10    7.50    0.91 
   0 -10 -10    0.37    0.35 
   0 -10 -10   -0.10    0.51 
   0 -10  10    0.54    0.78 
   0 -10  10    0.25    0.64 
   0 -10 -10   -0.28    0.49 
   0 -10 -10    0.16    0.52 
  -1 -10 -10    0.18    0.49 
  -1 -10 -10    1.01    0.51 
   1 -10  10    1.18    0.78 
  -1 -10 -10    0.66    0.54 
  -1 -10 -10    0.95    0.28 
   1 -10  10    0.44    0.59 
   2 -10  10   31.11    1.91 
   2 -10  10   33.30    2.11 
  -2 -10 -10   32.25    1.71 
  -2 -10 -10   31.75    1.74 
  -2 -10 -10   31.08    1.95 
  -3 -10 -10   15.34    1.10 
   3 -10  10   17.44    1.40 
  -3 -10 -10   16.25    1.23 
  -3  10 -10   17.20    1.34 
   4 -10  10   10.51    0.96 
  -4 -10 -10    6.98    0.73 
  -4  10 -10    8.47    0.78 
  -7 -11  10    6.10    0.74 
   7 -11 -10    6.21    0.53 
  -6 -11  10   13.43    1.25 
  -6 -11  10   14.33    0.95 
   6 -11 -10   15.92    0.96 
   6 -11 -10   16.28    0.89 
   5 -11 -10   14.39    0.78 
  -5 -11  10   12.86    1.23 
   5 -11 -10   14.72    0.98 
   5 -11 -10   13.47    0.95 
  -5 -11  10   11.28    1.04 
   4 -11 -10   15.10    1.10 
  -4 -11  10   13.31    1.33 
  -4 -11  10   15.92    1.26 
   4 -11 -10   15.25    1.03 
  -3 -11  10    9.26    0.96 
   3 -11 -10    9.58    0.89 
  -3 -11  10   11.25    1.11 
   3 -11 -10    9.80    0.86 
   2 -11 -10   21.35    1.34 
   2 -11 -10   21.01    1.17 
  -2 -11  10   20.99    1.53 
  -2 -11  10   17.98    1.27 
  -2 -11  10   20.03    1.46 
   1 -11 -10   13.68    0.84 
  -1 -11  10   12.49    1.12 
  -1 -11  10   12.33    1.15 
   1 -11 -10   11.07    0.98 
   1 -11 -10   12.28    1.01 
   0 -11 -10    1.93    0.48 
   0 -11 -10    3.01    0.32 
   0 -11  10    1.47    0.58 
   0 -11 -10    1.21    0.47 
   1 -11  10   12.33    1.12 
  -1 -11 -10   12.67    1.04 
  -1 -11 -10   13.12    0.93 
  -2 -11 -10    0.12    0.38 
   2 -11  10    0.32    0.44 
  -2 -11 -10    0.69    0.31 
  -2  11 -10    0.04    0.53 
   3 -11  10   19.75    1.16 
  -3 -11 -10   14.90    1.06 
  -3  11 -10   20.52    1.19 
  -5 -12  10    7.05    0.71 
  -5 -12  10    7.30    0.55 
  -4 -12  10    0.08    0.34 
  -4 -12  10    0.41    0.41 
   4 -12 -10    0.31    0.28 
   4 -12 -10    1.09    0.29 
   3 -12 -10    4.85    0.52 
  -3 -12  10    5.06    0.65 
   3 -12 -10    5.45    0.46 
  -3 -12  10    3.77    0.55 
   2 -12 -10   11.62    0.65 
  -2 -12  10   11.60    0.92 
  -2 -12  10    9.35    0.86 
   2 -12 -10   11.65    0.81 
   1 -12 -10   15.93    0.93 
  -1 -12  10   12.57    0.99 
  -1 -12  10   13.25    0.98 
   1 -12 -10   13.40    0.63 
   0 -12 -10    2.88    0.41 
   0 -12  10    3.19    0.36 
   1 -12  10    4.41    0.46 
 -13   0  11   -0.20    0.43 
 -13   0  11   -0.37    0.89 
  12   0 -11   -0.21    0.46 
 -12   0  11   -0.76    0.57 
 -12   0  11   -0.03    1.17 
 -11   0  11   -0.24    0.71 
 -11   0  11    0.79    1.48 
  11   0 -11    0.08    0.58 
 -10   0  11    0.54    1.61 
 -10   0  11   -0.32    0.59 
  10   0 -11   -0.07    0.66 
  -9   0  11   -0.55    0.71 
  -9   0  11    0.52    0.86 
  -9   0  11   -0.22    1.60 
  -8   0  11   -0.85    1.62 
  -8   0  11   -0.64    0.79 
  -8   0  11   -0.13    0.83 
  -7   0  11    0.13    1.72 
  -7   0  11   -0.02    0.96 
   6   0 -11    0.40    0.56 
   6   0 -11    0.50    0.62 
   5   0 -11    0.24    0.56 
   5   0 -11   -0.17    0.59 
   4   0 -11    0.51    0.64 
   3   0 -11   -0.01    0.59 
   2   0 -11   -0.01    0.58 
   1   0 -11    1.05    0.69 
   0   0 -11    0.11    0.63 
  -1   0 -11   -0.28    0.71 
  -1   0 -11    0.54    0.70 
  -2   0 -11    0.61    1.07 
  -2   0 -11    0.32    0.54 
  -2   0 -11    0.28    0.55 
  -2   0 -11    0.71    0.69 
  -2   0 -11    0.19    0.46 
  -2   0 -11   -0.42    0.73 
  -3   0 -11   -0.17    0.36 
  -3   0 -11   -0.19    0.52 
  -3   0 -11   -0.34    0.52 
  -3   0 -11    0.90    1.09 
  -3   0 -11   -1.11    0.68 
  -4   0 -11   -0.21    0.50 
  -4   0 -11   -0.01    1.09 
  -4   0 -11   -0.12    0.67 
  -4   0 -11   -0.01    0.50 
  -5   0 -11   -0.07    0.46 
  -5   0 -11   -0.29    0.53 
  -5   0 -11   -0.23    1.15 
  -5   0 -11    0.75    0.82 
  -6   0 -11   -0.31    0.35 
  -6   0 -11   -0.72    0.45 
  -6   0 -11   -0.27    0.61 
  -6   0 -11   -0.81    0.99 
  -7   0 -11    0.44    0.44 
  -7   0 -11    0.25    0.57 
  -7   0 -11   -1.17    0.81 
  -8   0 -11    0.41    0.44 
  -8   0 -11    0.80    0.71 
  -8   0 -11    0.06    0.32 
  -9   0 -11   -0.48    0.17 
  -9   0 -11   -0.01    0.43 
 -13  -1  11    2.16    0.58 
 -13  -1  11    4.37    1.17 
 -13   1  11    2.01    1.01 
 -12  -1  11    3.48    1.36 
 -12  -1  11    2.15    0.72 
  12  -1 -11    1.82    0.53 
  12   1 -11    1.87    0.56 
 -12   1  11    2.58    0.76 
 -12   1  11    3.25    1.38 
  11  -1 -11    6.84    0.90 
 -11  -1  11    3.55    1.72 
 -11  -1  11    4.91    1.00 
 -11   1  11    5.33    1.71 
  11   1 -11    5.15    0.88 
 -11   1  11    4.66    0.98 
 -10  -1  11   16.14    1.59 
 -10  -1  11   17.08    2.58 
  10  -1 -11   10.22    1.14 
 -10  -1  11   12.88    0.99 
 -10   1  11   11.75    1.27 
 -10   1  11   14.28    2.36 
  -9  -1  11    0.41    1.59 
  -9  -1  11    0.71    0.75 
   9  -1 -11    0.46    0.66 
  -9  -1  11   -0.29    0.84 
  -9   1  11   -0.73    0.78 
  -9   1  11    0.88    1.57 
  -8  -1  11    8.08    1.26 
  -8  -1  11   13.89    2.65 
  -8  -1  11   11.43    1.41 
   8  -1 -11   12.16    1.24 
  -8   1  11   13.84    1.63 
  -8   1  11    8.93    2.06 
  -7  -1  11   21.11    2.81 
  -7  -1  11   20.56    1.90 
   7  -1 -11   17.70    1.51 
  -7  -1  11   19.80    1.88 
  -7   1  11   20.04    1.96 
  -7   1  11   25.55    3.07 
   6  -1 -11    8.95    1.05 
   6   1 -11    8.70    1.07 
   6   1 -11    8.56    1.15 
   5  -1 -11    0.33    0.55 
   5  -1 -11   -0.18    0.55 
   5   1 -11    1.67    0.63 
   5   1 -11    0.88    0.63 
   4  -1 -11   -0.08    0.62 
   4  -1 -11    0.34    0.52 
   4   1 -11    0.46    0.66 
   3  -1 -11   63.20    3.16 
   3   1 -11   68.01    3.31 
   2  -1 -11    2.14    0.76 
   2   1 -11    3.58    0.90 
   1  -1 -11    1.00    0.66 
   1   1 -11    1.71    0.78 
   0  -1 -11    0.83    0.71 
   0   1 -11    1.92    0.85 
  -1  -1 -11    8.16    1.13 
  -1  -1 -11    6.24    1.08 
  -1  -1 -11    7.37    0.86 
  -1   1 -11    8.64    1.18 
  -2  -1 -11   -0.17    0.52 
  -2  -1 -11    0.66    0.53 
  -2  -1 -11   -0.13    0.55 
  -2  -1 -11    0.58    0.99 
  -2  -1 -11   -0.16    0.61 
  -2  -1 -11    0.23    0.41 
  -2   1 -11    1.52    0.83 
  -2   1 -11   -0.02    0.57 
  -2   1 -11    0.73    0.85 
  -2   1 -11    0.62    0.55 
  -2   1 -11    0.42    0.60 
  -2   1 -11    0.22    1.09 
  -3  -1 -11    8.01    1.48 
  -3  -1 -11    6.98    0.85 
  -3  -1 -11    5.31    0.85 
  -3  -1 -11    7.42    1.18 
  -3  -1 -11    6.85    0.81 
  -3   1 -11    8.69    0.93 
  -3   1 -11    7.26    1.53 
  -3   1 -11    6.33    0.91 
  -3   1 -11    9.14    1.40 
  -3   1 -11    6.75    0.79 
  -4  -1 -11    8.33    1.20 
  -4  -1 -11    9.09    1.62 
  -4  -1 -11   10.03    0.99 
  -4  -1 -11    8.75    1.07 
  -4  -1 -11   10.99    0.95 
  -4   1 -11   11.53    1.82 
  -4   1 -11    8.82    0.97 
  -4   1 -11    9.83    0.64 
  -4   1 -11    5.53    1.20 
  -4   1 -11   10.13    1.05 
   5  -1  11   16.61    1.84 
  -5  -1 -11   17.89    1.13 
  -5  -1 -11   20.17    2.23 
  -5  -1 -11   18.07    1.27 
  -5  -1 -11   17.38    1.50 
  -5   1 -11   16.20    1.32 
  -5   1 -11   20.08    2.28 
  -5   1 -11   15.00    1.29 
  -6  -1 -11   22.70    2.26 
  -6  -1 -11   22.18    1.38 
  -6  -1 -11   22.49    1.66 
  -6  -1 -11   23.40    1.09 
  -6   1 -11   21.55    2.23 
  -6   1 -11   22.57    1.35 
  -6   1 -11   22.73    1.46 
  -7  -1 -11    1.87    0.50 
  -7  -1 -11    1.64    0.94 
  -7  -1 -11    2.14    0.68 
  -7   1 -11    2.48    0.54 
  -7   1 -11    2.70    1.10 
  -7   1 -11    1.93    0.28 
  -7   1 -11    1.85    0.66 
  -8  -1 -11   -0.17    0.27 
  -8  -1 -11   -0.12    0.41 
  -8  -1 -11    0.23    0.67 
  -8   1 -11   -0.21    0.32 
  -8   1 -11   -0.10    0.66 
  -8   1 -11   -0.28    0.42 
 -13  -2  11   12.27    1.45 
 -13  -2  11    9.87    0.99 
 -13   2  11    9.85    1.36 
  13   2 -11    9.39    0.74 
 -12  -2  11    2.26    1.22 
 -12  -2  11    1.25    0.68 
 -12   2  11    2.16    1.16 
  12   2 -11    0.29    0.50 
  11  -2 -11    1.66    0.60 
 -11  -2  11    2.24    1.51 
 -11  -2  11    0.77    0.75 
 -11   2  11    2.71    1.46 
 -11   2  11    1.44    0.52 
 -10  -2  11   14.73    2.33 
 -10  -2  11   17.47    1.68 
  10  -2 -11   17.61    1.47 
 -10   2  11   14.40    2.21 
 -10   2  11   20.54    1.73 
  -9  -2  11   47.30    2.85 
   9  -2 -11   44.60    2.62 
  -9  -2  11   45.29    4.00 
  -9  -2  11   48.24    3.09 
  -9  -2  11   48.53    2.62 
  -9   2  11   48.30    3.03 
  -9   2  11   47.21    3.94 
  -8  -2  11    2.51    0.79 
  -8  -2  11    3.49    1.13 
  -8  -2  11    5.15    2.05 
  -8  -2  11    4.10    0.95 
   8  -2 -11    2.47    0.75 
  -8   2  11    4.29    1.70 
  -8   2  11    4.54    1.18 
  -7  -2  11    5.06    1.23 
  -7  -2  11    9.30    1.30 
   7  -2 -11    8.53    1.08 
  -7  -2  11    6.96    2.04 
  -7   2  11    6.74    1.77 
  -7   2  11    7.81    1.45 
   6  -2 -11   11.44    1.19 
  -6  -2  11    8.91    1.45 
  -6  -2  11    5.83    2.25 
   6  -2 -11   10.71    1.23 
   6   2 -11    9.90    1.29 
  -6   2  11   12.41    2.49 
   5  -2 -11   12.58    1.15 
   5  -2 -11   12.02    1.21 
   5   2 -11    9.70    1.02 
   5   2 -11    9.04    1.25 
   4  -2 -11   34.02    1.77 
   4  -2 -11   33.78    1.96 
   4   2 -11   28.14    2.03 
  -3  -2  11   27.09    2.15 
   3  -2 -11   22.78    1.75 
   3   2 -11   28.31    2.02 
   2  -2 -11   17.11    1.55 
  -2  -2  11   17.71    1.81 
   2   2 -11   19.35    1.75 
   1  -2 -11   14.47    1.47 
  -1  -2  11   19.36    1.91 
   1   2 -11   14.70    1.60 
   0  -2  11   27.16    2.25 
   0  -2 -11   23.78    1.89 
   0  -2 -11   28.10    1.60 
   0   2 -11   28.33    2.07 
   1  -2  11    1.15    0.93 
  -1  -2 -11    0.90    0.48 
  -1  -2 -11    1.59    0.54 
  -1   2 -11    0.08    0.77 
   2  -2  11   18.29    1.87 
  -2  -2 -11   14.90    1.18 
  -2  -2 -11   16.12    1.16 
  -2  -2 -11   12.86    1.20 
  -2  -2 -11   14.78    0.98 
  -2  -2 -11   16.63    1.78 
  -2   2 -11   16.22    1.40 
  -2   2 -11   17.65    2.19 
  -2   2 -11   15.43    1.37
[truncated: 144,246 more chars]
