# Supplementary material for: Structural Investigations of α-MnS Nanocrystals and Thin Films Synthesized from Manganese(II) Xanthates by Hot Injection, Solvent-Less Thermolysis, and Doctor Blade Routes
Source: ACS Omega. 2021 Oct 11;6(42):27716–25. doi: 10.1021/acsomega.1c02907 (PMC8552351; doi:10.1021/acsomega.1c02907)
Supplement: Supplementary file 4 — ao1c02907_si_004.cif [file ao1c02907_si_004.cif]

data_s4950l
_audit_creation_date              2017-09-13
_audit_creation_method
;
Olex2 1.2
(compiled 2017.08.10 svn.r3458 for OlexSys, GUI svn.r5381)
;
_shelx_SHELXL_version_number      '2016/6'
_publ_contact_author_address      ?
_publ_contact_author_email        ?
_publ_contact_author_id_orcid     ?
_publ_contact_author_name         ''
_publ_contact_author_phone        ?
_publ_section_references
;
Dolomanov, O.V., Bourhis, L.J., Gildea, R.J, Howard, J.A.K. & Puschmann, H.
 (2009), J. Appl. Cryst. 42, 339-341.

Sheldrick, G.M. (2015). Acta Cryst. A71, 3-8.

Sheldrick, G.M. (2015). Acta Cryst. C71, 3-8.
;
_chemical_name_common             ?
_chemical_name_systematic         ?
_chemical_formula_moiety          'C16 H34 Mn N2 O2 S4'
_chemical_formula_sum             'C16 H34 Mn N2 O2 S4'
_chemical_formula_weight          469.63
_chemical_melting_point           ?
loop_
  _atom_type_symbol
  _atom_type_description
  _atom_type_scat_dispersion_real
  _atom_type_scat_dispersion_imag
  _atom_type_scat_source
 'C' 'C' 0.0181 0.0091 'International Tables Vol C Tables 4.2.6.8 and 6.1.1.4'
 'H' 'H' 0.0000 0.0000 'International Tables Vol C Tables 4.2.6.8 and 6.1.1.4'
 'Mn' 'Mn' -0.5299 2.8052
 'International Tables Vol C Tables 4.2.6.8 and 6.1.1.4'
 'N' 'N' 0.0311 0.0180 'International Tables Vol C Tables 4.2.6.8 and 6.1.1.4'
 'O' 'O' 0.0492 0.0322 'International Tables Vol C Tables 4.2.6.8 and 6.1.1.4'
 'S' 'S' 0.3331 0.5567 'International Tables Vol C Tables 4.2.6.8 and 6.1.1.4'

_shelx_space_group_comment
;
The symmetry employed for this shelxl refinement is uniquely defined
by the following loop, which should always be used as a source of
symmetry information in preference to the above space-group names.
They are only intended as comments.
;
_space_group_crystal_system       'monoclinic'
_space_group_IT_number            14
_space_group_name_H-M_alt         'P 1 21/c 1'
_space_group_name_Hall            '-P 2ybc'
loop_
  _space_group_symop_operation_xyz
 'x, y, z'
 '-x, y+1/2, -z+1/2'
 '-x, -y, -z'
 'x, -y-1/2, z-1/2'

_cell_length_a                    12.5433(3)
_cell_length_b                    21.2751(5)
_cell_length_c                    9.3308(2)
_cell_angle_alpha                 90
_cell_angle_beta                  102.885(2)
_cell_angle_gamma                 90
_cell_volume                      2427.32(10)
_cell_formula_units_Z             4
_cell_measurement_reflns_used     3959
_cell_measurement_temperature     150
_cell_measurement_theta_max       71.7270
_cell_measurement_theta_min       3.6440
_shelx_estimated_absorpt_T_max    0.927
_shelx_estimated_absorpt_T_min    0.366
_exptl_absorpt_coefficient_mu     7.728
_exptl_absorpt_correction_T_max   1.00000
_exptl_absorpt_correction_T_min   0.35308
_exptl_absorpt_correction_type    multi-scan
_exptl_absorpt_process_details
;
CrysAlisPro 1.171.39.30c (Rigaku Oxford Diffraction, 2017)
Empirical absorption correction using spherical harmonics,
 implemented in SCALE3 ABSPACK scaling algorithm.
;
_exptl_absorpt_special_details    ?
_exptl_crystal_colour             'clear colourless'
_exptl_crystal_colour_lustre      clear
_exptl_crystal_colour_primary     colourless
_exptl_crystal_density_diffrn     1.285
_exptl_crystal_density_meas       ?
_exptl_crystal_density_method     ?
_exptl_crystal_description        plate
_exptl_crystal_F_000              996
loop_
  _exptl_crystal_face_index_h
  _exptl_crystal_face_index_k
  _exptl_crystal_face_index_l
  _exptl_crystal_face_perp_dist
 0 -4 -6 0.0619
 0 4 6 0.0619
 4 9 -4 0.0439
 -4 -9 4 0.0439
 7 -3 -4 0.0051
 -7 3 4 0.0051

_exptl_crystal_size_max           0.163
_exptl_crystal_size_mid           0.112
_exptl_crystal_size_min           0.01
loop_
  _exptl_oxdiff_crystal_face_indexfrac_h
  _exptl_oxdiff_crystal_face_indexfrac_k
  _exptl_oxdiff_crystal_face_indexfrac_l
  _exptl_oxdiff_crystal_face_x
  _exptl_oxdiff_crystal_face_y
  _exptl_oxdiff_crystal_face_z
 0.0047 -3.9855 -6.0040 -0.4154 0.4435 0.8642
 -0.0047 3.9855 6.0040 0.4154 -0.4435 -0.8642
 3.9999 9.0059 -3.9779 0.3254 -0.4407 0.8251
 -3.9999 -9.0059 3.9779 -0.3254 0.4407 -0.8251
 7.0002 -2.9920 -3.9969 0.5838 0.4597 0.6815
 -7.0002 2.9920 3.9969 -0.5838 -0.4597 -0.6815

_exptl_transmission_factor_max    ?
_exptl_transmission_factor_min    ?
_diffrn_reflns_av_R_equivalents   0.0385
_diffrn_reflns_av_unetI/netI      0.0506
_diffrn_reflns_Laue_measured_fraction_full 0.998
_diffrn_reflns_Laue_measured_fraction_max 0.986
_diffrn_reflns_limit_h_max        15
_diffrn_reflns_limit_h_min        -15
_diffrn_reflns_limit_k_max        26
_diffrn_reflns_limit_k_min        -25
_diffrn_reflns_limit_l_max        9
_diffrn_reflns_limit_l_min        -11
_diffrn_reflns_number             11697
_diffrn_reflns_point_group_measured_fraction_full 0.998
_diffrn_reflns_point_group_measured_fraction_max 0.986
_diffrn_reflns_theta_full         67.684
_diffrn_reflns_theta_max          72.093
_diffrn_reflns_theta_min          3.615
_diffrn_ambient_temperature       150
_diffrn_detector                  'CCD plate'
_diffrn_detector_area_resol_mean  ?
_diffrn_measured_fraction_theta_full 0.998
_diffrn_measured_fraction_theta_max 0.986
_diffrn_measurement_details
;
List of Runs (angles in degrees, time in seconds):

  # Type    Start    End  Width  t~exp~   \w     \q     \k     \f   Frames
--------------------------------------------------------------------------
  1  \w    101.00 126.00   1.00    1.00    --   37.00  60.00-150.00   25
  2  \w    -51.00 119.00   1.00    1.00    --   37.00  57.00 150.00  170
  3  \w    -51.00   6.00   1.00    1.00    --   37.00  57.00 -30.00   57
  4  \w     18.00  44.00   1.00    1.00    --   37.00  60.00 -90.00   26
  5  \w     63.00  88.00   1.00    1.00    --   37.00  60.00-150.00   25
  6  \w    -51.00  -9.00   1.00    1.00    --   37.00  60.00-150.00   42
  7  \w     10.00 124.00   1.00    1.00    --   37.00  57.00 -30.00  114
  8  \w     81.00 109.00   1.00    1.00    --  108.90  60.00-120.00   28
  9  \w     71.00 197.00   1.00    1.00    --  108.90  60.00-180.00  126
 10  \w    111.00 198.00   1.00    1.00    --  108.90  46.00-180.00   87
 11  \w     20.00  55.00   1.00    1.00    --  108.90  60.00-180.00   35
 12  \w    158.00 195.00   1.00    1.00    --  108.90  60.00-150.00   37
 13  \w    104.00 195.00   1.00    1.00    --  108.90  11.00-150.00   91
 14  \w     22.00  68.00   1.00    1.00    --  108.90  46.00-180.00   46
 15  \w     21.00 198.00   1.00    1.00    --  108.90  23.00  30.00  177
;
_diffrn_measurement_device        'four-circle diffractometer'
_diffrn_measurement_device_type   'XtaLAB AFC11 (RINC): quarter-chi single'
_diffrn_measurement_method        '\w scans'
_diffrn_orient_matrix_type
'CrysAlisPro convention (1999,Acta A55,543-557)'
_diffrn_orient_matrix_UB_11       0.1234034000
_diffrn_orient_matrix_UB_12       0.0092244000
_diffrn_orient_matrix_UB_13       0.0631644000
_diffrn_orient_matrix_UB_21       0.0201157000
_diffrn_orient_matrix_UB_22       -0.0699729000
_diffrn_orient_matrix_UB_23       -0.0274014000
_diffrn_orient_matrix_UB_31       0.0159668000
_diffrn_orient_matrix_UB_32       0.0162065000
_diffrn_orient_matrix_UB_33       -0.1546838000
_diffrn_radiation_monochromator   graphite
_diffrn_radiation_probe           x-ray
_diffrn_radiation_type            CuK\a
_diffrn_radiation_wavelength      1.54184
_diffrn_source                    'fine-focus sealed X-ray tube'
_diffrn_source_type               'Enhance (Cu) X-ray Source'
_diffrn_special_details           ?
_reflns_Friedel_coverage          0.000
_reflns_Friedel_fraction_full     .
_reflns_Friedel_fraction_max      .
_reflns_number_gt                 3860
_reflns_number_total              4724
_reflns_odcompleteness_completeness 99.80
_reflns_odcompleteness_iscentric  1
_reflns_odcompleteness_theta      66.97
_reflns_special_details
;
 Reflections were merged by SHELXL according to the crystal
 class for the calculation of statistics and refinement.
 
 _reflns_Friedel_fraction is defined as the number of unique
 Friedel pairs measured divided by the number that would be
 possible theoretically, ignoring centric projections and
 systematic absences.
;
_reflns_threshold_expression      'I > 2\s(I)'
_computing_cell_refinement        'CrysAlisPro 1.171.39.30c (Rigaku OD, 2017)'
_computing_data_collection        'CrysAlisPro 1.171.39.30c (Rigaku OD, 2017)'
_computing_data_reduction         'CrysAlisPro 1.171.39.30c (Rigaku OD, 2017)'
_computing_molecular_graphics     'Olex2 (Dolomanov et al., 2009)'
_computing_publication_material   'Olex2 (Dolomanov et al., 2009)'
_computing_structure_refinement   'ShelXL (Sheldrick, 2015)'
_computing_structure_solution     'ShelXT (Sheldrick, 2015)'
_refine_diff_density_max          0.544
_refine_diff_density_min          -0.447
_refine_diff_density_rms          0.053
_refine_ls_extinction_coef        .
_refine_ls_extinction_method      none
_refine_ls_goodness_of_fit_ref    1.055
_refine_ls_hydrogen_treatment     constr
_refine_ls_matrix_type            full
_refine_ls_number_parameters      291
_refine_ls_number_reflns          4724
_refine_ls_number_restraints      36
_refine_ls_R_factor_all           0.0480
_refine_ls_R_factor_gt            0.0372
_refine_ls_restrained_S_all       1.052
_refine_ls_shift/su_max           0.000
_refine_ls_shift/su_mean          0.000
_refine_ls_structure_factor_coef  Fsqd
_refine_ls_weighting_details
'w=1/[\s^2^(Fo^2^)+(0.0437P)^2^+0.4599P] where P=(Fo^2^+2Fc^2^)/3'
_refine_ls_weighting_scheme       calc
_refine_ls_wR_factor_gt           0.0947
_refine_ls_wR_factor_ref          0.1006
_refine_special_details           ?
_olex2_refinement_description
;
1. Fixed Uiso
 At 1.2 times of:
  All C(H,H) groups
 At 1.5 times of:
  All C(H,H,H) groups
2. Uiso/Uaniso restraints and constraints
C17 \\sim C17A \\sim C18A \\sim C18: within 2A with sigma of 0.002 and sigma
for terminal atoms of 0.004
3. Others
 Sof(C17)=Sof(H17D)=Sof(H17E)=Sof(C18)=Sof(H18D)=Sof(H18E)=Sof(C16)=Sof(H16D)=
 Sof(H16E)=Sof(H16F)=Sof(C19)=Sof(H19A)=Sof(H19B)=Sof(H19C)=Sof(C15A)=Sof(H15D)=
 Sof(H15E)=Sof(H15F)=Sof(C20)=Sof(H20A)=Sof(H20B)=Sof(H20C)=1-FVAR(1)
 Sof(C15)=Sof(H15A)=Sof(H15B)=Sof(H15C)=Sof(C20A)=Sof(H17A)=Sof(H17B)=
 Sof(H17C)=Sof(C19A)=Sof(H18A)=Sof(H18B)=Sof(H18C)=Sof(C0AA)=Sof(H16A)=
 Sof(H16B)=Sof(H16C)=Sof(C17A)=Sof(H1AA)=Sof(H1AB)=Sof(C18A)=Sof(H0AA)=
 Sof(H0AB)=FVAR(1)
4.a Secondary CH2 refined with riding coordinates:
 C2(H2A,H2B), C8(H8A,H8B), C3(H3A,H3B), C4(H4A,H4B), C7(H7A,H7B), C9(H9A,H9B),
 C17A(H1AA,H1AB), C18A(H0AA,H0AB), C17(H17D,H17E), C18(H18D,H18E)
4.b Idealised Me refined as rotating group:
 C10(H10A,H10B,H10C), C15(H15A,H15B,H15C), C5(H5A,H5B,H5C), C20A(H17A,H17B,
 H17C), C19A(H18A,H18B,H18C), C0AA(H16A,H16B,H16C), C16(H16D,H16E,H16F),
 C19(H19A,H19B,H19C), C15A(H15D,H15E,H15F), C20(H20A,H20B,H20C)
;
_atom_sites_solution_hydrogens    geom
_atom_sites_solution_primary      dual
_atom_sites_solution_secondary    ?
loop_
  _atom_site_label
  _atom_site_type_symbol
  _atom_site_fract_x
  _atom_site_fract_y
  _atom_site_fract_z
  _atom_site_U_iso_or_equiv
  _atom_site_adp_type
  _atom_site_occupancy
  _atom_site_site_symmetry_order
  _atom_site_calc_flag
  _atom_site_refinement_flags_posn
  _atom_site_refinement_flags_adp
  _atom_site_refinement_flags_occupancy
  _atom_site_disorder_assembly
  _atom_site_disorder_group
 Mn1 Mn 0.73409(3) 0.04599(2) 0.77874(4) 0.03362(11) Uani 1 1 d . . . . .
 S1 S 0.54815(5) 0.06924(3) 0.60460(7) 0.03897(16) Uani 1 1 d . . . . .
 S2 S 0.74601(5) 0.14740(3) 0.62420(7) 0.04205(16) Uani 1 1 d . . . . .
 S3 S 0.70007(5) 0.10985(3) 1.00727(7) 0.04404(16) Uani 1 1 d . . . . .
 S4 S 0.91579(5) 0.06811(3) 0.96074(7) 0.04359(17) Uani 1 1 d . . . . .
 O1 O 0.54889(13) 0.17044(7) 0.45740(17) 0.0373(4) Uani 1 1 d . . . . .
 O2 O 0.89545(14) 0.14033(8) 1.17065(18) 0.0463(4) Uani 1 1 d . . . . .
 N1 N 0.80923(19) -0.02147(11) 0.6332(2) 0.0471(5) Uani 1 1 d . . . . .
 N2 N 0.68563(19) -0.05006(10) 0.8588(2) 0.0439(5) Uani 1 1 d . . . . .
 C1 C 0.61224(19) 0.13271(11) 0.5547(2) 0.0346(5) Uani 1 1 d . . . . .
 C6 C 0.8382(2) 0.10902(11) 1.0552(3) 0.0398(6) Uani 1 1 d . . . . .
 C2 C 0.5951(2) 0.22871(12) 0.4149(3) 0.0442(6) Uani 1 1 d . . . . .
 H2A H 0.663462 0.219866 0.382117 0.053 Uiso 1 1 calc R . . . .
 H2B H 0.612153 0.257998 0.499348 0.053 Uiso 1 1 calc R . . . .
 C10 C 1.0882(2) 0.28096(16) 1.4391(4) 0.0634(8) Uani 1 1 d . . . . .
 H10A H 1.139035 0.305404 1.395241 0.095 Uiso 1 1 calc GR . . . .
 H10B H 1.128660 0.248228 1.502748 0.095 Uiso 1 1 calc GR . . . .
 H10C H 1.052297 0.308830 1.497441 0.095 Uiso 1 1 calc GR . . . .
 C8 C 0.9244(2) 0.20994(14) 1.3750(3) 0.0498(7) Uani 1 1 d . . . . .
 H8A H 0.887292 0.235703 1.437695 0.060 Uiso 1 1 calc R . . . .
 H8B H 0.966094 0.176702 1.437725 0.060 Uiso 1 1 calc R . . . .
 C3 C 0.5109(2) 0.25729(13) 0.2910(3) 0.0439(6) Uani 1 1 d . . . . .
 H3A H 0.544291 0.293872 0.252074 0.053 Uiso 1 1 calc R . . . .
 H3B H 0.492058 0.226011 0.210757 0.053 Uiso 1 1 calc R . . . .
 C4 C 0.4071(2) 0.27847(13) 0.3315(3) 0.0450(6) Uani 1 1 d . . . . .
 H4A H 0.425264 0.308694 0.414059 0.054 Uiso 1 1 calc R . . . .
 H4B H 0.370854 0.241757 0.365257 0.054 Uiso 1 1 calc R . . . .
 C7 C 0.8388(2) 0.17927(14) 1.2571(3) 0.0493(6) Uani 1 1 d . . . . .
 H7A H 0.789312 0.153269 1.301803 0.059 Uiso 1 1 calc R . . . .
 H7B H 0.794575 0.211604 1.194154 0.059 Uiso 1 1 calc R . . . .
 C15 C 0.5652(9) -0.0540(7) 0.8425(15) 0.053(3) Uani 0.607(4) 1 d . . P A 1
 H15A H 0.541310 -0.021099 0.901916 0.080 Uiso 0.607(4) 1 calc GR . P A 1
 H15B H 0.546002 -0.095300 0.875859 0.080 Uiso 0.607(4) 1 calc GR . P A 1
 H15C H 0.528757 -0.048155 0.738970 0.080 Uiso 0.607(4) 1 calc GR . P A 1
 C9 C 1.0030(3) 0.25076(16) 1.3187(3) 0.0572(7) Uani 1 1 d . . . . .
 H9A H 0.961525 0.284199 1.256273 0.069 Uiso 1 1 calc R . . . .
 H9B H 1.040296 0.225126 1.256056 0.069 Uiso 1 1 calc R . . . .
 C5 C 0.3286(2) 0.30936(15) 0.2030(3) 0.0562(7) Uani 1 1 d . . . . .
 H5A H 0.311368 0.279825 0.120421 0.084 Uiso 1 1 calc GR . . . .
 H5B H 0.362700 0.347095 0.172760 0.084 Uiso 1 1 calc GR . . . .
 H5C H 0.261183 0.321062 0.232855 0.084 Uiso 1 1 calc GR . . . .
 C20A C 0.7639(13) -0.0209(9) 0.4795(17) 0.055(4) Uani 0.607(4) 1 d . . P A 1
 H17A H 0.686145 -0.031977 0.461141 0.082 Uiso 0.607(4) 1 calc GR . P A 1
 H17B H 0.802364 -0.051571 0.430974 0.082 Uiso 0.607(4) 1 calc GR . P A 1
 H17C H 0.771779 0.021119 0.440256 0.082 Uiso 0.607(4) 1 calc GR . P A 1
 C19A C 0.9329(12) -0.0042(6) 0.6447(16) 0.054(2) Uani 0.607(4) 1 d . . P A 1
 H18A H 0.937858 0.037848 0.603735 0.081 Uiso 0.607(4) 1 calc GR . P A 1
 H18B H 0.965891 -0.034947 0.589384 0.081 Uiso 0.607(4) 1 calc GR . P A 1
 H18C H 0.972014 -0.004736 0.748083 0.081 Uiso 0.607(4) 1 calc GR . P A 1
 C0AA C 0.7440(10) -0.0651(6) 0.9984(9) 0.049(2) Uani 0.607(4) 1 d . . P A 1
 H16A H 0.822414 -0.064793 1.000254 0.074 Uiso 0.607(4) 1 calc GR . P A 1
 H16B H 0.722577 -0.107075 1.025147 0.074 Uiso 0.607(4) 1 calc GR . P A 1
 H16C H 0.728378 -0.034219 1.068871 0.074 Uiso 0.607(4) 1 calc GR . P A 1
 C17A C 0.7041(4) -0.0968(2) 0.7420(5) 0.0461(8) Uani 0.607(4) 1 d . U P A 1
 H1AA H 0.701825 -0.140331 0.778989 0.055 Uiso 0.607(4) 1 calc R . P A 1
 H1AB H 0.645412 -0.092310 0.652026 0.055 Uiso 0.607(4) 1 calc R . P A 1
 C18A C 0.8140(4) -0.0844(2) 0.7065(5) 0.0470(8) Uani 0.607(4) 1 d . U P A 1
 H0AA H 0.872092 -0.084514 0.797855 0.056 Uiso 0.607(4) 1 calc R . P A 1
 H0AB H 0.830831 -0.117469 0.640383 0.056 Uiso 0.607(4) 1 calc R . P A 1
 C17 C 0.7563(6) -0.0969(3) 0.8071(8) 0.0464(9) Uani 0.393(4) 1 d . U P A 2
 H17D H 0.730460 -0.139971 0.820693 0.056 Uiso 0.393(4) 1 calc R . P A 2
 H17E H 0.832631 -0.092878 0.864209 0.056 Uiso 0.393(4) 1 calc R . P A 2
 C18 C 0.7512(6) -0.0850(3) 0.6487(8) 0.0458(9) Uani 0.393(4) 1 d . U P A 2
 H18D H 0.674001 -0.083082 0.593933 0.055 Uiso 0.393(4) 1 calc R . P A 2
 H18E H 0.787851 -0.119513 0.607291 0.055 Uiso 0.393(4) 1 calc R . P A 2
 C16 C 0.7257(17) -0.0539(9) 1.0365(15) 0.048(3) Uani 0.393(4) 1 d . . P A 2
 H16D H 0.803901 -0.044026 1.065354 0.072 Uiso 0.393(4) 1 calc GR . P A 2
 H16E H 0.713021 -0.096362 1.069634 0.072 Uiso 0.393(4) 1 calc GR . P A 2
 H16F H 0.684423 -0.023516 1.081647 0.072 Uiso 0.393(4) 1 calc GR . P A 2
 C19 C 0.9165(15) -0.0233(8) 0.661(2) 0.048(3) Uani 0.393(4) 1 d . . P A 2
 H19A H 0.944686 0.017655 0.638753 0.072 Uiso 0.393(4) 1 calc GR . P A 2
 H19B H 0.940117 -0.055769 0.600600 0.072 Uiso 0.393(4) 1 calc GR . P A 2
 H19C H 0.944895 -0.033082 0.765436 0.072 Uiso 0.393(4) 1 calc GR . P A 2
 C15A C 0.5707(19) -0.0603(12) 0.840(2) 0.072(7) Uani 0.393(4) 1 d . . P A 2
 H15D H 0.539249 -0.027013 0.890250 0.108 Uiso 0.393(4) 1 calc GR . P A 2
 H15E H 0.558223 -0.101188 0.882002 0.108 Uiso 0.393(4) 1 calc GR . P A 2
 H15F H 0.535900 -0.059863 0.735018 0.108 Uiso 0.393(4) 1 calc GR . P A 2
 C20 C 0.753(2) -0.0071(14) 0.470(2) 0.053(5) Uani 0.393(4) 1 d . . P A 2
 H20A H 0.673413 -0.008011 0.457993 0.080 Uiso 0.393(4) 1 calc GR . P A 2
 H20B H 0.774860 -0.038787 0.405826 0.080 Uiso 0.393(4) 1 calc GR . P A 2
 H20C H 0.775480 0.034649 0.443143 0.080 Uiso 0.393(4) 1 calc GR . P A 2

loop_
  _atom_site_aniso_label
  _atom_site_aniso_U_11
  _atom_site_aniso_U_22
  _atom_site_aniso_U_33
  _atom_site_aniso_U_23
  _atom_site_aniso_U_13
  _atom_site_aniso_U_12
 Mn1 0.0350(2) 0.0291(2) 0.03109(19) -0.00083(14) -0.00460(14) 0.00038(15)
 S1 0.0368(3) 0.0290(3) 0.0433(3) 0.0046(2) -0.0078(2) -0.0033(2)
 S2 0.0363(3) 0.0378(3) 0.0459(3) 0.0060(3) -0.0040(2) -0.0052(2)
 S3 0.0392(3) 0.0448(3) 0.0431(3) -0.0085(3) -0.0017(2) 0.0052(3)
 S4 0.0364(3) 0.0446(4) 0.0424(3) -0.0123(3) -0.0068(2) 0.0067(2)
 O1 0.0406(9) 0.0297(8) 0.0361(8) 0.0049(7) -0.0034(7) -0.0004(7)
 O2 0.0438(10) 0.0474(10) 0.0406(9) -0.0150(8) -0.0055(7) 0.0072(8)
 N1 0.0559(14) 0.0413(12) 0.0442(12) -0.0019(10) 0.0114(10) 0.0024(10)
 N2 0.0502(13) 0.0344(11) 0.0452(12) 0.0035(9) 0.0068(10) 0.0013(9)
 C1 0.0392(12) 0.0277(11) 0.0326(11) -0.0022(9) -0.0012(9) 0.0014(9)
 C6 0.0425(13) 0.0339(12) 0.0354(11) -0.0030(10) -0.0074(10) 0.0036(10)
 C2 0.0428(14) 0.0390(14) 0.0484(14) 0.0108(11) 0.0050(11) -0.0010(11)
 C10 0.0552(17) 0.065(2) 0.0655(19) -0.0148(16) 0.0046(14) -0.0099(16)
 C8 0.0555(16) 0.0531(17) 0.0385(13) -0.0122(12) 0.0054(11) -0.0025(13)
 C3 0.0517(15) 0.0412(14) 0.0378(12) 0.0091(11) 0.0078(11) 0.0026(12)
 C4 0.0526(15) 0.0453(14) 0.0345(12) 0.0022(11) 0.0041(11) 0.0079(12)
 C7 0.0523(15) 0.0490(16) 0.0454(14) -0.0119(12) 0.0083(12) 0.0030(13)
 C15 0.037(4) 0.053(5) 0.068(7) 0.025(4) 0.008(4) -0.021(4)
 C9 0.0648(19) 0.0613(18) 0.0433(14) -0.0088(14) 0.0073(13) -0.0041(15)
 C5 0.0486(15) 0.067(2) 0.0479(15) 0.0120(14) 0.0000(12) 0.0072(14)
 C20A 0.044(4) 0.057(7) 0.056(5) -0.016(4) -0.005(3) 0.007(5)
 C19A 0.040(3) 0.073(7) 0.046(5) -0.006(4) 0.007(3) -0.009(4)
 C0AA 0.058(4) 0.048(5) 0.037(5) 0.013(4) 0.001(4) -0.002(3)
 C17A 0.050(2) 0.0322(14) 0.050(2) -0.0054(15) -0.0022(14) -0.0010(15)
 C18A 0.051(2) 0.0337(14) 0.050(2) -0.0070(14) -0.0016(14) 0.0004(15)
 C17 0.052(2) 0.0321(15) 0.049(2) -0.0046(16) -0.0022(16) 0.0001(17)
 C18 0.051(2) 0.0322(15) 0.048(2) -0.0066(16) -0.0019(15) 0.0004(17)
 C16 0.070(9) 0.049(7) 0.021(5) 0.006(4) 0.003(4) -0.007(5)
 C19 0.044(8) 0.059(9) 0.041(5) 0.001(6) 0.008(5) 0.013(7)
 C15A 0.094(13) 0.058(9) 0.051(10) -0.001(7) -0.016(8) 0.019(7)
 C20 0.066(8) 0.064(12) 0.023(5) -0.021(6) -0.004(4) 0.029(6)

_geom_special_details
;
 All esds (except the esd in the dihedral angle between two l.s. planes)
 are estimated using the full covariance matrix.  The cell esds are taken
 into account individually in the estimation of esds in distances, angles
 and torsion angles; correlations between esds in cell parameters are only
 used when they are defined by crystal symmetry.  An approximate (isotropic)
 treatment of cell esds is used for estimating esds involving l.s. planes.
;
loop_
  _geom_bond_atom_site_label_1
  _geom_bond_atom_site_label_2
  _geom_bond_distance
  _geom_bond_site_symmetry_2
  _geom_bond_publ_flag
 Mn1 S1 2.5757(6) . ?
 Mn1 S2 2.6179(7) . ?
 Mn1 S3 2.6421(7) . ?
 Mn1 S4 2.5639(6) . ?
 Mn1 N1 2.316(2) . ?
 Mn1 N2 2.304(2) . ?
 S1 C1 1.689(2) . ?
 S2 C1 1.688(2) . ?
 S3 C6 1.690(2) . ?
 S4 C6 1.693(3) . ?
 O1 C1 1.333(3) . ?
 O1 C2 1.461(3) . ?
 O2 C6 1.332(3) . ?
 O2 C7 1.449(3) . ?
 N1 C20A 1.420(16) . ?
 N1 C19A 1.575(13) . ?
 N1 C18A 1.498(5) . ?
 N1 C18 1.556(7) . ?
 N1 C19 1.313(19) . ?
 N1 C20 1.56(2) . ?
 N2 C15 1.487(11) . ?
 N2 C0AA 1.382(11) . ?
 N2 C17A 1.531(5) . ?
 N2 C17 1.484(7) . ?
 N2 C16 1.623(15) . ?
 N2 C15A 1.43(2) . ?
 C2 H2A 0.9900 . ?
 C2 H2B 0.9900 . ?
 C2 C3 1.509(3) . ?
 C10 H10A 0.9800 . ?
 C10 H10B 0.9800 . ?
 C10 H10C 0.9800 . ?
 C10 C9 1.511(4) . ?
 C8 H8A 0.9900 . ?
 C8 H8B 0.9900 . ?
 C8 C7 1.504(3) . ?
 C8 C9 1.494(4) . ?
 C3 H3A 0.9900 . ?
 C3 H3B 0.9900 . ?
 C3 C4 1.504(4) . ?
 C4 H4A 0.9900 . ?
 C4 H4B 0.9900 . ?
 C4 C5 1.521(3) . ?
 C7 H7A 0.9900 . ?
 C7 H7B 0.9900 . ?
 C15 H15A 0.9800 . ?
 C15 H15B 0.9800 . ?
 C15 H15C 0.9800 . ?
 C9 H9A 0.9900 . ?
 C9 H9B 0.9900 . ?
 C5 H5A 0.9800 . ?
 C5 H5B 0.9800 . ?
 C5 H5C 0.9800 . ?
 C20A H17A 0.9800 . ?
 C20A H17B 0.9800 . ?
 C20A H17C 0.9800 . ?
 C19A H18A 0.9800 . ?
 C19A H18B 0.9800 . ?
 C19A H18C 0.9800 . ?
 C0AA H16A 0.9800 . ?
 C0AA H16B 0.9800 . ?
 C0AA H16C 0.9800 . ?
 C17A H1AA 0.9900 . ?
 C17A H1AB 0.9900 . ?
 C17A C18A 1.512(7) . ?
 C18A H0AA 0.9900 . ?
 C18A H0AB 0.9900 . ?
 C17 H17D 0.9900 . ?
 C17 H17E 0.9900 . ?
 C17 C18 1.486(11) . ?
 C18 H18D 0.9900 . ?
 C18 H18E 0.9900 . ?
 C16 H16D 0.9800 . ?
 C16 H16E 0.9800 . ?
 C16 H16F 0.9800 . ?
 C19 H19A 0.9800 . ?
 C19 H19B 0.9800 . ?
 C19 H19C 0.9800 . ?
 C15A H15D 0.9800 . ?
 C15A H15E 0.9800 . ?
 C15A H15F 0.9800 . ?
 C20 H20A 0.9800 . ?
 C20 H20B 0.9800 . ?
 C20 H20C 0.9800 . ?

loop_
  _geom_angle_atom_site_label_1
  _geom_angle_atom_site_label_2
  _geom_angle_atom_site_label_3
  _geom_angle
  _geom_angle_site_symmetry_1
  _geom_angle_site_symmetry_3
  _geom_angle_publ_flag
 S1 Mn1 S2 69.46(2) . . ?
 S1 Mn1 S3 97.12(2) . . ?
 S2 Mn1 S3 93.44(2) . . ?
 S4 Mn1 S1 158.23(3) . . ?
 S4 Mn1 S2 93.55(2) . . ?
 S4 Mn1 S3 69.56(2) . . ?
 N1 Mn1 S1 100.29(6) . . ?
 N1 Mn1 S2 96.14(6) . . ?
 N1 Mn1 S3 162.19(6) . . ?
 N1 Mn1 S4 94.84(6) . . ?
 N2 Mn1 S1 96.18(6) . . ?
 N2 Mn1 S2 164.04(6) . . ?
 N2 Mn1 S3 95.32(6) . . ?
 N2 Mn1 S4 102.00(6) . . ?
 N2 Mn1 N1 79.16(8) . . ?
 C1 S1 Mn1 84.71(8) . . ?
 C1 S2 Mn1 83.40(8) . . ?
 C6 S3 Mn1 82.41(8) . . ?
 C6 S4 Mn1 84.82(8) . . ?
 C1 O1 C2 118.91(18) . . ?
 C6 O2 C7 119.5(2) . . ?
 C20A N1 Mn1 117.6(7) . . ?
 C20A N1 C19A 103.5(9) . . ?
 C20A N1 C18A 115.8(8) . . ?
 C19A N1 Mn1 109.8(6) . . ?
 C18A N1 Mn1 105.4(2) . . ?
 C18A N1 C19A 103.8(5) . . ?
 C18 N1 Mn1 102.9(3) . . ?
 C18 N1 C20 98.2(11) . . ?
 C19 N1 Mn1 115.7(9) . . ?
 C19 N1 C18 115.8(7) . . ?
 C19 N1 C20 114.9(14) . . ?
 C20 N1 Mn1 107.3(9) . . ?
 C15 N2 Mn1 110.6(5) . . ?
 C15 N2 C17A 101.6(7) . . ?
 C0AA N2 Mn1 112.9(6) . . ?
 C0AA N2 C15 113.3(7) . . ?
 C0AA N2 C17A 112.8(5) . . ?
 C17A N2 Mn1 104.7(2) . . ?
 C17 N2 Mn1 105.7(3) . . ?
 C17 N2 C16 103.1(7) . . ?
 C16 N2 Mn1 109.4(7) . . ?
 C15A N2 Mn1 115.3(10) . . ?
 C15A N2 C17 121.1(11) . . ?
 C15A N2 C16 101.1(11) . . ?
 S2 C1 S1 122.37(13) . . ?
 O1 C1 S1 114.89(16) . . ?
 O1 C1 S2 122.73(17) . . ?
 S3 C6 S4 122.83(13) . . ?
 O2 C6 S3 123.04(19) . . ?
 O2 C6 S4 114.13(18) . . ?
 O1 C2 H2A 110.3 . . ?
 O1 C2 H2B 110.3 . . ?
 O1 C2 C3 107.3(2) . . ?
 H2A C2 H2B 108.5 . . ?
 C3 C2 H2A 110.3 . . ?
 C3 C2 H2B 110.3 . . ?
 H10A C10 H10B 109.5 . . ?
 H10A C10 H10C 109.5 . . ?
 H10B C10 H10C 109.5 . . ?
 C9 C10 H10A 109.5 . . ?
 C9 C10 H10B 109.5 . . ?
 C9 C10 H10C 109.5 . . ?
 H8A C8 H8B 107.6 . . ?
 C7 C8 H8A 108.6 . . ?
 C7 C8 H8B 108.6 . . ?
 C9 C8 H8A 108.6 . . ?
 C9 C8 H8B 108.6 . . ?
 C9 C8 C7 114.5(2) . . ?
 C2 C3 H3A 108.5 . . ?
 C2 C3 H3B 108.5 . . ?
 H3A C3 H3B 107.5 . . ?
 C4 C3 C2 115.2(2) . . ?
 C4 C3 H3A 108.5 . . ?
 C4 C3 H3B 108.5 . . ?
 C3 C4 H4A 109.2 . . ?
 C3 C4 H4B 109.2 . . ?
 C3 C4 C5 112.1(2) . . ?
 H4A C4 H4B 107.9 . . ?
 C5 C4 H4A 109.2 . . ?
 C5 C4 H4B 109.2 . . ?
 O2 C7 C8 107.2(2) . . ?
 O2 C7 H7A 110.3 . . ?
 O2 C7 H7B 110.3 . . ?
 C8 C7 H7A 110.3 . . ?
 C8 C7 H7B 110.3 . . ?
 H7A C7 H7B 108.5 . . ?
 N2 C15 H15A 109.5 . . ?
 N2 C15 H15B 109.5 . . ?
 N2 C15 H15C 109.5 . . ?
 H15A C15 H15B 109.5 . . ?
 H15A C15 H15C 109.5 . . ?
 H15B C15 H15C 109.5 . . ?
 C10 C9 H9A 108.9 . . ?
 C10 C9 H9B 108.9 . . ?
 C8 C9 C10 113.5(2) . . ?
 C8 C9 H9A 108.9 . . ?
 C8 C9 H9B 108.9 . . ?
 H9A C9 H9B 107.7 . . ?
 C4 C5 H5A 109.5 . . ?
 C4 C5 H5B 109.5 . . ?
 C4 C5 H5C 109.5 . . ?
 H5A C5 H5B 109.5 . . ?
 H5A C5 H5C 109.5 . . ?
 H5B C5 H5C 109.5 . . ?
 N1 C20A H17A 109.5 . . ?
 N1 C20A H17B 109.5 . . ?
 N1 C20A H17C 109.5 . . ?
 H17A C20A H17B 109.5 . . ?
 H17A C20A H17C 109.5 . . ?
 H17B C20A H17C 109.5 . . ?
 N1 C19A H18A 109.5 . . ?
 N1 C19A H18B 109.5 . . ?
 N1 C19A H18C 109.5 . . ?
 H18A C19A H18B 109.5 . . ?
 H18A C19A H18C 109.5 . . ?
 H18B C19A H18C 109.5 . . ?
 N2 C0AA H16A 109.5 . . ?
 N2 C0AA H16B 109.5 . . ?
 N2 C0AA H16C 109.5 . . ?
 H16A C0AA H16B 109.5 . . ?
 H16A C0AA H16C 109.5 . . ?
 H16B C0AA H16C 109.5 . . ?
 N2 C17A H1AA 109.8 . . ?
 N2 C17A H1AB 109.8 . . ?
 H1AA C17A H1AB 108.2 . . ?
 C18A C17A N2 109.4(3) . . ?
 C18A C17A H1AA 109.8 . . ?
 C18A C17A H1AB 109.8 . . ?
 N1 C18A C17A 108.2(4) . . ?
 N1 C18A H0AA 110.1 . . ?
 N1 C18A H0AB 110.1 . . ?
 C17A C18A H0AA 110.1 . . ?
 C17A C18A H0AB 110.1 . . ?
 H0AA C18A H0AB 108.4 . . ?
 N2 C17 H17D 110.1 . . ?
 N2 C17 H17E 110.1 . . ?
 N2 C17 C18 108.2(5) . . ?
 H17D C17 H17E 108.4 . . ?
 C18 C17 H17D 110.1 . . ?
 C18 C17 H17E 110.1 . . ?
 N1 C18 H18D 109.9 . . ?
 N1 C18 H18E 109.9 . . ?
 C17 C18 N1 108.9(5) . . ?
 C17 C18 H18D 109.9 . . ?
 C17 C18 H18E 109.9 . . ?
 H18D C18 H18E 108.3 . . ?
 N2 C16 H16D 109.5 . . ?
 N2 C16 H16E 109.5 . . ?
 N2 C16 H16F 109.5 . . ?
 H16D C16 H16E 109.5 . . ?
 H16D C16 H16F 109.5 . . ?
 H16E C16 H16F 109.5 . . ?
 N1 C19 H19A 109.5 . . ?
 N1 C19 H19B 109.5 . . ?
 N1 C19 H19C 109.5 . . ?
 H19A C19 H19B 109.5 . . ?
 H19A C19 H19C 109.5 . . ?
 H19B C19 H19C 109.5 . . ?
 N2 C15A H15D 109.5 . . ?
 N2 C15A H15E 109.5 . . ?
 N2 C15A H15F 109.5 . . ?
 H15D C15A H15E 109.5 . . ?
 H15D C15A H15F 109.5 . . ?
 H15E C15A H15F 109.5 . . ?
 N1 C20 H20A 109.5 . . ?
 N1 C20 H20B 109.5 . . ?
 N1 C20 H20C 109.5 . . ?
 H20A C20 H20B 109.5 . . ?
 H20A C20 H20C 109.5 . . ?
 H20B C20 H20C 109.5 . . ?

loop_
  _geom_torsion_atom_site_label_1
  _geom_torsion_atom_site_label_2
  _geom_torsion_atom_site_label_3
  _geom_torsion_atom_site_label_4
  _geom_torsion
  _geom_torsion_site_symmetry_1
  _geom_torsion_site_symmetry_2
  _geom_torsion_site_symmetry_3
  _geom_torsion_site_symmetry_4
  _geom_torsion_publ_flag
 Mn1 S1 C1 S2 2.22(14) . . . . ?
 Mn1 S1 C1 O1 -177.20(17) . . . . ?
 Mn1 S2 C1 S1 -2.19(14) . . . . ?
 Mn1 S2 C1 O1 177.2(2) . . . . ?
 Mn1 S3 C6 S4 -6.07(15) . . . . ?
 Mn1 S3 C6 O2 174.1(2) . . . . ?
 Mn1 S4 C6 S3 6.23(15) . . . . ?
 Mn1 S4 C6 O2 -173.88(18) . . . . ?
 Mn1 N1 C18A C17A 48.0(4) . . . . ?
 Mn1 N1 C18 C17 -48.1(6) . . . . ?
 Mn1 N2 C17A C18A 46.3(4) . . . . ?
 Mn1 N2 C17 C18 -48.8(6) . . . . ?
 O1 C2 C3 C4 65.4(3) . . . . ?
 N2 C17A C18A N1 -66.6(4) . . . . ?
 N2 C17 C18 N1 68.6(7) . . . . ?
 C1 O1 C2 C3 172.9(2) . . . . ?
 C6 O2 C7 C8 -178.1(2) . . . . ?
 C2 O1 C1 S1 175.98(17) . . . . ?
 C2 O1 C1 S2 -3.4(3) . . . . ?
 C2 C3 C4 C5 177.4(2) . . . . ?
 C7 O2 C6 S3 -2.6(3) . . . . ?
 C7 O2 C6 S4 177.47(19) . . . . ?
 C7 C8 C9 C10 -179.9(3) . . . . ?
 C15 N2 C17A C18A 161.5(6) . . . . ?
 C9 C8 C7 O2 60.3(3) . . . . ?
 C20A N1 C18A C17A -83.8(8) . . . . ?
 C19A N1 C18A C17A 163.5(7) . . . . ?
 C0AA N2 C17A C18A -76.8(7) . . . . ?
 C16 N2 C17 C18 -163.6(9) . . . . ?
 C19 N1 C18 C17 79.2(12) . . . . ?
 C15A N2 C17 C18 84.6(11) . . . . ?
 C20 N1 C18 C17 -158.0(11) . . . . ?

_shelx_res_file
;
TITL s4948l_a.res in P2(1)/c
    s4950l.res
    created by SHELXL-2016/6 at 11:59:59 on 13-Sep-2017
CELL 1.54184 12.54328 21.275051 9.330823 90 102.8846 90
ZERR 4 0.000279 0.000509 0.000206 0 0.0021 0
LATT 1
SYMM -X,0.5+Y,0.5-Z
SFAC C H Mn N O S
UNIT 64 136 4 8 8 16
SIMU 0.002 0.004 2 C17 C17A C18A C18

L.S. 25
PLAN  -20
SIZE 0.01 0.112 0.163
TEMP -123.15
BOND $H
CONF
fmap 2
acta
REM <olex2.extras>
REM <HklSrc "%.\\s4950l.hkl">
REM </olex2.extras>

WGHT    0.043700    0.459900
FVAR       4.44775   0.60666
MN1   3    0.734086    0.045986    0.778745    11.00000    0.03504    0.02910 =
         0.03109   -0.00083   -0.00460    0.00038
S1    6    0.548154    0.069236    0.604600    11.00000    0.03680    0.02896 =
         0.04331    0.00465   -0.00775   -0.00328
S2    6    0.746014    0.147400    0.624199    11.00000    0.03625    0.03781 =
         0.04591    0.00601   -0.00400   -0.00522
S3    6    0.700074    0.109853    1.007272    11.00000    0.03920    0.04476 =
         0.04309   -0.00847   -0.00166    0.00524
S4    6    0.915786    0.068110    0.960744    11.00000    0.03642    0.04460 =
         0.04241   -0.01227   -0.00683    0.00673
O1    5    0.548894    0.170437    0.457396    11.00000    0.04060    0.02968 =
         0.03609    0.00489   -0.00342   -0.00040
O2    5    0.895449    0.140326    1.170649    11.00000    0.04384    0.04739 =
         0.04058   -0.01498   -0.00545    0.00719
N1    4    0.809227   -0.021469    0.633189    11.00000    0.05594    0.04133 =
         0.04420   -0.00187    0.01136    0.00236
N2    4    0.685631   -0.050064    0.858833    11.00000    0.05015    0.03439 =
         0.04523    0.00349    0.00677    0.00134
C1    1    0.612244    0.132706    0.554661    11.00000    0.03924    0.02767 =
         0.03259   -0.00216   -0.00121    0.00143
C6    1    0.838152    0.109018    1.055240    11.00000    0.04251    0.03387 =
         0.03541   -0.00302   -0.00739    0.00355
C2    1    0.595138    0.228708    0.414875    11.00000    0.04283    0.03896 =
         0.04842    0.01085    0.00500   -0.00105
AFIX  23
H2A   2    0.663462    0.219866    0.382117    11.00000   -1.20000
H2B   2    0.612153    0.257998    0.499348    11.00000   -1.20000
AFIX   0
C10   1    1.088231    0.280960    1.439108    11.00000    0.05524    0.06540 =
         0.06549   -0.01481    0.00458   -0.00990
AFIX 137
H10A  2    1.139035    0.305404    1.395241    11.00000   -1.50000
H10B  2    1.128660    0.248228    1.502748    11.00000   -1.50000
H10C  2    1.052297    0.308830    1.497441    11.00000   -1.50000
AFIX   0
C8    1    0.924357    0.209941    1.374997    11.00000    0.05549    0.05313 =
         0.03854   -0.01222    0.00540   -0.00251
AFIX  23
H8A   2    0.887292    0.235703    1.437695    11.00000   -1.20000
H8B   2    0.966094    0.176702    1.437725    11.00000   -1.20000
AFIX   0
C3    1    0.510947    0.257290    0.290972    11.00000    0.05169    0.04115 =
         0.03784    0.00905    0.00776    0.00262
AFIX  23
H3A   2    0.544291    0.293872    0.252074    11.00000   -1.20000
H3B   2    0.492058    0.226011    0.210757    11.00000   -1.20000
AFIX   0
C4    1    0.407138    0.278470    0.331530    11.00000    0.05259    0.04532 =
         0.03453    0.00215    0.00412    0.00794
AFIX  23
H4A   2    0.425264    0.308694    0.414059    11.00000   -1.20000
H4B   2    0.370854    0.241757    0.365257    11.00000   -1.20000
AFIX   0
C7    1    0.838758    0.179272    1.257100    11.00000    0.05232    0.04896 =
         0.04544   -0.01189    0.00826    0.00299
AFIX  23
H7A   2    0.789312    0.153269    1.301803    11.00000   -1.20000
H7B   2    0.794575    0.211604    1.194154    11.00000   -1.20000
AFIX   0

PART 1
C15   1    0.565156   -0.053989    0.842502    21.00000    0.03673    0.05297 =
         0.06776    0.02465    0.00759   -0.02102
AFIX 137
H15A  2    0.541310   -0.021099    0.901916    21.00000   -1.50000
H15B  2    0.546002   -0.095300    0.875859    21.00000   -1.50000
H15C  2    0.528757   -0.048155    0.738970    21.00000   -1.50000
AFIX   0

PART 0
C9    1    1.002953    0.250760    1.318661    11.00000    0.06485    0.06131 =
         0.04327   -0.00883    0.00726   -0.00413
AFIX  23
H9A   2    0.961525    0.284199    1.256273    11.00000   -1.20000
H9B   2    1.040296    0.225126    1.256056    11.00000   -1.20000
AFIX   0
C5    1    0.328612    0.309361    0.202954    11.00000    0.04858    0.06692 =
         0.04790    0.01199   -0.00004    0.00716
AFIX 137
H5A   2    0.311368    0.279825    0.120421    11.00000   -1.50000
H5B   2    0.362700    0.347095    0.172760    11.00000   -1.50000
H5C   2    0.261183    0.321062    0.232855    11.00000   -1.50000
AFIX   0

PART 1
C20A  1    0.763863   -0.020933    0.479479    21.00000    0.04440    0.05709 =
         0.05572   -0.01584   -0.00510    0.00734
AFIX 137
H17A  2    0.686145   -0.031977    0.461141    21.00000   -1.50000
H17B  2    0.802364   -0.051571    0.430974    21.00000   -1.50000
H17C  2    0.771779    0.021119    0.440256    21.00000   -1.50000
AFIX   0

C19A  1    0.932927   -0.004195    0.644683    21.00000    0.04037    0.07344 =
         0.04600   -0.00593    0.00685   -0.00875
AFIX 137
H18A  2    0.937858    0.037848    0.603735    21.00000   -1.50000
H18B  2    0.965891   -0.034947    0.589384    21.00000   -1.50000
H18C  2    0.972014   -0.004736    0.748083    21.00000   -1.50000
AFIX   0

C0AA  1    0.743995   -0.065134    0.998429    21.00000    0.05774    0.04843 =
         0.03708    0.01315    0.00141   -0.00157
AFIX 137
H16A  2    0.822414   -0.064793    1.000254    21.00000   -1.50000
H16B  2    0.722577   -0.107075    1.025147    21.00000   -1.50000
H16C  2    0.728378   -0.034219    1.068871    21.00000   -1.50000
AFIX   0

C17A  1    0.704066   -0.096845    0.742013    21.00000    0.05022    0.03221 =
         0.04961   -0.00540   -0.00224   -0.00102
AFIX  23
H1AA  2    0.701825   -0.140331    0.778989    21.00000   -1.20000
H1AB  2    0.645412   -0.092310    0.652026    21.00000   -1.20000
AFIX   0

C18A  1    0.814001   -0.084351    0.706535    21.00000    0.05092    0.03369 =
         0.05021   -0.00702   -0.00164    0.00042
AFIX  23
H0AA  2    0.872092   -0.084514    0.797855    21.00000   -1.20000
H0AB  2    0.830831   -0.117469    0.640383    21.00000   -1.20000
AFIX   0

PART 0
PART 2
C17   1    0.756323   -0.096885    0.807063   -21.00000    0.05182    0.03209 =
         0.04901   -0.00464   -0.00218    0.00006
AFIX  23
H17D  2    0.730460   -0.139971    0.820693   -21.00000   -1.20000
H17E  2    0.832631   -0.092878    0.864209   -21.00000   -1.20000
AFIX   0
C18   1    0.751212   -0.084966    0.648722   -21.00000    0.05084    0.03224 =
         0.04822   -0.00663   -0.00191    0.00036
AFIX  23
H18D  2    0.674001   -0.083082    0.593933   -21.00000   -1.20000
H18E  2    0.787851   -0.119513    0.607291   -21.00000   -1.20000
AFIX   0
C16   1    0.725715   -0.053869    1.036464   -21.00000    0.07024    0.04921 =
         0.02116    0.00573    0.00314   -0.00667
AFIX 137
H16D  2    0.803901   -0.044026    1.065354   -21.00000   -1.50000
H16E  2    0.713021   -0.096362    1.069634   -21.00000   -1.50000
H16F  2    0.684423   -0.023516    1.081647   -21.00000   -1.50000
AFIX   0
C19   1    0.916540   -0.023281    0.661277   -21.00000    0.04366    0.05910 =
         0.04074    0.00063    0.00840    0.01322
AFIX 137
H19A  2    0.944686    0.017655    0.638753   -21.00000   -1.50000
H19B  2    0.940117   -0.055769    0.600600   -21.00000   -1.50000
H19C  2    0.944895   -0.033082    0.765436   -21.00000   -1.50000
AFIX   0
C15A  1    0.570717   -0.060340    0.840050   -21.00000    0.09354    0.05753 =
         0.05052   -0.00099   -0.01576    0.01882
AFIX 137
H15D  2    0.539249   -0.027013    0.890250   -21.00000   -1.50000
H15E  2    0.558223   -0.101188    0.882002   -21.00000   -1.50000
H15F  2    0.535900   -0.059863    0.735018   -21.00000   -1.50000
AFIX   0
C20   1    0.753019   -0.007065    0.469850   -21.00000    0.06554    0.06447 =
         0.02314   -0.02141   -0.00379    0.02865
AFIX 137
H20A  2    0.673413   -0.008011    0.457993   -21.00000   -1.50000
H20B  2    0.774860   -0.038787    0.405826   -21.00000   -1.50000
H20C  2    0.775480    0.034649    0.443143   -21.00000   -1.50000
AFIX   0
HKLF 4


REM  s4948l_a.res in P2(1)/c
REM R1 =  0.0372 for    3860 Fo > 4sig(Fo)  and  0.0480 for all    4724 data
REM    291 parameters refined using     36 restraints

END

WGHT      0.0440      0.4542

REM Highest difference peak  0.544,  deepest hole -0.447,  1-sigma level  0.053
Q1    1   0.8708  0.0788  1.0230  11.00000  0.05    0.54
Q2    1   0.6767  0.0546  0.8274  11.00000  0.05    0.32
Q3    1   0.7740  0.0857  1.0200  11.00000  0.05    0.25
Q4    1   0.5938  0.0850  0.5668  11.00000  0.05    0.24
Q5    1   0.6042  0.0405  0.7213  11.00000  0.05    0.24
Q6    1   0.7929  0.0516  0.7211  11.00000  0.05    0.24
Q7    1   0.7869  0.1077  0.7183  11.00000  0.05    0.24
Q8    1   0.6360  0.0830  0.9962  11.00000  0.05    0.23
Q9    1   0.8758  0.0932  0.7379  11.00000  0.05    0.22
Q10   1   0.7178 -0.0234  0.8248  11.00000  0.05    0.22
Q11   1   0.6037  0.0457  0.5602  11.00000  0.05    0.22
Q12   1   0.6617  0.0091  0.7600  11.00000  0.05    0.21
Q13   1   0.8089  0.0759  0.8898  11.00000  0.05    0.21
Q14   1   0.8408 -0.0100  0.6924  11.00000  0.05    0.20
Q15   1   0.8662  0.0383  0.8479  11.00000  0.05    0.19
Q16   1   0.5414 -0.0102  0.9473  11.00000  0.05    0.19
Q17   1   0.5881  0.0472  1.0512  11.00000  0.05    0.19
Q18   1   0.7671  0.1453  1.0165  11.00000  0.05    0.19
Q19   1   0.7202  0.1099  0.3863  11.00000  0.05    0.18
Q20   1   0.7975  0.1408  0.5589  11.00000  0.05    0.18
;
_shelx_res_checksum               61936
_shelx_hkl_file
;
   1   0   0 32366.7 2042.48   2
  -1   0   0 32585.9 2039.41   7
   2   0   0 276563. 16817.4   2
  -2   0   0 263356. 16811.4   7
   3   0   0 3219.88 249.585   2
  -3   0   0 2498.31 250.748   7
  -4   0   0 214440. 13631.8   7
   4   0   0 221890. 13644.2   2
  -5   0   0 272045. 16659.1   7
   5   0   0 256791. 16671.3   2
  -6   0   0 402070. 24917.1   7
   6   0   0 390298. 24938.7   2
   7   0   0 68639.5 4626.16   2
  -7   0   0 75320.2 4601.22   7
  -8   0   0 6637.44 547.336   7
   8   0   0 6522.37 600.125   2
   9   0   0 6119.48 592.781   2
  10   0   0 3076.88 496.270  11
  14   0   0 4844.11 494.241   9
  15   0   0 1194.90 222.070   9
 -15   0   0 1220.47 223.100  15
   0  -1   0 73.9707 23.0681   3
   1   1   0 254500. 16325.4   6
   1  -1   0 262108. 16329.9   2
  -1   1   0 265672. 16324.9   7
   2  -1   0 7569.34 476.235   2
  -2   1   0 7623.22 468.411   7
   2   1   0 7158.64 478.188   2
  -2  -1   0 6487.98 466.678   7
  -3  -1   0 11393.7 811.805   7
   3  -1   0 13239.6 820.972   2
   3   1   0 12588.1 819.109   2
  -3   1   0 12872.3 812.917   7
   4   1   0 3889.23 313.704   2
  -4  -1   0 3680.61 302.713   7
  -4   1   0 3774.68 310.418   7
   4  -1   0 3437.01 299.409   2
  -5  -1   0 102842. 6395.49   7
  -5   1   0 99388.3 6391.15   7
   5   1   0 100674. 6411.73   2
   5  -1   0 104297. 6410.35   2
   6   1   0 62295.6 4243.60   2
   6  -1   0 67224.0 4247.83   2
  -6   1   0 63738.1 4221.24   7
  -6  -1   0 73936.4 4232.05   7
  -7   1   0 10087.8 708.750   7
  -7  -1   0 11023.2 725.248   7
   7  -1   0 9298.93 724.871   2
   7   1   0 8549.51 723.067   2
   8   1   0-81.8589 314.846   2
  -8  -1   0 264.835 318.603   7
   8  -1   0 76.0009 294.123   2
   9  -1   0 4054.71 459.688   2
   9   1   0 2732.22 474.649   2
  10  -1   0 18363.7 1316.55  11
  10  -1   0 17935.1 1290.73  14
  11  -1   0 1391.98 425.246  14
  12  -1   0 667.818 423.068  14
 -12  -1   0-217.666 441.649  15
 -13  -1   0-92.1920 395.925  15
  14  -1   0 2220.32 370.990   9
  14   1   0 1737.63 370.024   9
 -14  -1   0 2505.32 357.372  15
 -15  -1   0 316.770 204.998  15
  15  -1   0 726.333 200.601   9
   0  -2   0 191707. 12367.0   3
   0   2   0 206430. 12369.5   2
  -1  -2   0 1563.97 115.214   4
   1   2   0 1629.66 109.457   6
  -1   2   0 1830.56 121.971   7
   1  -2   0 1499.06 129.796   2
   1   2   0 1580.87 137.175   2
  -2  -2   0 411590. 28106.7   3
  -2   2   0 480156. 28105.7   7
   2  -2   0 453728. 28117.1   2
   3   2   0 968.137 177.617   2
  -3   2   0 928.859 167.664   7
   3  -2   0 1321.81 183.700   2
  -3  -2   0 903.599 177.862   7
   4  -2   0 149458. 8782.97   2
  -4   2   0 136738. 8763.39   7
  -4  -2   0 135305. 8767.20   7
   4   2   0 142341. 8782.05   2
   5  -2   0 51839.6 3344.77   2
  -5   2   0 50272.9 3319.82   7
  -5  -2   0 55172.6 3330.63   7
   5   2   0 53801.0 3344.35   2
   6   2   0 68621.0 4446.11   2
  -6  -2   0 71195.5 4429.27   7
  -6   2   0 67754.3 4417.02   7
   6  -2   0 73708.2 4451.86   2
  -7   2   0 8057.44 573.858   7
   7   2   0 7222.42 609.485   2
   7  -2   0 6757.16 590.186   2
  -7  -2   0 8381.94 603.136   7
   8  -2   0 9359.74 785.203   2
   8   2   0 10743.6 837.550   2
  -8  -2   0 12067.9 804.191   7
   9   2   0 1406.90 403.018   2
  10   2   0 9539.12 781.454  11
  10   2   0 8979.35 762.495  14
  10  -2   0 7993.35 752.893  11
  10  -2   0 8457.61 738.050  14
  11   2   0 26367.4 1850.10  14
  11  -2   0 28151.1 1855.09  14
  12  -2   0 686.576 405.643  14
  12   2   0 780.671 418.939  14
 -12  -2   0 109.413 445.878  15
 -13  -2   0 207.703 382.959  15
  13   2   0 223.165 373.063  14
 -14  -2   0-198.395 305.210  15
  14  -2   0 320.709 301.582   9
 -15  -2   0 302.744 197.023  15
   0   3   0 20.4903 69.6499   2
   0  -3   0 5.62983 75.7557   3
  -1   3   0 194179. 11953.6   7
   1   3   0 190303. 11949.2   6
   1   3   0 186602. 11961.9   2
  -2  -3   0 1154.62 108.337   4
  -2   3   0 1161.92 145.845   7
   2   3   0 1256.54 168.110   2
   2  -3   0 1304.94 160.246   2
   3  -3   0 24152.8 1491.53   2
  -3   3   0 22693.9 1471.34   7
  -4   3   0 79606.7 5250.26   7
   4  -3   0 91293.6 5275.06   2
  -4  -3   0 82386.9 5258.53   7
   4   3   0 86346.8 5274.73   2
   5   3   0 92685.3 5284.64   2
  -5  -3   0 86303.3 5264.09   7
  -5   3   0 77485.7 5249.28   7
   5  -3   0 83977.8 5277.09   2
   6   3   0 99979.2 6500.59   2
  -6   3   0 103412. 6467.23   7
  -6  -3   0 105730. 6485.50   7
   6  -3   0 100636. 6493.37   2
   7   3   0 20967.9 1536.23   2
  -7  -3   0 24135.4 1521.70   7
   7  -3   0 23433.2 1528.92   2
   8   3   0-185.601 318.034   2
  -8  -3   0 157.055 352.776   7
   9   3   0 105.536 378.651   2
  -9  -3   0 118.756 361.497   7
  10  -3   0 24495.7 1609.48  14
  10   3   0 23840.2 1601.76  15
 -10  -3   0 26551.6 1696.55  13
  10   3   0 21858.0 1613.93  14
  10   3   0 21261.8 1628.60  11
  11  -3   0 1109.32 432.473  14
  11   3   0 1109.75 400.750  15
  11   3   0 693.958 448.154  11
  11   3   0 1147.58 425.916  14
  12  -3   0 6405.74 629.594  14
  12   3   0 6047.09 630.535  14
 -13  -3   0 57.4649 380.931  15
  13   3   0-12.7969 370.412  14
  14  -3   0 5138.43 491.950   9
 -14  -3   0 5922.26 500.756  15
   0   4   0 67.3631 92.1748   2
   0  -4   0 62.4307 101.090   3
  -1   4   0 12544.8 797.026   2
  -1  -4   0 12074.5 802.936   3
   1   4   0 13109.9 810.903   2
  -2  -4   0 182020. 11048.2   4
   2  -4   0 165313. 11052.8   2
  -2   4   0 176064. 11046.1   7
   2   4   0 181990. 11062.0   2
   3   4   0-69.9908 164.006   2
  -3  -4   0 44.9755 157.343   3
   3  -4   0-110.472 146.477   2
  -3   4   0-4.51563 127.213   7
  -4  -4   0 3469.44 310.147   7
  -4   4   0 3709.46 289.548   7
   4  -4   0 3658.33 312.206   2
   5   4   0 35495.6 2161.07   2
  -5  -4   0 33917.8 2142.32   7
   5  -4   0 32935.3 2149.55   2
  -5   4   0 32524.6 2124.50   7
   6   4   0 88.9668 236.888   2
   6  -4   0 137.812 194.895   2
  -6   4   0 25.1052 199.070   7
  -6  -4   0-7.53984 248.198   7
   7   4   0 20783.4 1436.92   2
  -7  -4   0 21425.2 1419.64   7
  -8  -4   0 943.119 372.839   7
   8   4   0 948.587 366.231   2
  -9  -4   0 327.119 395.867   7
   9   4   0 713.925 405.092   2
  10  -4   0 1264.35 404.837  14
 -10  -4   0 266.049 453.009  13
  10   4   0 611.898 412.796  14
  10   4   0 710.315 445.291  11
  10   4   0 716.876 403.253  15
  11   4   0 93.2207 401.873  14
  11   4   0 754.702 405.911  15
  11  -4   0-149.282 384.820  14
  11   4   0 17.5121 451.382  11
  12   4   0 3873.76 521.834  14
  13  -4   0 4143.32 528.144   9
  13   4   0 5362.74 520.769  14
 -13  -4   0 4738.66 535.474  15
 -14  -4   0 1857.56 338.810  15
  14  -4   0 1945.63 312.091   9
   0  -5   0 86.3702 122.878   3
   0   5   0-36.4480 106.357   2
   1  -5   0 103776. 6432.26   3
   1   5   0 107355. 6445.12   2
  -1  -5   0 98427.1 6435.78   3
  -1   5   0 102244. 6433.43   2
  -2  -5   0 1033.97 118.916   4
  -2   5   0 745.323 148.123   7
   2   5   0 1009.52 177.616   2
   3   5   0 11750.7 729.148   2
   3  -5   0 9471.75 708.337   2
  -3   5   0 11179.8 699.116   7
  -4   5   0 11948.0 747.719   7
   4   5   0 13163.0 788.294   2
  -5   5   0 32305.7 2041.75   7
   5  -5   0 30257.2 2063.07   2
  -5  -5   0 33847.6 2066.70   7
   6   5   0 10944.3 803.228   2
  -6  -5   0 11073.9 787.848   7
   7   5   0 1628.36 314.347   2
  -7  -5   0 1301.04 342.953   7
  -8  -5   0 2051.62 446.536   7
   8   5   0 2122.88 411.963   2
   9  -5   0 652.137 367.048  14
  -9  -5   0 732.266 404.527  13
   9   5   0 359.418 364.938  15
   9   5   0 110.182 409.107   2
   9   5   0 1065.40 383.203  11
  -9  -5   0 508.112 420.203   7
   9   5   0 367.516 345.220  14
  10   5   0 25375.1 1595.24  15
 -10  -5   0 24170.6 1665.97  13
  10   5   0 23884.7 1595.93  14
  10   5   0 19457.3 1602.10  11
  10  -5   0 23509.2 1592.73  14
  11   5   0 751.998 432.958  11
  11   5   0 1400.62 422.073  14
  11  -5   0 1412.28 408.512  14
  11   5   0 776.307 400.793  15
  12   5   0 3058.14 494.447  15
  12   5   0 5672.62 541.541  14
  13   5   0 1496.26 361.122  14
 -13  -5   0 1261.59 401.169  15
  13  -5   0 783.072 349.098   9
  14  -5   0 1113.37 252.128   9
  14   5   0 909.404 293.243   9
 -14  -5   0 1400.88 313.219  15
   0  -6   0 220903. 14189.2   3
   0   6   0 234002. 14194.8   2
  -1   6   0 26340.6 1654.43   2
  -1  -6   0 24834.4 1659.63   3
   1  -6   0 26667.5 1654.36   3
   1   6   0 27216.9 1668.21   2
  -1  -6   0 26041.1 1643.33   1
  -2  -6   0 58903.2 3880.53   3
  -2   6   0 62212.7 3873.56   2
   2   6   0 64538.9 3895.28   2
  -2  -6   0 61770.7 3880.36   4
   3   6   0 5252.24 383.500   2
  -3  -6   0 4666.34 338.953   4
  -3   6   0 4861.10 351.560   7
   4  -6   0-108.373 144.533   2
  -4   6   0 147.464 155.264   7
   4   6   0-171.051 204.410   2
  -5  -6   0 27669.4 1831.34   7
   5   6   0 30691.1 1849.78   2
  -5   6   0 27720.4 1803.18   7
  -6  -6   0-135.021 272.057   7
  -7  -6   0 8058.72 676.425   7
   7   6   0 8046.51 652.651   2
  -8  -6   0 19976.9 1384.90   7
   8   6   0 19614.6 1398.96   2
  -9  -6   0 14.2736 415.591   7
   9   6   0 85.6965 379.898  11
   9  -6   0-209.782 343.440  14
   9   6   0-25.2837 358.524  14
  -9  -6   0-271.578 412.802  13
   9   6   0 297.125 359.004  15
  10   6   0 12320.6 1035.05  11
  10   6   0 14825.6 1023.79  15
 -10  -6   0 15637.8 1107.61  13
  10  -6   0 12955.9 1013.33  14
  10   6   0 13588.5 1017.80  14
  11   6   0 4052.83 512.379  15
  11   6   0 3263.43 510.301  14
 -11  -6   0 4197.03 592.894  13
  11   6   0 3337.38 534.959  11
  12  -6   0-48.4159 351.485   9
  12   6   0-456.542 393.808  15
  12   6   0 189.522 376.617  14
  13  -6   0 4910.31 510.157   9
  13   6   0 6540.86 536.000  14
  14  -6   0 1170.27 237.573   9
  14   6   0 1816.39 297.334   9
   0  -7   0 44.6017 87.5136   5
   0  -7   0 16.9067 138.393   3
   0   7   0-29.3227 109.378   2
  -1   7   0 1456.77 144.876   2
   1  -7   0 1455.95 169.024   3
   1   7   0 1593.23 172.206   2
  -1  -7   0 1223.49 187.959   3
  -2  -7   0 16000.6 1086.48   4
  -2  -7   0 16204.0 1090.17   3
   2   7   0 18038.9 1103.62   2
  -2   7   0 16320.3 1075.76   2
   2  -7   0 18171.6 1079.50   3
  -3  -7   0 15959.5 1021.39   4
  -3   7   0 14696.8 1009.43   2
   3   7   0 16573.4 1049.37   2
  -3   7   0 16895.4 1019.93   7
   4   7   0 8653.51 631.331   2
  -4   7   0 8773.13 590.233   7
  -5  -7   0 95296.9 6128.14   7
   5   7   0 99397.8 6145.89   2
  -6  -7   0 3500.40 418.742   7
   6   7   0 3712.67 394.860   2
  -7  -7   0 54067.5 3476.47   7
  -8  -7   0 1559.95 484.979   7
   8   7   0 2200.45 421.761   2
  -9   7   0 45483.8 2692.25  15
   9   7   0 44557.8 2662.82  15
   9  -7   0 38751.4 2661.27  14
  -9  -7   0 38631.9 2704.39  13
   9   7   0 37360.5 2667.13  11
   9   7   0 40895.5 2664.98  14
  10   7   0 12905.4 992.597  14
 -10  -7   0 13044.5 1069.23  13
  10   7   0 11879.8 1001.87  11
 -11  -7   0 14024.1 1096.38  13
  11   7   0 12806.3 993.935  14
  11   7   0 13532.0 1001.56  15
  12  -7   0 19629.4 1364.99   9
  12   7   0 21465.9 1359.45  14
  12   7   0 17858.9 1348.85  15
  13   7   0 693.982 294.844  14
 -14  -7   0 5082.02 418.515  15
  14   7   0 3502.04 375.091   9
   0  -8   0 101193. 6086.36   3
   0  -8   0 92084.4 6080.75   5
   0   8   0 99393.4 6090.70   2
  -1   8   0 19083.0 1282.69   2
  -1  -8   0 19269.3 1291.84   3
   1   8   0 20746.1 1298.52   2
   1  -8   0 21605.7 1286.38   3
   2   8   0 6885.19 457.666   2
   2  -8   0 6882.05 425.916   3
  -2  -8   0 5680.31 447.159   3
  -2  -8   0 6430.13 436.908   4
  -2   8   0 5587.87 412.619   2
  -3  -8   0 9350.48 643.470   4
   3   8   0 10734.1 675.205   2
  -3  -8   0 9079.42 662.733   3
   4   8   0 5601.18 457.614   2
   5   8   0 26721.5 1787.00   2
  -5  -8   0 27753.0 1779.36   7
  -6  -8   0 46693.9 3096.94   7
   6   8   0 49851.0 3111.67   2
   7   8   0 2258.13 390.706   2
  -7  -8   0 2570.65 453.660   7
  -8  -8   0 26929.9 1834.50   7
   9   8   0 7572.48 686.325  11
   9   8   0 7733.90 659.411  14
  -9   8   0 8557.36 727.447  15
  -9  -8   0 6492.55 714.216  13
   9   8   0 8617.18 684.448  15
  10   8   0 36522.9 2190.69  15
  10   8   0 31622.7 2182.09  14
 -10  -8   0 30311.5 2247.70  13
  10   8   0 28693.8 2185.47  11
 -10   8   0 38220.7 2210.78  15
  11   8   0 34789.1 2430.82  14
 -11   8   0 41713.7 2455.02  15
  11   8   0 36304.6 2432.69  15
 -11  -8   0 36096.8 2512.76  13
 -12   8   0 1407.31 407.348  15
  12   8   0 898.242 347.796  14
  12   8   0 825.529 374.227  15
  13   8   0 281.780 266.364  14
 -14  -8   0 153.281 257.587  15
  14   8   0 275.131 191.036   9
 -14   8   0-182.585 219.588  15
   0  -9   0 49.3076 151.980   3
   0   9   0 4.62648 128.762   2
   0  -9   0 8.47453 84.2986   5
   1  -9   0 73742.3 4378.49   3
  -1   9   0 65813.6 4376.90   2
  -1  -9   0 69356.6 4382.74   3
   1   9   0 69589.7 4390.28   2
  -2  -9   0 22161.9 1450.92   3
   2   9   0 21077.6 1456.31   2
   2  -9   0 25164.2 1436.65   3
  -2  -9   0 20283.8 1446.65   4
  -3  -9   0 130500. 8585.23   4
   3   9   0 137612. 8602.43   2
  -3  -9   0 128252. 8587.84   3
   3  -9   0 144095. 8570.06   3
  -4  -9   0 12450.3 880.060   3
   4   9   0 13178.4 888.240   2
   5   9   0 3729.21 379.165   2
  -6  -9   0 150.299 369.084   7
   6   9   0 968.694 301.858   2
   7   9   0 93224.6 6025.11   2
  -7  -9   0 95430.5 6008.01   7
  -8  -9   0 25155.1 1861.49   7
   8   9   0 29419.5 1812.69  15
   8   9   0 26903.5 1877.72   2
  -8   9   0 26787.9 1837.06  15
   9   9   0 26878.5 1599.77  15
  -9   9   0 25489.2 1629.73  15
   9   9   0 22064.9 1586.10  14
  -9  -9   0 25731.7 1660.35  13
  10   9   0-218.669 394.965  15
 -10  -9   0-607.563 463.345  13
  10   9   0-144.302 355.781  11
  10   9   0-64.6594 343.310  14
 -10   9   0 383.611 432.300  15
 -11   9   0 727.424 422.988  15
  11   9   0 157.940 400.155  15
 -11  -9   0-22.8343 446.507  13
  11   9   0 149.685 336.905  14
  12   9   0 1358.01 386.619  15
 -12   9   0 2162.54 405.332  15
  12   9   0 2088.27 338.504  14
 -13   9   0 7502.36 595.025  15
 -14  -9   0 11410.5 762.212  15
 -14   9   0 10524.7 738.040  15
   0 -10   0 226377. 13669.8   3
   0  10   0 209238. 13671.1   2
   1 -10   0 18197.4 1121.28   3
  -1 -10   0 17158.1 1126.74   3
  -1 -10   0 16549.3 1129.32   4
   1  10   0 17080.0 1127.81   2
   2 -10   0 8707.51 549.333   3
  -2 -10   0 7691.11 575.087   3
   2  10   0 7929.29 573.757   2
  -2 -10   0 7575.57 562.233   4
  -3 -10   0 186.019 168.446   4
  -3 -10   0 172.197 231.191   3
   3  10   0 144.462 202.192   2
  -4 -10   0 93771.0 6046.95   3
   4  10   0 98299.3 6064.50   2
   5  10   0 7490.59 592.414   2
   6  10   0 121003. 7938.23   2
  -6 -10   0 128931. 7925.27   7
   7  10   0 8712.94 791.544   2
  -7 -10   0 11131.0 848.588   7
   8  10   0 84053.2 4985.24  15
  -8 -10   0 76653.6 5017.76  13
  -8  10   0 73112.6 4995.75  15
  -9  10   0 1163.91 452.815  15
  -9 -10   0 997.918 424.828  13
   9  10   0 684.259 408.860  15
 -10  10   0 18157.2 1146.07  15
  10  10   0 13401.4 1090.59  11
 -10 -10   0 16466.2 1197.14  13
  10  10   0 14926.3 1085.57  14
 -11 -10   0 28167.6 1986.88  13
  11  10   0 26030.9 1883.35  14
  11  10   0 30677.0 1906.62  15
 -11  10   0 30390.5 1923.53  15
  12  10   0 8277.61 711.717  15
  12  10   0 8588.52 680.445  14
  13  10   0 8086.96 660.944   9
 -13  10   0 11207.3 693.863  15
   0 -11   0 134.842 194.834   3
  -1 -11   0 21548.5 1392.86   3
   1 -11   0 22565.6 1383.79   3
  -1 -11   0 19993.4 1397.22   4
   2 -11   0 9806.47 605.658   3
  -2 -11   0 9103.42 636.229   3
  -2 -11   0 8320.96 628.550   4
   2  11   0 8065.88 623.709   2
  -3 -11   0 53769.0 3580.41   3
  -3 -11   0 56610.4 3580.58   4
   3  11   0 59274.1 3595.68   2
   4  11   0 23232.5 1545.04   2
  -5 -11   0 93342.5 5894.83   7
   5  11   0 92456.5 5905.87   2
   6  11   0 2436.98 404.787   2
   7  11   0 4243.29 478.503  15
  -7 -11   0 4836.24 593.229   7
   7  11   0 3960.92 490.252   2
  -7  11   0 3526.17 499.765  15
  -8 -11   0 59544.4 3860.73  13
   8  11   0 63045.0 3820.67  15
  -8  11   0 55617.2 3835.07  15
   9  11   0 4982.10 517.074  15
  -9  11   0 4182.21 553.902  15
  -9 -11   0 4351.47 578.084  13
 -10  11   0 6927.44 649.710  15
  10  11   0 7284.46 625.100  15
 -11 -11   0 13306.7 1040.73  13
 -11  11   0 12401.6 939.140  15
  11  11   0 11832.5 921.603  15
 -12  11   0 5896.07 514.062  15
  12  11   0 4907.89 498.841  15
 -13  11   0 2695.87 321.445  15
   0 -12   0 18653.0 1262.85   4
   0 -12   0 19627.5 1250.20   3
   1 -12   0 313.239 193.038   3
  -1 -12   0 159.480 184.901   4
  -1 -12   0 72.1882 211.471   3
   1  12   0 58.8411 160.805   2
  -2 -12   0 110623. 7804.27   4
   2  12   0 127262. 7812.00   2
  -2 -12   0 134371. 7805.29   3
  -3 -12   0 43105.9 2959.56   4
   3  12   0 49205.4 2975.45   2
  -3 -12   0 47397.1 2965.57   3
   4  12   0 2056.96 301.883   2
   5  12   0 15626.6 1093.63   2
  -5 -12   0 15156.7 1088.50   7
   6  12   0 15165.1 1100.08   2
  -7 -12   0 13511.8 986.574  13
   7  12   0 14442.6 971.749  15
  -7  12   0 11690.5 987.736  15
  -8 -12   0 6731.26 670.277  13
  -8  12   0 7119.09 676.246  15
   8  12   0 7376.44 643.961  15
   9  12   0 20215.8 1351.40  15
  -9 -12   0 20155.9 1421.42  13
  -9  12   0 18177.7 1367.33  15
  10  12   0 2611.00 442.574  15
 -10 -12   0 2425.26 506.998  13
 -10  12   0 2021.86 457.109  15
  11  12   0 602.910 369.012  15
 -11  12   0 897.859 383.406  15
 -11 -12   0 41.1043 454.266  13
  12  12   0 76.4635 286.469  15
 -12  12   0 205.730 306.604  15
 -13  12   0 4922.40 405.121  15
   0 -13   0 166.387 204.321   3
   0 -13   0 230.029 197.834   4
  -1 -13   0 65313.2 4056.27   3
  -1 -13   0 56032.7 4064.70   4
   1 -13   0 68349.4 4046.38   3
  -2 -13   0 14260.7 1086.01   4
  -2 -13   0 18300.1 1096.73   3
   3  13   0 2219.93 311.540   2
  -3 -13   0 2661.27 294.460   4
  -3 -13   0 2876.93 367.840   3
   4  13   0 4118.48 421.325   2
  -5 -13   0 41957.0 2734.17   7
   5  13   0 41916.9 2735.05   2
  -6 -13   0 478.972 485.568   7
   6  13   0 1024.16 378.593  15
   6  13   0 667.257 341.750   2
   6 -13   0 528.978 225.107   4
  -6  13   0 661.629 400.884  15
  -7  13   0 41086.4 2926.14  15
   7  13   0 46358.9 2919.10  15
  -7 -13   0 48343.7 2954.50  13
   8  13   0 4688.79 502.326  15
  -8 -13   0 3761.86 531.697  13
  -8  13   0 3918.51 533.537  15
  -9 -13   0 3503.10 554.663  13
   9  13   0 4065.77 489.059  15
  -9  13   0 3600.06 509.660  15
 -10  13   0 10708.2 827.774  15
  10  13   0 10271.5 797.541  15
 -10 -13   0 9541.32 863.532  13
 -11  13   0 3254.44 430.160  15
  11  13   0 2705.44 409.180  15
  12  13   0 5161.45 482.473  15
 -12  13   0 6753.50 502.012  15
 -13  13   0 1372.04 209.354  15
   0 -14   0 7234.38 516.716   3
   0 -14   0 6338.30 533.220   4
  -1 -14   0 4750.71 408.693   3
   1 -14   0 5011.64 408.708   4
  -1 -14   0 3672.20 400.837   4
  -2 -14   0 69678.9 3975.49   3
  -2 -14   0 55174.1 3974.66   4
  -3 -14   0 13574.6 957.141   4
  -3 -14   0 13760.5 974.383   3
   4  14   0 17360.1 1206.89   2
  -5  14   0 479.680 370.609  15
   5  14   0 634.540 365.319  15
   5  14   0 756.593 323.392   2
  -5 -14   0 751.973 420.233   7
   5 -14   0 1016.77 242.320   4
   6  14   0 92342.1 5837.35  15
  -6  14   0 85728.0 5843.94  15
  -6 -14   0 99495.4 5870.54  13
  -7  14   0 30973.9 2237.82  15
   7  14   0 35109.5 2230.01  15
  -7 -14   0 35947.8 2264.06  13
   8  14   0-363.316 394.589  15
  -8  14   0-218.555 410.502  15
  -8 -14   0-153.785 385.978  13
   9  14   0 16515.2 1090.76  15
  -9  14   0 14532.2 1110.57  15
  -9 -14   0 14222.7 1135.21  13
  10  14   0 5018.85 514.425  15
 -10  14   0 4868.28 543.284  15
 -11  14   0 5409.58 490.441  15
  11  14   0 4510.04 466.201  15
 -12  14   0 3189.72 332.559  15
  12  14   0 2946.93 323.602  15
   0 -15   0 12.0307 245.004   4
   0 -15   0-50.4633 251.386   3
   1 -15   0 32128.7 2014.23   4
  -1 -15   0 32011.5 2004.07   3
  -1 -15   0 28112.6 2011.76   4
  -2 -15   0-171.055 253.534   4
  -2 -15   0 332.702 336.935   3
   3 -15   0 23075.9 1533.08   4
   4 -15   0 317.875 253.826   4
  -4  15   0 159.685 351.015  15
   4  15   0 257.429 345.103  15
  -5  15   0 477.795 376.846  15
  -5 -15   0 430.792 317.944  13
   5  15   0 452.007 372.190  15
  -6  15   0 4785.41 559.951  15
   6  15   0 5063.73 541.204  15
  -6 -15   0 5579.53 552.762  13
  -7 -15   0 333.750 396.106  13
   7  15   0-56.2915 385.420  15
  -7  15   0 1119.23 418.366  15
  -8  15   0 17053.7 1318.86  15
   8  15   0 20381.4 1304.40  15
  -9  15   0 213.719 395.319  15
   9  15   0 1333.44 387.735  15
  10  15   0 8577.34 633.868  15
 -10  15   0 6791.31 646.618  15
 -11  15   0 1704.42 330.337  15
  11  15   0 2098.13 317.256  15
 -12  15   0 426.717 205.997  15
  12  15   0 398.659 197.619  15
   0 -16   0 5899.19 526.544   4
  -1 -16   0 1482.10 316.533   4
   1 -16   0 1173.03 303.444   4
  -1 -16   0 822.323 345.937   3
  -2 -16   0 38369.5 2429.26   3
   2  16   0 37816.3 2425.16  15
  -2  16   0 41702.4 2429.86  15
  -3 -16   0 915.553 315.273  13
   3  16   0 1193.92 366.718  15
  -3  16   0 1204.75 364.629  15
  -4 -16   0 3133.61 409.775  13
  -4  16   0 3199.29 449.386  15
   4  16   0 3046.67 430.443  15
   5  16   0 2460.22 420.931  15
  -5  16   0 2537.07 443.246  15
  -6  16   0 738.877 395.465  15
   6  16   0 1277.79 398.373  15
  -7  16   0 575.380 381.063  15
   7  16   0 55.3459 371.435  15
  -8  16   0 5732.79 577.299  15
   8  16   0 5295.39 547.714  15
   9  16   0 5685.11 536.480  15
  -9  16   0 5616.97 562.813  15
 -10  16   0-86.7711 317.437  15
  10  16   0-175.810 304.238  15
  11  16   0 2204.60 294.639  15
 -11  16   0 2036.68 298.470  15
   0 -17   0-14.6941 328.904  13
   0  17   0-434.886 338.399  15
  -1  17   0 24733.7 1572.77  15
  -1 -17   0 21830.5 1582.22  13
   1  17   0 23868.0 1571.50  15
   2  17   0 1178.27 374.080  15
  -2  17   0 1607.17 378.400  15
  -2 -17   0 1292.93 350.806  13
  -3  17   0 123230. 6948.94  15
   3  17   0 103848. 6935.45  15
  -3 -17   0 102631. 6955.05  13
  -4  17   0 6352.44 591.788  15
   4  17   0 6257.48 581.589  15
   5  17   0 987.357 389.733  15
  -5  17   0 756.607 388.614  15
   6  17   0 1054.93 395.951  15
  -6  17   0 932.781 396.359  15
  -7  17   0 1683.40 430.295  15
   7  17   0 2240.90 413.841  15
  -8  17   0 29779.0 2046.46  15
   8  17   0 32058.7 2033.43  15
  -9  17   0 2121.74 401.953  15
   9  17   0 2987.31 383.150  15
 -10  17   0 315.872 287.363  15
  10  17   0 693.503 273.706  15
 -11  17   0 717.766 215.307  15
  11  17   0 162.735 200.529  15
   0 -18   0 14123.9 1113.96  13
   0  18   0 16975.6 1105.08  15
   1 -18   0 5637.26 598.626  13
  -1  18   0 7604.65 594.407  15
   1  18   0 8089.61 602.065  15
  -1 -18   0 5143.36 571.213  13
   2  18   0 2724.58 415.499  15
  -2 -18   0 1884.85 377.787  13
  -2  18   0 2397.51 412.739  15
  -3  18   0 4804.21 480.229  15
   3  18   0 4576.72 479.383  15
  -4  18   0 376.305 370.486  15
   4  18   0-43.3523 366.888  15
  -5  18   0 9296.46 734.523  15
   5  18   0 8582.90 719.454  15
  -6  18   0 1489.21 395.052  15
   6  18   0 1317.94 393.676  15
  -7  18   0 16417.2 1194.61  15
   7  18   0 17623.4 1185.76  15
   8  18   0 11704.2 808.593  15
  -8  18   0 10013.9 822.874  15
  -9  18   0 1480.68 331.524  15
   9  18   0 1257.86 305.970  15
 -10  18   0 75.8774 244.036  15
  10  18   0 452.109 238.975  15
   0  19   0-257.163 358.135  15
   0 -19   0 63.5843 352.808  13
   1  19   0 3483.95 457.506  15
  -1 -19   0 2993.31 437.687  13
  -1  19   0 3930.63 461.067  15
   2  19   0 501.036 363.502  15
  -2 -19   0 902.681 348.416  13
  -2  19   0 672.923 360.866  15
   3  19   0 52560.2 3499.59  15
  -3  19   0 56891.3 3511.59  15
   4  19   0 2269.70 416.248  15
  -4  19   0 2472.45 420.499  15
   5  19   0 1868.18 401.871  15
  -5  19   0 1634.65 403.083  15
  -6  19   0 4651.88 521.802  15
   6  19   0 5388.13 518.502  15
  -7  19   0 37006.3 2562.42  15
   7  19   0 41908.8 2556.22  15
  -8  19   0 8703.29 716.646  15
   8  19   0 10014.8 703.192  15
  -9  19   0 11557.4 860.286  15
   9  19   0 13059.3 850.861  15
 -10  19   0 358.176 199.592  15
  10  19   0 635.702 190.542  15
   0  20   0 7394.53 587.542  15
   0 -20   0 5495.04 577.637  13
  -1  20   0 546.621 366.638  15
  -1 -20   0 362.184 329.074  13
   1  20   0 1173.55 366.646  15
   1 -20   0 609.853 363.384  13
   2  20   0 69134.0 4274.97  15
  -2  20   0 73712.6 4282.28  15
  -3  20   0 19632.5 1273.15  15
   3  20   0 17178.4 1256.18  15
   4  20   0 33284.4 2178.29  15
  -4  20   0 33306.7 2183.04  15
   5  20   0 10296.1 770.678  15
  -5  20   0 9748.31 775.779  15
   6  20   0 875.424 351.167  15
  -6  20   0 1162.05 348.786  15
   7  20   0 5895.11 497.859  15
  -7  20   0 5287.81 506.095  15
  -8  20   0 14403.8 1070.06  15
   8  20   0 17012.6 1062.83  15
   9  20   0 5695.14 407.018  15
  -9  20   0 4441.52 412.100  15
   0  21   0-504.469 354.662  15
   0 -21   0 45.5486 310.288  13
  -1  21   0 2694.50 417.425  15
   1 -21   0 2158.26 403.438  13
  -1 -21   0 1762.58 372.219  13
  -2  21   0 417.316 356.571  15
   2  21   0 388.801 355.737  15
   2 -21   0 677.845 321.581  13
  -3  21   0 546.479 347.557  15
   3 -21   0-161.676 318.514  13
   3  21   0-418.561 363.801  15
  -4  21   0 2555.57 397.017  15
   4 -21   0 2461.12 392.106  13
   4  21   0 2552.48 406.487  15
  -5  21   0 50.7582 330.840  15
   5  21   0 712.808 333.376  15
   6  21   0 2946.29 363.431  15
  -6  21   0 1891.18 357.054  15
   7  21   0 212.210 266.416  15
  -7  21   0 815.144 283.612  15
   8  21   0 433.801 217.017  15
  -8  21   0 267.967 235.593  15
  -9  21   0 1038.46 189.274  15
   0  22   0 995.705 358.584  15
   1 -22   0-219.965 320.530  13
   1  22   0 9.74357 334.510  15
  -1  22   0-627.158 348.640  15
   2  22   0 23815.7 1511.67  15
  -2  22   0 25629.0 1520.79  15
  -3  22   0 4175.91 447.661  15
   3 -22   0 3218.39 438.082  13
   3  22   0 4507.84 436.660  15
   4  22   0 956.376 325.117  15
   4 -22   0 536.616 297.156  13
  -4  22   0 1175.27 327.863  15
  -5  22   0 1442.52 308.669  15
   5  22   0 1509.31 312.127  15
  -6  22   0 2635.01 326.175  15
   6 -22   0 1891.76 287.348  13
   6  22   0 2456.48 309.562  15
   7  22   0 1123.26 234.976  15
  -7  22   0 1123.12 248.705  15
   7 -22   0 1099.47 219.173  13
  -8  22   0 12808.3 893.430  15
   8  22   0 14168.0 889.186  15
   0  23   0-35.7564 303.300  15
   1  23   0 570.548 310.552  15
  -1  23   0 494.612 311.719  15
   2  23   0 1202.52 317.563  15
  -2  23   0 1236.30 313.147  15
   2 -23   0 444.204 279.790  13
  -3  23   0 7034.43 524.864  15
   3  23   0 6501.38 519.401  15
   4 -23   0-36.4476 234.704  13
  -4  23   0 48.8423 268.905  15
   4  23   0 241.707 277.765  15
  -5  23   0 339.617 251.170  15
   5  23   0 445.666 249.706  15
   5 -23   0 281.914 201.396  13
   6  23   0 1766.15 233.075  15
  -6  23   0 1398.99 244.748  15
   7  23   0 8141.70 524.771  15
  -7  23   0 6810.71 527.431  15
   0  24   0 5899.71 496.413  15
   1  24   0-444.618 277.227  15
  -1  24   0-317.204 273.771  15
   2  24   0 179.801 263.953  15
  -2  24   0 416.009 264.082  15
  -3  24   0 662.014 261.152  15
   3  24   0 996.808 266.488  15
   4  24   0 1517.77 257.968  15
  -4  24   0 1379.58 254.385  15
  -5  24   0 171.624 199.784  15
   5  24   0 270.476 195.098  15
  -6  24   0 528.489 170.659  15
   0  25   0-6.26113 224.538  15
  -1  25   0 4055.97 382.819  15
   1  25   0 4778.86 384.156  15
   2  25   0 102.442 210.882  15
  -2  25   0-102.538 218.412  15
   3  25   0 2449.58 251.409  15
  -3  25   0 1601.54 251.955  15
  -4  25   0 33.9188 178.472  15
   4  25   0 126.071 165.708  15
   0  26   0 272.652 169.800  15
  -1  26   0 157.390 165.861  15
   1  26   0 304.737 167.523  15
  15   0  -1-35.2964 221.997   9
 -15   0   1-84.0531 227.744  15
 -14   0   1 278.742 317.588  15
  14   0  -1-113.920 337.130   9
 -13   0   1 95.1020 387.719  15
 -12   0   1-630.642 446.818  15
  12   0  -1 30.7999 413.967  14
  11   0  -1 263.419 408.686  14
  10   0  -1-159.945 383.533   2
  10   0  -1-610.843 386.195  15
  10   0  -1-330.092 387.513  14
   9   0  -1 199.820 328.369   2
   8   0  -1-31.5155 297.967   2
  -7   0   1 487.300 240.708   7
   7   0  -1 53.6895 249.769   2
  -6   0   1 283.876 199.306   7
   6   0  -1 22.2530 244.683   2
   5   0  -1-17.7971 214.940   2
  -5   0   1 128.820 171.253   7
   4   0  -1 14.0299 209.619   2
  -4   0   1-76.7060 131.561   7
   3   0  -1-16.9062 202.399   2
  -2   0   1 25.1738 68.3666   3
   1   0  -1 110.927 58.1470   7
   1   0  -1 43.0093 117.874   2
   1   0  -1-7.19091 73.0891   5
   0   0  -1 102.651 59.8174   7
   1   0   1 36.3204 88.5539   2
  -2   0  -1 37.5415 156.310   7
   2   0   1 101.258 120.749   2
   2   0   1 327.736 103.324   6
   3   0   1 28.9602 135.598   2
  -3   0  -1 55.9954 194.395   7
   3   0   1-3.72914 121.005   6
  -4   0  -1 496.507 192.088   7
   4   0   1-54.6225 149.428   2
   5   0   1 263.618 167.292   2
  -5   0  -1-12.1364 261.632   7
   6   0   1 164.457 216.588   2
  -6   0  -1-129.011 279.337   7
   7   0   1-141.413 225.753   2
  -7   0  -1-27.3473 313.523   7
  -8   0  -1-329.817 348.876   7
   8   0   1-248.725 296.976   2
  -9   0  -1 161.443 427.188  13
   9   0   1-1006.02 383.680  15
   9   0   1 88.6577 397.753  11
   9   0   1 26.3848 356.307  14
  10   0   1-219.506 409.944  11
  10   0   1 15.0790 412.839  14
  11   0   1 126.098 405.991  14
 -11   0  -1-546.176 467.828  15
  11   0   1-622.852 474.038  11
 -12   0  -1-104.188 419.733  15
  12   0   1 516.697 397.325  14
 -13   0  -1-200.653 355.382  15
  13   0   1 12.2045 358.102  14
 -14   0  -1-566.470 288.300  15
 -15   1   1 7755.88 581.234  15
  15  -1  -1 8231.20 598.980   9
 -15  -1   1 8264.43 587.325  15
 -14   1   1 584.122 323.012  15
 -14  -1   1 1382.93 339.143  15
  14  -1  -1 1200.23 356.980   9
 -13   1   1 1494.54 409.484  15
 -13  -1   1 1545.23 418.833  15
 -12   1   1 24909.2 1623.17  15
 -12  -1   1 22682.8 1619.36  15
  12   1  -1 23187.0 1627.93  14
  11   1  -1 9799.86 793.550  14
 -11   1   1 11359.1 807.171  15
  10   1  -1 972.942 378.757  15
  10   1  -1 1808.19 412.295  14
   9  -1  -1-17.3217 332.410   2
   9   1  -1 554.461 349.324   2
   8  -1  -1 678.449 298.555   2
   8   1  -1 816.164 330.723   2
   7   1  -1 619.082 293.122   2
  -7  -1   1 842.279 265.796   7
   7  -1  -1 846.293 267.290   2
   6  -1  -1 29931.5 2064.87   2
  -6   1   1 31836.7 2018.83   7
  -6  -1   1 32639.9 2024.75   7
   6   1  -1 30906.9 2066.62   2
   5   1  -1 9118.63 670.436   2
  -5   1   1 9809.55 630.479   7
   5  -1  -1 8732.40 677.688   2
  -5  -1   1 9187.63 631.625   7
   4   1  -1 16426.3 1038.27   2
   4  -1  -1 16446.3 1042.06   2
  -4   1   1 13671.7 996.179   7
   4  -1  -1 15921.7 979.831   4
   3  -1  -1 1390.10 241.123   2
   3  -1  -1 1315.39 97.8688   4
  -3   1   1 967.742 141.800   7
  -3  -1   1 1105.30 144.330   3
   2  -1  -1 127841. 8437.53   2
   2  -1  -1 141794. 8415.23   4
  -2  -1   1 128040. 8415.75   3
   0  -1  -1 14518.6 944.015   7
   0   1  -1 14668.0 947.277   2
   0   1  -1 15706.5 945.845   1
  -1  -1  -1 216826. 13524.9   7
   1  -1   1 218662. 13524.0   2
   1   1   1 219466. 13525.6   6
   1   1   1 212048. 13530.3   2
   1  -1   1 210866. 13525.6   6
   2   1   1 59.9411 105.167   6
  -2   1  -1 36.8690 156.329   7
   2  -1   1-51.1369 105.521   2
   2   1   1 150.816 138.497   2
   3   1   1 317410. 19726.4   2
   3   1   1 316728. 19719.2   6
  -3  -1  -1 310724. 19720.5   7
   3  -1   1 307570. 19718.8   2
  -3   1  -1 321623. 19719.4   7
   4   1   1 44168.7 2767.45   2
  -4  -1  -1 44464.7 2763.30   7
  -4   1  -1 42882.0 2760.87   7
   4  -1   1 42836.1 2758.30   2
  -5   1  -1 772882. 48312.9   7
   5   1   1 803793. 48324.6   2
  -5  -1  -1 771619. 48316.0   7
   5  -1   1 741655. 48317.0   2
   6   1   1 35385.1 2329.11   2
   6  -1   1 36187.1 2327.70   2
  -6  -1  -1 34547.1 2326.87   7
  -6   1  -1 38344.4 2325.65   7
  -7  -1  -1 22146.9 1453.32   7
  -7   1  -1 21789.0 1442.33   7
   7   1   1 19824.3 1459.82   2
   7  -1   1 23374.7 1463.34   2
   8   1   1 24832.8 1657.36   2
  -8  -1  -1 25846.4 1642.60   7
  -8   1  -1 23267.3 1625.05   7
   9  -1   1 35868.9 2288.10  11
   9  -1   1 33344.4 2272.87  14
   9   1   1 35777.0 2274.87  14
   9   1   1 34619.4 2311.40   2
  -9  -1  -1 31538.8 2322.68  13
   9   1   1 32899.4 2264.12  15
   9   1   1 37855.2 2301.94  11
  10   1   1 116602. 7430.95  11
  10  -1   1 113317. 7427.03  11
  10  -1   1 110513. 7411.19  14
  10   1   1 114582. 7411.46  14
 -10   1  -1 128978. 7419.53  15
  11  -1   1 8304.50 727.987  14
 -11  -1  -1 8786.30 766.097  15
  11  -1   1 7297.80 737.778  11
  11   1   1 8137.47 743.640  14
  11   1   1 8257.91 779.602  11
 -11   1  -1 9467.56 763.342  15
  12  -1   1 3097.89 484.572  14
  12   1   1 3392.97 502.877  14
 -12  -1  -1 3040.10 504.600  15
 -12   1  -1 3307.81 494.580  15
  13  -1   1 107.931 337.233  14
  13   1   1 134.753 352.367  14
 -13   1  -1-42.2080 352.324  15
 -13  -1  -1 158.810 362.100  15
 -14   1  -1 11558.3 770.052  15
 -14  -1  -1 11659.6 773.120  15
 -15   2   1 288.610 215.049  15
  15  -2  -1 120.122 212.267   9
 -15  -2   1 524.861 232.349  15
  15   2  -1 599.944 230.560   9
  14   2  -1 5855.85 591.772   9
 -14  -2   1 6755.86 570.312  15
 -14   2   1 7164.56 562.372  15
  14  -2  -1 6854.03 586.629   9
  13  -2  -1 800.197 411.203   9
 -13   2   1 339.317 385.818  15
 -13  -2   1 456.507 398.964  15
  12   2  -1 7065.37 680.044  14
 -12   2   1 7468.12 680.756  15
  11   2  -1-766.820 401.580  15
  11   2  -1 616.005 408.526  14
  11  -2  -1 857.784 413.968  14
 -11   2   1-353.909 428.724  15
  10   2  -1 9949.22 805.416  15
 -10   2   1 12023.6 859.183  15
  10   2  -1 8581.97 815.871  14
  10  -2  -1 10860.4 825.029  14
   9  -2  -1 32253.7 2101.24   2
   9   2  -1 30479.1 2129.91   2
   8   2  -1 15722.0 1133.90   2
  -8  -2   1 14974.1 1065.04   7
   8  -2  -1 16373.9 1103.24   2
  -7  -2   1 70.6616 260.585   7
   7   2  -1-254.026 289.039   2
   7  -2  -1 471.106 269.161   2
  -6   2   1 52161.1 3248.72   7
  -6  -2   1 50034.1 3258.64   7
   6   2  -1 52788.3 3297.84   2
   6  -2  -1 50745.7 3294.41   2
  -5   2   1 72108.8 4345.52   7
   5   2  -1 72778.6 4385.65   2
   5  -2  -1 75426.5 4389.14   2
   5  -2  -1 66965.3 4332.18   4
  -5  -2   1 66839.4 4352.96   7
  -4  -2   1 12516.3 852.022   3
  -4   2   1 13238.9 843.710   7
   4  -2  -1 14005.1 892.220   2
   4  -2  -1 13136.9 832.493   4
   3  -2  -1 98689.9 5901.66   4
   3  -2  -1 103941. 5936.71   2
  -3  -2   1 95078.9 5906.53   3
  -3   2   1 88488.4 5899.39   7
  -2  -2   1 272573. 17610.3   3
   2   2  -1 293399. 17625.2   2
   2  -2  -1 283535. 17609.2   4
   2  -2  -1 283787. 17630.4   2
   1   2  -1 106300. 6517.20   2
   1  -2  -1 105583. 6508.37   4
   1  -2  -1 97497.4 6519.15   2
   0  -2   1 6078.06 412.711   6
   0   2  -1 6728.87 415.551   2
   0  -2  -1 6527.84 415.070   7
   1  -2   1 41791.7 2661.46   6
   1  -2   1 41055.5 2654.32   2
  -1   2  -1 44819.9 2661.82   7
  -1  -2  -1 43012.8 2661.37   7
   2  -2   1 61645.6 4076.98   2
  -2   2  -1 67610.1 4084.11   7
   2   2   1 67113.6 4082.95   6
   2   2   1 65778.8 4095.22   2
   2  -2   1 64745.4 4085.32   6
  -3   2  -1 6797.43 459.751   7
   3   2   1 6501.34 469.014   2
  -3  -2  -1 6234.62 463.967   7
   3  -2   1 5923.70 435.977   2
   3   2   1 7058.37 442.299   6
  -4   2  -1 545352. 34311.4   7
  -4  -2  -1 523334. 34315.9   7
   4  -2   1 562532. 34314.4   2
   4   2   1 563006. 34327.1   2
  -5  -2  -1 117382. 7572.13   7
  -5   2  -1 116904. 7565.45   7
   5   2   1 128232. 7585.67   2
   5  -2   1 121000. 7571.64   2
  -6  -2  -1 66794.6 4442.43   7
   6  -2   1 70245.8 4445.06   2
  -6   2  -1 72182.6 4436.45   7
   6   2   1 70843.4 4454.65   2
   7   2   1 7934.63 666.478   2
  -7  -2  -1 9575.56 695.418   7
   7  -2   1 9050.52 675.144   2
  -7   2  -1 9002.62 666.027   7
  -8  -2  -1 32536.0 2061.16   7
   8   2   1 29776.0 2077.90   2
  -9  -2  -1 77282.6 4944.78   7
   9   2   1 75700.2 4994.62   2
  -9  -2  -1 75879.8 4994.19  13
  -9   2  -1 85386.6 4965.51  15
   9   2   1 77583.9 4939.25  15
   9  -2   1 77217.0 4955.58  11
   9  -2   1 73714.6 4941.48  14
  10  -2   1 28462.5 1917.20  14
 -10  -2  -1 29422.2 1991.11  13
 -10   2  -1 31814.9 1941.18  15
  10  -2   1 29380.8 1939.36  11
  10   2   1 24993.1 1900.68  15
  11  -2   1 29808.2 2017.22  14
  11  -2   1 26481.7 2031.00  11
  12  -2   1-14.2102 385.529  14
 -12   2  -1-244.827 421.960  15
 -12  -2  -1-183.822 429.964  15
 -13   2  -1 1169.11 371.611  15
 -13  -2  -1 1657.45 389.821  15
  14  -2   1-217.714 262.673   9
 -14   2  -1 367.962 264.312  15
 -14  -2  -1-241.801 283.101  15
  15  -3  -1 2576.59 298.808   9
 -15  -3   1 3420.90 326.892  15
  15   3  -1 2965.65 316.331   9
  14   3  -1 2340.67 397.757   9
 -14   3   1 2494.06 362.758  15
  14  -3  -1 3056.63 384.102   9
 -14  -3   1 2720.12 384.355  15
 -13   3   1 555.276 385.455  15
 -13  -3   1 551.994 401.283  15
  13  -3  -1 102.542 397.858   9
  12   3  -1 14282.6 1116.43  14
 -12   3   1 15990.3 1115.26  15
  11   3  -1-51.4882 401.709  15
  11  -3  -1 652.747 414.461  14
  11   3  -1 320.466 407.816  14
 -11   3   1 241.039 424.737  15
  10   3  -1 21858.7 1674.75  11
  10   3  -1 25433.5 1649.89  15
  10  -3  -1 24172.2 1663.99  14
  10   3  -1 23354.4 1664.26  14
 -10   3   1 27356.7 1684.35  15
   9   3  -1 8539.45 762.589   2
   8   3  -1 13497.4 1005.89   2
  -8  -3   1 12813.5 949.977   7
   8  -3  -1 14289.0 971.785   2
   7   3  -1 4397.02 467.517   2
   7  -3  -1 4869.55 450.406   2
  -7  -3   1 5024.52 441.028   7
   6   3  -1 75470.6 5225.38   2
   6  -3  -1 87259.2 5226.30   2
  -6  -3   1 83287.5 5192.69   7
   5  -3  -1 2979.83 215.607   4
  -5   3   1 3282.96 249.620   7
   5  -3  -1 3003.61 320.192   2
  -4  -3   1 21019.4 1357.34   3
  -4   3   1 20891.7 1341.61   7
   4  -3  -1 23123.0 1393.66   2
   3  -3  -1 104287. 6544.81   2
  -3  -3   1 102082. 6508.55   4
  -3  -3   1 105211. 6521.33   3
   3   3  -1 109246. 6540.26   2
  -3   3   1 104500. 6508.35   7
   2  -3  -1 19028.0 1298.99   2
   2  -3  -1 20185.8 1270.46   4
  -2  -3   1 19690.5 1277.36   3
   2   3  -1 21220.5 1289.23   2
   1   3  -1 84324.2 5303.18   2
   1  -3  -1 82880.2 5298.35   4
   1   3  -1 85101.5 5290.80   1
   0   3   1 12629.0 867.786   2
   0   3  -1 13784.6 855.398   2
   0  -3  -1 13289.6 852.493   7
   0  -3   1 13650.1 851.502   6
  -1  -3  -1 537137. 34191.1   7
  -1  -3  -1 541186. 34193.0   1
  -1   3  -1 559343. 34192.7   7
   1  -3   1 547719. 34193.1   6
   2  -3   1 7449.11 473.566   2
   2   3   1 7342.87 483.750   6
  -2  -3  -1 6612.24 499.135   7
  -2   3  -1 7484.28 498.609   7
   3  -3   1 16679.6 1083.67   2
  -3   3  -1 17206.1 1092.42   7
   3   3   1 17064.4 1085.53   6
   3   3   1 16732.1 1107.56   2
  -4   3  -1 96.7115 185.597   7
   4  -3   1 111.512 138.759   2
  -4  -3  -1 108.960 211.085   7
   4   3   1 190.065 182.831   2
   5   3   1 1776.05 250.873   2
  -5   3  -1 1821.11 252.529   7
  -5  -3  -1 1439.45 286.945   7
   5  -3   1 1411.59 208.838   2
   6  -3   1 193.389 196.904   2
  -6  -3  -1 357.602 297.271   7
  -6   3  -1 506.350 263.345   7
   6   3   1 467.782 230.229   2
   7   3   1 1155.62 297.155   2
  -7   3  -1 1167.39 289.865   7
  -7  -3  -1 781.843 355.140   7
   8   3   1 8406.76 687.208   2
  -8  -3  -1 8072.02 710.675   7
  -9   3  -1 3623.40 517.554  15
   9   3   1 2420.81 434.242  15
  -9  -3  -1 2568.26 484.346  13
   9   3   1 3909.21 499.778   2
   9  -3   1 3047.41 467.980  11
   9   3   1 3648.99 484.739  11
   9   3   1 3772.59 464.216  14
  -9  -3  -1 2541.52 496.349   7
   9  -3   1 3675.17 450.925  14
  10   3   1 860.925 460.533  11
  10   3   1 427.160 402.704  15
  10   3   1 1194.36 441.091  14
  10  -3   1 1161.72 431.233  11
 -10   3  -1 669.616 466.052  15
 -10  -3  -1 412.795 449.711  13
  10  -3   1 1267.43 412.859  14
  11   3   1 3589.57 569.772  11
  11  -3   1 4407.04 529.045  14
 -11   3  -1 4616.30 554.627  15
  11   3   1 3250.43 526.018  14
 -12   3  -1-101.463 414.579  15
  12   3   1 264.043 391.730  14
 -12  -3  -1 550.575 441.302  15
  12  -3   1-82.5530 371.343  14
 -13   3  -1-141.223 349.644  15
  13   3   1 1022.87 354.194  14
 -13  -3  -1 157.259 363.338  15
 -14   3  -1 441.452 260.602  15
 -14  -3  -1 799.614 280.807  15
  14  -3   1 577.177 249.818   9
 -15   4   1 147.545 189.810  15
  15   4  -1 555.704 201.308   9
 -15  -4   1 253.743 216.651  15
 -14  -4   1 54.8062 310.849  15
  14   4  -1 89.3215 305.940   9
 -14   4   1 41.7817 287.354  15
  14  -4  -1-305.182 292.949   9
 -13  -4   1 7531.46 652.499  15
  13  -4  -1 5979.54 652.078   9
 -13   4   1 7846.23 637.439  15
 -12   4   1-281.304 426.458  15
  12   4  -1-459.642 397.729  15
  12   4  -1 436.048 417.145  14
  11   4  -1 38640.5 2612.19  14
  11   4  -1 38219.0 2591.66  15
 -11   4   1 42440.1 2612.44  15
  10  -4  -1 42.8260 386.296  14
 -10   4   1 805.983 432.506  15
  10   4  -1 501.409 387.870  15
  10   4  -1-16.0642 400.912  11
  10   4  -1 338.411 385.527  14
   9   4  -1 1894.80 470.412   2
   8   4  -1 7284.60 665.161   2
  -8  -4   1 6565.00 597.516   7
   8  -4  -1 8020.25 592.119   2
  -7  -4   1 79423.8 5423.05   7
   7   4  -1 82145.4 5462.52   2
   6  -4  -1 94939.5 5458.04   2
  -6  -4   1 80777.6 5426.63   7
   5  -4  -1 56166.8 3580.02   2
  -4   4   1 7409.72 481.887   7
   4   4  -1 7427.30 536.269   2
   4  -4  -1 6987.65 544.657   2
  -4  -4   1 7797.89 515.911   3
   3  -4  -1 66634.0 4347.73   2
   3   4  -1 69487.3 4346.15   2
  -3  -4   1 69653.5 4329.78   3
   2  -4  -1 93059.5 5998.73   2
   2   4  -1 93214.4 5990.05   2
  -2  -4   1 98009.7 5982.96   3
   1  -4  -1 65775.4 3928.72   4
  -1   4   1 60999.6 3934.00   2
   1   4  -1 63483.4 3930.82   2
  -1  -4   1 62532.7 3915.18   6
   1  -4  -1 61456.4 3917.41   3
   0   4  -1 18665.2 1135.04   2
   0  -4   1 18356.3 1131.63   6
   0   4   1 16505.1 1149.64   2
   0  -4  -1 16602.4 1133.33   3
   0   4  -1 19417.8 1146.14   7
   1   4   1 199133. 12884.6   2
  -1   4  -1 208941. 12873.9   7
  -1  -4  -1 200278. 12876.3   4
  -1  -4  -1 209749. 12872.7   1
   2   4   1 131009. 8060.49   6
  -2  -4  -1 123732. 8063.75   7
  -2   4  -1 130181. 8062.82   7
   3  -4   1-106.772 115.954   2
   3   4   1-3.28878 94.7038   6
  -3   4  -1 17.3645 179.255   7
   4   4   1 155894. 9433.95   2
   4  -4   1 148640. 9413.22   2
  -4   4  -1 147597. 9405.90   7
  -4  -4  -1 149949. 9414.50   7
   5   4   1 934.757 228.192   2
  -5  -4  -1 923.323 269.355   7
  -5   4  -1 355.603 215.268   7
   5  -4   1 588.342 176.231   2
   6   4   1 24653.9 1541.11   2
  -6   4  -1 23785.7 1510.79   7
  -6  -4  -1 20699.1 1532.00   7
  -7   4  -1 5532.10 472.425   7
   7   4   1 5559.42 507.158   2
  -7  -4  -1 5321.78 530.135   7
   8   4   1 4603.56 513.368   2
  -8  -4  -1 5155.44 566.973   7
  -9  -4  -1 35796.0 2278.65   7
   9  -4   1 29606.2 2238.58  14
   9   4   1 34133.1 2245.50  15
  -9  -4  -1 34189.7 2303.40  13
   9   4   1 34150.0 2271.41  11
   9   4   1 38804.6 2267.93  14
  -9   4  -1 37831.4 2277.89  15
   9  -4   1 30695.0 2256.81  11
   9   4   1 35076.2 2319.68   2
  10   4   1 49782.1 2895.37  14
  10   4   1 42664.2 2868.27  15
  10  -4   1 38187.4 2885.54  11
  10   4   1 44912.3 2913.10  11
  10  -4   1 42342.8 2877.00  14
 -10   4  -1 49928.6 2896.79  15
 -10  -4  -1 41936.6 2932.00  13
  11   4   1 15233.8 1126.98  11
  11  -4   1 15311.5 1088.53  14
 -11   4  -1 17464.4 1116.39  15
  11   4   1 15525.2 1096.08  14
  12  -4   1 2035.73 397.496  14
 -12   4  -1 1659.82 438.248  15
  12   4   1 1360.66 436.681  14
  13   4   1 3248.06 438.069  14
 -13   4  -1 3935.25 438.684  15
 -13  -4  -1 3752.48 461.227  15
 -14   4  -1 859.978 255.046  15
 -14  -4  -1 782.648 272.914  15
  14  -4   1 295.996 220.379   9
  15   5  -1 1445.67 222.580   9
 -15  -5   1 1648.12 249.872  15
 -14   5   1 5028.65 429.859  15
  14  -5  -1 3609.40 415.615   9
  14   5  -1 4442.09 447.048   9
 -14  -5   1 5081.42 459.079  15
  13  -5  -1 4749.44 544.475   9
 -13   5   1 5532.37 527.355  15
  12  -5  -1-71.9624 361.975   9
 -12   5   1 130.660 404.960  15
  12   5  -1-123.475 380.407  15
  12   5  -1-41.9234 388.734  14
  11   5  -1 1427.24 432.448  15
  11   5  -1 1960.20 429.961  14
 -11   5   1 2735.92 480.136  15
 -10   5   1 12770.9 926.722  15
  10   5  -1 10832.8 884.306  14
  10   5  -1 12628.7 885.771  15
  -9  -5   1 5119.43 546.646   7
   9   5  -1 5869.41 625.505   2
   8   5  -1 21781.3 1606.10   2
  -8  -5   1 24437.9 1562.95   7
  -7  -5   1 1526.99 311.925   7
   7  -5  -1 1422.50 273.129   2
   6  -5  -1 4073.44 362.955   2
  -6  -5   1 3356.54 362.005   7
   5  -5  -1 28182.7 1961.82   2
   5   5  -1 30546.2 1971.66   2
  -5  -5   1 31909.2 1947.10   3
   4  -5  -1 2381.64 289.207   2
  -4   5   1 3228.10 215.129   7
  -4  -5   1 3103.11 280.749   3
   4   5  -1 2842.59 291.016   2
  -3  -5   1 47737.8 2892.88   3
   3  -5  -1 42010.1 2907.83   2
   3   5  -1 46508.6 2905.50   2
   2  -5  -1 169491. 10622.4   3
   2   5  -1 170349. 10644.6   2
   1   5  -1 219167. 14171.8   2
   1  -5  -1 235771. 14172.9   4
   1  -5  -1 221312. 14161.0   3
  -1   5   1 224816. 14177.0   2
   1  -5  -1 242194. 14179.7   5
   0  -5  -1 293550. 18223.0   4
   0  -5  -1 285827. 18213.6   3
   0   5  -1 294565. 18213.9   2
   0   5   1 298586. 18229.4   2
   0  -5  -1 285351. 18220.6   5
  -1  -5  -1 9772.60 655.446   1
  -1  -5  -1 9867.74 664.749   4
   1   5   1 10448.3 684.120   2
  -1   5  -1 10962.6 674.641   7
  -2  -5  -1 6476.71 480.816   7
   2   5   1 7229.44 504.963   2
   2   5   1 6988.13 459.282   6
  -2   5  -1 7220.25 482.262   7
   3   5   1 80.1689 93.8584   6
   3  -5   1 94.7998 83.4406   2
  -3  -5  -1 176.119 181.330   7
  -4   5  -1 6831.62 488.189   7
  -5  -5  -1 48201.1 3149.97   7
   5   5   1 55715.3 3172.99   2
  -5   5  -1 47143.6 3131.24   7
   6   5   1 1515.86 288.234   2
  -6  -5  -1 1254.74 336.390   7
  -6   5  -1 1549.40 274.658   7
   7   5   1 45.4569 306.125   2
  -7  -5  -1 276.225 387.734   7
  -8  -5  -1 9566.16 766.449   7
   8   5   1 8685.03 751.996   2
   9   5   1 1264.89 395.028  15
   9   5   1 673.414 399.255  11
   9  -5   1 1128.89 376.505  14
  -9   5  -1 1012.62 454.819  15
  -9  -5  -1 364.180 407.942  13
   9   5   1 670.016 392.928  14
   9  -5   1 831.726 389.993  11
  10   5   1 4970.55 571.174  15
  10   5   1 5123.72 619.942  11
  10   5   1 5673.83 598.766  14
  10  -5   1 5756.24 572.386  14
 -10  -5  -1 5564.43 637.215  13
 -10   5  -1 5468.56 609.898  15
  11   5   1-16.9461 449.755  11
 -11   5  -1 193.848 425.623  15
  11  -5   1 394.742 373.847  14
 -11  -5  -1 155.230 464.116  13
  11   5   1 77.0863 390.158  15
  11   5   1 530.643 409.773  14
  12   5   1 1577.10 410.244  14
 -12   5  -1 2023.43 438.064  15
  13  -5   1 1251.29 328.836   9
  13   5   1 1939.25 365.237  14
 -13  -5  -1 2096.00 396.434  15
 -14   5  -1-162.614 235.649  15
 -14  -5  -1 127.532 253.508  15
 -14   6   1 2004.60 304.614  15
 -14  -6   1 1988.80 343.286  15
  14   6  -1 1736.45 306.647   9
  14  -6  -1 1598.78 277.079   9
 -13   6   1 21486.3 1378.49  15
  13  -6  -1 18968.2 1385.46   9
  12  -6  -1 1096.32 386.139   9
 -12   6   1 1436.43 428.352  15
  12   6  -1 1749.02 416.758  14
  12   6  -1 1133.02 415.716  15
  11   6  -1 31573.5 2081.31  15
  11   6  -1 32645.4 2086.64  14
 -11   6   1 34809.3 2102.33  15
  11  -6  -1 26290.8 2097.93   9
  10   6  -1 612.249 397.922  15
 -10   6   1 312.056 442.931  15
  10   6  -1 532.435 363.834  14
 -10  -6   1 627.152 453.784  13
   9   6  -1 32100.0 1857.79  15
  -9   6   1 29347.0 1880.48  15
   9   6  -1 28702.6 1944.56   2
  -8  -6   1 24004.5 1612.21   7
  -7  -6   1 126329. 7970.96   7
   6   6  -1 154453. 9376.44   2
  -6  -6   1 149038. 9345.89   7
   6  -6  -1 143267. 9318.15   4
   6  -6  -1 156479. 9358.97   2
  -5  -6   1 59267.3 3403.37   3
   5   6  -1 56563.2 3423.24   2
   4   6  -1 34233.5 2122.17   2
  -4  -6   1 33411.3 2078.60   4
  -4  -6   1 35718.5 2102.47   3
   3  -6  -1 56132.6 3587.54   3
   3   6  -1 59975.4 3624.87   2
  -3  -6   1 60661.8 3611.46   3
   2  -6  -1 112488. 7042.19   3
  -2   6   1 113630. 7063.12   2
   2   6  -1 110718. 7063.84   2
   1  -6  -1 6383.79 424.297   3
  -1   6   1 6350.60 449.619   2
   1  -6  -1 6874.68 454.186   5
   1   6  -1 6332.95 439.375   2
  -1  -6   1 6700.13 452.782   3
   1  -6  -1 6523.99 439.657   4
   0   6  -1 100806. 6349.33   2
   0  -6  -1 102142. 6360.73   4
   0  -6   1 105455. 6358.56   3
   0   6   1 100120. 6366.18   2
   0  -6  -1 99064.8 6350.55   3
  -1   6  -1 31864.8 1949.23   7
  -1  -6  -1 30925.4 1938.91   1
   1   6   1 30625.6 1960.34   2
  -1  -6  -1 30032.5 1940.34   3
  -1  -6  -1 30023.9 1948.36   4
   2   6   1 2304.74 264.825   2
   2   6   1 2707.14 199.539   6
  -2   6  -1 3110.75 256.130   7
  -3  -6  -1 16931.9 1076.32   7
   3   6   1 17266.4 1094.69   2
   3   6   1 16769.9 1053.21   6
  -3   6  -1 15063.6 1066.89   7
  -4   6  -1 20855.8 1346.76   7
  -5   6  -1 28160.3 1714.32   7
  -5  -6  -1 24286.5 1736.48   7
  -6   6  -1 4200.11 376.765   7
   6   6   1 3714.27 404.526   2
  -6  -6  -1 3723.50 431.767   7
  -7  -6  -1 4644.99 539.278   7
   7   6   1 4591.55 473.906   2
   8   6   1 1920.64 414.190   2
  -8  -6  -1 2027.75 470.519   7
   9   6   1 4271.73 489.309  14
   9   6   1 3294.62 476.197  15
   9   6   1 4166.72 524.537  11
  -9   6  -1 4638.92 547.730  15
  -9  -6  -1 3489.91 536.472  13
   9  -6   1 3935.88 466.983  14
  10   6   1 6826.14 675.198  15
  10  -6   1 7773.37 658.519  14
 -10   6  -1 8367.55 720.753  15
  10   6   1 7448.16 677.815  14
  10   6   1 7313.54 690.194  11
 -10  -6  -1 7676.93 739.369  13
 -11   6  -1 1559.14 456.427  15
  11   6   1 1078.79 428.870  11
 -11  -6  -1 440.093 468.881  13
  11   6   1 1283.62 420.608  15
  11   6   1 1823.76 441.896  14
 -12   6  -1 460.781 404.838  15
  12   6   1 1133.27 372.858  14
  13   6   1 101.502 302.133  14
 -13  -6  -1 483.280 351.527  15
  13  -6   1-94.2405 255.857   9
 -13   6  -1 352.964 311.964  15
 -14   6  -1 3228.69 314.675  15
 -14  -6  -1 2928.02 332.269  15
  14   7  -1 729.927 242.191   9
 -14   7   1 350.545 254.517  15
 -13   7   1 940.652 347.229  15
  13  -7  -1 631.099 314.909   9
  12   7  -1 41804.9 2927.61  15
  12   7  -1 47938.2 2932.59  14
 -12   7   1 53246.9 2948.72  15
  12  -7  -1 39293.8 2932.79   9
  11   7  -1 3254.99 462.310  14
 -11   7   1 3351.12 517.249  15
  11  -7  -1 3130.22 479.184   9
  11   7  -1 3670.90 490.794  15
  10   7  -1-423.961 402.433  15
  10  -7  -1-157.204 361.977   9
  10   7  -1 238.769 369.279  14
 -10   7   1-283.896 432.812  15
   9   7  -1 3263.72 490.183  11
   9   7  -1 5866.04 508.676  15
  -9   7   1 5110.95 558.300  15
  -9  -7   1 3930.90 548.518   7
   9   7  -1 3814.94 466.426  14
  -8  -7   1 1354.36 402.657   7
   7   7  -1 2430.40 390.761   2
  -7  -7   1 3040.44 404.254   7
   6  -7  -1 205727. 12992.5   4
   6   7  -1 210744. 13044.6   2
  -5  -7   1 1959.35 272.071   3
   5  -7  -1 1056.72 226.250   2
   5   7  -1 1766.95 262.412   2
  -4  -7   1 348.041 208.071   3
   4   7  -1 392.821 192.933   2
  -4  -7   1 299.913 101.859   4
   3   7  -1 15638.0 1016.73   2
   3  -7  -1 15318.6 971.968   3
   2   7  -1 56341.5 3580.80   2
   2  -7  -1 56621.5 3558.04   3
  -2   7   1 57197.0 3580.01   2
   1  -7  -1 87736.9 5605.20   3
   1   7  -1 84758.7 5615.69   2
   1  -7  -1 96523.5 5627.26   5
  -1   7   1 90516.2 5623.39   2
  -1  -7   1 91804.5 5619.64   3
   0  -7  -1 164369. 10574.1   3
   0  -7  -1 170840. 10586.3   4
   0  -7   1 168148. 10581.1   3
   0   7  -1 169903. 10572.8   2
   0   7   1 173171. 10592.2   2
   1   7   1 20258.9 1254.27   2
  -1  -7  -1 19197.2 1240.78   4
  -1  -7  -1 19206.1 1225.77   1
  -1  -7  -1 18758.6 1232.68   3
  -2  -7  -1 44726.8 2836.15   4
  -2   7  -1 40888.7 2830.60   7
   2   7   1 47086.3 2853.52   2
   2   7   1 46229.8 2818.32   6
   3   7   1 168.119 88.0969   6
  -3   7  -1 362.207 184.387   7
  -3  -7  -1 168.336 194.284   7
   3   7   1 312.871 207.149   2
  -4   7  -1 9399.03 671.447   7
  -4  -7  -1 9515.66 698.598   7
   4   7   1 11044.3 714.782   2
  -5   7  -1 32087.8 2055.50   7
   6   7   1 528.395 283.960   2
  -6  -7  -1 1148.68 346.153   7
   7   7   1 46089.7 2948.70   2
  -7  -7  -1 44268.2 2937.01   7
   8   7   1 26844.6 1793.75   2
  -8  -7  -1 25249.6 1783.43   7
   9   7   1 9613.26 828.174  11
   9  -7   1 9819.30 809.140  14
   9   7   1 11547.5 830.379  14
  -9   7  -1 12004.5 866.592  15
   9   7   1 10686.4 822.451  15
  -9  -7  -1 9438.89 866.117  13
 -10   7  -1 3354.63 499.789  15
  10   7   1 3136.49 467.687  15
  10   7   1 2685.41 466.298  11
 -10  -7  -1 2585.16 524.499  13
  10   7   1 2952.24 450.929  14
  10  -7   1 2487.36 412.670  14
 -11  -7  -1 87.1822 464.637  13
 -11   7  -1 873.814 440.332  15
  11   7   1 366.409 388.776  14
  11   7   1-235.849 383.707  15
  11   7   1-389.581 406.193  11
 -12   7  -1 6152.21 533.500  15
  12   7   1 5027.93 508.389  14
 -13  -7  -1 2423.94 398.090  15
 -13   7  -1 2617.36 360.511  15
  13   7   1 2497.50 347.106  14
 -14  -7  -1 1146.55 239.196  15
 -14   7  -1 1013.48 213.007  15
  14   7   1 551.865 205.004   9
  14   8  -1 278.541 196.620   9
 -14   8   1 218.363 224.092  15
  13   8  -1 3608.16 459.170  15
  13   8  -1 4636.49 457.153   9
  12  -8  -1 440.876 341.774   9
  12   8  -1 557.555 381.731  15
 -12   8   1 1159.24 404.213  15
  12   8  -1 904.566 321.516  14
  11  -8  -1 2039.92 407.102   9
  11   8  -1 1535.36 389.506  14
  11   8  -1 2680.68 448.572  15
 -11   8   1 2450.81 463.303  15
  10   8  -1 14882.6 998.078  15
 -10   8   1 15063.3 1026.63  15
   9   8  -1 21944.1 1272.63  15
  -9   8   1 18980.1 1304.92  15
   8   8  -1 57352.1 3662.31   2
  -8  -8   1 55086.2 3605.06   7
  -7  -8   1 29838.8 1931.25   7
   7   8  -1 28451.6 1959.33   2
   6   8  -1 92226.1 5662.49   2
   6  -8  -1 87731.7 5604.07   4
  -5  -8   1 2007.55 299.916   3
   5   8  -1 1734.59 269.435   2
  -4  -8   1 170961. 10212.4   3
   4   8  -1 165235. 10227.7   2
  -4  -8   1 156378. 10195.0   4
   3   8  -1 1686.87 226.433   2
  -3   8   1 1687.69 195.806   2
   2  -8  -1 350994. 22020.9   3
   2   8  -1 347165. 22042.9   2
  -2   8   1 358062. 22042.3   2
  -2  -8   1 351384. 22040.5   3
  -1  -8   1 20802.8 1399.47   3
   1   8  -1 21142.3 1390.68   2
  -1   8   1 22348.2 1402.25   2
   1  -8  -1 22197.8 1403.43   5
   1  -8  -1 22183.8 1381.18   3
   0  -8   1 35621.1 2324.63   3
   0   8   1 36636.7 2336.21   2
   0   8  -1 36398.8 2312.95   2
   0  -8  -1 37312.3 2329.26   4
   0  -8  -1 37302.4 2316.47   3
  -1  -8  -1 19104.4 1254.06   1
   1   8   1 18802.5 1283.16   2
  -1  -8  -1 20731.9 1275.24   4
  -1  -8  -1 20429.3 1264.52   3
   1  -8   1 19617.4 1267.33   3
  -2   8  -1 96413.7 6510.21   7
   2   8   1 105884. 6495.62   6
   2   8   1 111274. 6534.09   2
  -2  -8  -1 101218. 6517.38   4
  -3   8  -1 102823. 7018.99   7
  -3  -8  -1 119557. 7028.36   7
   3   8   1 117181. 7049.46   2
   4   8   1 42600.6 2749.76   2
  -4  -8  -1 41574.8 2728.90   7
  -4   8  -1 43636.1 2716.02   7
   5   8   1 5007.37 452.370   2
  -5   8  -1 4835.31 414.551   7
  -6  -8  -1 7350.36 639.599   7
   7   8   1 1234.10 353.693   2
  -7  -8  -1 764.815 459.281   7
   8   8   1 16122.1 1171.85  11
  -8  -8  -1 15789.9 1188.69  13
  -8  -8  -1 14952.0 1226.86   7
   8   8   1 16343.0 1223.07   2
  -8   8  -1 16771.0 1197.86  15
   8   8   1 17792.5 1163.88  14
   8   8   1 17866.1 1163.68  15
   9   8   1 25165.7 1645.34  14
   9   8   1 22342.9 1644.80  11
   9   8   1 26214.5 1644.06  15
  -9   8  -1 24348.1 1666.03  15
  -9  -8  -1 23170.4 1683.81  13
  10   8   1 7842.82 691.941  11
 -10   8  -1 9050.10 724.321  15
  10   8   1 7317.56 685.408  15
 -10  -8  -1 7024.17 742.875  13
  10   8   1 7657.04 686.923  14
 -11  -8  -1 3933.78 570.747  13
 -11   8  -1 3894.12 517.011  15
  11   8   1 3392.64 474.413  15
  11   8   1 2621.29 464.442  11
  11   8   1 4112.75 464.334  14
 -12   8  -1 8823.00 622.913  15
  12   8   1 7240.23 578.202  14
 -13   8  -1 4007.00 408.556  15
 -13  -8  -1 4562.13 458.001  15
  13   8   1 3613.87 392.192  14
 -14   8  -1 3097.52 282.756  15
 -14   9   1 561.517 213.214  15
 -13   9   1 274.668 295.711  15
  13   9  -1-268.697 272.363   9
 -12   9   1 37773.5 2267.67  15
  12   9  -1 32091.2 2238.21  14
 -11   9   1 6214.80 613.796  15
  11   9  -1 5937.78 556.724  14
  10   9  -1 1031.65 420.000  15
 -10   9   1 819.434 436.700  15
   9   9  -1 775.024 389.137  15
  -9   9   1 632.041 450.779  15
   8   9  -1 31052.8 1915.70  15
   8   9  -1 27564.7 1989.30   2
  -8  -9   1 27453.2 1944.20   7
  -7  -9   1 127836. 8033.99   7
   7   9  -1 125876. 8067.11   2
   6   9  -1 93805.0 5826.45   2
   6  -9  -1 90528.0 5766.76   4
   5   9  -1 87043.4 5690.77   2
   5  -9  -1 85840.5 5654.41   4
  -5  -9   1 98250.2 5677.62   3
   4   9  -1 3959.64 361.248   2
  -3   9   1 1825.86 213.431   2
   3   9  -1 2480.23 239.317   2
  -3  -9   1 1943.61 195.550   4
   2  -9  -1 35477.8 2238.97   3
  -2  -9   1 36320.8 2266.86   3
  -2   9   1 34999.0 2261.66   2
   2   9  -1 33718.8 2260.36   2
   2  -9  -1 37258.4 2262.25   4
  -1   9   1 330774. 21488.4   2
  -1  -9   1 340925. 21485.6   3
   1  -9  -1 332142. 21490.1   5
   1  -9  -1 355923. 21471.6   3
   1   9  -1 341411. 21481.9   2
   0  -9  -1 10375.8 690.177   4
   0  -9  -1 10102.2 673.988   3
   0  -9   1 10357.5 693.673   3
   0   9   1 9968.87 699.499   2
   1  -9   1 8404.20 563.903   3
  -1  -9  -1 7738.41 536.612   1
  -1  -9  -1 8510.65 559.905   3
   1   9   1 8212.16 582.992   2
  -1  -9  -1 8331.81 570.603   4
  -2  -9  -1 24673.1 1679.64   4
   2   9   1 28153.4 1699.38   2
  -3  -9  -1 31521.8 1969.61   7
   3   9   1 29797.7 1984.74   2
  -3   9  -1 30411.4 1963.35   7
  -4   9  -1 34216.2 2090.52   7
  -4  -9  -1 31485.3 2105.67   7
   4   9   1 31287.0 2122.51   2
  -5  -9  -1 55584.3 3593.73   7
   5   9   1 56964.7 3609.86   2
   6   9   1 1127.26 330.916   2
  -7  -9  -1 1699.06 495.596   7
  -8   9  -1 91.4182 434.246  15
   8   9   1 204.170 332.998  11
  -8  -9  -1 300.394 375.236  13
   8   9   1-223.073 339.267  14
   8   9   1 139.690 369.299  15
  -9   9  -1 8008.08 681.363  15
   9   9   1 6739.38 627.669  15
   9   9   1 7037.44 609.573  14
   9   9   1 5894.24 626.476  11
  -9  -9  -1 7265.43 675.746  13
 -10   9  -1 15580.3 1095.70  15
  10   9   1 15053.7 1073.92  15
  10   9   1 15323.5 1064.07  14
  10   9   1 13000.0 1075.40  11
 -10  -9  -1 14533.9 1135.76  13
 -11  -9  -1 4678.05 599.688  13
 -11   9  -1 5261.80 551.432  15
  11   9   1 3663.19 510.117  11
  11   9   1 4769.71 479.145  14
  11   9   1 3932.43 508.481  15
 -12   9  -1 564.421 354.681  15
  12   9   1 539.643 328.504  15
  12   9   1 1013.55 307.716  14
  13   9   1 4609.82 415.924  14
 -13   9  -1 5379.92 447.348  15
 -13  -9  -1 5472.43 477.054  15
 -14  10   1 568.033 187.789  15
 -13  10   1 2526.30 335.536  15
 -12  10   1 569.502 363.990  15
 -11  10   1 5621.62 582.749  15
 -10  10   1 2946.09 490.803  15
  -9  10   1 33943.8 2255.64  15
  -8  10   1 4399.12 540.971  15
  -7 -10   1 28904.7 1857.31   7
   7  10  -1 26225.2 1865.20   2
   6  10  -1 39832.9 2606.07   2
   6 -10  -1 39899.2 2547.16   4
  -5 -10   1 2339.72 340.054   3
   5 -10  -1 1648.28 213.577   4
   5  10  -1 1984.03 305.271   2
   4  10  -1 81259.3 5036.14   2
   4 -10  -1 78154.6 5008.68   4
  -3 -10   1 38530.9 2445.78   3
   3 -10  -1 38251.4 2437.53   4
   3  10  -1 35944.0 2445.47   2
  -3 -10   1 39927.2 2438.11   4
  -2  10   1-11.8942 147.809   2
   2  10  -1 51.8365 158.434   2
  -2 -10   1 268.213 231.708   3
   2 -10  -1 105.720 152.254   4
   2 -10  -1-67.5801 159.679   5
   1 -10  -1 15394.5 1138.20   5
  -1  10   1 18220.1 1150.80   2
   1 -10  -1 18319.8 1127.07   3
   1  10  -1 18070.0 1136.36   2
  -1 -10   1 17535.1 1151.75   3
   0 -10   1 808.157 217.963   3
   0  10   1 458.335 169.267   2
   0 -10  -1 968.367 178.339   3
   0 -10  -1 1020.56 184.774   4
  -1 -10  -1 2744.80 275.428   3
  -1 -10  -1 2591.99 265.504   4
   1  10   1 2735.72 282.533   2
   1 -10   1 2803.07 273.453   3
  -2 -10  -1 72140.5 5094.41   4
   2  10   1 83091.9 5112.33   2
   2 -10   1 85713.4 5083.01   3
   3  10   1 15927.8 1121.09   2
  -3 -10  -1 17230.7 1108.92   7
   4  10   1 15959.1 1115.86   2
  -4 -10  -1 16580.7 1105.64   7
   5  10   1 26036.4 1700.01   2
  -5 -10  -1 24813.7 1684.92   7
   6  10   1 49633.1 3221.70   2
  -7  10  -1 85695.2 5351.37  15
  -7 -10  -1 79369.3 5379.36   7
   7  10   1 86783.4 5391.30   2
  -8 -10  -1 15363.6 1132.92  13
   8  10   1 14951.0 1088.05  14
  -8  10  -1 14967.0 1126.67  15
   8  10   1 16394.0 1104.68  15
  -9 -10  -1 414.611 417.659  13
   9  10   1 40.7118 361.345  11
  -9  10  -1-208.466 434.647  15
   9  10   1-291.051 392.640  15
   9  10   1-36.6813 329.400  14
  10  10   1 1857.66 383.131  14
 -10  10  -1 1714.11 465.641  15
 -10 -10  -1 1148.55 469.326  13
  10  10   1 1718.19 430.758  15
  10  10   1 1070.78 386.108  11
  11  10   1 34.0676 308.063  14
 -11  10  -1 72.3412 399.105  15
  11  10   1-340.395 353.742  15
 -11 -10  -1-143.620 433.324  13
  12  10   1 3250.55 428.397  15
  12  10   1 4288.50 409.328  14
  13  10   1 12312.9 916.127  14
 -13  10  -1 14905.5 939.327  15
 -13 -10  -1 15294.3 962.073  15
 -13  11   1 167.342 255.272  15
 -12  11   1 2721.62 402.119  15
 -11  11   1 2062.24 425.614  15
 -10  11   1 6467.34 645.524  15
  -9  11   1 46358.6 3019.14  15
  -8  11   1 5859.78 605.846  15
   7  11  -1 3907.19 493.032   2
  -7 -11   1 4309.02 550.716   7
   6  11  -1 16083.8 1182.79   2
   6 -11  -1 16956.5 1111.87   4
   5  11  -1 6615.48 572.550   2
   5 -11  -1 7188.44 514.637   4
   4 -11  -1 9418.81 668.445   4
   4  11  -1 9266.92 705.388   2
  -4 -11   1 10626.8 719.466   3
   3 -11  -1 150345. 9471.14   4
   3  11  -1 148829. 9482.12   2
  -3 -11   1 153583. 9475.42   3
  -3 -11   1 149492. 9471.51   4
   2 -11  -1 5766.83 401.571   4
   2  11  -1 4930.30 391.737   2
   2 -11  -1 4720.04 401.156   5
  -2 -11   1 4889.34 423.465   3
  -1 -11   1 79720.5 4974.83   3
  -1  11   1 78028.1 4977.86   2
   1 -11  -1 78647.9 4956.25   3
   0 -11   1 4771.40 392.753   3
   0  11   1 4485.53 382.106   2
   0 -11  -1 5102.09 392.210   4
   0 -11  -1 4962.20 371.861   3
   1 -11   1 80041.5 4890.52   3
   1  11   1 77598.7 4907.87   2
  -1 -11  -1 72453.9 4902.12   4
  -1 -11  -1 78670.9 4887.79   3
   2 -11   1 41985.9 2499.16   3
  -2 -11  -1 34943.5 2510.85   4
   2  11   1 40183.1 2524.51   2
   3 -11   1 78566.0 4863.09   3
  -3 -11  -1 79370.4 4883.54   7
   3  11   1 71567.0 4895.92   2
  -4 -11  -1 3400.02 388.913   7
   4  11   1 2657.58 362.695   2
  -5 -11  -1 68453.3 4402.38   7
   5  11   1 69608.8 4419.18   2
   6  11   1 15556.4 1120.02   2
  -6 -11  -1 15493.6 1139.40   7
   7  11   1 7551.35 651.226  15
  -7 -11  -1 7880.46 664.120  13
  -7  11  -1 7583.47 677.569  15
   8  11   1 24280.4 1721.90  14
   8  11   1 27713.1 1745.27  15
  -8 -11  -1 26441.8 1779.07  13
  -8  11  -1 26386.8 1767.44  15
   9  11   1 7921.44 637.726  14
  -9  11  -1 7149.14 708.329  15
   9  11   1 8308.30 682.855  15
  -9 -11  -1 7867.51 726.779  13
  10  11   1 5666.46 544.648  15
  10  11   1 4543.60 494.751  14
 -10 -11  -1 4605.34 597.014  13
 -10  11  -1 6064.33 591.646  15
 -11 -11  -1 21891.8 1336.84  13
  11  11   1 16048.8 1202.41  14
  11  11   1 16358.1 1222.03  15
 -11  11  -1 19762.2 1249.27  15
 -12  11  -1 6407.19 499.974  15
  12  11   1 5644.03 447.777  14
 -13  11  -1 2906.39 301.360  15
 -13 -11  -1 3133.03 343.590  15
 -13  12   1-176.974 220.125  15
 -12  12   1-111.609 309.521  15
 -11  12   1 8627.58 717.830  15
 -10  12   1 3730.24 510.078  15
  -9  12   1 938.239 422.468  15
  -8  12   1 22460.6 1552.31  15
   7  12  -1 11850.8 940.101   2
  -7  12   1 11764.3 906.353  15
   6 -12  -1 43466.8 2756.46   4
   6  12  -1 42116.4 2809.53   2
   5  12  -1 7217.52 611.535   2
   5 -12  -1 7675.34 559.296   4
   4  12  -1 6914.46 561.578   2
   4 -12  -1 7486.67 541.986   4
  -4 -12   1 7376.13 596.794   3
   3  12  -1 70040.6 4369.56   2
  -3 -12   1 73294.4 4367.31   3
  -3 -12   1 70090.8 4362.19   4
   3 -12  -1 72937.0 4362.56   4
   3 -12  -1 58288.6 4361.58   5
  -2 -12   1 128705. 8296.81   3
   2 -12  -1 135185. 8302.46   4
  -1 -12   1 86915.7 5492.53   3
   1 -12  -1 87050.0 5500.55   4
   0 -12   1 91367.2 5827.95   3
   0  12   1 89980.3 5837.14   2
   0 -12  -1 96690.6 5818.09   3
   0 -12  -1 89202.2 5839.67   4
   1 -12   1 134870. 7990.27   3
  -1 -12  -1 116674. 8003.78   4
   1  12   1 125442. 8008.13   2
  -1 -12  -1 127873. 7988.28   3
  -2 -12  -1 12990.4 1013.38   4
   2 -12   1 16474.4 999.709   3
   2  12   1 15329.5 1025.29   2
  -3 -12  -1 7908.48 565.579   7
   3  12   1 6302.60 559.737   2
  -4 -12  -1 87204.0 5466.95   7
   4  12   1 84843.7 5482.84   2
   5  12   1 9335.29 762.279   2
  -5 -12  -1 9980.26 790.580   7
  -6  12  -1 159.406 377.996  15
  -6 -12  -1 379.185 474.239   7
   6  12   1-192.368 353.476  15
   6  12   1 299.866 329.701   2
  -7  12  -1-50.9743 424.558  15
   7  12   1 401.550 371.859  15
  -7 -12  -1 488.781 362.905  13
   8  12   1 5426.68 551.276  15
  -8  12  -1 5139.03 583.643  15
  -8 -12  -1 5005.79 569.000  13
   9  12   1 13056.0 923.504  15
  -9 -12  -1 12763.6 986.548  13
  -9  12  -1 11129.3 947.713  15
  10  12   1 13422.4 993.344  15
 -10 -12  -1 13390.3 1059.25  13
 -10  12  -1 14168.5 1022.56  15
 -11  12  -1 8579.30 665.394  15
 -11 -12  -1 8649.33 750.042  13
  11  12   1 6813.43 623.140  15
  12  12   1 1148.19 275.284  15
 -12  12  -1 2181.97 313.867  15
 -13  12  -1 527.570 189.240  15
 -13  13   1 204.748 191.967  15
 -12  13   1 654.180 278.721  15
 -11  13   1 1378.77 376.296  15
 -10  13   1 8665.81 739.702  15
  -9  13   1 2027.12 455.161  15
  -8  13   1 6431.48 635.896  15
  -7  13   1 5386.32 579.691  15
  -6  13   1 466.020 360.898  15
   6 -13  -1 315.065 225.337   4
   6  13  -1 613.315 330.978   2
  -5 -13   1 892.254 403.403   3
   5 -13  -1 372.474 231.253   4
   5  13  -1 233.651 289.945   2
  -4 -13   1 66659.9 4017.47   3
   4 -13  -1 63594.9 3996.85   4
   4  13  -1 58369.5 4010.40   2
  -3 -13   1 4314.88 395.461   4
  -3 -13   1 4840.49 456.763   3
   3 -13  -1 5006.06 407.324   4
  -2 -13   1 53193.1 3196.01   3
   2 -13  -1 54734.4 3199.33   4
   1 -13  -1 27843.7 1852.18   4
  -1 -13   1 29078.1 1847.74   3
   0 -13  -1 64954.5 4329.64   4
   0 -13   1 70220.6 4317.10   3
   0 -13  -1 68422.6 4302.33   3
   1  13   1 72906.9 4589.74   2
   1 -13   1 77897.5 4574.18   3
  -1 -13  -1 64468.1 4587.27   4
  -2 -13  -1 12363.7 998.464   4
   2  13   1 14176.2 1004.55   2
  -3 -13  -1 21492.5 1345.32   7
   3  13   1 18389.3 1350.95   2
  -4 -13  -1 11796.1 858.026   7
   4  13   1 10642.6 837.619   2
   5  13   1 1641.73 353.520   2
  -5 -13  -1 2174.84 457.905   7
  -6 -13  -1 1053.50 365.486  13
   6  13   1 728.055 383.003  15
   7  13   1 109553. 7026.75  15
  -7 -13  -1 113160. 7063.01  13
  -8  13  -1 15062.1 1151.56  15
   8  13   1 15584.2 1125.34  15
  -8 -13  -1 17186.5 1180.90  13
  -9  13  -1-26.5545 415.648  15
   9  13   1-131.712 370.269  15
  -9 -13  -1 599.421 405.863  13
 -10 -13  -1 2909.85 522.508  13
  10  13   1 2749.65 421.915  15
 -10  13  -1 2783.77 465.145  15
 -11 -13  -1 1333.21 412.548  13
 -11  13  -1 555.480 339.440  15
  11  13   1 854.065 313.049  15
  12  13   1 6085.27 558.821  15
 -12  13  -1 10317.0 593.755  15
 -12  14   1 291.723 246.991  15
 -11  14   1 5013.08 492.555  15
 -10  14   1-251.008 388.149  15
  -9  14   1 3036.37 487.543  15
  -8  14   1 380.059 399.101  15
  -7  14   1 8842.35 742.611  15
  -6  14   1 133.380 386.626  15
   5 -14  -1 2564.66 329.815   4
  -4 -14   1 4551.37 501.201   3
   4 -14  -1 3986.79 396.058   4
  -3 -14   1 215.969 328.671   3
   3 -14  -1 536.212 240.329   4
  -2 -14   1 25364.4 1850.25   4
  -2 -14   1 32017.6 1863.69   3
  -1 -14   1 660.563 284.172   3
   1 -14  -1 624.927 237.489   4
   0 -14  -1 34555.3 2355.75   4
   0 -14   1 37872.6 2342.84   3
   1 -14   1 436.778 265.227   3
  -1 -14  -1 684.407 268.131   4
   2  14   1 24659.6 1632.63   2
  -3 -14  -1 1187.19 366.576   7
   3  14   1 1309.03 306.988   2
  -4 -14  -1 21538.7 1425.95   7
   4  14   1 19728.2 1404.52   2
  -5 -14  -1 908.880 331.870  13
   5  14   1 756.199 338.182   2
   5  14   1 278.222 369.863  15
   6  14   1 21396.2 1475.59  15
  -6 -14  -1 22151.6 1499.08  13
   7  14   1 324.987 379.125  15
  -7 -14  -1 324.543 383.690  13
   8  14   1 1460.49 406.475  15
  -8 -14  -1 1343.70 428.379  13
  -9 -14  -1 3672.52 529.328  13
   9  14   1 4059.97 475.282  15
  10  14   1 2494.37 401.188  15
 -10 -14  -1 3830.45 526.149  13
  11  14   1 3545.76 379.684  15
 -11 -14  -1 4394.19 503.744  13
 -12  14  -1-128.068 218.367  15
  12  14   1-30.4679 181.569  15
 -12  15   1 1816.43 252.788  15
 -11  15   1 311.176 296.427  15
 -10  15   1 2589.51 414.156  15
  -9  15   1 300.653 390.707  15
  -8  15   1 317.340 406.206  15
  -7  15   1 1138.44 410.978  15
  -6  15   1 5300.71 552.147  15
  -5  15   1 791.315 374.593  15
   4 -15  -1 37894.6 2550.39   4
  -4  15   1 41856.7 2559.34  15
  -4 -15   1 38564.0 2577.00   3
  -3 -15   1 13304.1 977.767   3
   3 -15  -1 13564.7 942.507   4
  -2 -15   1 120.442 341.908   3
  -2 -15   1 248.513 238.541   4
   1 -15  -1 11360.4 794.562   4
  -1 -15   1 12183.9 797.048   3
  -1 -15   1 9365.40 776.724   4
   0 -15   1 2254.68 329.017   3
   0 -15  -1 2311.83 318.307   4
  -1 -15  -1 30087.3 1980.65   4
  -2 -15  -1 17598.9 1207.04   7
  -3 -15  -1 33622.0 2205.37   7
   4  15   1 1511.93 347.994   2
   4  15   1 1737.38 387.821  15
  -4 -15  -1 2101.81 360.631  13
   5  15   1 2719.43 434.981  15
  -5 -15  -1 2929.26 428.205  13
  -6 -15  -1 6421.07 607.076  13
   6  15   1 6198.96 591.051  15
  -7 -15  -1 22587.9 1567.32  13
   7  15   1 22498.7 1525.10  15
   8  15   1 2600.67 423.904  15
  -8 -15  -1 1903.50 437.890  13
   9  15   1 218.169 359.574  15
  -9 -15  -1 1034.61 461.149  13
 -10 -15  -1 1115.45 418.928  13
  10  15   1 1401.82 332.823  15
 -11 -15  -1 2103.09 381.154  13
  11  15   1 1603.27 271.211  15
 -12  16   1 494.262 175.642  15
 -11  16   1 1355.15 275.976  15
 -10  16   1 3749.48 434.231  15
  -9  16   1 18988.8 1312.44  15
  -8  16   1-164.020 375.663  15
  -7  16   1 373.315 385.823  15
  -6  16   1-62.6489 370.857  15
  -5  16   1 7765.32 670.742  15
  -4  16   1 3082.78 436.175  15
  -3 -16   1 23588.6 1798.59   3
  -3  16   1 30104.4 1790.17  15
  -2 -16   1 1398.87 320.379   4
  -2  16   1 2491.41 376.128  15
  -2 -16   1 2628.23 401.224   3
   1 -16  -1 810.906 276.996   4
  -1 -16   1 977.854 331.037   3
  -1 -16   1 272.672 255.022   4
   0 -16  -1 3799.78 421.371   4
   0 -16   1 3639.94 415.158   4
   0 -16   1 4259.30 424.302   3
  -1 -16  -1 25804.3 1731.05   4
  -2 -16  -1 47573.2 3163.43  13
   2  16   1 50076.6 3143.50  15
  -3 -16  -1 13525.2 958.417  13
   3  16   1 12611.3 941.394  15
   4  16   1 13336.6 967.155  15
  -4 -16  -1 13131.0 974.502  13
   5  16   1 723.146 371.309  15
  -5 -16  -1 236.447 356.666  13
  -6 -16  -1 26769.2 1752.37  13
   6  16   1 24762.9 1709.59  15
   7  16   1 1562.14 387.246  15
  -7 -16  -1 1774.93 441.781  13
   8  16   1 28852.3 1877.24  15
  -8 -16  -1 27752.1 1928.54  13
   9  16   1 1712.30 358.947  15
  -9 -16  -1 2064.14 459.895  13
 -10 -16  -1 271.438 364.256  13
  10  16   1 421.442 283.241  15
  11  16   1 3590.63 320.151  15
 -11  17   1 468.239 216.742  15
 -10  17   1 1981.88 333.299  15
  -9  17   1 9150.56 717.867  15
  -8  17   1-188.106 359.469  15
  -7  17   1 941.849 379.131  15
  -6  17   1 6493.63 599.560  15
  -5  17   1 5171.43 538.948  15
  -4  17   1 9649.87 763.585  15
  -3  17   1 31228.9 2056.02  15
  -2  17   1 39198.4 2544.84  15
  -1  17   1 50.7084 338.480  15
   0 -17  -1 22716.8 1633.24  13
   0  17   1 25193.7 1608.11  15
   1  17   1 17688.2 1171.78  15
  -1 -17  -1 15998.2 1188.36  13
   2  17   1 26212.1 1630.56  15
  -2 -17  -1 22304.4 1640.36  13
   3  17   1 1437.85 379.254  15
  -3 -17  -1 1331.95 366.215  13
   4  17   1 445.313 364.320  15
  -4 -17  -1 546.776 342.162  13
  -5 -17  -1 11578.9 928.562  13
   5  17   1 12746.2 911.802  15
   6  17   1-249.363 366.941  15
  -6 -17  -1 34.4944 378.042  13
   7  17   1 1122.27 366.217  15
  -7 -17  -1 671.807 376.971  13
   8  17   1 5801.03 544.534  15
  -8 -17  -1 6135.69 620.515  13
  -9 -17  -1-167.487 384.436  13
   9  17   1 680.363 310.113  15
  10  17   1 832.815 248.067  15
  11  18  -1 223.441 176.608  15
 -11  18   1 439.649 167.755  15
 -10  18   1 5907.52 508.827  15
  10  18  -1 7109.61 508.258  15
  -9  18   1 21527.5 1436.06  15
  -8  18   1 6576.77 582.688  15
  -7  18   1-46.5426 357.040  15
  -6  18   1 492.697 360.217  15
  -5  18   1-35.8008 361.853  15
  -4  18   1 53697.2 3456.12  15
  -3  18   1 451.180 355.804  15
  -2  18   1 4078.29 465.243  15
   1 -18  -1 6012.95 615.060  13
  -1  18   1 6936.72 587.144  15
   0 -18  -1 4303.89 514.468  13
   0  18   1 5454.45 510.356  15
  -1 -18  -1-282.154 352.248  13
   1  18   1-399.635 366.643  15
  -2 -18  -1 115183. 7692.78  13
   2  18   1 125906. 7668.12  15
   3  18   1 4512.17 503.851  15
  -3 -18  -1 4666.85 506.689  13
   4  18   1 1111.20 384.679  15
  -4 -18  -1 1558.34 394.686  13
   5  18   1-560.117 370.214  15
  -5 -18  -1 101.549 363.488  13
  -6 -18  -1 24878.1 1764.06  13
   6  18   1 26782.6 1724.31  15
   7  18   1 29573.9 1892.50  15
  -7 -18  -1 27517.4 1945.08  13
   8  18   1 22465.2 1471.68  15
  -8 -18  -1 21607.7 1529.20  13
   9  18   1 3357.72 335.252  15
  -9 -18  -1 2183.44 431.107  13
  10  18   1 45.9899 190.729  15
 -10  19   1 924.581 210.102  15
  10  19  -1 448.113 211.342  15
   9  19  -1 1285.32 274.097  15
  -9  19   1 1173.31 286.460  15
   8  19  -1 611.862 310.661  15
  -8  19   1 703.524 320.798  15
   7  19  -1-82.4187 341.540  15
  -7  19   1 499.417 340.117  15
  -6  19   1 861.723 355.433  15
   6  19  -1 543.335 364.454  15
  -5  19   1 418.174 353.913  15
  -4  19   1 6399.70 584.840  15
  -3  19   1 7271.36 626.426  15
  -2  19   1 13588.2 934.189  15
   2 -19  -1 11580.8 965.209  13
   1 -19  -1-16.7039 378.127  13
  -1  19   1 196.157 352.108  15
   0 -19  -1 20373.4 1438.48  13
   0  19   1 20822.0 1401.30  15
   1  19   1 32736.5 2068.64  15
  -1 -19  -1 29854.8 2095.08  13
   2  19   1 1517.92 376.720  15
  -2 -19  -1 680.083 365.984  13
   3  19   1 20666.3 1396.20  15
  -3 -19  -1 20233.3 1420.16  13
   4  19   1 4174.53 466.255  15
  -4 -19  -1 3317.55 466.472  13
   5  19   1 2968.09 411.463  15
  -5 -19  -1 2212.43 415.016  13
  -6 -19  -1 8540.08 719.931  13
   6  19   1 8149.70 664.267  15
  -7 -19  -1 20421.2 1507.24  13
   7  19   1 22796.5 1457.34  15
   8  19   1 11871.4 814.751  15
  -8 -19  -1 11095.0 884.015  13
   9  19   1 2049.80 268.385  15
  -9  20   1 10831.4 781.672  15
   9  20  -1 12016.6 780.857  15
   8  20  -1 6544.71 515.188  15
  -8  20   1 6190.09 520.809  15
   7  20  -1 979.472 309.303  15
  -7  20   1 263.716 308.818  15
   6  20  -1 244.888 336.797  15
  -6  20   1 301.772 321.817  15
   5  20  -1 4760.40 474.782  15
  -5  20   1 3532.18 452.534  15
   4  20  -1 24825.2 1633.95  15
  -4  20   1 24070.6 1635.73  15
   3  20  -1 41.0419 356.879  15
  -3  20   1 357.352 352.449  15
   2 -20  -1 1640.40 388.267  13
  -2  20   1 1743.86 386.674  15
   2  20  -1 1860.19 384.326  15
   1 -20  -1 3495.10 479.098  13
   1  20  -1 3330.89 451.734  15
  -1  20   1 4113.99 450.768  15
   0 -20  -1 1511.59 391.305  13
   0  20   1 1141.87 371.591  15
   1  20   1 8011.11 640.145  15
  -1 -20  -1 7108.65 671.520  13
  -2 -20  -1 8473.41 770.677  13
   2  20   1 10699.2 758.554  15
   3  20   1 7475.40 587.678  15
  -3 -20  -1 5788.38 601.372  13
   4  20   1 1291.12 356.240  15
  -4 -20  -1 989.144 366.909  13
   5  20   1 1300.21 346.691  15
  -5 -20  -1 1087.51 400.686  13
   6  20   1 773.958 337.165  15
  -6 -20  -1 1120.79 404.019  13
  -7 -20  -1 1255.87 355.903  13
   7  20   1 1241.44 294.640  15
   8  20   1 174.382 232.932  15
   9  20   1-25.5722 161.188  15
   9  21  -1 12952.3 854.906  15
  -8  21   1 2111.15 287.836  15
   8  21  -1 2634.06 286.140  15
  -7  21   1 2185.08 328.782  15
   7  21  -1 2649.78 326.501  15
   6  21  -1 418.339 304.947  15
  -6  21   1 128.365 294.950  15
   5  21  -1 14396.7 926.449  15
  -5  21   1 11491.6 920.259  15
  -4  21   1 9827.81 745.517  15
   4  21  -1 10518.3 754.136  15
   4 -21  -1 9004.33 771.067  13
   3  21  -1 55727.1 3435.69  15
   3 -21  -1 51228.4 3461.18  13
  -3  21   1 53301.4 3436.12  15
   2  21  -1 99.7936 350.799  15
  -2  21   1 285.121 328.141  15
   2 -21  -1 311.415 337.751  13
  -1  21   1 1211.58 351.759  15
   1 -21  -1 820.820 354.152  13
   1  21  -1 1432.40 361.518  15
   0  21   1 20.7697 345.040  15
   0  21  -1 71.9067 360.114  15
   0 -21  -1-175.442 352.578  13
  -1  21  -1 58558.2 3441.51  15
   1  21   1 52859.0 3432.38  15
  -1 -21  -1 48723.4 3457.67  13
  -2 -21  -1 9364.98 787.552  13
   2  21   1 9628.61 767.112  15
  -2  21  -1 11458.7 787.337  15
  -3  21  -1 14255.8 898.744  15
   3  21   1 12288.2 879.067  15
   4  21   1 2468.97 386.051  15
  -4 -21  -1 1561.18 408.952  13
   5  21   1 4241.88 441.544  15
  -5 -21  -1 3672.28 472.793  13
  -6 -21  -1 5255.37 546.403  13
   6  21   1 6788.42 511.446  15
   7  21   1 21680.0 1414.40  15
   8  21   1 15323.9 1002.67  15
   8  22  -1 4217.16 305.291  15
  -8  22   1 3732.97 298.722  15
   7 -22  -1 2766.53 313.959  13
   7  22  -1 2668.39 311.098  15
  -7  22   1 3509.84 314.363  15
   6 -22  -1 648.112 260.153  13
  -6  22   1 175.967 252.263  15
   6  22  -1 392.084 264.427  15
  -5  22   1 568.212 288.937  15
   5  22  -1 698.715 300.599  15
   5 -22  -1 592.761 292.485  13
   4 -22  -1 2961.36 418.158  13
  -4  22   1 4155.40 412.760  15
   4  22  -1 3562.02 412.534  15
   3 -22  -1 5949.63 590.497  13
   3  22  -1 6737.02 570.014  15
  -3  22   1 7044.79 565.247  15
   2 -22  -1 2028.48 390.811  13
  -2  22   1 1739.46 360.419  15
   2  22  -1 1474.43 358.284  15
  -1  22   1 78.1655 309.247  15
   1 -22  -1-174.578 340.371  13
   1  22  -1 18.9623 335.350  15
   0  22   1 446.472 315.302  15
   0 -22  -1 1541.95 357.378  13
   0  22  -1 576.551 345.729  15
  -1 -22  -1 394.882 362.088  13
   1  22   1-448.484 329.496  15
  -1  22  -1 106.732 334.079  15
  -2 -22  -1 2709.82 433.842  13
  -2  22  -1 3314.35 413.340  15
   2  22   1 3156.60 418.832  15
  -3 -22  -1 3099.76 451.876  13
  -3  22  -1 4211.83 437.970  15
   3  22   1 4627.75 449.859  15
  -4  22  -1 2976.73 388.074  15
   4  22   1 3366.38 394.062  15
  -4 -22  -1 2566.61 392.208  13
   5  22   1 1090.02 283.614  15
  -5  22  -1 750.718 291.352  15
  -6  22  -1 1118.34 281.155  15
   6  22   1 1517.43 258.936  15
  -7  22  -1 1842.23 255.147  15
   7  22   1 1544.59 223.155  15
   7 -23  -1 126.978 154.861  13
   7  23  -1 372.600 182.755  15
   6  23  -1 406.965 221.261  15
  -6  23   1 380.260 219.331  15
   6 -23  -1 341.926 209.988  13
   5 -23  -1 1299.27 268.089  13
   5  23  -1 2106.38 287.697  15
  -5  23   1 1991.64 286.574  15
  -4  23   1 14927.9 1025.37  15
   4 -23  -1 12500.9 1030.50  13
   3  23  -1 19855.2 1189.45  15
  -3  23   1 17675.8 1186.09  15
   2 -23  -1 121.394 313.013  13
   2  23  -1 788.874 313.454  15
  -2  23   1 352.993 309.320  15
   1  23  -1 351.317 312.573  15
   1 -23  -1 341.978 325.537  13
  -1  23   1 156.680 306.682  15
   0  23   1 433.524 315.915  15
   0 -23  -1 903.133 336.035  13
   0  23  -1 625.442 315.403  15
   1  23   1 8273.70 629.320  15
  -1  23  -1 8753.36 634.423  15
  -1 -23  -1 6619.71 644.997  13
  -2  23  -1 34.5267 301.183  15
   2  23   1 96.9472 297.717  15
  -2 -23  -1 389.968 305.565  13
   3  23   1 4886.60 427.592  15
  -3 -23  -1 4177.89 462.500  13
  -3  23  -1 4797.08 444.768  15
   4  23   1 20.1879 251.868  15
  -4  23  -1-179.079 270.946  15
  -5  23  -1 2722.83 320.033  15
   5  23   1 3156.10 306.778  15
   6  23   1 272.633 178.435  15
  -6  23  -1 152.411 209.563  15
   6  24  -1 150.822 163.043  15
  -5  24   1 147.205 193.108  15
   5 -24  -1 18.6206 182.577  13
   5  24  -1 223.084 202.621  15
  -4  24   1 4987.33 405.618  15
   4  24  -1 5698.81 415.139  15
   3  24  -1 2415.41 314.047  15
  -3  24   1 2607.01 303.481  15
   3 -24  -1 2201.53 302.333  13
   2 -24  -1 1907.21 310.989  13
  -2  24   1 2141.03 307.189  15
  -1  24   1 3869.21 382.466  15
   1 -24  -1 3436.52 401.133  13
   0  24  -1 1590.18 306.066  15
   0  24   1 1400.00 281.902  15
   0 -24  -1 1401.78 299.735  13
  -1 -24  -1 271.474 265.409  13
  -1  24  -1 1186.30 278.623  15
   1  24   1 841.121 256.242  15
   2  24   1 4713.07 430.934  15
  -2  24  -1 5609.18 447.183  15
  -3  24  -1 83.4091 241.311  15
   3  24   1-78.0719 222.220  15
  -4  24  -1 2556.45 303.307  15
   4  24   1 2967.39 283.546  15
  -5  24  -1 2270.93 260.867  15
   4  25  -1 2111.66 236.068  15
  -3  25   1 260.932 187.989  15
   3  25  -1 464.662 204.879  15
   3 -25  -1 381.297 175.573  13
  -2  25   1 126.155 197.830  15
   2  25  -1 548.243 221.901  15
   2 -25  -1 203.098 188.146  13
  -1  25   1 329.547 207.440  15
   1  25  -1 156.667 222.519  15
   1 -25  -1 80.1551 194.682  13
   0  25  -1 147.849 228.794  15
   0  25   1 164.099 208.620  15
   1  25   1 3629.94 308.841  15
  -1  25  -1 2741.96 323.417  15
   2  25   1 661.197 195.703  15
  -2  25  -1 492.552 224.628  15
  -3  25  -1 172.016 201.069  15
  -4  25  -1 74.0944 171.608  15
   1  26  -1 471.616 178.602  15
   0  26  -1 233.051 175.208  15
  -1  26  -1 353.830 172.248  15
 -15   0   2 31.4459 221.369  15
 -14   0   2-207.936 317.639  15
 -13   0   2 30328.0 2015.29  15
 -12   0   2 11688.4 918.446  15
  11   0  -2 737.468 413.122  14
  10   0  -2 16421.8 1100.96  14
  10   0  -2 13836.6 1068.92  15
   9   0  -2 491.675 344.974   2
   8   0  -2 50528.2 3284.03   2
   7   0  -2 2575.86 362.589   2
   6   0  -2 18987.1 1084.46   2
  -6   0   2 14353.4 1001.07   7
  -5   0   2 31729.9 2059.69   7
   5   0  -2 35684.0 2120.01   2
  -4   0   2 472.316 108.406   3
   4   0  -2 344.627 231.010   2
  -3   0   2 667.516 103.882   3
   2   0  -2 2458.09 217.550   5
   2   0  -2 2095.53 281.464   2
   1   0  -2 53946.4 3378.04   7
   1   0  -2 53297.2 3400.20   2
   0   0  -2 4428.31 288.635   1
   0   0  -2 3556.82 295.037   7
   0   0   2 3827.39 299.886   2
  -1   0  -2 53929.3 3515.49   7
   1   0   2 58452.9 3522.69   2
   2   0   2 160268. 9984.48   2
   2   0   2 157951. 9979.89   6
   3   0   2 777.660 160.049   2
  -3   0  -2 910.338 221.702   7
   3   0   2 788.099 150.864   6
  -4   0  -2 314699. 19339.1   7
   4   0   2 321605. 19341.3   6
   4   0   2 289701. 19338.9   2
  -5   0  -2 527.603 265.660   7
   5   0   2 1247.56 208.750   2
  -6   0  -2 5957.79 538.159   7
   6   0   2 6850.30 513.014   2
   7   0   2 12047.7 874.139   2
  -7   0  -2 12710.8 910.233   7
  -8   0  -2 68778.3 4393.25   7
   9   0   2 46443.2 3006.63  14
   9   0   2 49269.2 3032.74  11
  -9   0  -2 42396.0 3063.41  13
  10   0   2 7929.83 762.938  11
  10   0   2 8103.66 726.731  14
 -10   0  -2 9160.61 759.025  15
  11   0   2 1538.10 425.625  14
 -11   0  -2 917.461 450.357  15
  11   0   2 1539.13 455.952  11
 -12   0  -2 117.045 395.185  15
  12   0   2 652.722 405.595  14
  13   0   2 36234.7 2400.91  14
 -13   0  -2 37646.2 2392.79  15
 -14   0  -2 2487.36 283.263  15
 -15   1   2 495.219 224.022  15
  15  -1  -2 272.530 238.079   9
 -15  -1   2 478.827 237.626  15
 -14  -1   2-143.212 321.573  15
  14  -1  -2-368.285 344.935   9
 -14   1   2-177.934 313.849  15
  14   1  -2-401.861 345.192   9
  13  -1  -2 1330.66 434.612   9
 -13  -1   2 560.295 396.488  15
 -13   1   2 1006.74 392.660  15
  13   1  -2 1084.67 442.357   9
 -12   1   2 4467.83 536.516  15
 -12  -1   2 4494.12 551.044  15
  11   1  -2 1026.86 397.164  15
 -11   1   2 1835.17 459.778  15
  11   1  -2 2196.34 435.512  14
  10  -1  -2 6808.31 604.505  14
  10  -1  -2 7327.72 618.331   2
  10   1  -2 6606.52 610.059  14
   9  -1  -2 4622.67 514.400   2
   9   1  -2 4760.46 550.682   2
   8   1  -2 3930.64 453.722   2
   8  -1  -2 3535.34 425.317   2
   7   1  -2 27017.8 1917.41   2
   7  -1  -2 30890.3 1919.92   2
  -6  -1   2 1280.98 193.709   7
   6   1  -2 1573.94 292.551   2
   6  -1  -2 1209.86 281.419   2
  -5   1   2 7657.96 527.666   7
   5  -1  -2 8879.81 616.829   2
   5   1  -2 8380.56 609.116   2
   4  -1  -2 29047.2 1619.90   2
  -4  -1   2 23634.1 1557.67   3
   3   1  -2 17946.6 1066.87   5
   3   1  -2 19508.8 1108.64   2
   3  -1  -2 16154.9 1099.70   2
  -3  -1   2 17071.8 1051.65   3
  -3   1   2 15702.7 1041.65   3
   2  -1  -2 596041. 35936.9   7
   2   1  -2 555347. 35949.3   5
   2   1  -2 522489. 35965.1   2
   2  -1  -2 556289. 35955.0   5
   1   1  -2 2354.08 204.543   7
   1  -1  -2 2366.53 183.406   7
   1   1  -2 2344.23 247.155   2
   1  -1  -2 2485.29 249.859   2
   0  -1  -2 2849.95 227.308   7
   0   1  -2 2962.73 219.737   1
   0   1   2 2630.86 245.771   2
   0   1  -2 2695.19 235.959   7
  -1  -1  -2 124454. 7803.32   7
   1  -1   2 125073. 7806.49   2
  -1   1  -2 124144. 7803.59   7
   1  -1   2 123328. 7806.78   6
   1   1   2 125023. 7813.42   2
   2   1   2 90.9329 118.129   6
  -2  -1  -2-50.2228 169.350   7
   2   1   2 67.1508 155.752   2
   2  -1   2 70.0539 130.598   2
  -3   1  -2 36332.9 2233.78   7
   3   1   2 35413.1 2242.11   2
   3   1   2 34590.3 2231.47   6
   3  -1   2 34293.6 2229.77   2
  -4   1  -2 4610.09 386.535   7
  -4  -1  -2 4557.33 393.574   7
   4  -1   2 5018.81 361.212   6
   4   1   2 4478.29 348.084   6
   4   1   2 4325.00 365.021   2
   4  -1   2 4100.50 344.103   2
   5  -1   2 5200.65 418.008   2
  -5  -1  -2 4639.43 465.218   7
  -5   1  -2 5430.74 457.374   7
  -6  -1  -2 2250.66 338.679   7
   6   1   2 1658.79 263.965   2
   6  -1   2 2084.55 260.686   2
  -7   1  -2 2326.77 409.070   7
  -7  -1  -2 3147.37 425.518   7
   7   1   2 2964.22 352.956   2
  -8   1  -2 3700.72 463.691   7
  -8  -1  -2 2791.22 487.626   7
   9   1   2 33270.8 2212.18  11
   9   1   2 33821.8 2193.46  14
   9  -1   2 34401.7 2204.82  11
   9  -1   2 32584.6 2187.49  14
  -9   1  -2 31601.8 2197.39  15
  10  -1   2 22180.9 1486.20  11
  10  -1   2 19469.5 1456.64  14
 -10  -1  -2 20121.5 1480.02  15
  10   1   2 21978.9 1498.37  11
  10   1   2 22505.8 1474.53  14
 -10   1  -2 20775.4 1471.99  15
  11   1   2 776.261 444.350  11
  11  -1   2 591.382 430.291  11
 -11   1  -2 364.002 442.643  15
 -11  -1  -2 802.346 450.085  15
  11  -1   2 617.871 399.680  14
  11   1   2 771.521 417.701  14
  12  -1   2 919.087 385.967  14
 -12   1  -2 1972.57 429.311  15
  12   1   2 659.217 386.417  14
  12   1   2 772.860 442.300  11
 -12  -1  -2 1068.13 416.761  15
 -13  -1  -2-237.188 336.861  15
 -13   1  -2 181.757 310.285  15
  13  -1   2 571.095 300.951  14
  13   1   2 74.1422 312.416  14
 -14   1  -2 16273.3 897.632  15
 -14  -1  -2 14472.1 895.361  15
 -15   2   2 1018.92 234.204  15
 -15  -2   2 1044.85 247.725  15
  15   2  -2 1212.19 248.645   9
  15  -2  -2 838.324 239.005   9
 -14   2   2-127.338 313.670  15
  14  -2  -2 179.137 319.687   9
 -14  -2   2 201.330 322.686  15
  14   2  -2-182.508 327.543   9
 -13   2   2 21874.5 1422.60  15
  13   2  -2 20975.1 1468.96   9
 -13  -2   2 19892.6 1430.93  15
  13  -2  -2 20191.3 1468.77   9
 -12   2   2 2118.37 449.998  15
  12  -2  -2 1965.62 470.066   9
  11   2  -2 7508.86 619.372  14
 -11   2   2 7200.33 636.036  15
  10   2  -2 6701.71 643.002  14
 -10   2   2 7728.65 670.494  15
  10  -2  -2 7860.53 645.448   2
  10   2  -2 6172.78 616.531  15
   9   2  -2 13192.6 1003.48   2
   9  -2  -2 12644.1 957.191   2
   8  -2  -2 524.513 289.685   2
   8   2  -2 946.775 345.183   2
  -7  -2   2 124937. 8058.18   7
   7   2  -2 123288. 8120.36   2
   7  -2  -2 140661. 8115.31   2
  -6  -2   2 13379.5 952.758   7
   6   2  -2 13825.5 1024.49   2
  -5  -2   2 351.246 149.976   3
   5  -2  -2 499.336 247.051   2
  -4  -2   2 11979.5 654.183   3
   4   2  -2 12155.2 726.961   2
   4  -2  -2 13326.5 727.638   2
  -3  -2   2 77852.6 4937.69   3
   3  -2  -2 75183.0 4970.03   2
   3   2  -2 79200.7 4946.57   5
   3   2  -2 84072.1 4977.83   2
   2   2  -2 22501.5 1531.10   5
   2   2  -2 21425.1 1558.39   2
   2  -2  -2 26187.2 1516.14   7
  -2  -2   2 20515.1 1526.57   3
   1   2  -2 26992.5 1636.71   7
   1  -2  -2 25321.6 1627.12   7
   1   2  -2 24864.3 1634.18   1
   1   2  -2 27635.4 1654.35   2
   0  -2  -2 16185.6 1008.46   7
   0   2  -2 17070.4 1012.06   7
   0   2   2 13796.3 1022.04   2
   0  -2  -2 15355.0 1015.09   1
   1  -2   2 310.270 115.941   6
  -1  -2  -2 274.084 170.064   7
   1  -2   2 116.860 103.526   2
   1   2   2 269.781 165.524   2
  -1  -2  -2 200.454 116.604   1
   2  -2   2 58160.0 3760.58   2
   2   2   2 59408.9 3778.97   2
  -2   2  -2 61156.2 3764.94   7
  -2  -2  -2 59012.2 3767.10   7
   2   2   2 60351.9 3766.24   6
   2  -2   2 60610.9 3767.12   6
   3   2   2 19777.6 1302.85   2
   3  -2   2 20373.9 1289.29   6
   3   2   2 20165.4 1287.80   6
   3  -2   2 18687.5 1277.87   2
  -3   2  -2 21387.4 1291.76   7
  -4   2  -2 73766.0 4670.33   7
  -4  -2  -2 75539.1 4675.14   7
   4  -2   2 69787.4 4661.51   2
   4   2   2 74207.4 4684.29   2
   4   2   2 78248.7 4672.51   6
   5   2   2 511.412 217.905   2
  -5   2  -2 359.450 270.964   7
  -5  -2  -2-46.1809 267.145   7
   5  -2   2 305.795 156.932   2
   6   2   2 36408.9 2243.11   2
  -6   2  -2 33807.9 2225.51   7
  -6  -2  -2 33505.3 2237.09   7
   7   2   2 6120.11 542.118   2
  -7  -2  -2 5941.62 591.158   7
  -7   2  -2 7180.38 576.438   7
   8   2   2 22474.7 1596.90   2
  -8  -2  -2 24154.0 1597.50   7
  -8   2  -2 23603.5 1577.15   7
   9  -2   2 5635.54 585.544  14
  -9   2  -2 6109.70 634.543  15
   9   2   2 4379.51 562.329  15
   9   2   2 7344.73 616.635  14
   9  -2   2 7859.00 625.983  11
   9   2   2 6300.35 641.427  11
  10   2   2 6419.53 644.738  11
  10  -2   2 5582.29 588.584  14
 -10   2  -2 5591.73 619.580  15
  10  -2   2 5464.93 612.783  11
  10   2   2 5886.73 611.024  14
  11   2   2 1013.15 418.499  14
  11   2   2 1075.57 438.766  11
 -11   2  -2 1254.47 450.730  15
 -11  -2  -2 1038.30 466.819  15
  11  -2   2 1152.54 403.926  14
  11  -2   2 1355.76 414.626  11
  12   2   2-261.714 415.395  11
  12  -2   2 51.6303 365.541  14
 -12   2  -2-103.483 387.396  15
 -12  -2  -2-140.628 399.321  15
  12   2   2 315.645 408.467  14
 -13  -2  -2 1233.01 346.112  15
 -13   2  -2 1406.51 335.124  15
  13   2   2 1875.89 343.994  14
 -14   2  -2 1264.41 225.533  15
  14  -2   2 706.724 213.147   9
 -14  -2  -2 964.411 228.119  15
 -15   3   2 357.747 209.831  15
 -15  -3   2 646.308 235.984  15
  15   3  -2 366.338 217.375   9
  15  -3  -2 415.461 213.008   9
 -14   3   2 11307.1 797.008  15
 -14  -3   2 10409.2 804.019  15
  14  -3  -2 10699.5 818.000   9
  14   3  -2 11158.0 828.115   9
 -13  -3   2 540.612 400.652  15
 -13   3   2 487.873 381.829  15
  13  -3  -2 976.422 412.219   9
  13   3  -2 474.822 409.501   9
 -12   3   2 15861.7 997.892  15
  12  -3  -2 13863.6 1029.45   9
 -11   3   2 3652.99 496.446  15
  11   3  -2 1895.52 425.824  15
  11   3  -2 2828.57 467.149  14
  10   3  -2 5196.10 534.267  15
 -10   3   2 5614.20 579.025  15
  10   3  -2 4345.26 527.948  14
   9   3  -2 11995.5 1027.45   2
   9  -3  -2 14504.9 987.480   2
   8   3  -2 31732.9 2213.73   2
   8  -3  -2 34647.7 2199.18   2
  -7  -3   2 131213. 8560.67   7
   7  -3  -2 148831. 8611.81   2
   7   3  -2 134496. 8621.36   2
   6  -3  -2 17158.5 1172.33   2
  -5  -3   2 1886.52 213.275   3
   5  -3  -2 2324.18 291.358   2
   5   3  -2 1923.34 289.451   2
   4   3  -2 3148.56 320.199   2
   4  -3  -2 2618.25 306.055   2
  -4  -3   2 2736.53 240.387   3
   3   3  -2 96595.5 5868.65   5
  -3  -3   2 93452.6 5866.80   3
   3  -3  -2 92368.0 5897.69   2
   3   3  -2 86960.6 5896.57   2
   2   3  -2 319130. 19556.0   2
   2  -3  -2 298357. 19559.3   2
  -2  -3   2 313847. 19532.1   3
   1   3  -2 61045.6 3869.25   2
   1   3  -2 63333.6 3856.79   7
   1   3  -2 62044.2 3851.57   1
   1  -3  -2 60471.9 3864.45   5
   1  -3  -2 60302.9 3845.44   7
   0  -3  -2 372035. 23333.8   7
   0   3  -2 389597. 23337.7   2
   0  -3  -2 364525. 23343.5   1
   0  -3   2 362176. 23337.5   6
   1  -3   2 229959. 14227.8   2
   1   3   2 220524. 14247.9   2
  -1  -3  -2 226476. 14233.5   7
  -1  -3  -2 224972. 14238.1   1
   1  -3   2 229235. 14236.1   6
   2  -3   2 32768.9 2137.21   2
  -2  -3  -2 31100.2 2153.08   7
  -2   3  -2 35573.7 2152.61   7
   2   3   2 35867.1 2152.82   6
   2   3   2 35219.4 2169.29   2
   2  -3   2 34522.9 2152.43   6
  -3  -3  -2 183056. 11152.7   7
   3   3   2 177054. 11166.9   2
   3  -3   2 180630. 11154.2   6
   3   3   2 180328. 11150.6   6
   3  -3   2 170113. 11138.4   2
  -3   3  -2 180080. 11149.8   7
   4   3   2 16784.9 1075.41   6
   4  -3   2 16279.5 1063.08   2
  -4   3  -2 15790.5 1082.68   7
   4   3   2 17063.4 1100.40   2
  -5  -3  -2 29389.7 1918.38   7
   5   3   2 30955.6 1927.90   2
  -5   3  -2 28660.6 1910.94   7
  -6  -3  -2 807.074 351.553   7
  -6   3  -2 1251.04 314.972   7
   6   3   2 1653.07 286.288   2
  -7   3  -2 5595.83 545.896   7
  -7  -3  -2 6572.43 601.895   7
   7   3   2 6254.11 537.181   2
  -8   3  -2 7351.35 649.375   7
  -8  -3  -2 8328.59 707.528   7
   8   3   2 7515.77 660.831   2
   9  -3   2 110112. 6423.91  11
   9  -3   2 100589. 6407.53  14
  -9   3  -2 112571. 6416.57  15
  10  -3   2 1577.68 424.502  11
 -10   3  -2 1869.53 460.360  15
  10  -3   2 1192.60 400.478  14
 -10  -3  -2 410.115 463.141  13
  11  -3   2 3920.22 505.566  11
 -11   3  -2 4697.69 550.960  15
 -11  -3  -2 4731.33 561.505  15
  11  -3   2 4277.19 499.851  14
 -12   3  -2 2868.17 453.316  15
  12  -3   2 2841.82 432.979  14
 -12  -3  -2 3032.19 467.258  15
 -13  -3  -2 7302.10 605.492  15
 -13   3  -2 7805.23 605.870  15
 -14   3  -2 32312.0 2061.52  15
 -15  -4   2 1239.27 253.284  15
 -15   4   2 1715.92 223.344  15
  15  -4  -2 1239.31 219.455   9
  15   4  -2 1304.23 234.678   9
 -14   4   2 1075.36 307.993  15
  14  -4  -2 1226.99 308.674   9
  14   4  -2 381.531 310.350   9
 -14  -4   2 1103.60 342.224  15
  13  -4  -2 584.681 382.562   9
 -13   4   2 876.322 375.092  15
  13   4  -2 1364.94 399.596   9
  12   4  -2 654.606 386.129  15
 -12   4   2 993.837 417.232  15
  12  -4  -2 680.613 431.586   9
  11   4  -2 3795.15 496.534  15
 -11   4   2 4683.77 548.576  15
  11   4  -2 4434.31 501.981  14
  11  -4  -2 3794.02 539.146   9
  10   4  -2 2507.37 416.734  15
  10   4  -2 2378.24 416.299  14
 -10   4   2 2658.60 485.206  15
   9   4  -2 52828.3 3481.18   2
   9  -4  -2 53311.1 3435.91   2
   8  -4  -2 5554.32 488.130   2
   8   4  -2 4621.85 551.239   2
  -7  -4   2 87148.2 5590.13   7
   7  -4  -2 91215.1 5632.43   2
   6  -4  -2 51984.4 3200.10   2
   6   4  -2 47406.1 3208.03   2
  -5  -4   2 53893.0 3387.04   3
   5   4  -2 51336.8 3426.71   2
   5  -4  -2 50433.9 3423.73   2
   5  -4  -2 54979.0 3375.50   4
  -4  -4   2 25820.2 1598.64   3
   4  -4  -2 26130.4 1589.80   4
   4  -4  -2 20143.6 1630.61   2
   4   4  -2 25555.9 1592.95   5
   4   4  -2 23718.8 1639.29   2
   3   4  -2 107466. 6783.88   5
  -3  -4   2 109848. 6789.92   3
   3  -4  -2 109911. 6788.90   4
   3   4  -2 109576. 6819.05   2
   3  -4  -2 100583. 6817.96   2
   2   4  -2 17397.4 1094.48   1
  -2  -4   2 16929.0 1109.74   3
   2   4  -2 15997.7 1135.08   2
   2  -4  -2 17887.5 1107.81   4
   2  -4  -2 17248.0 1123.05   5
   1   4  -2 294901. 17776.8   7
   1  -4  -2 286463. 17764.8   7
   1   4  -2 272725. 17784.5   2
  -1   4   2 268497. 17787.3   2
   1  -4  -2 284130. 17784.8   5
   0  -4  -2 158311. 9963.50   7
   0   4  -2 165467. 9964.08   2
   0  -4   2 157019. 9965.44   6
   0   4   2 150138. 9980.64   2
   1  -4   2 21752.0 1315.95   6
  -1  -4  -2 20575.8 1319.15   1
  -1  -4  -2 22129.0 1317.99   7
  -1   4  -2 21730.2 1320.92   7
   1  -4   2 19615.7 1297.91   2
   2   4   2 11846.7 770.673   2
   2   4   2 11395.3 738.823   6
  -2  -4  -2 11654.7 751.218   7
   2  -4   2 11339.9 739.971   6
   2  -4   2 10966.2 712.475   2
  -2   4  -2 11626.3 748.335   7
   3   4   2 24.0565 129.897   6
   3  -4   2-21.8033 84.3577   2
  -3   4  -2 245.743 201.644   7
   3   4   2 65.3723 198.502   2
  -3  -4  -2 41.8219 217.956   7
  -4   4  -2 47488.6 3154.95   7
   4   4   2 52163.4 3181.42   2
   4   4   2 50456.4 3153.35   6
   5   4   2 166.341 222.281   2
  -5   4  -2 84.6245 255.961   7
  -5  -4  -2-281.492 288.885   7
  -6   4  -2 5388.76 467.718   7
   6   4   2 5461.69 483.431   2
  -6  -4  -2 5191.67 527.426   7
   7   4   2 347.897 316.610   2
  -7  -4  -2 508.753 415.398   7
  -7   4  -2 252.128 320.134   7
   8   4   2 215.078 341.789   2
  -8  -4  -2 315.399 441.776   7
   9  -4   2 410.478 400.882  11
   9   4   2 537.253 445.735  11
  -9   4  -2 316.485 451.113  15
   9  -4   2-40.8376 362.851  14
   9   4   2-476.900 369.267  15
   9   4   2 852.449 415.027  14
  -9  -4  -2 98.7621 440.875  13
  10  -4   2 934.261 375.241  14
  10  -4   2 537.013 414.099  11
  10   4   2 903.922 413.371  11
  10   4   2-86.3375 383.313  15
 -10   4  -2 633.877 438.082  15
 -10  -4  -2 643.109 457.564  13
 -11   4  -2 129.902 419.150  15
  11  -4   2 274.709 350.185  14
  11   4   2-16.5939 434.759  11
 -12   4  -2-10.9220 374.839  15
  12  -4   2-46.6866 335.527  14
  12   4   2-44.1256 394.998  11
 -12  -4  -2 207.566 407.120  15
 -13   4  -2 8819.01 658.353  15
 -13  -4  -2 8648.75 674.016  15
 -15  -5   2 112.779 224.900  15
 -15   5   2 342.107 176.320  15
  15   5  -2-78.6263 168.328   9
  14   5  -2 11981.2 874.059   9
 -14  -5   2 13186.3 879.517  15
  14  -5  -2 10884.5 861.171   9
 -14   5   2 12443.2 850.899  15
 -13   5   2 5037.74 505.821  15
  13  -5  -2 4396.22 519.998   9
  13   5  -2 4848.51 522.915   9
  12  -5  -2 39106.7 2629.71   9
  12   5  -2 34406.4 2588.28  15
  11   5  -2 1481.34 381.916  14
  11  -5  -2 986.971 426.900   9
  11   5  -2 1075.24 412.223  15
 -11   5   2 1829.83 443.309  15
  10   5  -2 994.652 379.635  15
 -10   5   2 422.907 424.792  15
  10   5  -2 624.343 355.386  14
  10  -5  -2 754.919 423.397   9
   9   5  -2-67.0683 400.058   2
  -8  -5   2 183705. 12337.8   7
   8  -5  -2 218543. 12381.7   2
  -7  -5   2 25811.7 1706.59   7
   7  -5  -2 29180.4 1746.66   2
   7   5  -2 23615.5 1766.61   2
  -6  -5   2 190211. 11666.2   3
   6   5  -2 178437. 11708.9   2
   6  -5  -2 183965. 11700.1   2
   5  -5  -2 26890.3 1838.25   2
   5  -5  -2 27791.9 1785.15   4
   5   5  -2 26986.0 1839.04   2
  -5  -5   2 29876.7 1802.29   3
   4   5  -2 21231.3 1408.90   2
   4  -5  -2 18402.1 1406.50   2
  -4  -5   2 22222.5 1376.57   3
   4   5  -2 21156.1 1357.14   5
   4  -5  -2 22242.4 1364.52   4
  -3  -5   2 184635. 11194.3   3
   3  -5  -2 184597. 11191.7   4
   3  -5  -2 160036. 11217.6   2
   3   5  -2 172418. 11217.6   2
   2   5  -2 397227. 25204.2   2
   2  -5  -2 406708. 25189.4   4
   2  -5  -2 390281. 25201.5   5
  -2  -5   2 408026. 25188.5   3
   1  -5  -2 532488. 32271.9   5
   1  -5  -2 517879. 32250.0   7
  -1   5   2 511695. 32274.1   2
   1   5  -2 494041. 32268.6   2
  -1  -5   2 515278. 32252.0   6
   0   5  -2 264417. 16041.8   2
   0   5   2 248395. 16062.2   2
   0  -5  -2 251198. 16042.7   7
   0  -5   2 255081. 16044.5   6
  -1   5  -2 5205.13 370.830   7
  -1  -5  -2 4451.48 358.417   7
  -1  -5  -2 4898.04 354.040   1
   1   5   2 5068.34 387.933   2
   1  -5   2 5052.18 345.341   6
  -2  -5  -2 1464.92 223.099   7
  -2   5  -2 1835.52 223.763   7
   2   5   2 1501.89 167.584   6
   3   5   2 407292. 25522.0   2
  -3  -5  -2 420137. 25501.9   7
   3   5   2 407428. 25497.1   6
  -3   5  -2 394528. 25497.2   7
  -4  -5  -2 265.957 255.777   7
   4   5   2 112.014 226.303   2
  -4   5  -2 327.108 216.013   7
   4   5   2 143.151 144.108   6
  -5   5  -2 70788.5 4600.63   7
   5   5   2 75858.3 4633.86   2
   6   5   2 13856.2 937.407   2
  -6  -5  -2 12560.0 937.927   7
  -6   5  -2 12577.6 900.496   7
   7   5   2 688.852 321.013   2
  -7   5  -2 1041.59 332.756   7
  -7  -5  -2 1319.51 415.116   7
   8   5   2 5890.52 621.401   2
   8   5   2 7490.90 603.981  14
  -8  -5  -2 6102.30 669.558   7
  -8   5  -2 6014.86 612.048  15
   8   5   2 7193.94 638.764  11
  -8  -5  -2 5946.55 613.475  13
   9   5   2 91812.4 6726.66  15
   9  -5   2 102580. 6754.06  11
   9   5   2 114929. 6774.75  11
  -9  -5  -2 105157. 6792.69  13
  -9   5  -2 111150. 6754.43  15
   9  -5   2 98549.5 6743.66  14
  10  -5   2 15791.4 1133.82  14
  10  -5   2 14740.6 1138.91  11
  10   5   2 17639.7 1164.09  11
  10   5   2 17746.1 1155.13  14
  10   5   2 12830.9 1106.53  15
 -10   5  -2 18006.2 1156.57  15
 -10  -5  -2 14021.3 1181.05  13
 -11   5  -2 2090.71 452.172  15
  11   5   2 1804.74 468.845  11
 -11  -5  -2 1251.92 495.425  13
  11  -5   2 1281.97 351.943  14
  11   5   2 1244.72 418.988  14
  12   5   2 12119.7 1014.26  11
 -12  -5  -2 14116.9 1006.66  15
 -12   5  -2 15578.3 996.609  15
  12   5   2 12657.7 999.056  14
 -13  -5  -2 2809.26 369.845  15
  13   5   2 2415.21 357.350  14
 -13   5  -2 3079.03 350.751  15
 -15  -6   2 146.640 206.091  15
  14  -6  -2 1132.06 268.551   9
 -14   6   2 1081.28 282.360  15
 -14  -6   2 1104.56 337.950  15
  14   6  -2 1294.08 280.728   9
 -13   6   2 20349.8 1345.75  15
  13  -6  -2 19522.1 1363.72   9
  13   6  -2 19109.0 1364.87   9
  12   6  -2 233.272 374.621  15
 -12   6   2 340.545 390.576  15
  12  -6  -2 896.299 376.852   9
  11   6  -2 467.671 395.558  15
 -11   6   2 456.334 402.936  15
  11   6  -2 131.361 348.247  14
  11  -6  -2 18.2945 383.024   9
  10  -6  -2 144.439 393.628   9
 -10   6   2 110.070 429.099  15
  10   6  -2 404.432 337.787  14
  10   6  -2-33.7736 377.673  15
   9   6  -2 4725.76 487.611  15
  -8  -6   2 7034.96 596.092   7
   8   6  -2 8114.55 697.574   2
   7  -6  -2 70062.0 4063.25   2
  -7  -6   2 59324.5 4022.12   7
   7   6  -2 63864.1 4091.88   2
  -6  -6   2 2732.40 314.421   3
   6  -6  -2 2762.35 324.255   2
   6   6  -2 1980.43 340.483   2
   5  -6  -2 21912.8 1491.14   2
   5   6  -2 21272.2 1498.48   2
   5  -6  -2 22539.5 1440.62   4
  -5  -6   2 23535.0 1460.09   3
   4   6  -2 1389.14 260.096   2
  -4  -6   2 1847.98 238.240   3
   4  -6  -2 1297.60 254.732   2
   4  -6  -2 1629.98 166.687   4
   3   6  -2 1521.81 238.684   2
  -3  -6   2 1271.76 210.144   3
   3  -6  -2 1313.36 154.252   4
  -2  -6   2 17406.9 1156.28   6
  -2  -6   2 19611.5 1190.95   3
   2  -6  -2 18865.5 1157.11   7
   2   6  -2 18465.2 1201.91   2
   2  -6  -2 19106.2 1183.39   4
   2  -6  -2 18182.7 1199.86   5
  -2   6   2 19595.5 1203.24   2
  -1  -6   2 161319. 10242.4   6
   1  -6  -2 165637. 10243.0   7
   1  -6  -2 165120. 10260.7   4
  -1   6   2 160153. 10268.2   2
   1  -6  -2 164226. 10265.7   5
   1   6  -2 163948. 10261.8   2
   0   6  -2 16574.6 1132.82   7
   0   6   2 16862.6 1142.81   2
   0  -6  -2 16952.9 1117.68   7
   0   6  -2 18406.3 1109.73   2
   0  -6   2 17434.8 1115.13   6
  -1   6  -2 6342.18 431.021   7
  -1  -6  -2 5479.60 418.186   7
   1   6   2 6422.54 449.949   2
  -1  -6  -2 5643.10 409.287   1
  -2   6  -2 87402.8 5467.95   7
  -2  -6  -2 88656.0 5467.73   7
   2   6   2 85600.5 5462.82   6
   2   6   2 85380.4 5490.15   2
  -3   6  -2 20003.0 1316.44   7
  -3  -6  -2 20269.1 1324.57   7
   3   6   2 20477.9 1305.46   6
  -4   6  -2 195588. 13112.8   7
  -4  -6  -2 217597. 13126.1   7
   4   6   2 219398. 13148.1   2
   4   6   2 210342. 13111.4   6
  -5   6  -2 38012.9 2538.93   7
   5   6   2 42612.4 2578.61   2
  -6   6  -2 20157.6 1332.77   7
  -6  -6  -2 19444.7 1375.75   7
   6   6   2 20532.7 1385.94   2
   7   6   2 38394.0 2545.28   2
  -7  -6  -2 38828.2 2530.81   7
   8   6   2 20203.3 1426.98  15
  -8  -6  -2 19325.2 1488.90   7
  -8  -6  -2 20653.5 1470.95  13
   8   6   2 24964.3 1461.52  14
  -8   6  -2 19919.5 1453.96  15
   8   6   2 21950.8 1460.43  11
   8   6   2 21345.5 1500.22   2
  -9   6  -2 1370.48 451.192  15
   9   6   2 1115.85 419.629  11
   9   6   2 711.079 366.411  15
   9   6   2 1035.08 401.345  14
  -9  -6  -2 529.277 436.594  13
  10   6   2 7670.00 729.386  15
  10   6   2 10312.3 799.809  11
  10  -6   2 8734.95 740.485  14
  10   6   2 9404.99 765.427  14
 -10   6  -2 9948.94 785.114  15
 -10  -6  -2 9155.97 820.561  13
  11   6   2 4672.54 558.332  11
  11   6   2 5281.47 547.663  14
  11  -6   2 4988.53 493.028  14
 -11  -6  -2 4856.50 606.174  13
 -11   6  -2 4801.07 553.009  15
 -12  -6  -2 1764.49 416.829  15
  12   6   2 252.778 353.105  11
  12   6   2 1305.32 369.113  14
 -12   6  -2 1296.42 371.337  15
 -13   6  -2 554.716 277.231  15
  13   6   2 402.826 267.037  14
 -13  -6  -2 700.885 297.989  15
  14  -7  -2 454.880 213.961   9
  14   7  -2 330.766 227.398   9
 -14   7   2-247.471 248.311  15
 -14  -7   2-89.0596 307.991  15
  13  -7  -2 185.557 318.042   9
  13   7  -2-373.887 324.198  15
  13   7  -2 26.4923 307.532   9
 -13   7   2 20.0435 322.347  15
 -12   7   2 330.999 382.451  15
  12  -7  -2 297.708 340.822   9
  12   7  -2 204.305 368.028  15
  11   7  -2 4630.45 506.715  15
 -11   7   2 4650.29 515.682  15
  11  -7  -2 3261.52 494.057   9
  11   7  -2 3648.40 445.226  14
  10  -7  -2 13453.1 1098.35   9
  10   7  -2 16482.3 1078.50  15
 -10   7   2 14533.1 1104.53  15
  -9   7   2 2567.03 474.113  15
   9   7  -2 3294.78 423.749  15
   9  -7  -2 2830.75 444.817   9
   8   7  -2 72262.1 4283.88   2
  -8  -7   2 62836.2 4200.90   7
   7   7  -2 8667.60 719.835   2
   6   7  -2 33670.5 2240.20   2
   6  -7  -2 33321.2 2221.20   2
  -6  -7   2 34931.8 2197.72   3
  -5  -7   2 5505.39 426.078   3
   5  -7  -2 4818.44 445.079   2
   5  -7  -2 5059.66 373.714   4
   5   7  -2 5249.14 460.095   2
  -4  -7   2 34800.2 2089.03   3
   4   7  -2 32155.4 2113.46   2
   4  -7  -2 31286.9 2075.42   4
  -3  -7   2 387206. 22894.5   3
   3   7  -2 361791. 22908.4   2
   3  -7  -2 341082. 22906.0   5
   3  -7  -2 364011. 22890.8   4
   2   7  -2 31471.5 2167.89   2
   2  -7  -2 33504.0 2169.64   5
   2  -7  -2 35060.1 2155.15   4
  -2   7   2 35016.4 2169.31   2
   1  -7  -2 446501. 28028.6   7
  -1   7   2 439529. 28055.8   2
   1   7  -2 452815. 28047.5   2
   1  -7  -2 454358. 28053.3   5
   1  -7  -2 445576. 28047.8   4
   0   7   2 553.902 185.456   2
   0  -7  -2 852.398 144.369   7
  -1   7  -2 181226. 11537.6   7
  -1  -7  -2 189390. 11529.6   7
  -1  -7  -2 182145. 11533.9   1
   1   7   2 179478. 11552.7   2
   2   7   2 1326.28 236.767   2
  -2  -7  -2 1274.82 202.420   7
  -2   7  -2 979.833 220.052   7
   2   7   2 1049.12 139.073   6
   3   7   2 93374.7 5863.75   6
  -3   7  -2 88055.0 5870.80   7
  -3  -7  -2 99483.9 5877.41   7
   3   7   2 92428.0 5897.90   2
   4   7   2 20424.1 1315.59   6
  -4   7  -2 19542.2 1332.48   7
  -4  -7  -2 21378.2 1353.72   7
  -5   7  -2 11724.6 848.553   7
  -5  -7  -2 12176.6 891.411   7
   5   7   2 13282.3 892.779   2
  -6   7  -2 6343.10 547.219   7
   6   7   2 7415.88 599.290   2
  -7  -7  -2 12006.9 1011.58   7
   7   7   2 14027.4 988.064   2
   8   7   2 71674.0 4618.19  11
   8   7   2 77737.6 4609.99  14
   8   7   2 70489.3 4587.07  15
  -8   7  -2 68890.6 4601.94  15
  -8  -7  -2 72194.6 4628.80  13
   9   7   2 4654.45 531.489  15
   9   7   2 6106.17 586.537  11
  -9  -7  -2 5061.17 592.825  13
  -9   7  -2 5851.15 599.713  15
   9   7   2 5424.93 563.670  14
  10   7   2 5464.66 589.127  11
  10   7   2 4575.58 552.499  15
 -10   7  -2 7137.33 621.537  15
 -10  -7  -2 5961.16 647.888  13
  10   7   2 6519.71 593.810  14
  11   7   2 470.061 341.463  15
  11   7   2 1733.77 435.317  11
 -11   7  -2 1344.79 418.583  15
  11   7   2 2176.71 416.499  14
 -11  -7  -2 1740.30 482.129  13
 -12  -7  -2 1207.22 403.803  15
  12   7   2 666.922 345.314  11
  12   7   2 632.357 339.462  14
 -12   7  -2 1073.29 350.201  15
 -13   7  -2-114.534 255.806  15
 -13  -7  -2-35.6203 275.226  15
  13   7   2-222.502 247.109  14
 -14  -8   2-419.171 299.144  15
 -14   8   2 153.921 227.672  15
  14   8  -2 21.6299 189.804   9
  13   8  -2 10666.7 717.813   9
 -13   8   2 11608.5 721.835  15
  13  -8  -2 8640.22 694.451   9
  13   8  -2 7057.41 702.289  15
  12   8  -2 322.095 373.404  15
 -12   8   2 1132.62 386.482  15
  12  -8  -2 960.107 324.874   9
  12   8  -2 755.797 354.820   9
  11   8  -2-81.2737 383.022  15
 -11   8   2 120.740 399.316  15
  11  -8  -2 535.812 375.559   9
  10   8  -2 542.769 379.856  15
 -10   8   2 547.755 409.252  15
  10  -8  -2 84.3839 344.748   9
   9   8  -2 6878.87 569.519  15
  -9   8   2 6069.43 608.099  15
   9  -8  -2 4757.27 576.082   9
  -8  -8   2-437.703 369.436   7
   8   8  -2 326.353 391.663   2
   7   8  -2 108532. 6915.01   2
   6   8  -2 14.8124 282.935   2
   6  -8  -2 192.469 152.167   4
  -6  -8   2 186.679 264.969   3
   5  -8  -2 1839.80 199.564   4
   5   8  -2 1812.41 286.043   2
  -5  -8   2 1805.71 284.068   3
   4   8  -2 29914.2 2032.99   2
  -4  -8   2 32453.8 2018.12   3
   4  -8  -2 31485.5 2005.35   4
   3  -8  -2 41910.0 2756.57   4
   3   8  -2 43159.8 2777.32   2
  -3   8   2 45716.9 2776.44   2
   3  -8  -2 40928.7 2774.93   5
  -3  -8   2 45855.9 2765.78   3
   2  -8  -2 427819. 26927.2   5
   2   8  -2 404244. 26920.5   2
  -2   8   2 446718. 26925.1   2
   2  -8  -2 439036. 26914.3   4
  -1  -8   2 242457. 14265.6   3
   1   8  -2 224658. 14262.1   2
   1  -8  -2 227304. 14243.9   7
  -1   8   2 228402. 14274.6   2
   1  -8  -2 213917. 14267.4   5
   0  -8  -2 17140.8 1158.29   4
   0   8   2 16746.5 1172.05   2
   0  -8  -2 18612.4 1141.06   7
  -1   8  -2 22105.6 1405.18   7
  -1  -8  -2 22712.3 1391.03   7
   1   8   2 21438.9 1421.33   2
  -1  -8  -2 20491.7 1388.24   1
  -2   8  -2 137484. 9032.35   7
   2   8   2 147423. 9057.24   2
  -2  -8  -2 150123. 9030.27   7
   2   8   2 141717. 9020.88   6
  -3   8  -2 13226.5 944.670   7
  -3  -8  -2 15014.4 958.369   7
   3   8   2 13718.3 917.014   6
   3   8   2 15323.9 977.273   2
  -4   8  -2 98651.8 6648.34   7
  -4  -8  -2 117235. 6665.32   7
   4   8   2 102660. 6681.12   2
  -5  -8  -2 206.996 336.446   7
  -5   8  -2-210.420 272.290   7
   6   8   2 12371.8 927.651   2
  -7  -8  -2 2624.49 516.967   7
   7   8   2 2961.50 437.634   2
   8   8   2 8267.11 662.252  15
  -8   8  -2 7398.27 696.670  15
   8   8   2 8800.48 684.172  14
   8   8   2 7230.61 689.805  11
  -8  -8  -2 7540.59 705.541  13
   9   8   2 37830.6 2419.75  14
   9   8   2 36684.3 2431.87  11
   9   8   2 36056.6 2404.18  15
  -9  -8  -2 36868.5 2463.47  13
  -9   8  -2 36925.6 2429.51  15
 -10   8  -2 4586.75 529.779  15
  10   8   2 3751.61 477.639  15
  10   8   2 3874.62 500.279  11
 -10  -8  -2 4234.79 582.019  13
  10   8   2 4255.59 509.615  14
 -11   8  -2 9306.27 675.468  15
  11   8   2 6950.66 649.726  11
  11   8   2 5419.81 600.446  15
 -11  -8  -2 7383.21 725.661  13
  11   8   2 8595.15 662.340  14
  12   8   2 884.557 319.026  14
 -12   8  -2 1232.35 342.472  15
 -12  -8  -2 1541.93 387.438  15
 -13   8  -2 1060.33 247.821  15
 -13  -8  -2 692.389 261.600  15
  13   8   2 383.344 227.678  14
 -14   9   2 355.533 204.093  15
 -14  -9   2 412.694 288.472  15
 -13   9   2 477.531 286.069  15
  13   9  -2-137.528 298.981  15
  12   9  -2 1102.73 328.601   9
  12   9  -2 930.996 373.537  15
 -12   9   2 1260.93 382.203  15
  11   9  -2 57.5592 385.149  15
 -11   9   2 313.496 395.906  15
  10   9  -2 2854.62 449.752  15
 -10   9   2 2537.79 473.252  15
   9   9  -2 1377.81 387.597  15
  -9   9   2 558.596 424.661  15
   8   9  -2 28499.8 1697.85  15
   8   9  -2 27740.0 1789.22   2
   7   9  -2 1196.79 379.079   2
   6   9  -2 2073.36 370.190   2
  -6  -9   2 2852.78 355.627   3
   6  -9  -2 2253.22 240.572   4
  -5   9   2 75378.4 4622.12   2
   5  -9  -2 68104.8 4587.30   4
   5   9  -2 69302.2 4628.02   2
  -5  -9   2 79753.8 4607.70   3
  -4  -9   2 38970.8 2279.48   3
  -4   9   2 37580.6 2290.07   2
   4  -9  -2 34187.6 2262.84   4
   4   9  -2 31592.2 2285.24   2
  -3   9   2 22855.1 1455.27   2
   3   9  -2 22782.2 1456.18   2
   3  -9  -2 22672.4 1435.36   4
   3  -9  -2 20263.9 1451.86   5
  -2   9   2 32176.6 2059.23   2
   2   9  -2 30889.4 2054.21   2
   2  -9  -2 32494.1 2065.19   5
   2  -9  -2 32502.6 2049.07   4
   1  -9  -2 8440.99 577.663   7
  -1  -9   2 9540.58 629.378   3
  -1   9   2 8847.48 620.615   2
   0  -9  -2 2292.01 212.964   7
   0  -9  -2 1711.44 199.516   1
   0  -9   2 2131.94 261.477   3
   0  -9  -2 1942.59 227.090   4
   0   9   2 2230.15 266.586   2
   1   9   2 162873. 10068.7   2
  -1  -9  -2 143862. 10039.8   1
  -1  -9  -2 174611. 10039.8   7
   2   9   2 7441.42 571.218   2
  -2   9  -2 7114.33 548.405   7
  -2  -9  -2 7647.43 544.939   7
   3   9   2-23.2423 227.822   2
  -3   9  -2 458.723 254.318   7
  -3  -9  -2 347.329 268.543   7
   4   9   2 4460.35 424.774   2
  -4  -9  -2 4547.15 428.790   7
  -4   9  -2 3886.76 388.847   7
   5   9   2 4457.74 486.119   2
  -5   9  -2 4786.91 457.731   7
  -6  -9  -2 92214.3 5874.17   7
  -7  -9  -2 15158.3 1045.90  13
   7   9   2 13112.7 1027.12  11
  -7   9  -2 14623.7 1046.48  15
   7   9   2 14876.6 1011.68  15
   7   9   2 14215.0 1072.59   2
   8   9   2 1723.41 390.688  11
   8   9   2 1996.39 419.536  14
  -8   9  -2 1956.23 458.086  15
  -8  -9  -2 2339.95 452.179  13
   8   9   2 2582.58 395.994  15
   9   9   2 3528.17 463.754  11
   9   9   2 3207.80 451.172  14
   9   9   2 2934.63 442.494  15
  -9   9  -2 3263.42 495.072  15
  -9  -9  -2 3025.60 518.218  13
 -10   9  -2 2555.64 459.447  15
  10   9   2 2198.47 441.343  11
  10   9   2 2717.20 415.699  14
  10   9   2 1691.36 381.098  15
 -10  -9  -2 1356.29 475.346  13
  11   9   2 2667.37 396.455  14
  11   9   2 2798.99 425.620  11
 -11   9  -2 3618.13 452.543  15
 -11  -9  -2 3941.77 520.220  13
 -12  -9  -2 16794.7 1102.72  15
 -12   9  -2 16203.3 1082.99  15
  12   9   2 14430.6 1071.50  14
 -13   9  -2-143.037 213.068  15
  13   9   2 268.774 179.964  14
 -14 -10   2 434.754 267.847  15
 -14  10   2 232.674 178.117  15
  13  10  -2-238.546 271.569  15
 -13  10   2 199.412 263.645  15
  12  10  -2-333.113 343.304  15
 -12  10   2 541.394 367.163  15
  11  10  -2 597.132 383.022  15
 -11  10   2 417.112 379.462  15
 -10  10   2 325.256 401.355  15
  10  10  -2 823.848 388.525  15
   9  10  -2 661.762 376.457  15
  -9  10   2 787.107 416.235  15
   8  10  -2 639.805 368.326  15
  -8  10   2 920.724 402.923  15
   7  10  -2 4252.22 528.233   2
   6  10  -2 322.629 310.084   2
   6 -10  -2 348.038 183.869   4
   5  10  -2 5267.23 476.513   2
  -5 -10   2 5625.30 475.942   3
   5 -10  -2 5194.21 415.459   4
  -4 -10   2 63678.4 3693.88   3
   4  10  -2 55273.9 3708.28   2
  -4  10   2 59420.3 3697.53   2
   4 -10  -2 56521.1 3702.11   5
   4 -10  -2 55462.6 3678.24   4
   3  10  -2 6557.04 561.448   2
  -3  10   2 7897.08 564.519   2
   3 -10  -2 7658.89 571.499   5
   3 -10  -2 8134.95 546.220   4
  -2 -10   2 49202.3 2925.30   3
  -2  10   2 44792.4 2928.66   2
   2 -10  -2 45737.9 2929.98   5
   2 -10  -2 43930.0 2916.74   4
  -1 -10   2 3113.48 317.572   3
  -1  10   2 2844.31 298.348   2
   0 -10  -2 66749.6 4193.37   4
   0 -10   2 71898.6 4190.08   3
   0  10   2 69671.0 4204.64   2
   0 -10  -2 71794.5 4169.51   7
   1 -10   2 877.454 236.640   3
   1  10   2 924.052 241.877   2
  -1 -10  -2 679.320 212.366   7
   2  10   2 70224.8 4735.74   2
  -2 -10  -2 77336.7 4711.36   7
  -3 -10  -2 15280.8 936.125   7
   3  10   2 14344.3 955.543   2
  -4 -10  -2 67576.6 4149.13   7
  -4  10  -2 60841.7 4130.38   7
   4  10   2 69332.4 4171.90   2
  -5 -10  -2 55339.5 3586.71   7
   5  10   2 56327.0 3601.97   2
   6  10   2 2719.89 432.342   2
  -6 -10  -2 2952.26 526.144   7
  -7  10  -2 62528.3 3974.68  15
   7  10   2 59886.2 3970.19  11
   7  10   2 60610.9 3955.05  15
  -7 -10  -2 66238.7 3995.41  13
   8  10   2 17903.0 1270.82  11
  -8 -10  -2 19470.3 1316.17  13
   8  10   2 18851.3 1270.37  14
   8  10   2 17551.0 1254.84  15
  -8  10  -2 17768.5 1283.21  15
   9  10   2 37696.4 2585.64  15
   9  10   2 40293.6 2603.79  11
   9  10   2 41939.2 2598.43  14
  -9  10  -2 39248.0 2611.50  15
  -9 -10  -2 40548.6 2651.55  13
  10  10   2 267.977 338.278  14
  10  10   2 664.299 371.293  11
  10  10   2 462.060 333.221  15
 -10  10  -2 1049.33 422.896  15
 -10 -10  -2-20.1523 429.851  13
  11  10   2 2902.02 431.579  15
 -11  10  -2 5150.76 473.795  15
  11  10   2 3591.08 434.748  14
 -11 -10  -2 4690.52 546.732  13
  11  10   2 3135.34 438.195  11
 -12  10  -2 516.542 285.782  15
 -12 -10  -2 761.977 337.425  15
  12  10   2 476.930 253.750  14
 -13  10  -2 4269.46 345.845  15
 -14 -11   2 625.402 255.697  15
  13  11  -2-576.427 262.569  15
 -13  11   2-91.9152 245.644  15
  12  11  -2-151.628 328.635  15
 -12  11   2 933.759 342.734  15
 -11  11   2 578.522 372.713  15
  11  11  -2 555.780 385.053  15
 -10  11   2 13404.1 1026.16  15
  10  11  -2 14061.3 1007.60  15
  -9  11   2 1643.36 462.639  15
   9  11  -2 3161.41 435.593  15
   8  11  -2 41676.0 2475.99  15
  -8  11   2 33876.0 2487.90  15
   7  11  -2 456.425 340.740  15
   7  11  -2 238.472 368.752   2
   6  11  -2 2681.46 423.504   2
   6 -11  -2 2867.88 306.911   4
   5 -11  -2 16446.1 1142.05   5
   5 -11  -2 16742.7 1109.34   4
  -5 -11   2 19128.1 1153.75   3
   5  11  -2 14401.6 1143.89   2
   4  11  -2 116.156 228.634   2
   4 -11  -2-92.6452 220.189   5
   4 -11  -2 171.690 182.053   4
   3 -11  -2 28314.9 1851.98   4
  -3  11   2 30826.2 1867.27   2
   3 -11  -2 26900.3 1868.61   5
  -2 -11   2 8659.56 584.099   3
  -2  11   2 7221.64 564.128   2
   2 -11  -2 7374.99 565.506   5
   2 -11  -2 7297.46 553.828   4
  -1 -11   2 46044.2 2860.33   3
  -1  11   2 43335.0 2867.62   2
   0 -11   2 41062.0 2518.32   3
   0  11   2 40142.3 2530.59   2
   0 -11  -2 39399.3 2492.33   7
   0 -11  -2 36607.6 2517.76   4
   1  11   2 961.960 247.393   2
   1 -11   2 772.205 238.907   3
  -1 -11  -2 633.184 219.682   7
   2  11   2 15201.1 1060.12   2
   2 -11   2 14953.2 1030.73   3
  -2 -11  -2 15949.1 1037.84   7
  -3 -11  -2 112067. 6819.34   7
   3  11   2 102385. 6841.42   2
  -4 -11  -2 26536.6 1707.05   7
   4  11   2 24722.7 1714.41   2
  -5 -11  -2 13293.7 983.815   7
   5  11   2 12919.9 964.960   2
  -6 -11  -2 30374.5 2075.39  13
   6  11   2 33482.5 2112.65   2
  -6 -11  -2 30196.5 2117.04   7
  -6  11  -2 31823.2 2069.06  15
  -7 -11  -2 13681.1 973.711  13
  -7  11  -2 12867.6 965.933  15
   7  11   2 12058.6 924.344  15
   8  11   2 11676.2 895.857  11
  -8  11  -2 12088.6 933.050  15
   8  11   2 12626.3 904.086  15
  -8 -11  -2 13580.0 963.692  13
   8  11   2 11609.1 905.439  14
   9  11   2 3665.75 438.072  11
   9  11   2 2940.32 431.422  14
   9  11   2 3085.57 441.690  15
  -9  11  -2 2989.15 490.468  15
  -9 -11  -2 3207.11 526.641  13
  10  11   2 5314.40 537.133  11
  10  11   2 5380.99 527.439  15
 -10  11  -2 6140.74 587.213  15
  10  11   2 6612.90 543.704  14
 -10 -11  -2 5339.50 637.270  13
 -11 -11  -2 15936.6 1110.07  13
  11  11   2 15271.5 1017.47  14
 -11  11  -2 17256.6 1046.08  15
 -12 -11  -2 6249.09 505.857  15
  12  11   2 5257.53 437.852  14
 -12  11  -2 5437.57 464.625  15
  13  12  -2 534.578 236.301  15
 -13  12   2 1546.17 236.204  15
  12  12  -2 42.7990 299.241  15
 -12  12   2 26.9578 291.680  15
  11  12  -2 13964.1 1002.75  15
 -11  12   2 13934.2 1006.07  15
 -10  12   2 6538.12 621.746  15
  10  12  -2 7028.34 618.245  15
   9  12  -2 1915.20 405.719  15
  -9  12   2 1575.94 423.591  15
   8  12  -2 880.018 386.130  15
  -8  12   2 488.688 394.071  15
  -7  12   2 562.047 377.861  15
   7  12  -2 141.712 368.799  15
   7  12  -2 1052.66 383.532   2
   6  12  -2 14158.3 1145.58   2
   6 -12  -2 16527.9 1116.65   5
   6 -12  -2 14663.6 1068.05   4
   5  12  -2 28916.8 2054.42   2
   5 -12  -2 30126.6 2013.12   4
   5 -12  -2 30762.9 2044.12   5
  -5 -12   2 35197.4 2052.13   3
   4 -12  -2 4155.08 410.488   5
   4 -12  -2 4494.46 383.029   4
  -3 -12   2 15068.4 908.046   3
   3 -12  -2 13066.6 872.146   4
  -2 -12   2 808.900 294.810   3
  -2  12   2 265.179 208.816   2
   2 -12  -2 469.807 212.262   4
  -1 -12   2 23754.2 1549.38   3
  -1  12   2 23351.3 1554.74   2
   0  12   2 24706.5 1576.85   2
   0 -12  -2 22168.2 1565.98   4
   0 -12   2 24718.9 1563.81   3
  -1 -12  -2 2759.73 324.100   7
   1 -12   2 3038.26 347.414   3
   1  12   2 3296.83 347.605   2
   2 -12   2 23230.8 1572.95   3
  -2 -12  -2 25505.8 1578.46   7
   2  12   2 23506.7 1601.84   2
   3 -12   2 9724.93 678.872   3
  -3 -12  -2 9364.31 713.993   7
   3  12   2 9064.63 719.042   2
  -4 -12  -2 25470.3 1743.03   7
   4  12   2 26664.5 1750.69   2
   5  12   2 121.301 323.268   2
  -5 -12  -2 257.646 437.725   7
  -6 -12  -2 88746.7 5189.37  10
   6  12   2 76773.7 5148.66  15
  -6  12  -2 79961.8 5165.42  15
  -6 -12  -2 81929.5 5184.14  13
   7  12   2 7744.53 627.761  15
  -7  12  -2 8247.11 678.653  15
  -7 -12  -2 6261.04 655.639  13
  -8  12  -2 4541.56 547.488  15
   8  12   2 5326.07 513.115  15
   8  12   2 4826.39 481.245  14
  -8 -12  -2 5110.30 576.663  13
   9  12   2 1359.01 331.236  14
  -9  12  -2 1269.56 426.931  15
   9  12   2 1706.25 376.972  15
  -9 -12  -2 1533.61 453.627  13
 -10 -12  -2 13373.6 1068.82  13
  10  12   2 12744.1 980.236  15
 -10  12  -2 15722.0 1023.75  15
  10  12   2 14095.3 979.537  14
 -11 -12  -2 3810.91 478.367  13
  11  12   2 2444.39 348.345  15
 -11  12  -2 3398.17 395.780  15
  11  12   2 2976.98 342.239  14
  12  12   2 3108.26 297.323  14
 -12  12  -2 3688.12 346.572  15
 -12 -12  -2 4072.70 376.822  15
  13  13  -2 54.3467 193.820  15
 -13  13   2 824.639 187.217  15
  12  13  -2 4775.37 460.536  15
 -12  13   2 5548.55 453.502  15
  11  13  -2 455.082 338.655  15
 -11  13   2-20.8104 356.811  15
  10  13  -2 445.851 376.005  15
 -10  13   2 999.181 377.369  15
   9  13  -2 2282.60 417.154  15
  -9  13   2 2487.73 443.298  15
  -8  13   2 9207.23 793.031  15
   8  13  -2 10319.0 775.907  15
   7  13  -2 1953.82 406.449  15
  -7  13   2 1361.96 414.684  15
   6  13  -2 17111.2 1169.71  15
   6 -13  -2 16755.9 1137.72   4
   6 -13  -2 17345.4 1181.18   5
  -6 -13   2 20036.0 1220.49   3
   5 -13  -2 1109.75 256.041   4
   5 -13  -2 836.538 280.898   5
  -4 -13   2 303.957 347.440   3
   4 -13  -2 336.755 222.267   4
   3 -13  -2 15439.3 1120.49   4
  -3 -13   2 18346.2 1150.28   3
  -2 -13   2 7322.08 598.615   3
   2 -13  -2 7185.30 561.678   4
  -1 -13   2 78232.9 4805.09   3
  -1  13   2 77477.6 4814.93   2
   1 -13  -2 71571.6 4805.17   4
   0  13   2 40837.6 2556.74   2
   0 -13   2 39496.2 2536.00   3
   0 -13  -2 38106.7 2548.23   4
   1 -13   2 1712.38 327.842   3
   1  13   2 2328.65 312.018   2
  -1 -13  -2 1684.65 292.552   7
   2 -13   2 257.892 267.047   3
  -2 -13  -2 16.1934 304.500   7
   2  13   2 298.888 271.317   2
   3 -13   2 74480.3 4433.26   3
  -3 -13  -2 67323.3 4449.11   7
   3  13   2 65523.7 4471.34   2
  -4 -13  -2 16498.8 1165.63   7
   4  13   2 16259.4 1160.97   2
  -5 -13  -2 16310.2 1131.31  13
  -5  13  -2 16527.9 1131.73  15
   5  13   2 15259.3 1103.61  15
   6  13   2 6018.22 579.433  15
  -6  13  -2 5876.42 614.646  15
  -7  13  -2 2421.87 455.639  15
   7  13   2 2189.49 399.525  15
  -7 -13  -2 2472.25 445.405  13
   8  13   2 3969.77 414.951  14
   8  13   2 3873.98 459.607  15
  -8  13  -2 3957.79 502.972  15
  -8 -13  -2 3355.16 526.174  13
  -9  13  -2 14683.4 1037.65  15
  -9 -13  -2 14290.1 1080.80  13
   9  13   2 13740.0 980.821  14
   9  13   2 13846.6 995.040  15
  10  13   2 4010.31 433.950  15
 -10  13  -2 3929.38 472.836  15
  10  13   2 3622.57 387.141  14
 -10 -13  -2 4724.59 541.215  13
 -11 -13  -2 937.663 368.325  13
 -11  13  -2 709.798 288.447  15
  11  13   2 421.615 233.499  15
 -12  13  -2-113.357 195.661  15
  13  14  -2 482.469 166.904  15
 -12  14   2 1153.17 250.295  15
  12  14  -2 1297.67 273.999  15
  11  14  -2 16006.0 1172.95  15
 -11  14   2 18548.1 1182.27  15
 -10  14   2 2236.16 390.637  15
  10  14  -2 1985.81 401.563  15
  -9  14   2 27637.3 1970.70  15
   9  14  -2 31707.6 1964.00  15
  -8  14   2 12821.4 1042.98  15
   8  14  -2 15770.9 1036.58  15
   7  14  -2 1118.45 397.320  15
  -7  14   2 1220.68 394.287  15
   6  14  -2 50.9489 361.517  15
  -6  14   2 34.7843 349.095  15
   5  14  -2 52417.9 3294.41  15
   5 -14  -2 50285.7 3288.98   4
   4 -14  -2 26552.8 1882.33   4
  -4 -14   2 32408.5 1925.31   3
   3 -14  -2-56.1429 249.584   4
  -3 -14   2 253.057 344.378   3
  -2 -14   2 18441.3 1161.28   3
   2 -14  -2 15431.3 1135.51   4
  -1 -14   2 8910.08 671.839   3
   1 -14  -2 8199.34 643.931   4
   0 -14   2 20597.8 1378.44   3
   1 -14   2 59878.3 3756.59   3
   1  14   2 57696.8 3780.20   2
  -2 -14  -2 14627.1 1056.80   7
   2 -14   2 15853.3 1055.00   3
   2  14   2 15384.7 1079.44   2
   3  14   2 3115.91 409.302   2
  -3 -14  -2 3572.04 463.933   7
   4  14   2 1557.40 375.145   2
  -4  14  -2 2298.12 397.889  15
   4  14   2 1424.09 362.260  15
  -4 -14  -2 1701.59 469.653   7
  -4 -14  -2 2147.48 368.233  13
  -5  14  -2 29616.4 1873.57  15
   5  14   2 26358.9 1852.93  15
  -5 -14  -2 29041.8 1891.49  13
  -6  14  -2 77538.6 4968.50  15
  -6 -14  -2 80814.8 4994.76  13
   6  14   2 76390.8 4952.11  15
  -7  14  -2 11099.9 844.211  15
   7  14   2 10270.3 806.383  15
  -7 -14  -2 10667.7 862.472  13
   8  14   2 4711.00 490.481  15
  -8  14  -2 5213.40 557.490  15
  -8 -14  -2 5741.09 599.927  13
  -9 -14  -2 10631.1 816.444  13
   9  14   2 8866.30 734.225  15
  -9  14  -2 9279.95 758.103  15
  10  14   2 3232.76 368.794  15
 -10  14  -2 3240.76 410.114  15
 -10 -14  -2 3480.82 493.087  13
 -11 -14  -2 3819.77 417.595  13
 -11  14  -2 3173.12 322.009  15
  12  15  -2 3108.11 315.266  15
 -12  15   2 3310.28 303.494  15
  11  15  -2 231.482 284.409  15
 -11  15   2-266.394 268.405  15
 -10  15   2 31521.2 2149.19  15
  10  15  -2 34131.0 2142.30  15
   9  15  -2 6665.43 583.531  15
  -9  15   2 6026.90 576.547  15
   8  15  -2 53242.8 3323.78  15
  -8  15   2 50003.1 3331.37  15
   7  15  -2 1796.64 405.210  15
  -7  15   2 2138.54 405.013  15
  -6  15   2 6080.21 590.152  15
   6  15  -2 7083.77 608.290  15
  -5  15   2 3132.18 422.500  15
   5  15  -2 3269.99 435.383  15
   4 -15  -2 22919.7 1614.26   4
  -4  15   2 25872.7 1624.33  15
   4  15  -2 24519.0 1621.40  15
   3 -15  -2 10195.3 794.247   4
  -3 -15   2 12274.7 848.235   3
  -2 -15   2 3809.48 434.536   3
   2 -15  -2 2932.54 372.903   4
  -1 -15   2 2657.84 421.147   3
   1 -15  -2 3534.65 400.881   4
   0 -15   2 3455.25 428.156   3
   1 -15   2 13250.3 934.887   3
   2  15   2 11185.5 851.754   2
  -2  15  -2 10863.1 823.363  15
  -2 -15  -2 11974.8 852.085  13
  -3 -15  -2 9503.97 781.028   7
  -3  15  -2 10118.0 745.798  15
   3  15   2 9218.98 738.422  15
   3  15   2 9392.30 764.883   2
  -3 -15  -2 9859.64 756.340  13
  -4 -15  -2 52418.4 3250.54  13
   4  15   2 47752.6 3212.95  15
  -4  15  -2 51040.5 3224.03  15
  -5  15  -2 23539.3 1552.81  15
  -5 -15  -2 22981.9 1572.18  13
   5  15   2 22272.1 1534.77  15
  -6 -15  -2 10228.8 823.308  13
  -6  15  -2 9570.36 794.359  15
   6  15   2 10370.2 775.444  15
   7  15   2 26246.6 1732.94  15
  -7  15  -2 25709.0 1755.75  15
  -7 -15  -2 26613.8 1793.75  13
   8  15   2 7976.30 659.307  15
  -8  15  -2 7942.84 695.306  15
  -8 -15  -2 9171.80 751.322  13
   9  15   2 8254.74 638.556  15
  -9  15  -2 7753.70 666.752  15
  -9 -15  -2 8325.93 724.237  13
  10  15   2 13.9086 238.605  15
 -10  15  -2-25.2729 290.530  15
 -10 -15  -2-190.224 367.247  13
 -11  15  -2 12032.2 830.739  15
 -11 -15  -2 12670.1 889.638  13
  12  16  -2-163.256 174.274  15
 -11  16   2 1094.32 243.359  15
  10  16  -2 65.0444 311.702  15
 -10  16   2-262.539 308.652  15
   9  16  -2 3095.15 411.216  15
  -9  16   2 2203.54 393.046  15
  -8  16   2 473.097 350.353  15
   8  16  -2-162.843 365.571  15
   7  16  -2 8421.81 657.047  15
  -7  16   2 6702.34 648.467  15
   6  16  -2 7178.41 573.882  15
  -6  16   2 4794.56 552.591  15
   5  16  -2 2832.01 412.425  15
  -5  16   2 2131.23 393.417  15
  -4  16   2 6988.29 592.434  15
   4  16  -2 6809.60 602.214  15
   3  16  -2 6844.56 565.268  15
  -3  16   2 5819.62 560.693  15
  -2  16   2 1087.40 328.846  15
  -2 -16   2 1135.80 383.104   3
  -2 -16   2 799.992 274.275   4
   2  16  -2 920.467 334.610  15
  -1 -16   2 10619.3 786.390   3
   1  16  -2 9893.02 765.048  15
   0 -16  -2 10864.6 831.885  13
   0  16  -2 10857.3 799.831  15
   0 -16   2 10631.7 813.953   3
  -1 -16  -2 2631.56 429.512  13
   1  16   2 3541.94 398.927  15
  -1  16  -2 3044.57 403.005  15
  -2  16  -2 8045.29 646.153  15
  -2 -16  -2 7789.07 680.011  13
   2  16   2 8038.76 645.052  15
  -3 -16  -2 9611.34 786.621  13
  -3  16  -2 10653.9 767.767  15
   3  16   2 9424.53 763.184  15
  -4 -16  -2 7168.81 679.590  13
  -4  16  -2 8952.08 677.114  15
   4  16   2 7470.28 643.567  15
  -5 -16  -2 805.114 376.353  13
   5  16   2 357.439 353.501  15
  -5  16  -2 581.300 381.490  15
  -6  16  -2 21770.5 1486.63  15
   6  16   2 21808.0 1464.62  15
  -6 -16  -2 21628.1 1514.98  13
   7  16   2 3968.33 447.478  15
  -7  16  -2 3932.68 499.258  15
  -7 -16  -2 4865.37 532.404  13
  -8  16  -2 691.002 369.383  15
   8  16   2 1539.31 360.480  15
  -8 -16  -2 421.503 406.094  13
   9  16   2 30.9878 280.101  15
  -9  16  -2 9.40507 318.735  15
  -9 -16  -2 353.203 388.860  13
  10  16   2 17.2618 205.634  15
 -10 -16  -2 679.950 351.618  13
 -10  16  -2 730.446 261.293  15
 -11  16  -2 4779.47 371.290  15
  11  17  -2 793.573 224.808  15
 -11  17   2 543.972 194.185  15
  10  17  -2 23977.9 1488.10  15
 -10  17   2 21359.0 1483.14  15
   9  17  -2 5046.46 468.189  15
  -9  17   2 4244.33 479.001  15
   8  17  -2 553.159 346.142  15
  -8  17   2 218.956 322.455  15
  -7  17   2 1834.69 367.338  15
   7  17  -2 2625.22 410.156  15
   6  17  -2 5644.44 547.919  15
  -6  17   2 5768.37 550.380  15
  -5  17   2 13163.1 1033.86  15
   5  17  -2 16107.1 1045.53  15
  -4  17   2 6575.63 560.370  15
   4  17  -2 6032.58 570.952  15
   3  17  -2 3176.53 409.465  15
  -3  17   2 2608.72 397.920  15
   2  17  -2 5825.34 549.249  15
  -2  17   2 6428.56 560.275  15
   1 -17  -2 4168.62 514.301  13
   1  17  -2 3698.72 451.135  15
  -1  17   2 4600.19 455.509  15
   0 -17  -2 9000.44 761.409  13
   0  17   2 9018.15 717.393  15
   0  17  -2 9409.07 716.288  15
  -1  17  -2 52871.4 3361.82  15
   1  17   2 52839.7 3358.06  15
  -1 -17  -2 51093.2 3393.17  13
  -2 -17  -2-61.9240 340.006  13
  -2  17  -2 441.500 359.926  15
   2  17   2 489.043 334.627  15
   3  17   2 570.404 343.690  15
  -3  17  -2 909.886 361.714  15
  -3 -17  -2 126.179 356.958  13
   4  17   2 1499.21 366.890  15
  -4  17  -2 1868.26 392.937  15
  -4 -17  -2 1379.36 395.106  13
  -5  17  -2 14634.0 999.468  15
  -5 -17  -2 13119.1 1025.66  13
   5  17   2 13167.8 973.785  15
   6  17   2 8735.00 698.735  15
  -6  17  -2 8471.67 734.528  15
  -6 -17  -2 10148.3 781.540  13
   7  17   2 30354.8 2077.35  15
  -7  17  -2 32687.0 2101.06  15
  -7 -17  -2 33991.8 2147.36  13
   8  17   2 895.401 318.135  15
  -8 -17  -2 687.947 414.488  13
  -8  17  -2 418.196 342.600  15
  -9 -17  -2 488.448 360.294  13
   9  17   2 149.332 235.293  15
  -9  17  -2 599.463 289.014  15
 -10  17  -2 1142.66 237.235  15
 -10 -17  -2 619.602 320.540  13
  11  18  -2 63.7492 171.974  15
 -10  18   2 2727.98 307.038  15
  10  18  -2 3316.15 326.252  15
  -9  18   2 3580.85 393.151  15
   9  18  -2 3982.42 398.012  15
   8  18  -2 7866.89 630.452  15
   7  18  -2 861.556 359.932  15
  -7  18   2 528.638 344.020  15
  -6  18   2 2598.33 377.909  15
   6  18  -2 2482.02 418.700  15
  -5  18   2-22.6221 339.829  15
   5  18  -2-20.4791 355.603  15
  -4  18   2 1292.92 355.331  15
   4  18  -2 1371.62 373.847  15
   3  18  -2 2058.58 381.339  15
  -3  18   2 1870.70 357.009  15
   2 -18  -2 331.864 397.435  13
  -2  18   2 84.5486 337.698  15
   2  18  -2 129.999 338.656  15
  -1  18   2 14513.3 1028.57  15
   1 -18  -2 15992.9 1089.63  13
   1  18  -2 13848.3 1032.20  15
   0  18   2 10295.7 769.992  15
   0  18  -2 9914.87 778.247  15
   0 -18  -2 10358.0 820.465  13
   1  18   2 11323.7 795.898  15
  -1  18  -2 10968.8 799.874  15
  -1 -18  -2 8994.69 826.099  13
  -2 -18  -2 1327.05 366.045  13
   2  18   2 1156.05 343.075  15
  -2  18  -2 1037.71 373.067  15
   3  18   2 1366.74 367.069  15
  -3  18  -2 1023.01 367.026  15
  -3 -18  -2 965.683 383.535  13
   4  18   2-206.242 361.440  15
  -4  18  -2 645.623 376.832  15
  -4 -18  -2 149.656 368.035  13
  -5 -18  -2 18856.5 1392.73  13
   5  18   2 18798.2 1337.26  15
  -5  18  -2 21948.6 1366.37  15
  -6 -18  -2 7158.24 672.914  13
   6  18   2 6848.25 590.847  15
  -6  18  -2 7900.29 638.104  15
  -7  18  -2 4572.78 535.408  15
  -7 -18  -2 5656.87 604.224  13
  -8 -18  -2 4592.90 521.262  13
  -8  18  -2 4921.53 452.872  15
   8  18   2 4374.03 413.555  15
  -9  18  -2 76.0093 250.294  15
   9  18   2 131.651 192.955  15
  -9 -18  -2-377.164 331.827  13
 -10  18  -2 3018.51 276.739  15
  10  19  -2 10146.7 585.462  15
 -10  19   2 6915.07 559.307  15
   9  19  -2-6.54624 246.707  15
  -9  19   2-366.455 235.798  15
  -8  19   2 1721.57 306.256  15
   8  19  -2 1134.47 315.580  15
  -7  19   2 1398.34 340.042  15
   7  19  -2 833.421 339.589  15
   6  19  -2 832.913 355.308  15
  -6  19   2 685.153 329.687  15
   5  19  -2 16211.7 1070.10  15
  -5  19   2 14178.3 1059.71  15
  -4  19   2 6266.33 575.656  15
   4  19  -2 6979.31 584.690  15
   3  19  -2 131.331 338.935  15
  -3  19   2 64.7532 334.140  15
   2 -19  -2 4300.78 503.168  13
   2  19  -2 4084.44 452.912  15
  -2  19   2 3277.28 424.636  15
   1 -19  -2 2186.09 418.450  13
  -1  19   2 1616.59 347.785  15
   1  19  -2 1922.82 376.257  15
   0 -19  -2 2599.31 458.670  13
   0  19   2 2354.67 390.784  15
   0  19  -2 3170.97 408.133  15
  -1  19  -2 41668.7 2606.84  15
  -1 -19  -2 40133.7 2645.61  13
   1  19   2 38941.6 2599.41  15
  -2  19  -2 8460.52 675.114  15
   2  19   2 8224.35 666.373  15
  -2 -19  -2 8140.64 713.586  13
   3  19   2 5103.41 520.797  15
  -3  19  -2 5675.26 538.625  15
  -3 -19  -2 5440.01 570.416  13
  -4 -19  -2-530.332 385.331  13
   4  19   2-187.418 324.908  15
  -4  19  -2-54.2298 354.407  15
   5  19   2 8982.36 708.260  15
  -5  19  -2 9978.56 742.359  15
  -5 -19  -2 9146.04 773.123  13
  -6  19  -2 32423.3 2160.41  15
   6  19   2 33415.7 2147.70  15
  -6 -19  -2 33610.1 2206.86  13
  -7 -19  -2 8412.79 714.890  13
  -7  19  -2 7963.28 652.482  15
   7  19   2 8731.12 629.229  15
   8  19   2 2524.94 280.734  15
  -8 -19  -2 2755.91 405.474  13
  -9  19  -2 2128.72 263.187  15
  10  20  -2 1372.11 185.073  15
   9  20  -2 502.799 213.506  15
  -9  20   2-56.2758 185.920  15
   8  20  -2 3607.39 356.342  15
  -8  20   2 3040.60 348.291  15
  -7  20   2 3865.31 411.937  15
   7  20  -2 4201.71 415.147  15
   6  20  -2 5567.50 517.878  15
  -6  20   2 5804.64 514.108  15
   5  20  -2 4344.11 445.565  15
  -5  20   2 3210.69 401.421  15
  -4  20   2 20743.6 1434.84  15
   4  20  -2 22336.8 1446.57  15
   3 -20  -2 300.961 374.853  13
   3  20  -2 245.672 342.256  15
  -3  20   2 291.699 298.749  15
   2 -20  -2 1729.84 417.710  13
  -2  20   2 1329.06 344.696  15
   2  20  -2 1691.88 365.933  15
   1 -20  -2 16.3104 393.785  13
   1  20  -2 840.992 348.658  15
  -1  20   2 1043.68 344.204  15
   0  20   2 27355.0 1864.60  15
   0  20  -2 28603.7 1874.83  15
   0 -20  -2 29862.6 1920.88  13
  -1 -20  -2 625.342 389.786  13
  -1  20  -2-164.264 349.241  15
   1  20   2 537.742 327.901  15
   2  20   2 6764.55 602.519  15
  -2  20  -2 7955.24 627.629  15
  -2 -20  -2 7256.84 674.443  13
   3  20   2 3491.18 395.339  15
  -3  20  -2 3405.94 437.486  15
  -3 -20  -2 2966.30 465.111  13
   4  20   2 1565.96 340.112  15
  -4  20  -2 1774.02 372.990  15
  -4 -20  -2 738.164 381.701  13
   5  20   2 3743.69 415.474  15
  -5  20  -2 3574.60 436.188  15
  -5 -20  -2 3104.21 479.987  13
  -6  20  -2 23753.8 1533.26  15
   6  20   2 22606.7 1508.81  15
  -6 -20  -2 23051.3 1573.89  13
  -7  20  -2 9672.46 682.751  15
   7  20   2 9597.34 652.432  15
  -7 -20  -2 7926.88 730.016  13
  -8  20  -2 653.444 234.300  15
  -8 -20  -2 390.432 293.138  13
   9  21  -2 2138.28 210.438  15
   9 -21  -2 1174.26 202.566  13
  -8  21   2 221.891 191.327  15
   8  21  -2 563.877 223.354  15
   7  21  -2 6321.14 478.513  15
  -7  21   2 5409.43 467.412  15
   6  21  -2 14664.2 993.112  15
  -6  21   2 14181.0 985.529  15
   5  21  -2-284.691 310.089  15
   5 -21  -2 761.872 337.749  13
  -5  21   2 375.654 303.098  15
   4  21  -2 11248.7 848.992  15
   4 -21  -2 11007.8 883.023  13
  -4  21   2 12495.5 846.989  15
   3  21  -2 812.820 341.907  15
  -3  21   2 319.504 302.070  15
   2 -21  -2-60.8611 362.851  13
   2  21  -2-350.137 326.031  15
  -2  21   2 381.536 303.685  15
   1 -21  -2 513.995 359.863  13
   1  21  -2-9.56633 336.866  15
  -1  21   2-78.1203 283.489  15
   0  21  -2 7355.45 601.290  15
   0  21   2 6155.82 562.362  15
   0 -21  -2 7720.54 644.896  13
  -1 -21  -2 13521.4 1039.15  13
  -1  21  -2 16207.7 1011.20  15
   1  21   2 12853.0 985.252  15
   2  21   2 5026.64 510.319  15
  -2  21  -2 6530.09 538.235  15
  -2 -21  -2 5538.55 569.016  13
   3  21   2-26.2210 312.035  15
  -3  21  -2-270.339 334.417  15
  -3 -21  -2-45.9915 362.219  13
  -4  21  -2 859.332 335.979  15
   4  21   2 1302.93 328.570  15
  -4 -21  -2 1568.63 401.878  13
   5  21   2-197.314 268.769  15
  -5  21  -2-104.983 306.187  15
  -5 -21  -2 71.0348 346.277  13
   6  21   2 803.441 230.188  15
  -6  21  -2 916.892 286.520  15
  -6 -21  -2 735.995 333.202  13
  -7  21  -2 340.248 232.032  15
  -7 -21  -2 684.409 300.730  13
  -8  21  -2 320.732 177.302  15
   8 -22  -2 918.121 190.409  13
   8  22  -2 1206.95 194.659  15
   7 -22  -2 448.677 223.866  13
   7  22  -2 290.891 217.665  15
   6 -22  -2 776.672 270.847  13
   6  22  -2-19.5175 248.796  15
  -6  22   2 110.507 225.201  15
   5  22  -2 29968.3 1825.21  15
  -5  22   2 27776.6 1818.14  15
   5 -22  -2 26087.5 1840.51  13
   4  22  -2 18713.6 1227.87  15
  -4  22   2 18903.4 1221.14  15
   4 -22  -2 16663.2 1248.15  13
   3 -22  -2 2524.05 394.466  13
   3  22  -2 2826.52 375.813  15
  -3  22   2 2669.47 350.580  15
   2 -22  -2 2649.80 413.477  13
   2  22  -2 2909.27 378.856  15
  -2  22   2 2489.83 365.663  15
   1 -22  -2 658.792 360.174  13
  -1  22   2 710.456 299.174  15
   1  22  -2 1004.97 334.042  15
   0  22   2 40379.9 2766.80  15
   0 -22  -2 42595.5 2810.01  13
   0  22  -2 46865.6 2779.03  15
  -1  22  -2 5565.95 514.411  15
   1  22   2 5325.73 488.535  15
  -1 -22  -2 5702.22 545.352  13
  -2 -22  -2 34308.6 2444.70  13
  -2  22  -2 41193.1 2420.02  15
   2  22   2 36197.8 2404.25  15
   3  22   2-150.898 259.196  15
  -3  22  -2-156.120 306.312  15
  -3 -22  -2 630.174 351.630  13
   4  22   2 868.928 243.954  15
  -4  22  -2 147.571 286.940  15
  -4 -22  -2 561.606 332.552  13
  -5  22  -2 3418.49 366.448  15
  -5 -22  -2 3697.10 413.894  13
  -6  22  -2 21649.5 1309.96  15
  -6 -22  -2 17498.6 1337.53  13
  -7  22  -2 13110.8 869.596  15
   7 -23  -2 283.874 169.655  13
   7  23  -2 206.957 168.565  15
   6 -23  -2 196.034 210.169  13
   6  23  -2-142.184 205.324  15
   5 -23  -2 3170.09 355.206  13
   5  23  -2 3791.27 339.311  15
  -5  23   2 3356.22 322.050  15
   4 -23  -2 298.059 273.306  13
   4  23  -2 177.502 260.743  15
  -4  23   2 92.9761 228.041  15
   3 -23  -2 652.700 291.111  13
   3  23  -2 1390.80 290.529  15
  -3  23   2 978.073 254.070  15
   2 -23  -2 5309.26 481.595  13
  -2  23   2 4560.07 429.306  15
   2  23  -2 5262.03 461.050  15
   1 -23  -2 387.622 312.879  13
   1  23  -2 238.516 301.291  15
  -1  23   2-175.221 250.640  15
   0  23   2 1866.87 291.176  15
   0  23  -2 2215.68 337.700  15
   0 -23  -2 2300.44 370.005  13
   1  23   2 6456.87 580.397  15
  -1 -23  -2 7954.13 645.460  13
  -2  23  -2 180.785 290.883  15
   2  23   2 209.220 228.629  15
  -2 -23  -2 87.7247 309.288  13
  -3  23  -2 538.283 272.868  15
  -3 -23  -2 390.322 300.600  13
  -4 -23  -2 431.641 281.758  13
  -4  23  -2 880.142 256.727  15
  -5  23  -2-329.042 223.146  15
  -5 -23  -2 164.164 246.648  13
  -6  23  -2 2154.93 241.469  15
   6  24  -2-23.4417 155.585  15
   5  24  -2 16981.3 1036.48  15
   5 -24  -2 14444.4 1041.33  13
   4 -24  -2 4642.17 422.563  13
   4  24  -2 5471.01 415.285  15
   3 -24  -2 3175.76 374.339  13
   3  24  -2 4658.01 371.840  15
   2 -24  -2 3778.47 379.540  13
   2  24  -2 3662.30 361.693  15
   1  24  -2 4854.15 412.165  15
   1 -24  -2 4057.69 428.758  13
   0 -24  -2 12673.3 946.031  13
   0  24  -2 14269.9 928.787  15
  -1 -24  -2 7498.35 659.417  13
  -1  24  -2 9839.09 643.608  15
  -2  24  -2 6262.38 470.514  15
  -2 -24  -2 5309.43 493.891  13
  -3  24  -2 553.900 230.969  15
  -3 -24  -2 291.150 248.433  13
  -4  24  -2 1393.54 226.079  15
   4  25  -2 23671.1 1516.44  15
   3  25  -2 4964.97 338.909  15
   3 -25  -2 3037.50 326.030  13
   2  25  -2-77.9889 205.841  15
   2 -25  -2 84.8678 195.760  13
   1  25  -2 2896.41 286.877  15
   1 -25  -2 2126.51 282.898  13
   0  25  -2 9531.15 584.913  15
   0 -25  -2 6679.25 579.156  13
  -1  25  -2 17739.7 1067.24  15
  -1 -25  -2 14403.5 1072.91  13
  -2  25  -2 245.268 193.591  15
  -3  25  -2 186.531 169.170  15
 -15   0   3-76.2849 212.111  15
 -14   0   3-539.384 325.736  15
 -13   0   3-715.783 376.066  15
 -12   0   3 27.0971 388.221  15
  12   0  -3-39.2385 430.986   9
  11   0  -3 119.207 418.201   9
  10   0  -3-532.723 333.875  15
  10   0  -3 223.492 392.629   9
   9   0  -3 258.500 336.634   2
   8   0  -3 49.5235 302.012   2
   7   0  -3-43.3674 282.244   2
   6   0  -3 165.528 161.211   5
   6   0  -3-12.6564 253.304   2
   5   0  -3 13.5528 151.312   5
  -4   0   3-143.300 101.746   3
   4   0  -3 173.796 159.678   5
   4   0  -3 243.173 230.255   2
  -3   0   3 140.662 100.921   3
   3   0  -3-59.0861 218.838   2
   3   0  -3 76.3398 148.789   5
   2   0  -3 95.6265 119.774   7
   2   0  -3 133.977 209.383   2
   1   0  -3 38.0907 126.255   7
   1   0  -3-4.46228 125.530   1
   0   0  -3 155.029 132.239   1
   0   0  -3 41.0616 154.203   7
   0   0   3 53.8285 155.982   2
  -1   0  -3-114.043 167.133   7
   1   0   3-78.0204 159.648   2
  -2   0  -3 36.1330 197.331   7
   2   0   3-120.310 174.784   2
   3   0   3-159.677 156.532   2
   3   0   3 114.120 164.860   6
   4   0   3 153.713 195.854   2
  -4   0  -3-119.055 242.210   7
   4   0   3 176.009 185.709   6
   5   0   3 65.0191 195.147   2
  -5   0  -3 445.628 291.049   7
   5   0   3-299.247 222.676   6
  -6   0  -3-185.234 352.909   7
  -7   0  -3-582.533 375.513   7
  -8   0  -3 95.0370 319.626  12
   8   0   3-44.8581 418.393  11
  -8   0  -3-171.236 377.844  15
   8   0   3 102.712 356.263  14
  -8   0  -3-137.770 411.711  13
   9   0   3-338.598 408.032  11
  -9   0  -3 783.104 410.714  15
   9   0   3-228.448 384.256  14
  10   0   3 132.052 451.571  11
 -10   0  -3 261.941 411.012  15
  10   0   3 178.816 397.813  14
  11   0   3-364.347 445.609  11
 -11   0  -3-240.165 405.212  15
  11   0   3-324.116 383.697  14
 -12   0  -3-9.01740 326.562  15
  12   0   3-276.783 333.165  11
  12   0   3 58.1358 328.052  14
 -13   0  -3-392.123 241.910  15
  13   0   3 256.061 252.676  14
  15   1  -3 2179.47 292.946   9
 -15   1   3 2370.85 272.990  15
 -15  -1   3 2168.29 284.117  15
  15  -1  -3 2653.47 302.487   9
 -14   1   3 9933.05 751.952  15
 -14  -1   3 9725.25 751.423  15
  14   1  -3 10774.6 783.961   9
 -13  -1   3 7700.55 637.866  15
  13   1  -3 7664.71 683.558   9
 -13   1   3 6192.75 620.942  15
 -12   1   3 1327.06 418.816  15
 -12  -1   3 1484.15 419.008  15
  12   1  -3 762.723 435.850   9
 -11   1   3 345.590 411.804  15
  11   1  -3 1144.38 450.365   9
  10   1  -3 6322.30 559.169  15
   9  -1  -3 12309.3 849.410   2
   9   1  -3 10779.8 847.835   2
   9   1  -3 9562.24 748.214   5
   8  -1  -3 145172. 9182.38   2
   8   1  -3 144828. 9187.80   2
   7  -1  -3 155.343 281.105   2
   7   1  -3 767.468 312.306   2
   6   1  -3 8076.57 563.802   5
   6  -1  -3 7444.37 623.372   2
   5  -1  -3 15009.8 993.602   2
   5   1  -3 15041.9 998.962   2
   5   1  -3 15351.2 945.016   5
   5  -1  -3 15553.1 949.345   5
  -5  -1   3 12752.6 912.096   3
  -4   1   3 21999.9 1506.45   3
   4   1  -3 27089.2 1590.34   2
   4   1  -3 26885.6 1546.30   5
  -4  -1   3 24623.4 1517.43   3
   4  -1  -3 27844.5 1553.08   5
   3  -1  -3 169520. 10277.9   2
   3   1  -3 166149. 10280.2   2
  -3   1   3 154764. 10226.4   3
   3  -1  -3 178114. 10260.2   5
  -3  -1   3 165341. 10233.3   3
   3   1  -3 175022. 10253.7   5
   2   1  -3 817.686 157.426   7
   2  -1  -3 781.590 125.599   7
   2  -1  -3 650.370 228.438   2
   2   1  -3 857.220 222.285   2
   1   1  -3 10145.5 663.236   7
   1   1  -3 10513.1 669.528   1
   1   1  -3 11446.8 693.767   2
   1  -1  -3 9171.35 657.446   7
   1  -1  -3 10199.4 677.015   1
   0   1  -3 64215.9 4115.77   7
   0  -1  -3 64703.7 4115.16   7
   0   1  -3 66600.1 4123.01   1
   0   1   3 63630.9 4134.85   2
   0  -1   3 68684.9 4130.87   2
  -1   1  -3 118392. 7496.26   7
  -1  -1  -3 118895. 7494.66   7
   1   1   3 119207. 7512.32   2
   1  -1   3 120947. 7506.29   2
   1  -1   3 119856. 7505.12   6
   2  -1   3 3163.02 276.957   2
   2   1   3 3379.40 293.960   2
  -2  -1  -3 3265.88 287.220   7
  -2   1  -3 3026.58 291.974   7
   2   1   3 2643.18 258.699   6
   2  -1   3 3060.04 267.278   6
   3   1   3 202359. 12600.8   2
  -3  -1  -3 202810. 12586.6   7
   3   1   3 206378. 12592.6   6
   3  -1   3 191687. 12587.1   2
  -4   1  -3 6602.86 557.605   7
   4   1   3 7401.50 534.332   6
   4  -1   3 6984.73 517.458   2
   4   1   3 8101.09 551.736   2
  -5   1  -3 7611.01 624.096   7
  -5  -1  -3 7118.95 635.721   7
   5   1   3 8141.25 598.815   6
   5   1   3 8985.80 616.743   2
   5  -1   3 8820.11 593.980   2
   6   1   3 294.912 240.682   2
  -6   1  -3 453.043 353.855   7
  -6  -1  -3 725.429 348.688   7
  -7  -1  -3 37240.9 2467.57   7
  -7   1  -3 38165.6 2464.86   7
   8  -1   3 3586.02 470.777  11
   8   1   3 2715.75 469.852  11
  -8   1  -3 3022.85 422.031  12
  -8  -1  -3 2664.46 517.630  13
   8  -1   3 3581.68 452.421  14
  -8   1  -3 3630.23 461.931  15
  -8  -1  -3 3253.61 417.755  12
   8   1   3 3358.06 455.982  14
  -8   1  -3 2685.27 518.070  13
   9  -1   3 3683.15 526.581  11
  -9  -1  -3 3290.52 486.211  15
   9   1   3 3801.63 484.130  14
   9  -1   3 3460.84 485.687  14
  -9   1  -3 2660.20 471.598  15
  -9  -1  -3 2078.25 527.736  13
   9   1   3 3506.02 513.389  11
  10  -1   3 669.280 395.397  11
  10   1   3 651.335 454.012  11
  10   1   3 523.750 400.901  14
 -10   1  -3-137.619 398.796  15
 -10  -1  -3 705.295 422.867  15
  10  -1   3 574.898 384.755  14
  11   1   3 4580.77 536.792  11
  11   1   3 3658.08 496.113  14
 -11   1  -3 3592.92 471.963  15
 -11  -1  -3 3466.11 474.625  15
  11  -1   3 3394.33 496.654  14
  11  -1   3 3812.72 494.889  11
  12   1   3 2470.24 400.054  14
  12   1   3 1868.13 399.747  11
 -12   1  -3 2476.24 366.377  15
 -12  -1  -3 1405.82 362.965  15
  12  -1   3 2130.65 372.377  14
 -13   1  -3 7558.28 586.682  15
  13   1   3 9049.81 618.637  14
 -13  -1  -3 8048.16 588.596  15
 -15   2   3 101.548 199.107  15
 -15  -2   3 739.242 227.855  15
  15  -2  -3 340.254 224.501   9
  15   2  -3 219.151 214.290   9
  14   2  -3 12060.4 872.389   9
 -14   2   3 12132.0 839.744  15
 -14  -2   3 10749.5 845.784  15
  14  -2  -3 11810.4 876.314   9
 -13   2   3 5190.44 529.861  15
 -13  -2   3 4782.02 550.849  15
  13  -2  -3 5013.54 562.389   9
  13   2  -3 5028.48 571.346   9
 -12   2   3 6459.09 629.667  15
  12  -2  -3 6623.62 668.362   9
  12   2  -3 6815.05 660.716   9
  11   2  -3 4058.90 540.923   9
 -11   2   3 4622.87 492.055  15
  11  -2  -3 4092.22 533.603   9
  10   2  -3 251.013 338.573  15
 -10   2   3 119.138 408.619  15
  10  -2  -3 618.858 416.954   9
   9   2  -3 21040.4 1501.52   2
   9  -2  -3 21537.8 1481.78   2
   8   2  -3 1353.85 361.921   2
   8  -2  -3 1142.93 328.011   2
   8   2  -3 935.684 217.762   5
   7  -2  -3 17888.5 1251.35   2
   7   2  -3 18111.2 1187.76   5
   6  -2  -3 62.1218 250.720   2
   6   2  -3 109.601 144.975   5
  -6  -2   3 11.6650 146.878   3
   6   2  -3 142.807 265.390   2
  -5  -2   3 7218.26 535.575   3
   5  -2  -3 8408.03 626.269   2
   5   2  -3 8540.68 627.330   2
   5   2  -3 8455.70 561.513   5
   5  -2  -3 8605.98 574.811   5
   4   2  -3 36748.4 2069.07   2
  -4  -2   3 30058.7 2006.03   3
   4  -2  -3 30176.4 2059.81   2
   4   2  -3 31589.0 2021.86   5
   4  -2  -3 33808.9 2037.61   5
  -3   2   3 2637.95 190.288   3
  -3  -2   3 2894.61 226.662   3
   3  -2  -3 3133.68 268.761   5
   3   2  -3 2929.93 331.353   2
   2   2  -3 39437.8 2521.26   7
   2  -2  -3 40699.7 2509.66   7
   2  -2  -3 39530.3 2559.06   2
   2   2  -3 37711.9 2549.69   2
   1   2  -3 26038.2 1626.20   1
   1   2  -3 24750.5 1622.83   7
   1  -2  -3 24297.7 1615.54   7
   1   2  -3 29481.7 1647.67   2
   0   2  -3 34130.0 2163.72   7
   0  -2  -3 34857.9 2160.39   7
   0   2   3 33966.2 2186.39   2
   0  -2   3 33173.5 2175.22   2
  -1   2  -3 41294.1 2576.17   7
   1   2   3 39496.8 2593.78   2
   1  -2   3 40487.7 2578.65   2
  -1  -2  -3 39726.4 2573.61   7
   1  -2   3 42207.1 2581.59   6
   2  -2   3 689.646 156.698   2
  -2  -2  -3 775.966 194.818   7
   2  -2   3 594.651 160.415   6
   2   2   3 526.802 196.907   2
   2   2   3 841.379 167.890   6
   3  -2   3 22825.9 1520.97   2
   3   2   3 23339.6 1532.71   6
   3   2   3 24223.3 1550.76   2
  -3   2  -3 23740.6 1532.75   7
  -3  -2  -3 24638.6 1534.76   7
   3  -2   3 23781.2 1534.82   6
   4  -2   3 6919.66 500.472   2
  -4   2  -3 6733.37 552.368   7
   4   2   3 7244.69 522.471   6
   4   2   3 7590.10 547.030   2
  -5   2  -3 8811.11 694.064   7
  -5  -2  -3 9581.24 694.613   7
   5   2   3 9239.20 680.148   2
   5   2   3 9273.48 665.866   6
  -6   2  -3 48253.2 3193.67   7
  -6  -2  -3 48119.1 3199.61   7
   6   2   3 53380.6 3209.27   2
   7   2   3 355.579 306.052   2
  -7   2  -3 284.570 385.940   7
  -7  -2  -3 114.336 407.911   7
  -8   2  -3 629.786 329.233  12
  -8  -2  -3 162.638 320.317  12
   8   2   3 599.482 422.923  11
  -8   2  -3 33.9394 380.526  15
  -8  -2  -3 756.776 427.888  13
   8  -2   3 951.044 351.343  14
   8   2   3 295.210 386.075  14
   8  -2   3 887.678 377.705  11
   9  -2   3 1137.09 431.407  11
   9   2   3 608.406 426.538  11
  -9   2  -3 1042.55 410.384  15
  -9  -2  -3 863.865 419.280  15
   9  -2   3 641.296 367.591  14
   9   2   3 1376.32 425.323  14
  -9  -2  -3 293.987 433.632  13
  10  -2   3 1412.02 422.461  11
 -10   2  -3 1003.37 405.804  15
 -10  -2  -3 1306.50 428.774  15
  10  -2   3 1098.85 403.361  14
  10   2   3 746.685 399.989  14
  11  -2   3 913.281 353.681  14
  11   2   3 1537.22 464.162  11
  11  -2   3 271.216 378.332  11
 -11   2  -3 1056.12 377.820  15
 -11  -2  -3 724.333 387.777  15
  11   2   3 1085.37 403.481  14
 -12  -2  -3 2297.84 379.302  15
  12   2   3 1764.06 397.662  11
 -12   2  -3 2995.66 379.980  15
  12  -2   3 2248.68 373.616  14
  12   2   3 2216.43 394.305  14
 -13   2  -3 3585.60 351.572  15
  13   2   3 4119.00 386.593  14
  15   3  -3 251.341 206.777   9
 -15  -3   3 193.356 224.835  15
  15  -3  -3 754.886 218.280   9
 -14   3   3 5302.94 489.562  15
  14   3  -3 5759.93 524.063   9
 -14  -3   3 6016.14 516.613  15
  14  -3  -3 5273.33 509.087   9
 -13   3   3 2717.81 421.659  15
 -13  -3   3 2666.06 458.109  15
  13  -3  -3 1537.39 418.379   9
  13   3  -3 2083.49 450.621   9
 -12   3   3 6273.57 573.433  15
  12  -3  -3 5253.73 611.871   9
  12   3  -3 5576.06 605.609   9
  11   3  -3 6027.91 630.214  15
 -11   3   3 8591.10 678.125  15
  11  -3  -3 8766.41 726.313   9
  11   3  -3 7069.26 703.543   9
  10   3  -3 12399.1 962.421  15
 -10   3   3 14824.2 1012.41  15
  10  -3  -3 13292.5 1026.99   9
   9   3  -3 10004.8 841.875   2
   9  -3  -3 10334.3 804.120   2
   8  -3  -3 49280.3 3197.84   2
   7  -3  -3 12372.5 842.076   2
   7   3  -3 11747.0 853.894   2
   7   3  -3 10575.7 764.236   5
   6  -3  -3 657.124 261.480   2
  -6  -3   3 479.625 183.429   3
   6   3  -3 429.582 159.217   5
   6   3  -3 372.708 275.629   2
  -5  -3   3 3225.09 299.619   3
   5   3  -3 3831.95 393.030   2
   5   3  -3 4218.65 310.270   5
   5  -3  -3 4383.56 339.589   5
   5  -3  -3 3526.54 389.502   2
  -4  -3   3 117288. 7760.61   3
   4  -3  -3 113793. 7803.58   2
   4   3  -3 141165. 7813.12   2
   4  -3  -3 130193. 7790.88   5
   4   3  -3 125972. 7770.25   5
  -3  -3   3 47415.9 3065.79   3
   3  -3  -3 48594.2 3110.04   2
   3   3  -3 53473.7 3110.05   2
   3  -3  -3 47473.1 3090.68   5
   2   3  -3 317505. 19886.4   7
   2  -3  -3 319059. 19872.7   7
   2   3  -3 319606. 19888.6   1
   2   3  -3 304554. 19907.4   2
   1   3  -3 23607.0 1528.09   1
   1   3  -3 23975.3 1530.60   7
   1  -3  -3 23080.2 1517.53   7
   1   3  -3 26847.9 1546.15   2
   0  -3  -3 22694.7 1445.66   1
   0   3  -3 22366.9 1438.51   7
   0  -3  -3 21537.9 1431.63   7
   0   3   3 23478.3 1462.35   2
   0  -3   3 23029.6 1440.05   6
   1   3   3 129228. 8223.58   2
  -1   3  -3 131032. 8202.79   7
  -1  -3  -3 130295. 8200.56   7
   1  -3   3 129402. 8201.83   2
  -1  -3  -3 129118. 8209.37   1
   1  -3   3 134439. 8208.55   6
   2  -3   3 151299. 9781.77   2
   2   3   3 158623. 9811.73   2
  -2  -3  -3 156481. 9788.57   7
   2  -3   3 155555. 9793.75   6
   2   3   3 160693. 9795.66   6
   3   3   3 476042. 30861.6   2
  -3   3  -3 499154. 30841.4   7
  -3  -3  -3 510819. 30843.1   7
   3   3   3 491580. 30846.3   6
   3  -3   3 476121. 30847.2   6
  -4   3  -3 29546.7 2074.14   7
  -4  -3  -3 32698.8 2079.00   7
   4   3   3 32645.0 2073.05   6
   4  -3   3 32768.7 2078.64   6
   4   3   3 33828.3 2094.15   2
  -5   3  -3 24499.7 1686.31   7
   5   3   3 25738.4 1674.56   6
   5   3   3 27008.7 1700.57   2
   6   3   3 584.656 283.938   2
  -6   3  -3 621.266 326.684   7
  -6  -3  -3 234.721 356.770   7
  -7   3  -3 103689. 6654.20   7
  -7  -3  -3 100310. 6663.38   7
   7   3   3 112752. 6685.68   2
  -8  -3  -3 3428.70 422.104  12
   8  -3   3 3230.45 461.023  11
  -8   3  -3 2419.79 448.697  15
  -8  -3  -3 2057.10 482.519  13
   8  -3   3 3242.00 442.667  14
   9  -3   3 50044.9 3094.33  11
  -9  -3  -3 42074.0 3125.68  13
   9  -3   3 46242.6 3070.64  14
  -9   3  -3 44077.7 3062.69  15
   9   3   3 54858.5 3095.20  14
  10  -3   3 1079.62 399.614  11
 -10   3  -3 282.927 406.282  15
 -10  -3  -3 1559.15 434.800  15
  10  -3   3 1052.43 387.366  14
  10   3   3 888.074 418.481  14
 -10  -3  -3 425.417 475.678  13
  11  -3   3 809.025 358.015  11
  11   3   3 1255.18 419.953  11
  11   3   3 619.591 399.813  14
 -11   3  -3 717.118 386.925  15
 -11  -3  -3 563.738 394.779  15
  11  -3   3 975.843 353.452  14
  12   3   3-678.032 388.591  11
 -12   3  -3-190.379 320.234  15
 -12  -3  -3 87.8949 314.485  15
  12  -3   3-272.580 297.581  14
  12   3   3 117.394 343.072  14
  13   3   3 6743.84 530.988  14
 -13   3  -3 6532.47 495.145  15
 -15  -4   3 933.351 233.643  15
  15  -4  -3 646.811 203.452   9
  15   4  -3 930.959 204.983   9
  14  -4  -3 9147.64 697.228   9
 -14   4   3 8753.29 665.780  15
  14   4  -3 9169.11 700.953   9
 -14  -4   3 9374.70 703.672  15
  13  -4  -3 19436.3 1428.96   9
 -13   4   3 20154.4 1403.90  15
  13   4  -3 20200.1 1432.91   9
 -13  -4   3 22828.7 1434.62  15
  12   4  -3-175.247 348.111  15
 -12   4   3 382.617 356.822  15
  12  -4  -3-36.6512 393.028   9
  12   4  -3 543.623 412.692   9
  11   4  -3 283.282 344.900  15
 -11   4   3 459.897 392.682  15
  11  -4  -3 631.963 409.998   9
  11   4  -3 634.240 406.019   9
 -10   4   3 1682.27 444.372  15
  10   4  -3 1336.39 371.970  15
  10  -4  -3 1690.20 437.361   9
   9  -4  -3 120052. 7626.92   2
   8  -4  -3 1418.99 332.890   2
   8   4  -3 1107.90 375.633   2
   7  -4  -3 103948. 6607.70   2
   7   4  -3 104029. 6616.05   2
   6  -4  -3 20868.1 1471.93   2
   6   4  -3 22096.3 1483.09   2
  -6  -4   3 22336.0 1420.28   3
  -5  -4   3 2225.65 239.961   3
   5  -4  -3 2327.77 264.595   5
   5  -4  -3 1913.59 317.862   2
   5   4  -3 2227.66 212.706   5
   5   4  -3 2346.28 326.511   2
  -4  -4   3 62082.5 4014.61   3
   4  -4  -3 60905.7 4058.45   2
   4   4  -3 70992.4 4065.24   2
  -3  -4   3 271384. 17461.1   3
   3  -4  -3 262536. 17498.9   2
   3   4  -3 294380. 17498.2   2
   3   4  -3 285488. 17460.7   1
   2  -4  -3 414700. 25932.6   7
   2   4  -3 395593. 25968.7   2
   2  -4  -3 417991. 25968.3   5
   2   4  -3 420130. 25946.9   1
   1   4  -3 17603.9 1166.84   7
   1   4  -3 20557.2 1177.39   2
   1  -4  -3 17282.1 1150.12   7
   0  -4  -3 2096.07 202.816   7
   0   4  -3 1644.85 216.060   7
   0  -4  -3 1852.66 201.290   1
   0  -4   3 1767.65 182.833   6
   0   4   3 2012.61 241.149   2
   1  -4   3 24192.5 1593.03   2
  -1  -4  -3 26236.3 1604.93   7
   1   4   3 25490.6 1631.81   2
  -1  -4  -3 25276.1 1612.68   1
   1  -4   3 24985.1 1607.77   6
   2   4   3 242602. 15567.3   2
  -2  -4  -3 249148. 15543.8   7
   2   4   3 247345. 15550.7   6
  -2   4  -3 250278. 15545.6   7
   2  -4   3 247522. 15549.9   6
   3   4   3 95192.3 6265.95   2
  -3   4  -3 100350. 6243.62   7
  -3  -4  -3 99102.8 6244.91   7
   3   4   3 99072.4 6245.51   6
   3  -4   3 100428. 6248.38   6
  -4   4  -3 13145.7 935.000   7
  -4  -4  -3 13843.4 951.078   7
   4   4   3 14244.7 924.018   6
   4   4   3 13553.7 957.211   2
   5   4   3 3554.19 315.304   6
   5   4   3 3541.82 382.968   2
  -6   4  -3 10598.4 818.265   7
  -6  -4  -3 11862.2 860.234   7
   6   4   3 11114.6 825.336   2
   7   4   3 4575.30 498.170   2
  -7   4  -3 5635.69 543.588   7
  -7  -4  -3 4827.68 563.184   7
  -8  -4  -3 181559. 10549.6  12
   8  -4   3 171958. 10542.8  11
   8   4   3 180874. 10563.7  11
  -8   4  -3 151833. 10522.2  15
   8  -4   3 162411. 10530.0  14
  -8  -4  -3 159984. 10569.9  13
   9  -4   3 2720.31 426.996  11
  -9  -4  -3 2986.19 508.537  13
   9   4   3 1307.07 352.483  15
  -9   4  -3 2237.95 434.149  15
   9  -4   3 2408.76 412.710  14
 -10  -4  -3 6097.15 715.301  13
  10  -4   3 6276.48 624.971  11
 -10   4  -3 6291.95 621.114  15
 -10  -4  -3 7530.82 655.960  15
  10  -4   3 6468.64 613.985  14
 -11   4  -3 4290.66 498.718  15
 -11  -4  -3 4653.49 505.370  15
  11  -4   3 4870.89 484.287  14
  11   4   3 3781.56 515.952  14
 -12  -4  -3 11189.2 838.999  15
 -12   4  -3 11984.4 838.110  15
  12   4   3 11873.0 867.504  14
 -13   4  -3 6315.20 474.673  15
  13   4   3 6352.32 506.758  14
  15  -5  -3 1683.99 212.828   9
  15   5  -3 1569.67 207.107   9
 -14   5   3 478.422 266.485  15
 -14  -5   3 805.436 320.179  15
  14  -5  -3 670.472 272.538   9
  14   5  -3 671.499 274.449   9
 -13   5   3 2684.55 419.805  15
  13  -5  -3 3205.66 424.109   9
  13   5  -3 3019.86 429.761   9
  12   5  -3 32.8676 343.141  15
 -12   5   3 74.6869 356.408  15
  12  -5  -3 245.196 384.946   9
  12   5  -3 516.505 376.626   9
  11   5  -3-749.640 359.769  15
 -11   5   3 26.7369 383.924  15
  11  -5  -3-74.4644 395.966   9
  11   5  -3 324.728 391.414   9
  10   5  -3 458.599 351.048  15
 -10   5   3 92.0109 397.178  15
  10  -5  -3-183.627 390.868   9
   9  -5  -3-82.9357 320.352   2
   9   5  -3-346.434 401.556   2
   9  -5  -3 34.4720 374.499   9
   8  -5  -3 24524.4 1594.76   2
   8   5  -3 22009.9 1608.20   2
   7  -5  -3 1736.68 322.018   2
   7   5  -3 1704.29 359.928   2
   6  -5  -3 4924.69 463.599   2
   6   5  -3 4870.24 463.400   2
  -6  -5   3 4719.84 402.556   3
  -5  -5   3 32411.2 1945.18   3
   5   5  -3 30696.8 1991.50   2
   5  -5  -3 25957.3 1988.22   2
  -4  -5   3 29612.2 1820.71   3
   4  -5  -3 26048.2 1868.06   2
   4   5  -3 27820.8 1862.58   2
   4  -5  -3 28856.1 1847.27   5
   3   5  -3 96936.2 6021.72   1
   3   5  -3 100834. 6062.76   2
   3  -5  -3 90341.5 6051.24   5
  -3  -5   3 95135.9 6030.87   3
   2   5  -3 49598.3 3314.15   2
   2  -5  -3 53543.0 3316.31   5
  -2   5   3 53793.1 3326.93   2
   1   5  -3 24466.6 1648.63   7
   1  -5  -3 25131.6 1631.06   7
   1   5  -3 28002.9 1653.72   2
  -1  -5   3 25775.6 1639.68   6
  -1   5   3 26691.5 1672.85   2
   0  -5  -3 77020.7 4725.81   7
   0  -5  -3 75378.1 4743.90   1
   0  -5   3 72741.7 4729.92   6
  -1  -5  -3 41213.8 2579.84   1
  -1  -5  -3 41850.8 2571.43   7
   1  -5   3 39149.8 2573.86   6
   1   5   3 39638.3 2598.36   2
   2  -5   3 3530.54 295.620   6
  -2   5  -3 4026.95 333.319   7
   2   5   3 3485.22 357.469   2
  -2  -5  -3 3294.12 327.873   7
   2   5   3 3688.08 300.385   6
   3   5   3 57291.5 3743.93   2
  -3   5  -3 57809.1 3717.10   7
  -3  -5  -3 58982.7 3718.19   7
   3  -5   3 59831.7 3721.79   6
   3   5   3 58960.5 3716.99   6
  -4   5  -3 20185.1 1362.44   7
  -4  -5  -3 21925.5 1372.84   7
   4   5   3 19897.9 1348.89   6
   4   5   3 21039.1 1389.73   2
  -5   5  -3 115403. 7767.68   7
  -5  -5  -3 131901. 7781.97   7
   5   5   3 124255. 7768.95   6
   5   5   3 122908. 7798.51   2
   6   5   3 403.131 307.158   2
  -6   5  -3 560.006 344.093   7
  -7   5  -3 42354.9 2803.13   7
  -7  -5  -3 41250.6 2831.89   7
   7   5   3 46958.2 2842.91   2
   8   5   3 3529.16 514.489  11
  -8   5  -3 2845.88 459.549  15
  -8  -5  -3 2666.08 489.447  13
   9  -5   3 1127.91 395.324  11
   9   5   3 1443.99 434.652  11
   9   5   3 152.053 326.367  15
  -9   5  -3 1047.01 408.150  15
  -9  -5  -3 490.503 432.412  13
  10  -5   3 3569.37 435.805  14
  10  -5   3 3003.41 448.265  11
 -10   5  -3 3933.70 497.446  15
  11   5   3 1478.90 414.386  11
 -11   5  -3 1874.79 393.596  15
 -11  -5  -3 1764.34 412.381  15
  11  -5   3 2047.61 373.998  14
  12   5   3 2336.57 398.376  11
 -12   5  -3 2608.96 360.074  15
 -12  -5  -3 2659.86 353.864  15
 -13   5  -3 2433.61 264.217  15
  14  -6  -3 86.9964 234.517   9
 -14   6   3-41.5569 239.710  15
 -14  -6   3-120.756 317.667  15
  14   6  -3-132.145 250.395   9
  13  -6  -3 6385.25 615.794   9
  13   6  -3 7193.88 623.790   9
 -13   6   3 8133.78 604.731  15
  12   6  -3 521.974 356.620  15
 -12   6   3 277.680 350.739  15
  12  -6  -3 278.796 382.305   9
  12   6  -3 696.228 355.945   9
  11   6  -3 233.740 358.756  15
  11  -6  -3 699.583 405.914   9
 -11   6   3 801.932 379.412  15
  11   6  -3 708.219 386.622   9
  10   6  -3 1252.96 364.303  15
 -10   6   3 1544.32 410.080  15
  10  -6  -3 1117.42 415.051   9
  10   6  -3 992.601 387.296   9
   9   6  -3 46814.7 2851.10  15
   9  -6  -3 40310.4 2892.67   9
   8  -6  -3 1107.17 312.519   2
   8   6  -3-273.531 364.717   2
  -7  -6   3 4063.45 385.793   3
   7  -6  -3 3934.58 426.690   2
   7   6  -3 3846.75 471.785   2
   6  -6  -3 6256.63 540.157   2
   6   6  -3 5879.43 545.034   2
  -6  -6   3 6173.46 475.966   3
  -5  -6   3 14800.7 954.603   3
   5  -6  -3 15614.3 982.746   5
   5  -6  -3 12281.1 993.725   2
   5   6  -3 13982.3 999.747   2
  -4  -6   3 18628.9 1230.24   3
   4   6  -3 18049.8 1266.93   2
   4  -6  -3 19848.7 1253.66   5
  -3  -6   3 583739. 35811.0   3
   3  -6  -3 542081. 35830.6   5
   3   6  -3 582756. 35835.8   2
  -2  -6   3 91707.3 5776.03   3
   2   6  -3 89806.6 5789.59   2
  -2   6   3 92463.1 5799.61   2
  -2  -6   3 92429.2 5760.03   6
   2  -6  -3 91126.2 5791.61   5
   1   6  -3 143586. 9280.05   7
   1  -6  -3 149629. 9264.26   7
   1   6  -3 152586. 9280.19   2
  -1   6   3 141299. 9299.05   2
  -1  -6   3 147394. 9270.40   6
   0  -6  -3 90137.3 5545.36   7
   0  -6  -3 91119.1 5565.49   1
   0   6   3 86190.7 5576.97   2
   0  -6   3 85231.5 5548.70   6
  -1   6  -3 25520.4 1570.18   7
   1  -6   3 24035.0 1559.77   6
  -1  -6  -3 23046.0 1567.56   1
  -1  -6  -3 24784.4 1560.20   7
   2   6   3 160892. 10448.8   2
  -2   6  -3 167935. 10423.9   7
  -2  -6  -3 166695. 10421.0   7
   2  -6   3 169001. 10426.1   6
   2   6   3 163197. 10423.6   6
   3   6   3 82458.7 5062.51   2
  -3   6  -3 79772.8 5029.85   7
  -3  -6  -3 77417.1 5029.60   7
   3   6   3 79962.1 5027.87   6
  -4  -6  -3 112008. 6908.21   7
   4   6   3 109422. 6899.02   6
  -4   6  -3 108026. 6901.19   7
   4   6   3 108032. 6931.41   2
  -5  -6  -3 5909.60 521.711   7
  -5   6  -3 5008.99 492.880   7
   5   6   3 5346.88 434.004   6
   5   6   3 5894.81 507.542   2
   6   6   3 72854.5 4517.26   2
  -6   6  -3 68730.1 4477.05   7
  -7   6  -3 7065.25 646.654   7
  -7  -6  -3 7682.20 645.405  10
   7   6   3 9036.66 694.035   2
  -7  -6  -3 7341.56 727.720   7
  -7  -6  -3 8150.38 671.971  13
   8   6   3 105790. 6577.40  11
  -8   6  -3 98091.6 6546.39  15
  -8  -6  -3 109124. 6598.77  13
   9   6   3 2610.58 492.968  11
   9   6   3 1533.96 368.452  15
  -9   6  -3 2993.57 449.006  15
   9   6   3 3332.36 462.723  14
 -10   6  -3 10286.8 832.566  15
  10   6   3 11371.9 881.770  11
  10   6   3 11051.8 855.341  14
  11   6   3 113.030 396.155  11
 -11   6  -3 182.307 345.734  15
 -11  -6  -3-622.107 390.590  15
  11   6   3 732.513 368.973  14
  12   6   3 3524.06 433.402  11
 -12   6  -3 4228.73 407.730  15
  12   6   3 3645.66 419.225  14
  13   6   3 8989.98 640.597  14
 -14   7   3 8000.56 578.505  15
  14  -7  -3 7514.89 587.670   9
  14   7  -3 7752.13 580.258   9
 -14  -7   3 8936.74 640.462  15
  13  -7  -3-24.5025 313.003   9
  13   7  -3-710.708 299.970  15
 -13   7   3-445.686 303.132  15
  13   7  -3-335.156 295.690   9
  12   7  -3 691.203 355.567  15
 -12   7   3 649.693 349.621  15
  12  -7  -3 244.521 325.774   9
  12   7  -3 744.359 363.127   9
  11   7  -3 4911.10 524.596  15
 -11   7   3 5814.38 546.756  15
  11  -7  -3 5734.10 553.625   9
  11   7  -3 4394.25 534.817   9
  10   7  -3 8774.48 656.428  15
 -10   7   3 7310.71 688.772  15
  10   7  -3 6646.13 659.509   9
  10  -7  -3 7919.43 696.226   9
   9  -7  -3 1812.75 420.453   9
   9   7  -3 1949.51 375.810  15
  -8  -7   3 39597.1 2720.30   7
   8   7  -3 49027.9 2823.30   2
   7  -7  -3 7963.92 616.384   2
   7   7  -3 7722.67 655.595   2
  -7  -7   3 6800.30 577.055   3
   6  -7  -3 20597.9 1439.51   2
   6  -7  -3 22567.3 1424.30   5
   6   7  -3 20775.1 1450.19   2
  -6  -7   3 20976.2 1393.66   3
  -5  -7   3 22595.2 1432.99   3
   5   7  -3 20184.5 1464.23   2
   5  -7  -3 22506.3 1453.57   5
  -4  -7   3 75401.6 4706.90   3
   4   7  -3 74793.7 4737.81   2
   4  -7  -3 72875.8 4728.99   5
  -3  -7   3 40772.2 2569.22   3
   3   7  -3 40532.7 2589.36   2
  -3   7   3 41950.0 2599.40   2
   3  -7  -3 38115.4 2585.25   5
  -2  -7   3 39565.6 2513.02   3
   2   7  -3 38412.9 2521.35   2
  -2   7   3 39747.3 2536.33   2
   2  -7  -3 40058.1 2527.24   5
   1  -7  -3 4046.55 304.257   7
  -1  -7   3 4305.51 294.746   6
  -1   7   3 3873.36 370.329   2
   0  -7  -3 7180.52 500.545   7
   0   7   3 7155.58 544.549   2
   0  -7  -3 7100.58 517.105   1
   0  -7   3 7318.66 490.012   6
  -1   7  -3 144996. 9033.36   7
   1   7   3 137050. 9054.67   2
  -1  -7  -3 140101. 9024.14   7
  -1  -7  -3 152289. 9039.26   1
   1  -7   3 143882. 9029.70   6
  -2   7  -3 54156.7 3377.51   7
  -2  -7  -3 54355.6 3373.46   7
   2   7   3 51337.6 3370.30   6
   3   7   3 106324. 6862.84   2
  -3   7  -3 107960. 6831.95   7
   3   7   3 107524. 6827.12   6
  -3  -7  -3 111126. 6833.98   7
  -4   7  -3 8085.31 634.871   7
  -4  -7  -3 8411.64 664.163   7
   4   7   3 8802.41 605.547   6
   4   7   3 9186.29 677.967   2
  -5   7  -3 11547.6 870.754   7
  -5  -7  -3 13081.2 899.521   7
   5   7   3 11668.5 834.541   6
   5   7   3 13467.0 911.112   2
   6   7   3 3226.91 440.008   2
  -6   7  -3 3652.33 421.519   7
  -6  -7  -3 3099.86 518.558   7
  -7  -7  -3 106148. 6717.90  13
  -7   7  -3 94913.5 6681.21  15
   8   7   3 9409.47 777.632  11
  -8   7  -3 8636.62 732.074  15
   9   7   3 25453.1 1532.15  11
  -9   7  -3 23959.1 1507.97  15
   9   7   3 27380.4 1531.15  14
  10   7   3-163.184 372.819  11
 -10   7  -3-218.050 387.881  15
  10   7   3-366.853 386.558  14
  11   7   3 3907.13 472.261  11
 -11   7  -3 3481.95 451.762  15
 -11  -7  -3 4499.57 476.464  15
  11   7   3 3303.58 458.767  14
  12   7   3 145.830 294.082  11
 -12   7  -3 209.439 267.546  15
  13   7   3 14618.9 971.622  14
  14  -8  -3 280.097 182.891   9
 -14   8   3 196.451 193.966  15
 -14  -8   3-164.520 300.528  15
  13   8  -3-175.829 284.501  15
 -13   8   3 534.587 268.739  15
  13  -8  -3 267.677 254.268   9
  13   8  -3 328.344 263.490   9
  12   8  -3 1436.22 370.107  15
 -12   8   3 2024.32 381.315  15
  12  -8  -3 1845.91 354.061   9
  12   8  -3 1494.17 356.741   9
  11   8  -3 2250.36 407.546  15
 -11   8   3 1461.25 389.769  15
  11  -8  -3 1854.73 421.162   9
  11   8  -3 1989.23 386.553   9
  10   8  -3 3238.18 423.083  15
 -10   8   3 2469.32 427.881  15
  10  -8  -3 1680.37 426.134   9
   9   8  -3 15082.5 1055.00  15
   9  -8  -3 14676.7 1098.05   9
   8   8  -3 9666.14 757.123   2
   8  -8  -3 9998.88 685.572   5
  -7  -8   3 669.362 284.671   3
   7  -8  -3 279.646 265.059   5
   7   8  -3 233.762 328.050   2
  -6  -8   3 2233.89 311.233   3
   6  -8  -3 2302.54 315.047   5
   6   8  -3 2035.22 352.602   2
  -5  -8   3 23179.1 1508.41   3
   5   8  -3 21904.6 1544.87   2
   5  -8  -3 23974.5 1534.23   5
  -4  -8   3 4128.36 387.004   3
  -4   8   3 3414.10 418.889   2
   4  -8  -3 3479.84 390.271   5
  -3  -8   3 29658.1 1844.59   3
   3   8  -3 28809.2 1859.61   2
  -3   8   3 30607.8 1873.19   2
   3  -8  -3 25498.0 1851.58   5
  -2   8   3-9.81384 211.985   2
  -2  -8   3 148.885 227.163   3
   2   8  -3 239.876 178.487   2
  -1   8   3 32764.6 2121.33   2
   0  -8  -3 18739.4 1171.84   1
   0   8   3 16766.8 1189.36   2
   0  -8  -3 17693.7 1149.99   7
  -1   8  -3 18644.2 1191.42   7
   1   8   3 17783.3 1213.24   2
  -1  -8  -3 18042.4 1175.07   7
  -1  -8  -3 17646.8 1179.30   1
  -2   8  -3 968.616 266.124   7
  -2  -8  -3 1158.37 250.276   7
   2   8   3 1177.94 267.185   2
   2   8   3 1032.58 176.884   6
  -3   8  -3 18291.1 1183.95   7
  -3  -8  -3 17103.6 1181.22   7
   3   8   3 17620.4 1155.68   6
  -4   8  -3 20766.8 1418.92   7
  -4  -8  -3 22748.5 1432.99   7
   4   8   3 20773.9 1455.28   2
   5   8   3 5959.31 521.326   2
  -5   8  -3 4630.64 478.944   7
  -5  -8  -3 5497.17 547.793   7
  -6   8  -3 25085.3 1759.90   7
  -6  -8  -3 27642.2 1796.32   7
   6   8   3 27867.9 1807.31   2
  -7  -8  -3 4715.87 472.976  10
  -7   8  -3 4186.86 497.125  15
   8   8   3 1513.70 439.766  11
  -8   8  -3 1390.58 408.935  15
   9   8   3 6892.27 604.238  11
  -9   8  -3 6043.80 589.935  15
   9   8   3 7557.19 606.036  14
  10   8   3 3303.80 446.595  11
 -10   8  -3 4302.00 458.201  15
  10   8   3 4487.39 472.104  14
  11   8   3 21801.6 1571.49  11
 -11   8  -3 23573.9 1548.74  15
  11   8   3 22653.5 1562.56  14
 -11  -8  -3 25912.8 1629.15  13
 -12   8  -3 1456.35 280.716  15
  12   8   3 1342.30 287.672  14
 -14  -9   3 3731.66 406.343  15
  13   9  -3-321.771 270.186  15
 -13   9   3 31.3405 254.106  15
  13  -9  -3-27.0098 222.832   9
  12  -9  -3 172.320 304.500   9
  12   9  -3 29.7672 330.439  15
 -12   9   3 542.280 352.356  15
  11   9  -3 471.691 363.483  15
 -11   9   3 180.757 346.257  15
  11  -9  -3-382.192 310.432   9
  10  -9  -3 572.205 340.023   9
 -10   9   3 634.940 381.174  15
  10   9  -3 464.656 363.628  15
   9   9  -3 1632.22 381.015  15
   9  -9  -3 1490.21 380.267   9
   8   9  -3 1561.39 352.359  15
   8   9  -3 1928.42 421.700   2
  -7  -9   3 3254.51 387.443   3
   7  -9  -3 2969.28 366.108   5
   6   9  -3 9323.41 753.144   2
  -6  -9   3 9806.29 725.562   3
   6  -9  -3 9839.20 730.620   5
  -5  -9   3 10803.6 724.458   3
  -5   9   3 10039.2 769.936   2
   5   9  -3 8655.98 742.422   2
   5  -9  -3 10228.5 738.310   5
  -4  -9   3 6048.50 455.577   3
  -4   9   3 5156.72 480.883   2
   4   9  -3 4682.24 462.460   2
   4  -9  -3 5083.62 449.132   5
  -3  -9   3 11418.4 736.554   3
  -3   9   3 10901.0 752.404   2
   3   9  -3 9588.33 728.211   2
   3  -9  -3 9272.93 722.970   5
  -2   9   3 55075.6 3520.19   2
  -1   9   3 17791.4 1194.87   2
   0   9   3 30789.4 2009.26   2
   0  -9  -3 31429.0 1964.03   7
   0  -9  -3 29877.9 1984.51   1
  -1  -9  -3 767.510 231.329   7
  -1   9  -3 1137.74 255.216   7
   1   9   3 966.173 257.979   2
  -1  -9  -3 1147.86 179.443   1
   2   9   3 6992.79 578.053   2
  -2   9  -3 7619.29 567.022   7
  -2  -9  -3 7583.78 551.702   7
   2   9   3 7098.40 509.640   6
   3   9   3 150723. 9280.06   2
  -3   9  -3 142914. 9242.08   7
  -3  -9  -3 148448. 9244.12   7
  -4   9  -3 1432.98 324.567   7
  -4  -9  -3 1286.21 356.322   7
  -5   9  -3 25284.3 1775.44   7
   5   9   3 28788.5 1824.96   2
  -5  -9  -3 27585.5 1805.42   7
  -6  -9  -3 3659.46 537.223   7
   6   9   3 3441.88 487.830   2
  -6  -9  -3 4656.24 450.716  10
  -7  -9  -3 62945.4 3637.65  10
  -7   9  -3 51557.5 3596.57  15
   8   9   3 41682.1 2648.61  11
  -8   9  -3 39387.5 2633.03  15
   9   9   3 17543.3 1276.98  11
  -9   9  -3 18420.0 1259.73  15
  -9  -9  -3 18329.3 1326.05  13
   9   9   3 17938.5 1272.37  14
  10   9   3 4058.89 474.184  11
  10   9   3 3698.79 450.775  14
 -10   9  -3 4076.58 463.142  15
 -10  -9  -3 3912.07 543.707  13
  11   9   3 901.486 313.878  11
 -11   9  -3 1325.31 338.996  15
  11   9   3 1204.32 337.922  14
 -11  -9  -3 800.917 414.322  13
  12   9   3 12060.2 847.233  14
 -12   9  -3 12341.9 834.078  15
 -14 -10   3 389.564 279.889  15
 -13  10   3-34.6224 226.432  15
  13  10  -3-130.221 254.598  15
  12  10  -3 530.770 327.097  15
 -12  10   3 724.347 319.542  15
  11  10  -3 9284.22 696.630  15
 -11  10   3 7934.24 687.281  15
  10  10  -3 1632.81 387.872  15
 -10  10   3 1255.51 392.754  15
   9  10  -3 30.8981 350.142  15
   8  10  -3 292.560 348.442  15
  -7 -10   3 4658.13 503.530   3
   7 -10  -3 5898.94 498.389   5
   7  10  -3 4779.36 545.695   2
  -6 -10   3 2218.81 369.890   3
   6 -10  -3 3114.22 355.890   5
   6  10  -3 2326.41 397.672   2
  -5  10   3 1153.15 325.636   2
  -5 -10   3 802.649 300.671   3
   5 -10  -3 1708.10 291.946   5
   5  10  -3 1067.02 318.794   2
  -4 -10   3 210.881 290.580   3
  -4  10   3 179.600 276.130   2
   4 -10  -3 84.8304 233.942   5
   4  10  -3 165.778 231.386   2
  -3 -10   3 102001. 5721.57   3
  -3  10   3 93350.4 5741.07   2
  -2  10   3 17733.9 1204.24   2
  -1 -10   3 750.319 271.382   3
  -1  10   3 835.747 248.682   2
   0 -10  -3 65802.4 4555.12   1
   0 -10   3 80023.3 4568.20   3
   0  10   3 71796.1 4582.31   2
   1  10   3 679.866 257.726   2
  -1 -10  -3 328.730 230.059   7
  -1 -10  -3 563.086 172.190   1
   2  10   3 52368.1 3298.72   2
  -2 -10  -3 52157.3 3258.30   7
  -2  10  -3 49368.5 3264.21   7
  -3 -10  -3 2378.25 364.756   7
  -3  10  -3 2228.89 342.462   7
   3  10   3 3359.41 377.306   2
  -4  10  -3-422.533 324.276   7
   4  10   3-465.143 330.619   2
  -4 -10  -3 207.771 339.897   7
  -5  10  -3-10.4096 338.761   7
  -5 -10  -3 552.944 408.569   7
  -6 -10  -3 1323.59 329.672  10
  -6 -10  -3 1313.71 334.164   9
  -6  10  -3 828.739 373.019  15
   7  10   3 175.952 346.564  11
  -7 -10  -3-157.219 326.584  10
  -7  10  -3-90.3921 377.737  15
  -8 -10  -3 38084.3 2511.41  13
  -8  10  -3 36236.0 2462.87  15
   8  10   3 36284.5 2475.09  11
   8  10   3 40581.9 2474.40  14
   9  10   3 951.619 374.057  11
  -9  10  -3 544.296 384.233  15
   9  10   3 340.204 360.431  14
  -9 -10  -3 921.978 446.938  13
  10  10   3 6130.28 590.173  11
 -10  10  -3 6845.03 592.677  15
  10  10   3 6398.43 578.188  14
 -10 -10  -3 7325.16 678.494  13
  11  10   3 4094.92 424.954  11
  11  10   3 4369.73 433.749  14
 -11  10  -3 4984.19 439.119  15
 -11 -10  -3 4136.02 529.145  13
 -12  10  -3 2022.01 264.910  15
  12  10   3 2387.43 269.698  14
  13  11  -3-364.900 239.638  15
  12  11  -3 645.404 309.413  15
 -12  11   3 1059.23 302.230  15
  11  11  -3 784.822 355.894  15
 -11  11   3 699.602 332.891  15
  10  11  -3 1344.28 374.550  15
 -10  11   3 1118.68 379.806  15
   9  11  -3 616.382 358.414  15
   8  11  -3 1879.48 392.916  15
  -7 -11   3 413.222 370.504   3
   7  11  -3 264.412 329.610  15
   7 -11  -3-640.001 314.075   5
   7  11  -3 211.331 341.317   2
  -6 -11   3 1827.88 388.466   3
   6 -11  -3 2693.90 346.375   5
   6  11  -3 2250.99 378.280   2
  -5 -11   3 386.054 316.587   3
   5 -11  -3 195.542 271.877   5
  -4 -11   3 2191.51 358.017   3
   4 -11  -3 2093.63 313.875   5
  -4  11   3 2631.60 345.853   2
   3 -11  -3 756.362 235.193   5
  -3  11   3 512.885 264.817   2
  -2  11   3 2395.67 332.477   2
   1 -11  -3 3425.67 352.370   1
  -1  11   3 4632.27 411.707   2
  -1 -11   3 4619.19 433.253   3
   0 -11   3 62378.4 3766.15   3
   0  11   3 55197.2 3778.05   2
   1  11   3 24378.7 1654.60   2
   1 -11   3 26773.9 1641.09   3
  -1 -11  -3 23930.8 1608.07   7
   2  11   3 9777.12 698.443   2
  -2 -11  -3 8099.77 658.640   7
  -3 -11  -3 20112.9 1327.62   7
   3  11   3 19258.5 1356.83   2
  -4  11  -3 6942.10 628.973   7
  -4 -11  -3 7958.51 677.770   7
   4  11   3 9111.87 672.768   2
  -5 -11  -3 23035.2 1524.44  10
   5  11   3 23546.2 1559.40   2
  -5 -11  -3 20923.9 1548.18   7
  -6 -11  -3 5022.35 482.149  10
  -6  11  -3 4044.74 497.522  15
   7  11   3 14494.0 1042.18  11
  -7  11  -3 14117.3 1052.68  15
  -7 -11  -3 15357.2 1088.59  13
   8  11   3 7675.82 641.424  11
  -8  11  -3 6634.05 643.585  15
   8  11   3 7195.68 632.396  14
  -8 -11  -3 7864.93 702.209  13
   9  11   3 4608.55 502.035  11
  -9  11  -3 4334.54 507.926  15
   9  11   3 4656.97 488.609  14
  -9 -11  -3 4858.62 595.261  13
  10  11   3 13462.5 1038.20  11
 -10  11  -3 14774.2 1037.68  15
 -10 -11  -3 15363.8 1112.55  13
  10  11   3 15744.6 1034.90  14
  11  11   3 617.814 265.462  11
 -11  11  -3 1595.07 291.330  15
  11  11   3 1296.54 276.505  14
 -11 -11  -3 1477.61 396.551  13
  12  11   3 2214.26 239.616  14
  13 -12  -3-129.084 164.403  10
  13  12  -3-119.652 212.263  15
  12  12  -3 296.132 293.067  15
 -12  12   3 286.335 254.464  15
  11  12  -3 31546.9 2094.67  15
 -11  12   3 32607.5 2097.32  15
  10  12  -3 2270.74 394.571  15
 -10  12   3 1620.80 370.905  15
   9  12  -3 6638.21 596.135  15
   8  12  -3 811.799 372.436  15
   7  12  -3 814.601 358.828  15
   6 -12  -3 17730.2 1263.17   5
  -6 -12   3 18663.2 1272.16   3
   5 -12  -3 18647.1 1358.38   5
  -5 -12   3 21434.4 1366.43   3
  -4 -12   3 12433.9 793.905   3
   4 -12  -3 8787.49 751.888   5
  -3  12   3 52433.8 3374.99   2
  -2 -12   3 3154.25 398.049   3
  -2  12   3 2923.69 362.002   2
  -1 -12   3-167.931 316.193   3
  -1  12   3-104.526 276.053   2
   0  12   3 45196.0 3081.77   2
   0 -12   3 49991.6 3069.06   3
   1 -12   3-257.791 301.271   3
   1  12   3-129.437 298.716   2
   2 -12   3 6575.29 517.160   3
   2  12   3 5981.79 531.054   2
   3  12   3 3503.84 443.719   2
  -3 -12  -3 3322.21 418.327   7
   4  12   3 5399.75 525.565   2
  -4 -12  -3 4438.65 550.612   7
  -5 -12  -3 2950.15 394.447  10
  -5  12  -3 2565.98 418.406  15
  -6 -12  -3 544.893 327.447  10
  -6  12  -3 252.574 364.431  15
  -6 -12  -3 543.562 398.270  13
  -7  12  -3 2239.91 427.515  15
  -7 -12  -3 2504.65 473.072  13
   8  12   3 23035.2 1558.94  11
  -8  12  -3 22729.9 1563.30  15
   8  12   3 22858.7 1557.94  14
  -8 -12  -3 24526.4 1622.61  13
  -9  12  -3 4665.68 538.722  15
   9  12   3 5880.33 510.848  14
  -9 -12  -3 6684.67 631.155  13
  10  12   3 4511.39 476.356  11
 -10  12  -3 6507.65 508.114  15
 -10 -12  -3 5391.57 594.260  13
  10  12   3 5727.32 483.101  14
 -11  12  -3 6.52114 244.122  15
  11  12   3-419.215 225.767  14
 -11 -12  -3-70.2769 345.834  13
  13  13  -3-129.399 173.431  15
  12 -13  -3 6400.81 641.606  10
  12  13  -3 14206.7 688.783  15
 -11  13   3-90.3022 318.135  15
  11  13  -3 35.0368 320.306  15
  10  13  -3 63452.8 3593.88  15
 -10  13   3 49561.5 3585.85  15
   9  13  -3 5039.16 514.976  15
   8  13  -3 7658.12 656.755  15
   7  13  -3 12051.5 891.559  15
   6  13  -3 95556.5 6051.82  15
   5 -13  -3 45949.6 3369.15   5
  -5 -13   3 60218.7 3387.20   3
   4 -13  -3 17736.4 1222.01   5
  -3 -13   3 23021.8 1554.84   3
  -2 -13   3 1530.43 378.614   3
  -2  13   3 1989.08 327.891   2
  -1 -13   3 70530.2 4312.23   3
  -1  13   3 64357.9 4320.59   2
   0  13   3 15206.1 1057.05   2
   0 -13   3 14633.7 1053.95   3
   1  13   3 28192.6 1973.02   2
   1 -13   3 31100.6 1960.79   3
   2 -13   3 2277.49 375.300   3
   2  13   3 2557.81 391.121   2
  -3 -13  -3 4198.77 519.693   7
   3 -13   3 5827.44 499.512   3
   3  13   3 5326.26 527.189   2
  -4 -13  -3 4819.90 467.025  10
  -4 -13  -3 4689.92 554.042   7
  -4  13  -3 4840.77 484.478  15
  -5 -13  -3 67524.9 4315.75  10
  -5  13  -3 65301.1 4290.50  15
  -5 -13  -3 69971.8 4326.50  13
  -6 -13  -3 2112.79 362.824  10
  -6  13  -3 1378.43 391.894  15
  -6 -13  -3 1308.03 407.211  13
  -7  13  -3 1386.58 392.135  15
  -7 -13  -3 1833.12 449.254  13
  -8  13  -3 4384.64 505.325  15
   8  13   3 4697.15 472.759  14
  -8 -13  -3 4414.70 561.704  13
  -9  13  -3 8814.01 712.429  15
   9  13   3 9093.45 685.373  14
  -9 -13  -3 9679.04 799.662  13
 -10  13  -3 429.458 292.979  15
  10  13   3 120.128 242.518  14
 -10 -13  -3-243.472 386.165  13
 -11  13  -3 27026.9 1734.80  15
  11  13   3 25343.8 1728.00  14
  12  14  -3 236.702 230.580  15
  11  14  -3 3333.59 385.477  15
  10  14  -3 1344.55 364.067  15
   9  14  -3 27724.2 1833.01  15
   8  14  -3-10.2803 371.286  15
   7  14  -3 27298.0 1808.74  15
   6  14  -3 3920.61 464.545  15
   5  14  -3 21029.6 1416.78  15
   4  14  -3 13551.9 957.880  15
  -3 -14   3 56169.1 3610.82   3
  -2 -14   3 32084.2 2113.61   3
  -1 -14   3 455.163 355.875   3
  -1  14   3 270.432 315.868   2
   0 -14   3 5055.22 533.618   3
   0  14   3 5588.20 515.307   2
   1  14   3 10620.7 793.221   2
   1 -14   3 9936.13 781.820   3
   2 -14   3 66291.3 4122.08   3
   2  14   3 62149.0 4151.51   2
  -3  14  -3 2288.49 382.239  15
  -3 -14  -3 2253.56 399.475  13
  -4 -14  -3 23673.6 1532.71  13
  -4  14  -3 21372.3 1498.76  15
  -5 -14  -3 1606.73 360.761  10
  -5  14  -3 2480.84 407.538  15
  -5 -14  -3 2148.14 430.491  13
  -6 -14  -3 2309.76 378.839  10
  -6  14  -3 1638.34 410.659  15
  -6 -14  -3 2037.52 454.140  13
  -7  14  -3 4630.07 503.139  15
  -7 -14  -3 4398.36 548.940  13
  -8  14  -3 13432.5 1019.55  15
   8  14   3 14558.9 990.667  14
  -8 -14  -3 14949.7 1086.22  13
  -9  14  -3 1733.60 356.215  15
   9  14   3 1665.45 284.897  14
  -9 -14  -3 1507.26 429.949  13
 -10 -14  -3 3861.95 467.216  13
 -10  14  -3 3058.67 362.884  15
  10  14   3 3341.83 317.975  14
 -11  14  -3-8.94549 180.660  15
  12  15  -3 2930.84 286.575  15
  11  15  -3 1483.99 300.135  15
  10  15  -3 16711.8 1142.36  15
   9  15  -3 802.888 347.467  15
   8  15  -3 230.108 347.633  15
   7  15  -3 2806.54 421.986  15
   6  15  -3 46357.5 2988.06  15
   5  15  -3 14155.0 1011.75  15
   4  15  -3 1110.22 345.868  15
   3  15  -3 2296.42 370.027  15
  -2 -15   3 837.823 397.613   3
   2  15  -3-155.941 298.925  15
  -1 -15   3 37636.6 2168.46   3
   1  15  -3 29855.7 2117.86  15
   0 -15   3 12495.9 874.695   3
   0  15  -3 10735.3 823.333  15
   1 -15   3 43383.5 2693.98   3
  -1  15  -3 40767.2 2670.50  15
   1  15   3 40423.0 2715.82   2
  -2  15  -3 23393.6 1561.36  15
  -2 -15  -3 23687.4 1596.89  13
  -3  15  -3 20805.7 1420.99  15
  -3 -15  -3 21530.0 1455.74  13
  -4  15  -3 10394.3 778.538  15
  -4 -15  -3 9667.15 802.938  13
  -5 -15  -3 40615.5 2591.73  13
  -5  15  -3 38322.8 2550.72  15
  -6  15  -3-121.655 371.510  15
  -6 -15  -3 293.250 398.224  13
  -7  15  -3 1575.59 384.489  15
  -7 -15  -3 977.294 431.276  13
  -8  15  -3 1449.45 361.894  15
  -8 -15  -3 1894.46 448.051  13
  -9  15  -3 222.769 289.775  15
  -9 -15  -3-64.8075 385.670  13
 -10 -15  -3-419.743 349.817  13
 -10  15  -3-6.05577 225.183  15
  12  16  -3 163.989 156.919  15
  11  16  -3 25623.2 1659.95  15
  10  16  -3 348.127 291.035  15
   9  16  -3 29455.4 1925.95  15
   8  16  -3 6181.72 558.300  15
   7  16  -3 32259.7 2111.33  15
   6  16  -3 21586.7 1459.59  15
   5  16  -3 55822.2 3575.69  15
   4  16  -3 32901.8 2147.10  15
   3  16  -3 1950.66 370.180  15
   2  16  -3 7853.74 636.488  15
   1  16  -3 8649.42 681.517  15
   0  16  -3 111740. 7060.58  15
  -1  16  -3 10920.2 827.547  15
  -1 -16  -3 11560.9 868.381  13
  -2  16  -3 5850.12 552.394  15
  -2 -16  -3 6875.26 613.877  13
  -3  16  -3 552.257 344.195  15
  -3 -16  -3 931.230 387.014  13
  -4  16  -3 9278.41 746.935  15
  -4 -16  -3 9948.87 791.260  13
  -5  16  -3 12650.6 956.337  15
  -5 -16  -3 13861.8 1005.96  13
  -6  16  -3 25593.8 1787.84  15
  -6 -16  -3 29148.4 1843.12  13
  -7  16  -3-192.442 340.793  15
  -7 -16  -3 325.613 399.552  13
  -8  16  -3 447.524 306.757  15
  -8 -16  -3 66.4838 395.488  13
  -9 -16  -3 7878.45 637.190  13
  -9  16  -3 6457.15 535.293  15
 -10 -16  -3 16652.0 1046.31  13
 -10  16  -3 14080.5 971.954  15
  11  17  -3 348.092 203.978  15
  10  17  -3 4285.98 396.025  15
   9  17  -3 4522.41 441.491  15
   8  17  -3 9069.64 698.987  15
   7  17  -3 5646.10 532.954  15
   6  17  -3-551.533 364.949  15
   5  17  -3 12212.8 896.066  15
   4  17  -3 2766.14 406.403  15
   3  17  -3 19582.2 1325.85  15
   2  17  -3 3590.32 432.343  15
   1  17  -3-28.2526 320.163  15
   0 -17  -3-62.7688 387.902  13
   0  17  -3-228.253 330.435  15
  -1  17  -3 11965.5 912.915  15
  -1 -17  -3 13797.9 971.278  13
  -2 -17  -3 240.936 371.650  13
  -2  17  -3 9.96413 332.727  15
  -3  17  -3 7289.53 630.550  15
  -3 -17  -3 8153.59 687.120  13
  -4  17  -3 7861.26 644.644  15
  -4 -17  -3 7491.60 690.979  13
  -5  17  -3 698.966 358.169  15
  -5 -17  -3 772.783 418.305  13
  -6  17  -3 970.486 352.457  15
  -6 -17  -3 774.504 402.931  13
  -7  17  -3 4786.81 476.154  15
  -7 -17  -3 5361.14 564.377  13
  -8  17  -3 78.8706 278.467  15
  -8 -17  -3-245.457 367.085  13
  -9  17  -3 4652.13 390.014  15
  -9 -17  -3 4353.31 478.380  13
  11  18  -3 6248.15 443.645  15
  10  18  -3-317.121 221.794  15
   9  18  -3 586.443 270.955  15
   8  18  -3 424.802 301.448  15
   7  18  -3 3556.61 422.610  15
   6  18  -3 1091.58 349.376  15
   5  18  -3 13024.3 936.244  15
   4  18  -3-107.117 328.929  15
   3  18  -3 4082.02 453.684  15
   2  18  -3 153.897 316.505  15
   1 -18  -3 612.940 388.239  13
   1  18  -3 577.904 324.232  15
   0  18  -3 29673.3 1969.55  15
   0 -18  -3 30661.7 2020.02  13
  -1 -18  -3 506.703 385.928  13
  -1  18  -3 217.252 338.822  15
  -2  18  -3 2787.53 409.744  15
  -2 -18  -3 3086.21 457.816  13
  -3  18  -3 865.487 350.813  15
  -3 -18  -3 808.844 403.904  13
  -4  18  -3 2106.62 389.238  15
  -4 -18  -3 1509.34 435.405  13
  -5  18  -3 1163.18 359.529  15
  -5 -18  -3 1284.02 426.779  13
  -6  18  -3 13606.4 1000.11  15
  -6 -18  -3 15279.3 1065.55  13
  -7  18  -3 546.438 297.510  15
  -7 -18  -3 321.014 370.995  13
  -8  18  -3 3750.96 368.649  15
  -8 -18  -3 4097.14 461.803  13
  -9 -18  -3 245.123 280.948  13
  -9  18  -3 281.070 189.542  15
  10  19  -3 10638.0 717.480  15
   9  19  -3 1545.54 261.999  15
   8  19  -3-112.725 268.370  15
   7  19  -3 547.762 296.133  15
   6  19  -3 3631.11 421.293  15
   5  19  -3 10818.9 802.055  15
   4  19  -3 1046.97 339.391  15
   3  19  -3 2136.21 366.741  15
   2 -19  -3 333.311 377.393  13
   2  19  -3 486.962 327.476  15
   1  19  -3 13550.9 981.008  15
   1 -19  -3 14459.4 1047.15  13
   0  19  -3-222.186 330.540  15
  -1 -19  -3 20628.3 1458.57  13
  -1  19  -3 21001.3 1405.18  15
  -2  19  -3 236.582 338.485  15
  -2 -19  -3 293.997 391.933  13
  -3  19  -3 750.710 346.870  15
  -3 -19  -3 505.770 380.618  13
  -4  19  -3 9.68247 334.145  15
  -4 -19  -3-162.064 394.199  13
  -5  19  -3 562.361 323.902  15
  -5 -19  -3 840.689 404.065  13
  -6  19  -3 168.035 292.881  15
  -6 -19  -3-269.152 371.574  13
  -7  19  -3-157.794 255.163  15
  -7 -19  -3-125.112 338.023  13
  -8  19  -3 843.894 220.648  15
  -8 -19  -3 1193.89 329.431  13
   9  20  -3 6390.80 467.466  15
   8  20  -3-220.960 229.961  15
   7  20  -3 275.456 269.714  15
   6  20  -3 323.526 298.624  15
   5  20  -3 7573.35 612.247  15
   4  20  -3 577.034 321.062  15
   3 -20  -3 896.321 363.133  13
   3  20  -3 1021.00 332.447  15
   2 -20  -3 1708.44 412.691  13
   2  20  -3 2815.09 375.872  15
   1  20  -3 24568.5 1703.08  15
   1 -20  -3 27879.3 1756.59  13
   0 -20  -3 3009.48 461.147  13
   0  20  -3 2819.35 398.711  15
  -1  20  -3 8057.93 637.555  15
  -1 -20  -3 7670.13 706.560  13
  -2  20  -3 684.430 337.093  15
  -2 -20  -3 474.102 387.158  13
  -3  20  -3 1804.87 349.625  15
  -3 -20  -3 1595.52 419.895  13
  -4  20  -3 11799.0 853.504  15
  -4 -20  -3 11888.2 912.531  13
  -5  20  -3 396.736 302.235  15
  -5 -20  -3 950.237 366.237  13
  -6  20  -3 15254.8 1025.41  15
  -6 -20  -3 14844.9 1081.69  13
  -7  20  -3 112.378 215.319  15
  -7 -20  -3-60.9418 301.960  13
   9 -21  -3 238.634 148.138  13
   9 -21  -3 104.035 181.331   8
   8  21  -3 1040.12 214.439  15
   7  21  -3 41.6159 231.052  15
   6  21  -3 9248.40 673.629  15
   5  21  -3 726.225 300.830  15
   4 -21  -3-187.472 332.730  13
   4  21  -3 428.710 306.442  15
   3 -21  -3-363.713 358.687  13
   3  21  -3 295.096 311.720  15
   2 -21  -3 213.239 354.111  13
   2  21  -3 431.713 308.435  15
   1  21  -3 9719.74 732.287  15
   1 -21  -3 9692.75 788.198  13
   0  21  -3 17602.5 1243.06  15
   0 -21  -3 19579.6 1298.36  13
  -1  21  -3 3538.61 426.068  15
  -1 -21  -3 4305.73 491.256  13
  -2  21  -3 483.147 307.894  15
  -2 -21  -3 906.459 372.210  13
  -3  21  -3 301.900 295.442  15
  -3 -21  -3-14.6010 345.785  13
  -4  21  -3 409.780 286.714  15
  -4 -21  -3-266.734 346.139  13
  -5  21  -3 32045.9 2053.15  15
  -5 -21  -3 31502.3 2097.86  13
  -6  21  -3 1087.05 241.495  15
  -6 -21  -3 1734.34 329.448  13
  -7  21  -3 263.632 172.381  15
  -7 -21  -3 641.077 257.223  13
   8 -22  -3 341.965 186.069   8
   8  22  -3 540.633 157.955  15
   7 -22  -3 560.126 246.384   8
   7  22  -3 563.734 195.387  15
   6 -22  -3 193.615 244.893  13
   6  22  -3 641.027 229.730  15
   5 -22  -3 791.429 291.169  13
   5 -22  -3 714.821 307.708   8
   5  22  -3 533.222 259.875  15
   4 -22  -3 1406.63 332.450  13
   4 -22  -3 1848.49 332.266   8
   4  22  -3 1659.22 302.381  15
   3 -22  -3 3013.33 407.259  13
   3  22  -3 3478.18 371.565  15
   2 -22  -3-268.123 337.646  13
   2  22  -3 31.2014 281.962  15
   1 -22  -3 4827.95 515.143  13
   1  22  -3 5264.45 466.343  15
   0  22  -3-7.95627 289.869  15
   0 -22  -3 567.613 349.532  13
  -1  22  -3 3700.45 398.326  15
  -1 -22  -3 3369.98 451.438  13
  -2  22  -3 2968.58 361.567  15
  -2 -22  -3 3132.93 419.103  13
  -3 -22  -3 1729.88 366.870  13
  -3  22  -3 2126.62 308.237  15
  -4  22  -3 3000.63 334.947  15
  -4 -22  -3 2959.48 398.828  13
  -5  22  -3 1083.14 231.899  15
  -5 -22  -3 778.239 307.992  13
  -6  22  -3 4064.86 320.619  15
  -6 -22  -3 3455.54 387.194  13
   6  23  -3 16421.1 1044.97  15
   6 -23  -3 16520.8 1057.90  13
   6 -23  -3 14814.4 1059.87   8
   5 -23  -3 4040.39 396.104   8
   5  23  -3 4612.50 382.284  15
   5 -23  -3 5069.02 405.558  13
   4 -23  -3 1782.34 299.305  13
   4  23  -3 2079.44 275.540  15
   3 -23  -3 563.544 280.364  13
   3  23  -3 430.416 250.017  15
   2  23  -3 7535.39 571.849  15
   2 -23  -3 7489.47 603.410  13
   1  23  -3 5675.66 470.548  15
   1 -23  -3 5484.39 510.219  13
   0  23  -3 34107.4 2124.78  15
   0 -23  -3 31300.6 2153.40  13
  -1  23  -3 16388.3 1069.66  15
  -1 -23  -3 15136.1 1101.41  13
  -2  23  -3 4121.01 374.824  15
  -2 -23  -3 3724.20 425.992  13
  -3  23  -3 4353.94 372.344  15
  -3 -23  -3 3860.12 426.159  13
  -4  23  -3 1617.45 241.586  15
  -4 -23  -3 1658.93 297.244  13
  -5  23  -3 37114.4 2356.34  15
   5  24  -3 6904.99 465.660  15
   5 -24  -3 6144.32 475.758  13
   4 -24  -3 110.719 206.814  13
   4  24  -3 364.875 189.850  15
   3 -24  -3 23.8010 227.381  13
   3  24  -3-150.210 198.943  15
   2  24  -3 309.779 213.694  15
   2 -24  -3-174.370 248.729  13
   1  24  -3 8339.64 588.598  15
   1 -24  -3 7861.39 614.095  13
   0  24  -3 4598.64 377.455  15
   0 -24  -3 3888.03 399.372  13
  -1  24  -3 1092.38 231.138  15
  -1 -24  -3 770.619 266.574  13
  -2  24  -3 397.528 202.493  15
  -2 -24  -3 349.481 247.463  13
  -3  24  -3-186.007 176.521  15
  -3 -24  -3-396.964 229.075  13
   3  25  -3 595.032 165.452  15
   3 -25  -3 472.320 171.659  13
   2  25  -3 518.500 175.977  15
   2 -25  -3 429.212 187.648  13
   1  25  -3 3334.57 281.961  15
   1 -25  -3 2800.31 295.477  13
   0  25  -3 355.163 174.250  15
   0 -25  -3 55.7346 190.334  13
  -1  25  -3 1513.23 199.869  15
  15   0  -4 110.266 205.274   9
  14   0  -4 8852.15 690.652   9
  13   0  -4 572.485 372.481   9
  12   0  -4 1950.16 440.098   9
  11   0  -4 1831.86 438.548   9
  10   0  -4 17688.0 1297.04   9
   9   0  -4 102945. 6155.24   2
   9   0  -4 93335.2 6134.87   9
   9   0  -4 94212.3 6096.46   5
   8   0  -4 9446.75 771.861   2
   8   0  -4 9490.15 691.387   5
   7   0  -4 2983.94 311.496   5
   6   0  -4 42672.2 2732.53   5
   5   0  -4 90218.7 5484.04   2
   5   0  -4 83844.7 5446.21   5
   4   0  -4 13447.4 948.326   2
   3   0  -4 252086. 15849.0   2
   2   0  -4 1818.27 211.248   1
   2   0  -4 1354.06 187.902   7
   1   0  -4 14512.4 1007.30   7
   1   0  -4 17044.1 1025.08   1
   0   0  -4 10859.5 752.986   7
   0   0  -4 12056.3 764.835   1
   0   0   4 11234.9 786.134   2
  -1   0  -4 71151.5 4524.77   7
   1   0   4 67989.6 4543.83   2
   1   0   4 76027.7 4540.82   6
   2   0   4 335925. 20884.1   2
  -2   0  -4 330567. 20866.1   7
   3   0   4 27494.7 1702.00   2
  -3   0  -4 24729.8 1688.95   7
   4   0   4 12998.9 926.219   6
   4   0   4 13947.3 930.875   2
  -5   0  -4 42742.5 2759.32   7
   5   0   4 42819.4 2762.54   6
  -6   0  -4 10421.8 827.451   7
  -7   0  -4 20098.1 1376.74  12
   7   0   4 20236.0 1387.39  14
  -7   0  -4 20361.6 1449.49  13
  -8   0  -4 32715.1 2092.14  12
   8   0   4 33252.4 2115.04  11
   8   0   4 31100.0 2096.06  14
  -8   0  -4 28500.4 2146.55  13
   9   0   4 599.582 404.638  11
   9   0   4 185.358 387.074  14
  10   0   4 11131.3 872.292  11
  10   0   4 10608.4 842.738  14
  11   0   4 81.6528 358.717  11
  11   0   4 156.441 352.657  14
  12   0   4 879.291 278.610  14
  15   1  -4 1895.13 254.189   9
  14   1  -4 1308.41 329.438   9
 -13  -1   4 962.316 362.030  15
  13   1  -4 940.903 365.848   9
  12   1  -4 1710.06 423.883   9
  11  -1  -4 3307.49 510.005   9
  11   1  -4 2891.91 478.395   9
  10  -1  -4 256.713 396.329   9
  10   1  -4 198.643 398.517   9
   9  -1  -4 33717.6 2184.56   2
   9   1  -4 34290.7 2192.16   2
   9  -1  -4 30756.3 2172.59   9
   9   1  -4 32147.5 2171.41   9
   9  -1  -4 32230.8 2126.56   5
   8  -1  -4 23925.1 1552.89   2
   8   1  -4 23239.0 1554.89   2
   8   1  -4 22217.0 1484.83   5
   8  -1  -4 21539.7 1490.10   5
   7  -1  -4 37693.8 2339.36   2
   7   1  -4 34799.9 2281.21   5
   7  -1  -4 34779.9 2289.90   5
   6   1  -4 3728.09 328.152   5
   6  -1  -4 3571.93 343.639   5
   6   1  -4 3999.23 417.978   2
   5   1  -4 1239.94 283.068   2
   5   1  -4 925.896 194.189   5
   5  -1  -4 971.078 210.137   5
  -4  -1   4 21999.9 1491.39   3
   4  -1  -4 22774.6 1562.32   2
   4   1  -4 27160.3 1567.93   2
   4  -1  -4 25646.0 1534.15   5
   3   1  -4-10.2241 233.492   2
   3  -1  -4 119.490 242.574   2
   2   1  -4 11588.1 814.570   7
   2  -1  -4 12057.2 805.704   7
   2   1  -4 14032.7 871.993   2
   2   1  -4 13127.0 829.810   1
   1  -1  -4 2033.03 212.463   1
  -1   1   4 1608.52 260.072   2
   1   1  -4 1759.99 203.975   7
   1  -1  -4 1454.88 199.025   7
   1   1  -4 1936.66 207.354   1
   0   1   4 1155.66 233.740   2
   0  -1   4 1096.13 201.189   2
   0  -1  -4 1364.52 186.133   1
   0   1  -4 1194.25 212.202   7
   0  -1  -4 1389.52 198.742   7
  -1   1  -4 13809.2 899.553   7
  -1  -1  -4 14194.2 894.728   7
   1   1   4 13798.6 926.944   2
   1  -1   4 11766.5 903.413   2
   1  -1   4 13888.8 907.096   6
  -2   1  -4 171.874 215.349   7
  -2  -1  -4-75.4004 236.446   7
   2  -1   4 227.459 176.683   2
   2   1   4 344.219 217.377   2
   2  -1   4 181.801 176.575   6
   2   1   4-7.89878 177.257   6
  -3   1  -4 313.102 264.156   7
  -3  -1  -4 264.877 262.055   7
   3  -1   4 270.452 193.951   2
   3   1   4 526.648 231.378   2
   3   1   4 213.882 189.340   6
  -4  -1  -4 13558.2 902.007   7
   4   1   4 12293.1 894.149   6
   4   1   4 12899.1 901.346   2
  -5   1  -4 56462.1 3648.81   7
   5  -1   4 59389.2 3658.39   6
   5   1   4 56673.1 3650.91   6
   5   1   4 55887.7 3653.23   2
  -6   1  -4 20939.8 1406.34   7
  -6  -1  -4 20192.4 1416.91   7
  -7   1  -4 326.820 313.992  12
  -7  -1  -4 529.179 309.489  12
   7  -1   4 234.257 365.965  14
  -7   1  -4 228.921 411.512  13
  -7  -1  -4 777.400 426.523  13
  -8   1  -4 13.5307 326.769  12
  -8  -1  -4-13.5646 320.006  12
   8  -1   4 437.079 426.677  11
   8   1   4 48.5866 404.690  11
   8  -1   4 92.9810 350.828  14
   8   1   4-83.8370 402.055  14
  -8  -1  -4-205.681 471.056  13
   9  -1   4 284.946 424.268  11
   9   1   4 410.279 409.366  11
   9  -1   4-280.345 375.687  14
   9   1   4 86.5700 390.784  14
  10  -1   4-394.392 401.287  11
  10   1   4 512.575 403.454  11
  10  -1   4-284.154 365.486  14
  10   1   4 320.192 387.825  14
  11  -1   4 5257.53 554.032  11
  11   1   4 5403.40 562.340  11
  11  -1   4 5465.94 518.315  14
  11   1   4 4889.39 519.619  14
  12  -1   4 344.968 251.002  14
  12   1   4 90.0633 273.802  14
  15  -2  -4 3488.20 327.317   9
  15   2  -4 3419.02 321.262   9
  14  -2  -4 1335.65 321.238   9
  14   2  -4 1368.16 317.781   9
 -13  -2   4 685.428 370.071  15
  13  -2  -4 499.933 371.849   9
  13   2  -4 427.426 368.021   9
 -12  -2   4 324.931 365.497  15
  12   2  -4 704.628 391.871   9
  11   2  -4 1319.28 416.469   9
  10   2  -4 159.941 385.866   9
   9  -2  -4 39637.8 2443.14   2
   9   2  -4 38685.8 2453.61   2
   9   2  -4 35230.2 2425.80   9
   9  -2  -4 34815.4 2387.31   5
   8  -2  -4 385.301 322.383   2
   8  -2  -4 392.422 240.050   5
   7  -2  -4 7915.91 606.454   2
   7   2  -4 6915.91 600.331   2
   7   2  -4 6907.77 512.657   5
   7  -2  -4 6212.21 534.328   5
   6  -2  -4 21167.2 1401.11   2
   6   2  -4 22287.2 1399.84   2
   6   2  -4 19759.7 1337.97   5
   6  -2  -4 19817.8 1356.07   5
   5   2  -4 72176.5 3717.43   2
   5  -2  -4 66033.3 3681.06   5
  -4  -2   4 61576.6 4123.10   3
   4   2  -4 75369.2 4187.68   2
   4  -2  -4 68641.3 4158.31   5
   3  -2  -4 98302.3 6102.85   2
   3   2  -4 88353.5 6084.19   2
   3   2  -4 100152. 6061.53   1
   2   2  -4 1506.92 180.126   1
   2   2  -4 1127.41 199.485   7
   2  -2  -4 1196.96 158.244   7
   2   2  -4 1232.24 230.810   2
   1   2  -4 550.525 149.637   1
  -1   2   4 608.485 231.467   2
   1   2  -4 410.342 175.931   7
   1  -2  -4 278.740 150.857   7
   1  -2  -4 553.640 176.658   1
   0   2  -4 14805.1 1017.51   7
   0  -2  -4 15491.0 1014.19   7
   0  -2   4 15466.3 1031.14   2
   0   2   4 15725.9 1053.39   2
   0  -2   4 16375.8 1026.09   6
  -1   2  -4 65515.0 4078.04   7
  -1  -2  -4 65662.0 4076.34   7
   1   2   4 64048.7 4105.38   2
   1  -2   4 63136.7 4086.55   2
   1  -2   4 63687.6 4090.00   6
   2  -2   4 300060. 19221.1   2
   2   2   4 304832. 19240.8   2
  -2   2  -4 308885. 19217.4   7
  -2  -2  -4 302267. 19213.9   7
   2  -2   4 314848. 19229.7   6
   2   2   4 309541. 19229.6   6
   3   2   4 10053.9 691.758   2
  -3  -2  -4 8734.66 664.642   7
   3  -2   4 9325.66 663.757   6
   3   2   4 9168.50 665.126   6
   4   2   4 1293.35 279.804   2
  -4   2  -4 927.637 315.981   7
  -4  -2  -4 776.810 304.067   7
   4  -2   4 839.453 244.245   6
   4   2   4 663.591 223.680   6
   5   2   4 330.400 287.745   2
  -5   2  -4 386.815 355.193   7
   5   2   4 463.188 238.031   6
  -6   2  -4 129537. 8332.50   7
  -6  -2  -4 134300. 8337.78   7
  -7   2  -4 25.1401 296.148  12
  -7  -2  -4 164.076 296.536  12
   7  -2   4 199.475 385.269  11
  -7  -2  -4-156.188 303.895   9
   7  -2   4 83.9437 351.052  14
  -7  -2  -4 72.8259 394.877  13
  -8   2  -4 106362. 6327.73  12
  -8  -2  -4 98843.3 6319.71  12
   8  -2   4 95578.5 6331.62  11
   8   2   4 98959.6 6340.21  11
   8  -2   4 99383.9 6317.16  14
   8   2   4 99355.0 6327.47  14
  -8  -2  -4 96921.2 6370.05  13
   9  -2   4 1136.87 397.015  14
   9  -2   4 1216.74 431.401  11
   9   2   4 990.096 429.290  11
   9   2   4 1539.83 430.379  14
  -9  -2  -4 486.615 475.240  13
  10  -2   4 1123.62 400.774  11
  10   2   4 1777.12 433.140  11
  10  -2   4 1231.62 371.321  14
  10   2   4 1294.48 407.863  14
  11  -2   4 407.348 380.145  11
  11   2   4 1000.01 401.842  11
  11  -2   4 1364.37 345.170  14
  11   2   4 1015.40 361.959  14
  12   2   4 17118.7 1152.55  11
  12  -2   4 15433.2 1115.45  14
  12   2   4 18211.6 1141.25  14
  15  -3  -4 4820.08 377.475   9
  15   3  -4 4136.36 363.249   9
  14  -3  -4 2099.42 333.445   9
  14   3  -4 1704.31 318.141   9
 -13  -3   4 473.772 385.563  15
  13   3  -4 278.415 339.536   9
  13  -3  -4 378.402 358.792   9
  12  -3  -4 3086.94 499.167   9
  12   3  -4 4710.79 510.035   9
  11  -3  -4 2680.23 486.275   9
  11   3  -4 3146.34 478.547   9
  10  -3  -4 20529.0 1448.38   9
  10   3  -4 20001.8 1432.08   9
   9  -3  -4 50320.8 3076.89   2
   9  -3  -4 45557.7 3063.29   9
   9   3  -4 45216.6 3055.38   9
   9  -3  -4 46741.9 3028.32   5
   8   3  -4 7341.03 652.568   2
   8  -3  -4 7006.57 629.339   2
   8  -3  -4 7140.76 574.202   5
   7  -3  -4 4243.08 393.575   5
   7   3  -4 4285.66 462.916   2
   7  -3  -4 3822.93 453.063   2
   6  -3  -4 2616.13 369.492   2
   6   3  -4 2458.86 356.313   2
   6   3  -4 2373.97 254.949   5
   6  -3  -4 2586.50 300.824   5
  -5  -3   4 745.861 190.073   3
   5  -3  -4 781.210 287.095   2
   5   3  -4 740.360 267.961   2
   5  -3  -4 1155.69 224.217   5
  -4  -3   4 158608. 10565.7   3
   4   3  -4 191674. 10624.2   2
   4  -3  -4 174152. 10598.4   5
  -3  -3   4 20153.8 1368.75   3
   3   3  -4 23489.4 1381.16   1
   3   3  -4 20277.9 1415.35   2
   2   3  -4 48251.1 3166.03   7
   2  -3  -4 48900.2 3151.67   7
   2   3  -4 55645.5 3200.23   2
   2   3  -4 51539.7 3173.05   1
   1   3  -4 6239.59 474.791   7
   1  -3  -4 6789.30 453.437   7
  -1   3   4 6212.52 515.488   2
   0   3  -4 12175.2 855.181   7
   0  -3  -4 12922.1 852.046   7
   0  -3   4 12624.0 864.731   2
   0   3   4 12751.4 894.911   2
   0  -3   4 13326.5 865.198   6
   0  -3  -4 14030.0 871.733   1
  -1   3  -4 172504. 10684.5   7
  -1  -3  -4 172822. 10680.9   7
   1  -3   4 171003. 10696.4   6
   1  -3   4 163704. 10686.7   2
   1   3   4 170414. 10714.3   2
   2   3   4 84688.9 5219.67   2
  -2   3  -4 83494.2 5189.62   7
  -2  -3  -4 79161.3 5185.87   7
   2  -3   4 84038.7 5200.13   6
   2   3   4 81073.9 5201.76   6
   3   3   4 6075.74 525.065   2
  -3  -3  -4 6849.33 519.994   7
   3  -3   4 6326.09 490.227   6
   3   3   4 6361.77 492.136   6
  -4   3  -4 58003.0 3592.61   7
  -4  -3  -4 54658.3 3591.74   7
   4  -3   4 56488.4 3599.68   6
   4   3   4 55500.6 3594.63   6
   4   3   4 57286.5 3619.07   2
  -5   3  -4 6885.27 595.571   7
  -5  -3  -4 6305.69 593.069   7
   5   3   4 6759.29 540.759   6
   5   3   4 7096.87 572.735   2
   6   3   4 1145.12 322.333   2
  -6   3  -4 1445.10 417.633   7
  -7  -3  -4 47122.5 2922.78  12
   7  -3   4 44829.6 2930.67  11
  -7  -3  -4 45249.4 2930.89   9
  -7  -3  -4 42642.0 2958.77  13
  -8   3  -4 7403.54 650.098  12
  -8  -3  -4 7090.32 639.688  12
   8  -3   4 7703.31 671.542  11
   8   3   4 8984.74 742.254  11
   8  -3   4 7985.67 656.698  14
   8   3   4 8632.88 696.885  14
  -8  -3  -4 6822.45 743.032  13
   9  -3   4 8705.28 699.287  11
   9   3   4 8476.96 743.866  11
   9   3   4 8688.53 705.995  14
   9  -3   4 7153.91 675.396  14
  -9  -3  -4 6565.38 751.608  13
  10  -3   4 1779.24 382.446  11
  10   3   4 2554.72 464.423  11
  10  -3   4 1871.25 381.423  14
  10   3   4 1439.14 421.783  14
  11  -3   4-370.266 337.779  11
  11   3   4 203.003 368.412  11
  11  -3   4-153.179 277.996  14
  11   3   4 338.210 348.203  14
  12   3   4 1356.00 326.856  11
  12   3   4 1880.19 317.024  14
  15  -4  -4 953.387 200.109   9
  15   4  -4 921.075 180.887   9
  14  -4  -4 1606.76 303.923   9
  14   4  -4 964.080 274.227   9
 -13  -4   4 5855.03 573.771  15
  13  -4  -4 5051.51 535.173   9
  13   4  -4 5317.25 530.242   9
  12  -4  -4 17.0852 374.159   9
  12   4  -4-163.530 381.553   9
  11   4  -4 1461.72 364.543  15
  11  -4  -4 2335.47 429.278   9
  11   4  -4 2873.26 432.969   9
  10  -4  -4 17565.6 1276.30   9
  10   4  -4 17767.9 1269.45   9
   9  -4  -4 182.146 329.788   2
   9  -4  -4-121.016 387.790   9
   9   4  -4-47.6657 340.097   9
   8  -4  -4 121940. 7470.44   2
   8   4  -4 118940. 7473.90   2
   8  -4  -4 113233. 7431.29   5
   7  -4  -4 589.970 315.908   2
   7   4  -4 459.850 323.707   2
   7  -4  -4 453.394 235.890   5
  -6  -4   4 1849.68 243.508   3
   6  -4  -4 2720.49 358.967   2
   6   4  -4 2481.87 348.301   2
   6  -4  -4 1785.34 286.959   5
  -5  -4   4 4172.95 360.509   3
   5   4  -4 5042.83 433.704   2
   5  -4  -4 3765.77 444.817   2
   5  -4  -4 4867.05 399.596   5
  -4  -4   4 8987.72 581.036   3
   4   4  -4 8103.76 568.127   1
   4  -4  -4 6608.15 645.058   2
   4   4  -4 8945.79 633.947   2
   4  -4  -4 7905.86 600.751   5
   3   4  -4 11111.4 730.938   1
  -3  -4   4 10727.2 739.252   3
   3   4  -4 11059.0 777.306   2
   2   4  -4 25744.7 1793.90   7
   2   4  -4 30168.1 1819.20   2
   2   4  -4 28878.6 1792.68   1
  -1   4   4 1487.67 267.899   2
   1  -4  -4 1294.43 207.471   1
   1   4  -4 1184.59 224.152   7
   1  -4  -4 1326.05 179.683   7
  -1  -4   4 1310.75 166.849   6
   0   4  -4 2576.53 282.231   7
   0  -4  -4 2401.51 249.740   7
   0  -4   4 2624.78 246.637   2
   0  -4  -4 2526.31 254.323   1
   0   4   4 2727.45 314.673   2
   0  -4   4 2511.15 242.644   6
  -1   4  -4 2617.20 300.505   7
  -1  -4  -4 2780.81 278.485   7
   1  -4   4 2701.62 265.077   6
   1   4   4 2604.72 317.980   2
  -2  -4  -4 2449.36 305.918   7
   2   4   4 3456.93 337.042   2
   2  -4   4 2504.52 275.411   6
   2   4   4 3073.60 293.728   6
   3   4   4 16136.0 1114.86   2
  -3   4  -4 17196.3 1090.17   7
  -3  -4  -4 14735.8 1087.02   7
   3  -4   4 16306.5 1087.15   6
   3   4   4 16421.7 1084.26   6
  -4   4  -4 93860.5 5864.64   7
  -4  -4  -4 90100.0 5863.31   7
   4   4   4 92413.3 5867.70   6
   4   4   4 95127.9 5894.18   2
  -5   4  -4 9621.75 754.517   7
  -5  -4  -4 9660.56 760.119   7
   5   4   4 9794.37 722.284   6
   5   4   4 10509.0 762.919   2
  -6   4  -4 64459.3 4332.18   7
   6   4   4 72394.8 4362.96   2
  -7   4  -4 1618.21 364.628  12
  -7  -4  -4 2436.94 358.938  12
  -7  -4  -4 1980.09 353.841  10
  -7  -4  -4 2598.39 464.607  13
  -8  -4  -4 25258.2 1696.55  12
   8  -4   4 25644.2 1711.01  11
   8   4   4 26819.8 1725.18  14
  -8  -4  -4 23168.7 1754.03  13
   9  -4   4 1177.50 411.839  11
   9   4   4 626.576 407.783  14
  -9  -4  -4 1127.92 493.707  13
  10  -4   4 31119.5 2196.41  11
  10   4   4 36446.8 2222.66  14
  11   4   4 2248.53 396.308  14
  12   4   4 19295.3 1321.78  11
  12   4   4 19904.7 1310.50  14
  14  -5  -4 8290.25 645.177   9
  14   5  -4 8390.87 634.277   9
 -14  -5   4 9030.25 654.863  15
 -13  -5   4 1195.81 428.317  15
  13  -5  -4 1032.29 344.641   9
  13   5  -4 1515.31 329.206   9
  12  -5  -4 1654.42 401.278   9
  12   5  -4 2437.27 391.984   9
  11   5  -4 345.175 320.777  15
  11  -5  -4 213.135 367.806   9
  11   5  -4-99.6292 380.722   9
  10  -5  -4 25088.5 1717.42   9
  10   5  -4 24854.5 1706.94   9
   9  -5  -4 4715.27 539.650   9
   9   5  -4 4343.16 505.970   9
   8  -5  -4 20290.8 1365.18   2
   8   5  -4 19630.0 1373.09   2
   8  -5  -4 18505.4 1316.33   5
   7  -5  -4 16049.2 1081.79   2
   7   5  -4 13508.4 1072.73   2
   7  -5  -4 15024.9 1036.72   5
  -6  -5   4 523.172 195.131   3
   6  -5  -4 883.414 295.469   2
   6   5  -4 748.129 297.460   2
   6  -5  -4 667.984 248.172   5
  -5  -5   4 12426.0 816.172   3
   5   5  -4 13075.7 879.158   2
  -4  -5   4 272700. 17304.8   3
   4   5  -4 282476. 17343.6   2
  -3  -5   4 97724.5 6365.96   3
   3   5  -4 101392. 6392.24   2
   3   5  -4 103854. 6361.44   1
   2   5  -4 1540.16 241.287   2
   1   5  -4 45713.3 3022.67   7
  -1  -5   4 46910.9 3020.24   6
   1  -5  -4 48558.3 3005.59   7
   1  -5  -4 49178.9 3041.00   1
   0   5  -4 47628.6 3074.22   7
   0  -5  -4 47612.4 3062.04   7
   0   5   4 46747.8 3108.59   2
   0  -5   4 51356.4 3079.19   6
   0  -5  -4 48811.4 3086.27   1
  -1   5  -4 193299. 11994.9   7
   1   5   4 179318. 12024.1   2
  -1  -5  -4 185565. 11987.2   7
   1  -5   4 204748. 12004.3   6
   2   5   4 13138.8 900.923   2
  -2  -5  -4 10808.4 860.146   7
   2  -5   4 13606.4 865.272   6
   2   5   4 13508.1 868.235   6
   3   5   4 48933.9 3284.74   2
  -3   5  -4 53760.0 3256.60   7
  -3  -5  -4 48938.5 3250.30   7
   3  -5   4 51902.0 3260.01   6
   3   5   4 51209.8 3256.52   6
  -4   5  -4 1084.26 325.199   7
   4   5   4 1512.61 327.742   2
  -4  -5  -4 1071.26 341.965   7
   4   5   4 1464.09 251.129   6
  -5   5  -4 34155.3 2319.72   7
  -5  -5  -4 37126.1 2326.56   7
   5   5   4 34462.5 2312.27   6
   5   5   4 37949.8 2354.75   2
  -6   5  -4 381.256 289.831  12
   6   5   4-122.359 333.519   2
  -6  -5  -4 694.315 287.390  10
  -6   5  -4 70.8954 386.621   7
  -6  -5  -4 533.481 407.927   7
  -6  -5  -4 185.259 294.723   9
  -7   5  -4 163907. 10398.5  12
  -7  -5  -4 169927. 10400.3  12
  -7  -5  -4 161242. 10400.9  10
  -7  -5  -4 172272. 10413.3   9
  -7  -5  -4 155157. 10424.1  13
  -8  -5  -4 771.608 314.718  12
   8   5   4 767.883 428.667  11
  -8  -5  -4 573.750 432.834  13
   9   5   4 2103.28 473.858  11
   9   5   4 2005.15 446.848  14
  -9  -5  -4 1695.82 502.865  13
  10   5   4-80.7472 390.258  14
 -10  -5  -4 19.5169 455.031  13
  11   5   4 25370.3 1693.97  14
  12   5   4 9671.01 705.804  14
  14   6  -4-93.6310 213.001   9
 -14  -6   4-570.874 294.044  15
  14  -6  -4 9.00291 232.775   9
  13  -6  -4 252.998 312.797   9
  13   6  -4 115.414 281.663   9
  12  -6  -4 1598.76 390.098   9
  12   6  -4 1654.39 378.101   9
  11   6  -4 60.8866 333.748  15
  11  -6  -4 34.2954 391.658   9
  11   6  -4-452.782 361.285   9
  10  -6  -4 4625.40 557.547   9
  10   6  -4 4300.16 520.903   9
   9  -6  -4 36706.8 2309.71   9
   9   6  -4 32794.7 2281.36   9
   8  -6  -4 6360.45 607.787   2
   8  -6  -4 7236.94 577.953   5
   8   6  -4 6473.69 626.991   2
   7  -6  -4 20472.0 1386.42   2
   7   6  -4 18950.8 1385.02   2
   7  -6  -4 20058.4 1350.36   5
  -6  -6   4 2273.14 292.942   3
   6   6  -4 2586.05 377.853   2
  -5  -6   4 90442.3 5815.68   3
   5   6  -4 95972.3 5863.61   2
  -4  -6   4 38768.2 2496.02   3
   4   6  -4 41990.0 2533.42   2
   4  -6  -4 37071.2 2517.72   5
  -3  -6   4 14985.8 1019.12   3
   3   6  -4 15250.4 1040.50   2
  -3   6   4 15818.0 1074.80   2
   2   6  -4 40852.8 2573.09   2
  -2   6   4 41889.3 2608.35   2
  -2  -6   4 39158.6 2550.52   6
   1   6  -4 22964.7 1609.35   7
  -1  -6   4 24824.0 1598.58   6
   1  -6  -4 27761.3 1630.54   1
   0   6  -4 24252.3 1547.91   7
   0  -6   4 24049.7 1544.68   6
   0  -6  -4 23298.2 1557.74   1
   1   6   4 61901.9 4251.55   2
  -1  -6  -4 64620.0 4213.83   7
   1  -6   4 73135.2 4229.77   6
   2   6   4 87937.5 5944.31   2
  -2   6  -4 96464.3 5913.51   7
  -2  -6  -4 92097.8 5906.55   7
   2  -6   4 95983.9 5920.08   6
   2   6   4 94237.4 5919.56   6
   3   6   4 6335.55 521.350   2
  -3   6  -4 5947.49 483.712   7
  -3  -6  -4 5034.62 486.729   7
   3   6   4 5570.02 448.956   6
  -4   6  -4 2370.30 356.202   7
   4   6   4 1610.03 355.371   2
  -4  -6  -4 1609.47 352.236   7
   4   6   4 1668.84 262.593   6
  -5  -6  -4 3477.62 438.346   7
   5   6   4 3440.55 421.545   2
  -5   6  -4 3156.17 439.362   7
   5   6   4 2686.79 331.271   6
  -6   6  -4 58582.3 3630.19  12
  -6  -6  -4 60665.8 3659.93  13
  -6   6  -4 52918.5 3629.73   7
  -6  -6  -4 51397.3 3642.27   7
   6   6   4 58247.8 3671.60   2
  -6  -6  -4 59299.3 3648.51   9
  -7   6  -4 681.709 327.956  12
  -7  -6  -4 764.587 327.611   9
  -7  -6  -4 404.630 394.867  13
   8   6   4 4744.65 573.311  11
  -8  -6  -4 4156.62 566.812  13
   9   6   4 312.429 431.889  11
  -9  -6  -4 530.905 451.435  13
  10   6   4 11303.9 842.046  11
 -10  -6  -4 9629.51 892.268  13
  11   6   4 227.894 342.707  11
  12   6   4 7327.03 570.437  11
 -14  -7   4 3382.95 357.956  15
  14  -7  -4 2356.71 292.136   9
  13  -7  -4 667.487 302.612   9
  13   7  -4 622.850 255.870   9
  12   7  -4 5334.40 552.328  15
  12  -7  -4 7962.43 608.304   9
  11   7  -4 805.966 349.171  15
  11  -7  -4 590.016 363.176   9
  11   7  -4 1055.10 342.562   9
  10   7  -4 10154.3 766.615  15
  10  -7  -4 10222.2 824.599   9
   9  -7  -4 443.341 372.941   9
   8   7  -4 9865.84 825.432   2
   8  -7  -4 10188.7 808.306   9
   8  -7  -4 10169.2 780.065   5
  -7  -7   4 1423.11 298.297   3
   7   7  -4 1186.91 361.935   2
  -6  -7   4 29614.4 1976.58   3
   6   7  -4 29553.5 2031.83   2
   6  -7  -4 33320.8 2020.89   5
  -5  -7   4 386.882 230.937   3
   5   7  -4 464.600 278.144   2
   5  -7  -4 621.178 247.383   5
  -4  -7   4 1722.33 276.766   3
  -4   7   4 2257.46 384.119   2
   4   7  -4 2032.03 308.310   2
   4  -7  -4 2008.66 274.698   5
  -3   7   4-27.1253 271.084   2
  -3  -7   4-36.3520 238.969   3
   3   7  -4 133.488 211.772   2
  -2  -7   4 9656.68 699.882   3
  -2   7   4 9756.57 731.409   2
  -1   7   4 27404.3 1812.55   2
   1  -7  -4 29216.1 1795.07   1
  -1  -7   4 26666.7 1759.40   6
   0   7  -4 8373.72 629.709   7
   0  -7   4 9409.15 608.851   6
   0  -7  -4 8190.13 624.617   1
  -1  -7  -4 1071.04 242.951   7
   1  -7   4 1658.00 206.613   6
   2   7   4 66206.2 4054.92   2
  -2   7  -4 69268.0 4020.58   7
  -2  -7  -4 55846.8 4005.45   7
   2   7   4 65175.7 4018.14   6
  -3   7  -4 1107.08 328.045   7
  -3  -7  -4 1120.84 313.560   7
   3   7   4 1309.03 324.293   2
   3   7   4 1480.04 234.619   6
  -4   7  -4 26847.6 1714.72   7
  -4  -7  -4 24428.7 1713.78   7
   4   7   4 25818.1 1695.56   6
   4   7   4 27019.2 1753.14   2
  -5   7  -4 10749.8 831.164   7
  -5  -7  -4 10830.4 861.292   7
   5   7   4 11096.2 793.968   6
   5   7   4 12072.0 869.524   2
  -6   7  -4 26125.6 1765.89  12
  -6  -7  -4 25962.6 1776.05  10
  -6  -7  -4 28133.4 1784.54   9
  -6  -7  -4 26585.2 1798.11  13
  -7  -7  -4 7083.63 608.306  10
  -7  -7  -4 6783.10 668.936  13
   8   7   4 4254.56 506.884  11
  -8  -7  -4 2768.07 531.217  13
   9   7   4 12327.7 860.586  11
  -9   7  -4 8987.99 791.879  15
   9   7   4 11856.8 845.246  14
  -9  -7  -4 9934.47 901.457  13
  10   7   4 1144.26 400.939  11
 -10   7  -4 34.0695 290.690  15
  10   7   4 550.766 366.711  14
  11   7   4 9475.46 730.681  11
  11   7   4 9168.09 711.798  14
  12   7   4 3850.41 362.318  14
  14  -8  -4 879.360 191.609   9
  13  -8  -4 2033.89 316.294   9
  12   8  -4 3527.28 431.145  15
  12  -8  -4 5746.41 486.520   9
  11   8  -4 6930.61 581.454  15
  11  -8  -4 6573.09 603.706   9
  10   8  -4 10497.0 769.758  15
  10  -8  -4 9801.94 814.420   9
   9   8  -4 26687.4 1691.52  15
   9  -8  -4 23883.9 1732.92   9
   8  -8  -4 7333.10 651.818   9
  -7  -8   4 2659.84 363.994   3
   7  -8  -4 2855.37 381.134   5
   7   8  -4 3474.17 439.802   2
  -6  -8   4 3320.52 366.410   3
   6  -8  -4 3726.72 394.538   5
   6   8  -4 3195.16 425.321   2
  -5  -8   4 3836.41 387.125   3
  -5   8   4 3999.07 493.854   2
   5  -8  -4 4263.97 405.091   5
   5   8  -4 4000.52 412.410   2
  -4   8   4 1756.92 365.928   2
  -4  -8   4 1942.28 291.749   3
   4   8  -4 1771.46 286.812   2
   4  -8  -4 1862.52 287.041   5
  -3  -8   4 6957.35 557.366   3
  -3   8   4 7085.53 590.599   2
  -2  -8   4 1996.01 315.409   3
  -2   8   4 1861.67 332.151   2
  -1   8   4 16558.0 1121.72   2
   1  -8  -4 15878.2 1092.95   1
   0   8   4 7542.82 652.543   2
   0  -8  -4 9234.15 622.392   1
  -1   8  -4 120394. 7378.18   7
  -1  -8  -4 114596. 7363.53   7
  -2   8  -4 80799.7 4874.58   7
  -2  -8  -4 74561.0 4860.61   7
   2   8   4 76074.3 4870.13   6
   3   8   4 17915.6 1254.94   2
  -3   8  -4 18815.1 1224.21   7
  -3  -8  -4 17302.7 1209.79   7
   3   8   4 18135.4 1198.33   6
  -4   8  -4 790.773 356.823   7
   4   8   4-51.2096 326.507   2
  -4  -8  -4 50.8416 327.243   7
   5   8   4 7030.63 630.317   2
  -5   8  -4 5892.96 617.515   7
  -5  -8  -4 6118.75 619.128   7
  -6  -8  -4 64894.5 4265.12  10
  -6  -8  -4 67181.5 4274.32   9
  -6  -8  -4 67982.9 4282.06  13
  -7  -8  -4 4703.17 488.089  10
  -7  -8  -4 4346.53 550.118  13
   8   8   4 38144.2 2402.18  11
  -8   8  -4 33227.2 2352.05  15
  -8  -8  -4 41058.1 2446.99  13
   9   8   4 315.456 393.203  11
  -9   8  -4 621.466 316.547  15
   9   8   4 931.894 388.957  14
  -9  -8  -4 375.065 448.932  13
  10   8   4 405.053 361.292  11
 -10   8  -4 220.833 296.908  15
  10   8   4-47.2716 362.438  14
 -10  -8  -4-91.0423 437.801  13
  11   8   4 1398.38 317.235  11
  11   8   4 1535.19 315.154  14
  12   8   4 28691.9 1846.79  14
  13  -9  -4 1424.27 257.404   9
  12   9  -4 6946.23 612.096  15
  12  -9  -4 9416.64 649.496   9
  11   9  -4 5689.94 537.874  15
  11  -9  -4 5810.01 547.125   9
  10   9  -4 1151.97 358.268  15
  10  -9  -4 990.030 356.974   9
   9   9  -4 8112.90 642.163  15
   9  -9  -4 7209.77 671.221   9
   8   9  -4 2532.74 385.914  15
   8  -9  -4 2745.29 415.316   9
  -7   9   4 7405.81 681.950   2
   7  -9  -4 6371.05 552.139   5
   7   9  -4 5337.59 577.223   2
  -7  -9   4 5821.46 540.103   3
   6   9  -4 7577.98 704.952   2
  -6   9   4 10393.3 789.490   2
   6  -9  -4 8876.02 689.463   5
  -6  -9   4 8562.64 666.162   3
  -5   9   4 448.038 371.154   2
  -5  -9   4 380.558 279.291   3
   5  -9  -4 227.493 254.885   5
   5   9  -4 286.735 273.360   2
  -4   9   4 371.799 349.766   2
  -4  -9   4 799.260 288.608   3
   4  -9  -4 463.213 259.280   5
  -3  -9   4 17698.5 1170.32   3
  -3   9   4 16626.9 1208.79   2
  -2  -9   4 12339.0 861.171   3
  -2   9   4 11749.3 879.656   2
   1  -9  -4 2665.30 302.044   1
  -1   9   4 2243.17 357.670   2
   0   9   4 28233.5 1843.29   2
   0  -9  -4 27459.6 1806.84   1
  -1   9  -4 321.104 292.281   7
  -1  -9  -4 347.223 233.202   7
   1   9   4 557.477 279.096   2
  -2   9  -4 6613.81 518.877   7
   2   9   4 6019.98 451.806   6
  -3   9  -4 3429.88 413.310   7
  -3  -9  -4 2701.67 392.269   7
  -4   9  -4 14043.4 1042.73   7
  -4  -9  -4 14866.4 1046.50   7
   4   9   4 15864.9 1091.05   2
  -5   9  -4 3596.13 391.531  12
  -5  -9  -4 2863.76 408.792  10
  -5   9  -4 3116.60 454.307   7
  -5  -9  -4 3452.73 478.524   7
  -5  -9  -4 3204.94 413.053   9
  -5  -9  -4 3786.76 455.433  13
  -6  -9  -4 72.2774 309.353  10
  -6  -9  -4 367.831 319.079   9
  -6  -9  -4 428.602 400.375  13
  -7  -9  -4 38734.2 2153.60  10
  -7  -9  -4 33894.0 2174.99  13
   8   9   4 2284.48 455.098  11
  -8   9  -4 1663.39 385.559  15
  -8  -9  -4 1557.38 468.221  13
   9   9   4 1147.05 400.566  11
  -9   9  -4 1312.54 354.286  15
   9   9   4 1314.01 392.526  14
  -9  -9  -4 1239.48 458.042  13
  10   9   4 2718.98 375.528  11
 -10   9  -4 1565.23 310.160  15
  10   9   4 2008.11 372.283  14
 -10  -9  -4 2950.97 481.834  13
  11   9   4 330.806 271.709  11
  11   9   4 112.576 258.873  14
  12  10  -4-453.589 272.246  15
  12 -10  -4 345.683 258.230   9
  11  10  -4 7622.85 618.808  15
  11 -10  -4 7161.69 609.242   9
  10  10  -4 2344.92 370.385  15
  10 -10  -4 1463.25 361.785   9
   9  10  -4 29337.9 1761.91  15
   9 -10  -4 23283.3 1784.23   9
   8  10  -4-284.023 318.583  15
   8 -10  -4 347.743 330.364   9
  -7 -10   4 2020.75 378.433   3
   7  10  -4 2332.44 393.694   2
  -6  10   4 3485.60 516.490   2
  -6 -10   4 3750.92 434.859   3
   6 -10  -4 3929.32 422.764   5
  -5 -10   4 17623.3 1199.23   3
  -5  10   4 18637.2 1266.93   2
   5 -10  -4 16591.1 1203.77   5
  -4  10   4 67.0242 327.861   2
  -4 -10   4 435.964 309.810   3
  -3 -10   4 9477.23 671.913   3
  -3  10   4 7240.70 682.846   2
  -2 -10   4 48438.6 3008.32   3
  -2  10   4 44674.0 3028.49   2
   1 -10  -4 609.387 226.987   1
  -1  10   4 389.616 284.759   2
   0  10   4 7353.34 593.611   2
   0 -10  -4 6627.07 531.457   1
   1  10   4 33499.0 2209.95   2
  -2  10  -4 2924.19 360.520   7
   2  10   4 2218.81 378.077   2
  -3  10  -4 37282.4 2479.35   7
  -3 -10  -4 39033.0 2469.60   7
  -4  10  -4 1714.14 401.511   7
  -4 -10  -4 1517.98 395.137   7
  -4 -10  -4 2222.50 385.832  13
  -5 -10  -4 24703.8 1618.21  10
  -5 -10  -4 22184.0 1614.45   9
  -5 -10  -4 25340.3 1637.23  13
  -6 -10  -4 12158.1 895.849  13
  -6 -10  -4 11833.8 856.710  10
  -6 -10  -4 12299.9 855.821   9
  -6  10  -4 9128.24 817.611  15
  -7 -10  -4 15148.3 1008.27  10
  -7  10  -4 12137.5 966.418  15
  -7 -10  -4 14318.0 1049.75  13
   8  10   4 20135.3 1323.04  11
  -8  10  -4 16765.6 1280.10  15
   8  10   4 19503.7 1316.91  14
  -8 -10  -4 21031.1 1382.37  13
   9  10   4 100.076 365.536  11
  -9  10  -4-412.113 307.572  15
   9  10   4 71.1236 347.616  14
  -9 -10  -4 543.186 446.684  13
  10  10   4 1989.61 342.123  11
 -10  10  -4 2179.21 315.197  15
  10  10   4 2468.23 352.278  14
 -10 -10  -4 2881.33 472.858  13
  11  10   4 838.103 243.848  11
  11  10   4 836.924 246.610  14
  13 -11  -4 42.0719 199.159  10
  12  11  -4 2837.09 344.857  15
  11  11  -4 2055.88 361.828  15
  10  11  -4 646.702 339.110  15
   9  11  -4 364.619 333.480  15
   8  11  -4-394.641 330.215  15
   7  11  -4 1947.44 358.829  15
   6 -11  -4 52702.3 3405.88   5
  -6 -11   4 52672.8 3384.81   3
  -5 -11   4 795.818 334.219   3
   5 -11  -4 537.510 290.144   5
  -5  11   4 1147.15 406.007   2
  -4 -11   4 38464.3 2489.37   3
  -4  11   4 38091.5 2528.38   2
  -3 -11   4 17204.2 1155.30   3
  -3  11   4 15849.1 1176.97   2
  -2  11   4 18259.7 1205.22   2
   2 -11  -4 16167.8 1162.87   1
   1 -11  -4 60204.2 3971.31   1
  -1  11   4 65263.9 4006.60   2
   0  11   4 7975.05 636.343   2
   0 -11   4 9890.09 646.028   3
   1  11   4 8406.60 693.694   2
   2  11   4 8460.50 711.118   2
  -3  11  -4 16173.5 1063.47   7
   3  11   4 17705.6 1111.96   2
  -4 -11  -4 1605.93 331.528  10
  -4  11  -4 520.060 385.383   7
  -4 -11  -4 1038.32 399.980   7
  -4 -11  -4 1193.75 314.709   9
  -4 -11  -4 1117.96 368.063  13
  -5 -11  -4 23852.8 1490.33  10
  -5 -11  -4 20354.2 1475.85   9
  -5  11  -4 19625.2 1449.22  15
  -5 -11  -4 24653.4 1508.26  13
  -6 -11  -4 2098.40 385.854  10
  -6 -11  -4 1078.70 339.595   9
  -6  11  -4 1925.94 362.497  15
  -6 -11  -4 1933.53 437.620  13
   7  11   4 12373.7 946.024  11
  -7 -11  -4 13892.3 948.578  10
  -7  11  -4 11680.0 905.644  15
  -7 -11  -4 13270.3 993.724  13
   8  11   4 7426.05 650.683  11
  -8  11  -4 6810.92 614.866  15
   8  11   4 8358.11 648.940  14
  -8 -11  -4 8238.69 725.841  13
   9  11   4 5609.63 526.856  11
  -9  11  -4 5317.09 482.090  15
   9  11   4 5587.62 523.102  14
  10  11   4 1519.28 312.989  11
 -10  11  -4 1340.88 273.324  15
  10  11   4 2278.32 324.526  14
  11  11   4 189.333 200.597  14
  13 -12  -4 991.187 187.018  10
  12 -12  -4 1810.06 293.417  10
  12  12  -4 2235.85 297.205  15
  11  12  -4 13172.6 923.461  15
  10  12  -4 731.546 337.493  15
   9  12  -4 4760.43 491.139  15
   8  12  -4 544.457 327.679  15
   7  12  -4 28081.7 1843.92  15
   6  12  -4 2724.17 386.800  15
   6 -12  -4 2608.35 426.114  10
  -5 -12   4 33029.2 2171.99   3
  -4 -12   4 6486.94 591.786   3
  -4  12   4 6509.54 623.483   2
  -3 -12   4 18360.9 1254.41   3
  -3  12   4 17586.8 1275.47   2
  -2  12   4 15847.6 1083.98   2
   2 -12  -4 13991.3 1023.54   1
  -1 -12   4 73620.1 4413.06   3
  -1  12   4 63787.3 4423.94   2
   0  12   4 11924.5 964.196   2
   0 -12   4 14216.4 966.431   3
   1  12   4 19361.0 1402.23   2
   1 -12   4 20910.5 1385.90   3
   2  12   4 25310.3 1724.60   2
  -3 -12  -4 144.721 293.777  10
  -3 -12  -4 148.441 348.653  13
  -4 -12  -4 51934.2 3367.16  10
  -4 -12  -4 58611.7 3377.32  13
  -4  12  -4 48506.4 3324.36  15
  -5 -12  -4 2835.10 413.454  10
  -5 -12  -4 3264.02 391.279   9
  -5  12  -4 2274.71 380.920  15
  -5 -12  -4 3776.25 488.246  13
  -6 -12  -4 13729.9 982.203  10
  -6  12  -4 12255.1 950.662  15
  -6 -12  -4 15018.1 1027.67  13
   7  12   4 1491.65 369.257  11
  -7  12  -4 1425.31 363.553  15
  -7 -12  -4 1119.45 464.203  13
   8  12   4 9898.49 747.761  11
  -8  12  -4 9170.19 734.086  15
   8  12   4 10148.3 757.666  14
   9  12   4 2203.66 342.295  11
  -9  12  -4 1402.90 303.991  15
   9  12   4 1723.89 325.656  14
  10  12   4 13821.3 952.396  11
 -10  12  -4 13081.6 931.119  15
  10  12   4 15545.7 961.179  14
  12 -13  -4 719.435 213.326  10
  12  13  -4 989.411 223.707  15
  11 -13  -4 69.8114 278.817  10
  11  13  -4 565.536 278.018  15
  10 -13  -4 6449.21 601.046  10
  10  13  -4 8031.44 603.821  15
   9  13  -4 1854.81 358.233  15
   9 -13  -4 1295.16 346.468  10
   8  13  -4 4366.14 453.251  15
   8 -13  -4 3835.82 480.447  10
   7 -13  -4 403.664 327.620  10
   7  13  -4 57.0555 337.873  15
   6 -13  -4 364.885 361.300  10
   6  13  -4 1114.05 353.524  15
   5 -13  -4 2089.92 406.302  10
   5  13  -4 2559.56 369.371  15
  -4 -13   4 33061.0 1972.35   3
   4 -13  -4 25921.2 1969.12  10
  -3  13   4 1317.36 399.366   2
  -2 -13   4 2592.55 452.457   3
  -2  13   4 2539.97 425.764   2
  -1 -13   4 50669.0 3010.08   3
  -1  13   4 41777.9 3014.26   2
   0 -13   4 1766.20 412.821   3
   0  13   4 1187.70 384.335   2
   1  13   4 20958.7 1449.91   2
   1 -13   4 20974.3 1425.73   3
  -1 -13  -4 20392.9 1414.62  13
   2 -13   4 1305.34 391.556   3
  -2 -13  -4 1104.53 320.455  10
  -2  13  -4 1325.34 304.965  15
  -2 -13  -4 1755.58 379.139  13
  -3 -13  -4 3501.95 400.067  10
  -3  13  -4 2336.38 367.759  15
  -3 -13  -4 3278.69 442.993  13
  -4 -13  -4 351.558 311.083  10
  -4  13  -4 474.537 311.680  15
  -4 -13  -4 538.474 389.388  13
  -5 -13  -4 9705.68 777.407  10
  -5  13  -4 9261.56 745.228  15
  -5 -13  -4 11317.5 833.087  13
  -6 -13  -4 5321.35 523.638  10
  -6  13  -4 4274.64 496.415  15
  -6 -13  -4 6004.14 591.961  13
  -7  13  -4 17747.2 1216.42  15
   8  13   4 268.424 288.747  11
  -8  13  -4-25.8398 309.895  15
   8  13   4 362.951 298.804  14
  -9  13  -4 337.502 245.718  15
   9  13   4 277.552 259.983  14
 -10  13  -4 4773.71 397.307  15
  10  13   4 5667.96 420.855  14
  12 -14  -4 6.69339 198.406   8
  12  14  -4 321.403 182.940  15
  11  14  -4 4279.74 364.034  15
  11 -14  -4 2569.19 333.782  10
  10 -14  -4 131.431 303.805  10
  10  14  -4-278.162 310.755  15
   9 -14  -4 313.570 313.953  10
   9  14  -4-79.4013 313.646  15
   8  14  -4 328.189 327.763  15
   8 -14  -4 440.430 319.831  10
   7 -14  -4 41393.6 3025.04  10
   7  14  -4 50398.8 2997.55  15
   6 -14  -4 3652.93 492.577  10
   6  14  -4 5290.10 482.915  15
   5 -14  -4 10593.4 895.796  10
   5  14  -4 12599.3 865.441  15
   4 -14  -4 1894.31 400.108  10
   4  14  -4 1330.79 342.247  15
   3 -14  -4 3162.58 459.479  10
   3  14  -4 3204.81 388.451  15
  -2  14   4 60613.4 3580.49   2
   2 -14  -4 55386.5 3555.83  10
   2  14  -4 49546.0 3498.37  15
   2 -14  -4 59990.0 3547.21  13
  -1 -14   4 96547.2 5474.73   3
  -1  14   4 89360.5 5495.12   2
   1 -14  -4 73828.7 5464.32  10
   1  14  -4 83147.2 5419.42  15
   1 -14  -4 100238. 5472.06  13
   1 -14  -4 75360.1 5475.35   8
   0  14   4 132960. 8108.52   2
   0 -14  -4 119748. 8080.00  10
   0  14  -4 120178. 8033.50  15
   0 -14  -4 145777. 8084.16  13
  -1 -14  -4-140.361 363.815  13
  -1 -14  -4 169.588 321.161  10
  -1  14  -4-281.039 293.054  15
  -2 -14  -4 645.444 325.449  10
  -2  14  -4 716.599 307.217  15
  -2 -14  -4 566.017 377.491  13
  -3 -14  -4 1151.36 343.244  10
  -3  14  -4 901.300 328.914  15
  -3 -14  -4 1759.99 401.709  13
  -4 -14  -4 83765.8 5663.23  10
  -4  14  -4 85497.8 5626.96  15
  -4 -14  -4 101992. 5689.16  13
  -5 -14  -4 10188.0 808.040  10
  -5  14  -4 9564.14 775.519  15
  -5 -14  -4 12303.2 869.858  13
  -6 -14  -4 7562.53 624.869  10
  -6  14  -4 7148.84 610.300  15
  -7  14  -4 3395.51 409.449  15
   8  14   4 692.556 292.393  14
  -8  14  -4 664.394 296.622  15
  -9  14  -4 3017.15 326.135  15
   9  14   4 3313.02 321.526  14
 -10 -14  -4 19543.8 1329.26  13
  11  15  -4-5.91970 225.830  15
  10  15  -4 3643.99 376.738  15
   9 -15  -4 174.026 322.830  10
   9  15  -4 91.4394 309.832  15
   8 -15  -4 14023.3 1206.98  10
   8  15  -4 20955.8 1204.18  15
   7 -15  -4 1531.14 350.635  10
   7  15  -4 1737.44 358.096  15
   6 -15  -4 29443.3 2367.88  10
   6  15  -4 41815.7 2351.76  15
   5  15  -4 9149.59 704.473  15
   4  15  -4 21543.8 1441.42  15
   3  15  -4 16747.5 1151.37  15
   2  15  -4 11857.1 885.752  15
   2 -15  -4 13468.8 946.079  13
   1  15  -4 119885. 7695.00  15
   1 -15  -4 136586. 7745.59  13
   1 -15  -4 111074. 7751.73   8
   0  15  -4 9140.72 712.717  15
   0 -15  -4 10154.4 779.885  13
  -1  15  -4 48989.6 3279.18  15
  -1 -15  -4 55814.8 3334.50  13
  -2 -15  -4 339.008 296.550  10
  -2  15  -4 195.872 307.274  15
  -2 -15  -4 916.572 384.469  13
  -3 -15  -4 28270.9 1926.11  10
  -3  15  -4 28014.5 1896.21  15
  -3 -15  -4 31653.9 1957.09  13
  -4 -15  -4 1213.39 321.057  10
  -4  15  -4 1437.25 334.455  15
  -4 -15  -4 1143.34 433.983  13
  -5 -15  -4 53205.0 3358.44  10
  -5  15  -4 51088.4 3324.28  15
  -6  15  -4 10483.8 775.543  15
  -7  15  -4 7522.43 625.709  15
   7  15   4 8578.34 626.892  14
  -8  15  -4 226.476 257.359  15
   8  15   4 7.76427 239.211  14
  -8 -15  -4 398.806 389.121  13
  -9  15  -4 8793.74 660.214  15
   9  15   4 9858.47 664.375  14
 -10 -15  -4 3612.34 384.688  13
  11  16  -4 107.018 185.160  15
  10  16  -4 76.7362 238.767  15
   9  16  -4 7227.83 571.496  15
   8  16  -4 835.435 316.346  15
   7  16  -4 7766.61 636.481  15
   6  16  -4 2093.92 368.455  15
   5  16  -4 560.692 323.142  15
   4  16  -4 9043.63 701.587  15
   3 -16  -4-352.750 373.107  13
   3  16  -4 90.3069 304.846  15
   2 -16  -4 3174.25 448.152  13
   2  16  -4 2355.23 370.253  15
   1 -16  -4 5826.52 554.151  13
   1 -16  -4 5024.67 579.453   8
   1  16  -4 5037.19 483.161  15
   0  16  -4 6133.38 560.367  15
   0 -16  -4 7788.47 649.328  13
  -1  16  -4 8968.80 712.762  15
  -1 -16  -4 10274.3 788.560  13
  -2  16  -4 38309.5 2647.10  15
  -2 -16  -4 46994.0 2718.00  13
  -3  16  -4 749.774 323.677  15
  -3 -16  -4 1302.97 426.482  13
  -4  16  -4 12527.4 903.287  15
  -5 -16  -4 1036.80 299.843  10
  -5  16  -4 1102.80 331.117  15
  -6  16  -4 5463.81 492.486  15
  -7  16  -4 98.9699 281.343  15
  -7 -16  -4-643.101 406.499  13
  -8 -16  -4 8200.33 636.239  13
  -8  16  -4 6386.45 519.686  15
  -9 -16  -4 378.644 319.574  13
  11 -17  -4 329.752 202.243   8
  10  17  -4 487.334 222.132  15
   9  17  -4-13.4391 255.269  15
   8  17  -4 1058.63 303.567  15
   7  17  -4 1426.12 337.873  15
   6  17  -4 45477.5 2920.18  15
   5  17  -4 531.213 327.704  15
   4  17  -4 376.695 310.862  15
   3 -17  -4 1900.44 402.724  13
   3  17  -4 1878.16 360.195  15
   2  17  -4 53298.0 3434.49  15
   2 -17  -4 57509.0 3485.33  13
   2 -17  -4 50390.7 3497.14   8
   1  17  -4 49996.3 3332.07  15
   1 -17  -4 56130.1 3389.08  13
   0 -17  -4 3604.41 475.318  13
   0  17  -4 3018.38 389.808  15
  -1 -17  -4 3408.73 460.182  13
  -1  17  -4 2793.32 387.367  15
  -2  17  -4 503.681 318.479  15
  -2 -17  -4 324.111 397.864  13
  -3  17  -4 17284.5 1183.74  15
  -4  17  -4 279.832 304.636  15
  -5  17  -4 41496.8 2670.71  15
  -6  17  -4 5715.56 508.480  15
  -6 -17  -4 7014.53 624.254  13
  -7  17  -4 316.430 243.810  15
  -7 -17  -4 860.511 380.373  13
  -8  17  -4 387.876 201.866  15
  -8 -17  -4 518.566 332.688  13
  -9 -17  -4 11582.3 828.985  13
  10  18  -4 57.4687 178.216  15
   9  18  -4 130.889 218.217  15
   8  18  -4-103.011 268.700  15
   7  18  -4 1798.39 322.227  15
   6  18  -4-92.1949 308.541  15
   5  18  -4 7558.18 610.913  15
   4 -18  -4 2777.12 438.735  13
   4  18  -4 3569.94 413.599  15
   3 -18  -4 5101.10 529.469  13
   3  18  -4 4192.81 464.113  15
   2  18  -4 39883.3 2476.93  15
   2 -18  -4 41162.7 2529.15  13
   2 -18  -4 32882.5 2531.54   8
   1 -18  -4 1622.26 405.822  13
   1  18  -4 892.538 332.634  15
   0  18  -4 20132.0 1408.92  15
   0 -18  -4 22843.0 1475.59  13
  -1  18  -4 6601.94 566.032  15
  -2  18  -4 3545.18 402.304  15
  -3  18  -4 618.724 311.120  15
  -4  18  -4 17821.6 1205.92  15
  -5  18  -4 5203.15 484.047  15
  -5 -18  -4 5920.08 583.803  13
  -6  18  -4 7611.17 620.481  15
  -6 -18  -4 9817.93 716.097  13
  -7  18  -4 1929.82 263.474  15
  -7 -18  -4 2019.19 392.353  13
  -8 -18  -4 1178.31 313.411  13
  10 -19  -4 441.162 142.937  13
  10 -19  -4 1076.51 200.064   8
   9 -19  -4 282.744 187.075  13
   9  19  -4 446.656 197.527  15
   8  19  -4 406.092 235.063  15
   7  19  -4 404.208 256.652  15
   6  19  -4 7577.07 603.090  15
   6 -19  -4 8099.51 634.758  13
   5 -19  -4 428.724 333.056  13
   5  19  -4-73.0859 300.376  15
   4 -19  -4 1018.80 361.230  13
   4  19  -4 708.420 313.018  15
   3 -19  -4 1064.35 372.551  13
   3 -19  -4 1959.40 404.388   8
   3  19  -4 1290.51 326.215  15
   2 -19  -4 4896.79 580.607   8
   2  19  -4 6181.76 535.207  15
   1 -19  -4 227.885 393.636  13
   1  19  -4 129.774 299.683  15
   0  19  -4 6126.81 533.583  15
  -1  19  -4 5734.27 511.716  15
  -2  19  -4 3328.19 395.662  15
  -3  19  -4 419.301 296.444  15
  -4  19  -4 12292.8 893.747  15
  -4 -19  -4 13976.2 980.683  13
  -5  19  -4 6286.91 503.012  15
  -5 -19  -4 6255.60 598.774  13
  -6  19  -4 907.041 235.838  15
  -6 -19  -4 629.127 344.000  13
  -7  19  -4 905.774 192.680  15
  -7 -19  -4 1469.40 320.063  13
   9 -20  -4 243.375 153.605  13
   8 -20  -4 2924.77 296.562  13
   8 -20  -4 3218.30 344.317   8
   8  20  -4 2314.21 276.028  15
   7  20  -4 5840.59 483.316  15
   7 -20  -4 6871.01 512.638  13
   6 -20  -4 2099.91 330.845  13
   6  20  -4 1866.79 304.227  15
   5 -20  -4 3991.75 450.225  13
   5 -20  -4 4437.32 498.299   8
   5  20  -4 4353.15 414.342  15
   4 -20  -4 84.8026 326.887  13
   4 -20  -4 644.057 403.904   8
   4  20  -4-416.971 284.611  15
   3 -20  -4 1161.79 361.921  13
   3 -20  -4 1353.17 413.829   8
   3  20  -4 908.226 310.658  15
   2 -20  -4-276.753 357.402  13
   2  20  -4-275.857 294.476  15
   1  20  -4 30925.6 2007.59  15
   0  20  -4 2041.88 329.942  15
  -1  20  -4 1204.55 302.116  15
  -2  20  -4-233.865 279.118  15
  -3  20  -4 2221.21 325.774  15
  -3 -20  -4 2007.71 418.757  13
  -4  20  -4 6208.45 494.659  15
  -4 -20  -4 6149.24 584.618  13
  -5  20  -4 1728.29 270.682  15
  -5 -20  -4 1921.94 359.864  13
  -6  20  -4 277.006 190.994  15
  -6 -20  -4 557.608 314.055  13
  -7 -20  -4-28.5994 246.224  13
   8 -21  -4 710.225 174.650  13
   8 -21  -4 599.990 223.046   8
   8  21  -4 557.782 159.372  15
   7 -21  -4 3743.96 342.975  13
   7 -21  -4 4408.41 390.781   8
   7  21  -4 3293.94 320.562  15
   6 -21  -4 1022.42 254.219  13
   6 -21  -4 1201.29 310.716   8
   6  21  -4 771.572 230.483  15
   5 -21  -4 3937.87 400.464  13
   5 -21  -4 3512.18 427.719   8
   5  21  -4 3626.78 364.964  15
   4 -21  -4 3726.79 416.872  13
   4 -21  -4 3206.55 424.408   8
   4  21  -4 3681.21 371.770  15
   3 -21  -4 295.221 319.195  13
   3 -21  -4 104.484 323.974   8
   3  21  -4 185.757 266.548  15
   2  21  -4 1088.05 286.603  15
   1  21  -4 185.350 276.559  15
   0  21  -4-161.795 272.469  15
  -1  21  -4 346.822 266.678  15
  -2  21  -4 1504.13 283.746  15
  -2 -21  -4 1849.63 388.308  13
  -3  21  -4 2644.07 317.402  15
  -3 -21  -4 3116.96 419.265  13
  -4  21  -4 1145.28 247.669  15
  -4 -21  -4 1889.17 343.498  13
  -5  21  -4 1799.64 237.709  15
  -5 -21  -4 2276.84 343.847  13
  -6 -21  -4 1077.99 270.927  13
   7 -22  -4 9568.37 643.022  13
   7 -22  -4 9208.93 659.544   8
   6 -22  -4 1062.20 225.398  13
   6 -22  -4 877.421 252.673   8
   6  22  -4 829.225 198.271  15
   5 -22  -4 374.399 241.446  13
   5 -22  -4 256.806 256.418   8
   5  22  -4 356.389 205.606  15
   4 -22  -4 522.974 268.129  13
   4 -22  -4 835.990 266.878   8
   4  22  -4 934.131 236.320  15
   3  22  -4 214.722 242.665  15
   2  22  -4 815.533 258.498  15
   1  22  -4 8411.86 617.686  15
   0  22  -4 2188.09 306.712  15
   0 -22  -4 2988.82 384.044  13
  -1  22  -4 534.531 237.752  15
  -1 -22  -4 579.263 316.823  13
  -2  22  -4 632.632 236.244  15
  -2 -22  -4 1535.27 326.587  13
  -3  22  -4 10248.4 731.427  15
  -3 -22  -4 11631.8 795.864  13
  -4  22  -4 18184.5 1197.90  15
  -4 -22  -4 19163.0 1252.66  13
  -5 -22  -4 3393.09 352.197  13
   6 -23  -4 1787.87 207.368  13
   5 -23  -4-168.403 199.132  13
   5  23  -4 156.821 163.600  15
   4  23  -4-9.06741 180.493  15
   3  23  -4 2739.65 285.841  15
   2  23  -4 1005.92 225.704  15
   1  23  -4-80.0931 211.852  15
   1 -23  -4 412.006 271.550  13
   0  23  -4 68.7577 208.225  15
   0 -23  -4-147.457 256.641  13
  -1  23  -4 272.888 205.599  15
  -1 -23  -4 118.686 259.416  13
  -2  23  -4 74.0416 184.964  15
  -2 -23  -4 96.3129 262.362  13
  -3  23  -4 577.904 167.732  15
  -3 -23  -4 458.026 238.693  13
   3  24  -4 596.374 161.093  15
   2  24  -4 2388.87 238.631  15
   2 -24  -4 2357.92 281.169  13
   1  24  -4 3858.19 317.758  15
   1 -24  -4 4073.59 360.218  13
   0  24  -4 3498.53 285.136  15
   0 -24  -4 3166.60 328.660  13
  -1 -24  -4 521.385 218.964  13
  15   0  -5 76.5552 169.021   9
  13   0  -5 138.057 326.023   9
  12   0  -5 146.592 359.897   9
  11   0  -5 17.4660 368.535   9
  10   0  -5 17.4318 372.197   9
   9   0  -5 367.767 377.941   9
   8   0  -5 45.9158 221.878   5
   7   0  -5 102.178 311.607   2
   6   0  -5 47.4870 294.498   2
   5   0  -5-192.232 285.760   2
   4   0  -5 13.7626 261.068   2
   3   0  -5 222.999 189.691   1
   2   0  -5 84.5266 179.957   7
   2   0  -5-135.871 178.729   1
  -1   0   5-46.0249 257.118   2
   1   0  -5 8.37051 174.030   1
   1   0  -5-4.68121 198.981   7
   0   0  -5 96.1855 196.710   7
   0   0   5-286.837 269.389   2
  -1   0  -5 168.313 244.317   7
   1   0   5 107.927 215.289   6
   1   0   5 253.770 244.709   2
  -2   0  -5-29.0178 249.064   7
   2   0   5-69.0543 239.085   2
   2   0   5 214.366 235.468   6
  -3   0  -5-33.9573 277.944   7
  -4   0  -5-39.8189 348.123   7
   4   0   5 555.667 282.231   6
   5   0   5-291.307 270.990   6
  -6   0  -5-24.8882 299.855  12
  -6   0  -5 278.536 277.087   9
  -7   0  -5 129.912 318.483  12
   7   0   5-27.0255 366.759  14
  -7   0  -5-621.367 461.563  13
  -8   0  -5 13.1836 315.412  12
   8   0   5-192.997 441.738  11
   8   0   5 638.591 368.480  14
   9   0   5-377.231 389.846  11
   9   0   5 13.1655 355.007  14
  10   0   5 369.709 363.644  11
  10   0   5 516.790 339.424  14
  11   0   5-309.944 304.275  11
  11   0   5-370.303 265.979  14
  15  -1  -5 3593.39 312.371   9
  15   1  -5 3572.60 305.871   9
  14  -1  -5 1984.16 307.377   9
  14   1  -5 1867.05 297.906   9
  13  -1  -5 319.886 329.490   9
  13   1  -5-121.692 321.201   9
  12  -1  -5 895.899 383.284   9
  12   1  -5 879.493 380.791   9
  11  -1  -5 19503.8 1422.12   9
  11   1  -5 20731.3 1420.85   9
  10  -1  -5 17445.9 1267.42   9
  10   1  -5 17552.6 1256.03   9
   9  -1  -5 3128.80 475.835   9
   9   1  -5 3442.13 470.183   9
   8  -1  -5 536.520 349.726   2
   8   1  -5 694.156 339.039   2
   8  -1  -5 509.167 236.564   5
   7   1  -5 857.287 348.630   2
   7  -1  -5 986.257 244.803   5
   6  -1  -5 56299.1 3598.77   2
   6   1  -5 55001.4 3594.39   2
   5  -1  -5 20970.3 1507.90   2
   5   1  -5 23462.8 1512.08   2
   4  -1  -5 173084. 10808.7   2
   4   1  -5 165841. 10803.1   2
   4   1  -5 173586. 10774.4   1
   3   1  -5 18226.6 1186.46   1
   3   1  -5 17134.4 1215.04   2
   3  -1  -5 18041.0 1196.22   1
   2  -1  -5 14442.4 898.033   1
   2   1  -5 12254.1 866.011   7
   2  -1  -5 12839.7 861.067   7
  -2   1   5 12570.8 932.069   2
   2   1  -5 13614.5 885.638   1
   1   1  -5 25447.4 1702.86   7
   1  -1  -5 24772.4 1700.10   7
   1   1  -5 27634.5 1721.85   1
  -1   1   5 26390.8 1753.17   2
  -1  -1   5 28857.1 1752.45   2
   1  -1  -5 28669.4 1730.54   1
   0   1  -5 290775. 18672.0   7
   0  -1  -5 292796. 18670.6   7
   0   1   5 320387. 18716.8   2
   0  -1   5 306757. 18706.4   2
   0  -1   5 293660. 18695.4   6
  -1   1  -5 1679.06 284.881   7
  -1  -1  -5 1541.36 268.825   7
   1  -1   5 2525.99 277.544   6
   1  -1   5 2548.55 307.467   2
   1   1   5 1959.07 318.785   2
   2   1   5 56290.4 3537.49   2
  -2   1  -5 54634.6 3505.02   7
  -2  -1  -5 53275.4 3501.32   7
   2  -1   5 57333.4 3525.34   6
  -3   1  -5 1489.61 342.376   7
  -3  -1  -5 1990.43 327.498   7
   3   1   5 2055.84 322.269   2
   3  -1   5 1776.15 294.451   6
   3   1   5 1506.27 289.440   6
  -4   1  -5 2374.27 406.202   7
  -4  -1  -5 2497.76 399.309   7
   4   1   5 2702.00 338.300   6
  -5  -1  -5 52138.5 3446.40   7
   5   1   5 55215.1 3458.75   6
  -6   1  -5 47175.0 2924.94  12
  -6  -1  -5 44050.7 2920.55  12
  -6  -1  -5 46281.0 2911.26  10
  -6  -1  -5 40261.4 2951.01  13
  -6   1  -5 46306.4 2912.17   9
  -6  -1  -5 45711.6 2917.54   9
  -7   1  -5 99999.9 6142.43  12
  -7  -1  -5 99958.3 6142.87  12
   7  -1   5 94960.6 6141.10  14
  -7  -1  -5 89787.3 6180.88  13
  -8   1  -5 642.763 318.364  12
  -8  -1  -5 236.618 310.028  12
   8  -1   5 454.429 402.782  11
   8   1   5 246.121 440.463  11
   8  -1   5 501.488 388.978  14
   8   1   5 740.450 376.344  14
   9  -1   5 352.921 390.157  11
   9   1   5 781.813 417.255  11
   9  -1   5 242.990 335.138  14
   9   1   5 938.518 360.226  14
  10  -1   5 888.785 398.046  11
  10   1   5 1282.28 400.794  11
  10  -1   5 857.712 352.183  14
  10   1   5 481.348 359.830  14
  11  -1   5 10067.4 794.160  11
  11   1   5 12172.0 808.337  11
  11  -1   5 10758.2 774.688  14
  11   1   5 10940.5 788.756  14
  14   2  -5-232.429 244.484   9
  13   2  -5 326.393 313.059   9
  12   2  -5-264.163 367.199   9
  11   2  -5 1440.12 400.950   9
  10   2  -5 21944.9 1524.62   9
   9  -2  -5-34.2361 387.084   9
   9   2  -5 405.189 350.886   9
   8  -2  -5 93.2499 341.349   2
   8   2  -5-18.2730 335.974   2
   8  -2  -5 312.492 246.456   5
   7  -2  -5 9634.98 747.607   2
   7   2  -5 8736.35 730.980   2
   7  -2  -5 8720.20 671.024   5
   6   2  -5 5083.45 517.737   2
   6  -2  -5 5511.95 463.592   5
   5  -2  -5 94858.2 6148.70   2
   5   2  -5 98231.2 6144.91   2
  -4  -2   5 65244.2 4248.53   3
   4   2  -5 70011.6 4311.98   2
   4   2  -5 69602.2 4275.31   1
   3   2  -5 27670.2 1790.04   1
   3   2  -5 27378.4 1819.54   2
   3  -2  -5 27870.9 1805.15   1
   2   2  -5 21432.5 1509.41   7
   2  -2  -5 24671.8 1539.28   1
  -2   2   5 23265.4 1574.08   2
   2   2  -5 25151.9 1527.11   1
   1   2  -5 67936.6 4401.28   7
   1  -2  -5 67988.1 4394.34   7
  -1   2   5 72606.4 4451.66   2
   1  -2  -5 74218.0 4427.92   1
   0   2  -5 11908.7 801.069   7
   0  -2  -5 11499.7 789.834   7
   0   2   5 10816.1 839.535   2
   0  -2   5 12175.8 818.876   2
   0  -2   5 11831.7 811.710   6
  -1   2  -5 259019. 16387.6   7
  -1  -2  -5 261754. 16386.1   7
   1   2   5 255007. 16424.2   2
   1  -2   5 268637. 16411.0   6
  -2   2  -5 3711.95 388.688   7
  -2  -2  -5 3061.43 380.802   7
   2  -2   5 3865.47 371.731   6
   2   2   5 3837.22 398.709   2
   2   2   5 3842.98 360.952   6
  -3   2  -5 385.355 290.930   7
  -3  -2  -5 220.460 289.393   7
   3   2   5 508.041 297.226   2
   3  -2   5 248.664 245.768   6
   3   2   5 341.237 235.658   6
   4   2   5 1347.51 336.013   2
  -4  -2  -5 947.376 364.859   7
   4  -2   5 1570.32 312.790   6
   4   2   5 1195.25 285.852   6
  -5   2  -5 10120.7 802.844   7
  -5  -2  -5 10373.5 798.110   7
   5   2   5 10426.3 783.732   6
  -6  -2  -5 122408. 7843.00  12
  -6  -2  -5 128240. 7837.61  10
  -6   2  -5 127378. 7833.74   9
  -6  -2  -5 128869. 7845.39   9
  -6  -2  -5 109321. 7865.79  13
  -7   2  -5 14559.6 1097.44  12
  -7  -2  -5 16342.8 1104.33  12
   7  -2   5 15693.6 1135.06  11
  -7  -2  -5 16630.1 1100.82   9
  -7  -2  -5 14335.7 1170.48  13
  -8   2  -5 157.345 325.005  12
  -8  -2  -5-91.5338 307.611  12
   8  -2   5 196.652 385.226  11
   8   2   5 182.024 453.353  11
   8  -2   5 321.941 356.260  14
   8   2   5 756.538 395.258  14
  -8  -2  -5-242.856 449.599  13
   9  -2   5 85.0927 374.901  11
   9   2   5-77.2454 413.243  11
   9  -2   5 294.410 327.483  14
   9   2   5 243.457 385.698  14
  10  -2   5 1124.36 379.116  11
  10   2   5 1061.54 407.261  11
  10  -2   5 971.989 328.198  14
  10   2   5 1170.10 356.080  14
  11   2   5 1354.57 322.558  11
  11   2   5 1488.91 311.260  14
  14  -3  -5 180.156 250.134   9
  14   3  -5-9.02948 231.786   9
  13  -3  -5 242.050 320.702   9
  13   3  -5-272.996 297.525   9
  12  -3  -5 1197.22 391.953   9
  12   3  -5 1194.45 361.266   9
  11   3  -5 324.256 366.431   9
  10   3  -5 10632.1 843.254   9
   9   3  -5 10844.8 849.912   9
   8  -3  -5 1178.78 379.171   2
   8   3  -5 625.302 350.350   2
   8  -3  -5 743.787 261.528   5
   7  -3  -5 957.522 363.548   2
   7   3  -5 755.365 331.388   2
   7  -3  -5 500.251 245.164   5
   6  -3  -5 7849.47 675.895   2
   6   3  -5 7721.57 653.357   2
   6  -3  -5 7816.30 601.465   5
   5   3  -5 22120.7 1488.32   2
   5   3  -5 21886.1 1436.11   1
  -4  -3   5 271.754 201.106   3
   4   3  -5 542.948 186.420   1
   4   3  -5 467.783 260.100   2
   3   3  -5 38616.6 2553.79   2
   3   3  -5 39947.6 2522.55   1
  -2   3   5 626.718 295.226   2
   2   3  -5 404.447 213.592   7
   2  -3  -5 317.769 213.748   1
   2   3  -5 268.894 172.539   1
  -1   3   5 4782.62 428.740   2
   1   3  -5 3744.26 351.286   7
  -1  -3   5 4337.98 377.393   2
  -1  -3   5 3912.46 354.093   6
   0   3  -5 352.881 210.939   7
   0  -3  -5 294.231 203.678   7
   0  -3   5 317.198 199.616   6
   0   3   5 282.784 265.333   2
   0  -3   5 281.458 210.470   2
  -1   3  -5 14522.7 981.317   7
  -1  -3  -5 14424.9 977.671   7
   1   3   5 14770.9 1021.51   2
   1  -3   5 14653.8 990.647   6
   1   3   5 14364.0 992.848   6
  -2   3  -5 1029.98 277.688   7
  -2  -3  -5 1196.02 285.324   7
   2   3   5 644.197 295.954   2
   2  -3   5 689.513 238.273   6
   2   3   5 748.986 257.182   6
   3   3   5 10169.4 777.899   2
  -3   3  -5 10223.1 755.179   7
  -3  -3  -5 10199.6 738.067   7
   3  -3   5 10050.8 745.399   6
   3   3   5 10044.6 742.043   6
   4   3   5 595.093 319.848   2
  -4  -3  -5 575.954 329.861   7
   4  -3   5 376.337 267.523   6
   4   3   5 338.050 254.875   6
  -5   3  -5 14244.4 976.750  12
  -5   3  -5 13948.8 1016.68   7
  -5  -3  -5 12443.1 1009.82   7
  -5  -3  -5 14484.0 966.074  10
  -5  -3  -5 14257.0 980.210   9
   5   3   5 13010.1 984.218   6
  -6   3  -5 15554.1 1068.51  12
  -6  -3  -5 14877.7 1069.59  12
  -6  -3  -5 15034.4 1060.87  10
  -6  -3  -5 15358.6 1071.98   9
  -6  -3  -5 14765.0 1123.95  13
  -7  -3  -5 4492.67 453.990  12
   7  -3   5 3573.89 498.759  11
  -7  -3  -5 4392.23 450.758   9
  -7  -3  -5 3561.56 549.241  13
  -8  -3  -5 6663.21 579.067  12
   8  -3   5 7321.60 642.303  11
   8   3   5 7399.67 677.442  11
   8   3   5 7218.55 653.399  14
  -8  -3  -5 4857.70 680.344  13
   9  -3   5 8364.55 712.544  11
   9   3   5 9319.07 764.821  11
   9   3   5 9236.21 743.720  14
  10  -3   5 486.345 327.736  11
  10   3   5 238.472 357.824  11
  10   3   5 178.485 354.086  14
  11   3   5 20252.9 1333.57  11
  11   3   5 19137.6 1314.92  14
  14  -4  -5 1521.58 278.773   9
  14   4  -5 1256.77 239.115   9
  13  -4  -5 838.633 318.421   9
  13   4  -5 949.521 292.328   9
  12  -4  -5 1270.63 381.267   9
  12   4  -5 1221.38 354.703   9
  11  -4  -5 4971.20 554.941   9
  11   4  -5 5320.02 524.723   9
  10  -4  -5 583.219 384.822   9
  10   4  -5-15.7773 329.794   9
   9  -4  -5 2902.77 463.278   9
   9   4  -5 2764.57 424.017   9
   8  -4  -5-131.866 347.435   2
   8   4  -5-18.5620 341.963   2
   8  -4  -5 367.512 268.752   5
   8  -4  -5 83.6424 359.632   9
   7  -4  -5 321.834 332.075   2
   7   4  -5 169.042 320.160   2
   7  -4  -5 89.3182 249.848   5
   6  -4  -5 188.636 315.882   2
   6   4  -5-91.6626 301.851   2
   6  -4  -5-197.381 244.707   5
   5   4  -5 59233.0 3809.93   2
  -4  -4   5 20378.3 1347.72   3
   4   4  -5 20763.4 1395.07   2
   4   4  -5 20792.1 1348.51   1
   3   4  -5 687.621 171.578   1
  -3  -4   5 994.904 230.915   3
  -3   4   5 1027.96 335.408   2
   3   4  -5 376.202 245.272   2
  -2   4   5 2511.08 369.975   2
   2   4  -5 2580.64 301.688   7
   1   4  -5 29593.9 2031.03   7
  -1   4   5 31294.3 2089.79   2
  -1  -4   5 31679.1 2051.56   2
  -1  -4   5 33043.7 2047.15   6
   1  -4  -5 33556.9 2059.07   1
   0   4  -5 171621. 10932.9   7
   0  -4  -5 173349. 10923.9   7
   0   4   5 168335. 10976.0   2
   0  -4  -5 180417. 10956.1   1
   0  -4   5 176386. 10948.4   6
  -1   4  -5 18214.9 1237.41   7
  -1  -4  -5 18604.4 1224.50   7
   1   4   5 18524.0 1275.79   2
   1  -4   5 18870.6 1239.72   6
   1   4   5 18755.8 1246.32   6
   2   4   5 50128.9 3341.78   2
  -2   4  -5 53239.3 3302.98   7
  -2  -4  -5 50682.9 3293.33   7
   2  -4   5 52720.7 3316.04   6
   2   4   5 51832.1 3318.92   6
  -3  -4  -5 135.726 302.736   7
   3   4   5 302.329 313.680   2
   3  -4   5 11.9531 239.893   6
   3   4   5 345.016 238.997   6
  -4   4  -5 7616.20 645.186   7
  -4  -4  -5 6822.14 632.969   7
   4  -4   5 8017.25 623.079   6
   4   4   5 7957.66 618.452   6
   4   4   5 7816.65 651.516   2
  -5   4  -5 9487.41 757.791  12
  -5  -4  -5 10230.1 772.792  12
  -5   4  -5 10133.9 800.875   7
  -5  -4  -5 9799.49 812.059   7
  -5  -4  -5 11039.0 768.304  10
  -5  -4  -5 10240.8 775.446   9
   5   4   5 10422.6 776.597   6
   5   4   5 11162.4 813.812   2
  -6   4  -5 149648. 9674.09  12
  -6  -4  -5 151566. 9678.07  12
  -6  -4  -5 158186. 9679.45  10
  -6  -4  -5 160185. 9685.25   9
  -6  -4  -5 145871. 9703.83  13
  -7   4  -5 6321.41 579.033  12
  -7  -4  -5 6875.76 570.087  12
  -7  -4  -5 7102.66 589.605   9
  -7  -4  -5 5236.41 656.922  13
  -8  -4  -5 1662.48 345.224  12
   8   4   5 1714.70 491.631  11
   8   4   5 1955.01 446.693  14
  -8  -4  -5 1511.57 491.468  13
   9   4   5 1046.16 404.991  11
   9   4   5 1338.27 395.363  14
  -9  -4  -5 365.736 459.045  13
  10   4   5 17123.9 1187.15  11
  10   4   5 16338.2 1166.21  14
  11   4   5 8695.50 639.241  11
  11   4   5 7524.75 617.522  14
  14  -5  -5 288.026 229.888   9
  14   5  -5 97.7976 186.115   9
  13  -5  -5 4060.62 429.105   9
  13   5  -5 3956.54 394.357   9
  12  -5  -5 1921.09 391.365   9
  12   5  -5 2306.79 376.080   9
  11  -5  -5-16.7869 369.355   9
  11   5  -5-43.8824 314.667   9
  10  -5  -5 2372.11 440.473   9
  10   5  -5 2468.50 389.579   9
   9  -5  -5 138.838 374.786   9
   9   5  -5 266.126 335.893   9
   8  -5  -5 19859.7 1282.98   2
   8   5  -5 16439.3 1261.10   2
   8  -5  -5 16966.3 1263.31   9
   7   5  -5 2642.67 411.977   2
   7  -5  -5 3229.95 359.835   5
   6   5  -5 381.642 321.328   2
   6  -5  -5 944.755 269.912   5
  -5  -5   5 16251.8 1130.61   3
   5   5  -5 18888.8 1194.07   2
  -4  -5   5 6354.35 477.390   3
   4   5  -5 5880.93 531.685   2
  -3  -5   5 28961.4 1831.85   3
   3   5  -5 27353.7 1858.80   2
   2  -5  -5 909.602 228.436   1
  -2   5   5 1074.14 324.113   2
  -2  -5   5 927.309 189.982   6
   1   5  -5 942.203 249.017   7
  -1  -5   5 951.629 202.769   6
   1  -5  -5 1033.07 246.044   1
  -1   5   5 964.155 304.520   2
   0   5  -5 36717.5 2409.63   7
   0  -5  -5 37221.8 2395.30   7
   0   5   5 37498.5 2457.40   2
   0  -5  -5 38534.7 2428.55   1
   0  -5   5 38428.1 2418.27   6
  -1   5  -5 22535.3 1452.38   7
  -1  -5  -5 21040.4 1434.33   7
   1   5   5 21153.9 1490.02   2
   1  -5   5 22610.7 1454.20   6
   1   5   5 23070.1 1466.48   6
   2   5   5 25352.5 1683.16   2
  -2   5  -5 25554.0 1639.48   7
  -2  -5  -5 22794.6 1625.79   7
   2  -5   5 26939.9 1646.54   6
   2   5   5 24844.7 1645.03   6
  -3  -5  -5 1230.25 332.955   7
   3   5   5 2008.27 379.207   2
   3  -5   5 1492.04 284.949   6
   3   5   5 1382.13 279.891   6
  -4   5  -5 97.4621 348.685   7
   4   5   5 175.263 323.443   2
  -4  -5  -5 561.844 355.541   7
   4   5   5 114.529 254.199   6
  -5   5  -5 29916.4 1953.57  12
  -5  -5  -5 28748.1 1957.63  12
  -5  -5  -5 31227.8 1959.08  10
   5   5   5 29188.5 1962.75   6
  -5  -5  -5 29686.5 1982.63  13
   5   5   5 29704.3 2001.81   2
  -6   5  -5 919.352 332.609  12
  -6  -5  -5 1684.54 328.540  12
  -6  -5  -5 1292.65 328.096  10
  -6  -5  -5 1207.96 427.135  13
  -7   5  -5 9167.13 744.514  12
  -7  -5  -5 9590.69 737.827  12
  -7  -5  -5 10260.1 746.617  10
  -7  -5  -5 8963.61 824.427  13
  -8  -5  -5-100.195 280.905  12
   8   5   5-334.606 405.011  14
  -8  -5  -5-120.002 435.989  13
   9   5   5 16847.1 1048.14  14
  -9  -5  -5 10945.7 1072.49  13
  10   5   5 958.318 346.536  14
  11   5   5 261.921 271.409  14
  14  -6  -5 1518.66 244.743   9
  13  -6  -5 815.322 289.409   9
  13   6  -5 660.630 233.109   9
  12  -6  -5 697.463 336.977   9
  12   6  -5 915.020 292.670   9
  11  -6  -5 26497.8 1684.78   9
  11   6  -5 23152.2 1646.20   9
  10  -6  -5 837.820 384.305   9
  10   6  -5 912.412 330.893   9
   9  -6  -5 9590.97 793.366   9
   8  -6  -5 84.7826 364.800   9
   7   6  -5 3894.66 480.561   2
   7  -6  -5 4633.01 437.520   5
   6   6  -5 6636.38 655.669   2
   6  -6  -5 9046.35 640.128   5
  -5  -6   5 90438.1 5797.24   3
   5   6  -5 94312.6 5841.82   2
  -4  -6   5 35615.1 2315.80   3
   4   6  -5 34981.6 2345.02   2
  -4   6   5 38690.0 2403.31   2
  -3   6   5 1241.57 351.882   2
  -3  -6   5 1170.75 281.251   3
   2  -6  -5 55475.5 3553.99   1
   1   6  -5 510.304 249.404   7
  -1  -6   5 673.032 199.964   6
   1  -6  -5 831.639 243.666   1
  -1   6   5 347.101 314.826   2
   0   6  -5 112016. 7269.84   7
   0   6   5 112392. 7317.99   2
   0  -6  -5 121169. 7293.83   1
   0  -6   5 116346. 7277.70   6
  -1   6  -5 25921.5 1733.76   7
   1   6   5 25876.7 1777.51   2
  -1  -6  -5 26544.3 1716.24   7
   1  -6   5 27921.3 1735.21   6
   1   6   5 26153.0 1739.30   6
   2   6   5 54609.3 3426.23   2
  -2  -6  -5 48053.3 3360.30   7
   2  -6   5 57020.5 3387.46   6
   2   6   5 54910.3 3389.70   6
   3   6   5 7728.60 657.502   2
  -3   6  -5 7674.04 637.165   7
  -3  -6  -5 6595.12 601.434   7
   3   6   5 8244.78 598.837   6
  -4   6  -5 22996.8 1477.10   7
  -4  -6  -5 19585.5 1463.09   7
   4   6   5 22250.2 1462.08   6
   4   6   5 22704.8 1519.67   2
  -5   6  -5 1800.81 329.727  12
  -5  -6  -5 1201.02 311.169  12
  -5  -6  -5 1261.78 326.463  10
  -5  -6  -5 1607.27 353.058   9
  -5  -6  -5 1302.04 384.959  13
  -6   6  -5 27121.3 1801.43  12
  -6  -6  -5 26279.8 1800.23  12
  -6  -6  -5 28577.8 1815.29  10
  -6  -6  -5 27618.8 1816.84   9
  -6  -6  -5 26194.5 1841.49  13
  -7   6  -5 268.219 314.115  12
  -7  -6  -5 315.704 279.240  12
  -7  -6  -5 110.043 309.558  10
  -7  -6  -5-309.941 319.390   9
  -7  -6  -5 95.5928 429.878  13
  -8  -6  -5 1278.41 289.537  12
   8   6   5 1487.68 436.641  11
   8   6   5 2000.97 441.380  14
  -8  -6  -5 1623.18 482.609  13
   9   6   5 214.217 403.724  11
   9   6   5-284.471 400.815  14
  -9  -6  -5 544.418 449.246  13
  10   6   5 13694.3 923.538  11
  10   6   5 11455.2 902.915  14
  11   6   5-73.2655 259.246  11
  11   6   5 149.183 249.225  14
  14  -7  -5-262.657 188.430   9
  13  -7  -5 3873.45 391.199   9
  12  -7  -5 52.7551 318.520   9
  11  -7  -5 1610.11 394.611   9
  10  -7  -5 18129.2 1291.23   9
   9  -7  -5 341.074 362.920   9
   8  -7  -5 4431.03 517.272   9
   7   7  -5 1047.59 346.185   2
   7  -7  -5 347.742 366.822   9
  -6  -7   5 4469.59 422.252   3
   6   7  -5 5207.68 485.997   2
  -5  -7   5 32353.6 2102.32   3
   5   7  -5 31598.8 2131.68   2
  -5   7   5 34247.7 2208.68   2
  -4  -7   5 15744.2 1076.41   3
  -4   7   5 15854.3 1166.06   2
  -3  -7   5 13465.9 977.599   3
  -3   7   5 15467.1 1058.33   2
  -2  -7   5 81015.3 4795.51   3
  -2   7   5 73082.4 4836.08   2
   2  -7  -5 71005.9 4802.76   1
   1  -7  -5 618.245 256.945   1
   0   7  -5 32990.2 2241.00   7
   0   7   5 34858.4 2295.04   2
   0  -7  -5 36395.9 2260.70   1
   0  -7   5 35204.6 2240.09   6
  -1   7  -5 84880.9 5252.31   7
   1   7   5 80813.2 5296.83   2
  -1  -7  -5 80511.6 5231.83   7
   1  -7   5 88779.0 5257.80   6
   1   7   5 79880.8 5260.17   6
  -2  -7  -5 1660.91 328.037   7
   2   7   5 2275.28 408.177   2
   2  -7   5 2247.07 297.335   6
   2   7   5 2572.82 309.848   6
  -3   7  -5 465.866 367.178   7
  -3  -7  -5 134.048 323.580   7
   3   7   5 220.017 347.669   2
   3   7   5 130.126 243.238   6
  -4   7  -5 2242.18 414.610   7
   4   7   5 3250.28 445.728   2
  -4  -7  -5 2099.42 379.483   7
  -4  -7  -5 2519.34 374.391   9
   4   7   5 2259.01 324.227   6
  -5   7  -5 31433.3 2106.53  12
  -5  -7  -5 29554.1 2107.08  12
  -5  -7  -5 34831.9 2134.41   9
  -5  -7  -5 34450.4 2143.54  13
  -6   7  -5 7369.40 637.897  12
  -6  -7  -5 8367.74 657.244   9
  -6  -7  -5 7600.42 697.204  13
  -7  -7  -5 16580.6 1224.87  13
   8   7   5 1953.96 468.061  11
  -8  -7  -5 1504.05 476.452  13
   9   7   5 1481.20 397.963  11
  -9  -7  -5 1360.90 468.733  13
  10   7   5 1461.21 327.244  11
  11   7   5 22495.1 1478.93  11
  14  -8  -5 1177.22 205.941  10
  13  -8  -5 6079.12 487.939   9
  12  -8  -5 7650.93 636.285   9
  11  -8  -5 5703.79 539.767   9
  10  -8  -5 9986.21 802.236   9
   9  -8  -5 32239.7 2152.44   9
   8  -8  -5 3742.16 488.279   9
   7   8  -5 72146.6 5173.70   2
   7  -8  -5 82800.8 5181.67   9
  -6  -8   5 1473.39 319.661   3
  -6   8   5 1544.44 496.923   2
   6   8  -5 1885.69 340.491   2
   6  -8  -5 1447.52 324.979   5
  -5  -8   5 13156.9 961.030   3
  -5   8   5 15109.0 1092.22   2
  -4   8   5 3912.66 503.642   2
  -4  -8   5 3121.39 379.552   3
  -3  -8   5 55620.4 3608.79   3
  -3   8   5 58086.6 3670.87   2
  -2  -8   5 25850.1 1596.51   3
  -2   8   5 22100.3 1633.13   2
   2  -8  -5 23315.9 1598.20   1
  -1   8   5 22101.4 1538.87   2
   1  -8  -5 22703.0 1501.10   1
   0   8  -5 11158.5 825.747   7
   0  -8  -5 11791.1 824.898   1
   1   8   5 2043.83 384.429   2
   1   8   5 1793.43 278.848   6
   2   8   5 10018.7 763.602   2
  -2   8  -5 9495.77 721.929   7
  -2  -8  -5 8535.04 670.642   7
   2   8   5 9025.74 678.916   6
   3   8   5 19883.4 1328.30   2
  -3   8  -5 20337.9 1286.51   7
   3   8   5 20434.8 1258.31   6
  -4   8  -5 924.305 280.194  12
  -4  -8  -5 843.760 363.551   7
  -4  -8  -5 1407.44 334.484   9
  -4  -8  -5 1162.78 358.842  13
  -5   8  -5 13314.9 977.351  12
  -5  -8  -5 14043.8 1002.71   9
  -5  -8  -5 14429.5 1029.91  13
  -6   8  -5 2557.61 385.031  12
  -6  -8  -5 2610.88 397.402   9
  -6  -8  -5 3622.61 495.811  13
  -7  -8  -5 12508.8 990.035  13
   8   8   5 1882.32 446.791  11
  -8  -8  -5 937.212 472.646  13
   9   8   5 7597.14 619.253  11
  -9  -8  -5 6159.77 689.813  13
  10   8   5 937.891 309.847  11
  11   8   5 7870.28 580.865  11
  14  -9  -5 252.316 157.516  10
  13  -9  -5 444.352 202.817   9
  12  -9  -5 3741.78 404.062   9
  11  -9  -5 11001.7 831.047   9
  10  -9  -5 54277.4 3508.26   9
   9  -9  -5 692.534 358.102   9
   8  -9  -5 6800.61 630.094   9
   7  -9  -5 6859.62 634.880   9
  -6  -9   5 25198.6 1727.54   3
  -6   9   5 28733.8 1863.68   2
  -5   9   5 336.191 435.376   2
  -5  -9   5 645.254 313.702   3
  -4  -9   5 78710.5 5068.25   3
  -4   9   5 81913.3 5140.53   2
  -3  -9   5 16487.2 1132.64   3
  -3   9   5 15837.7 1191.61   2
  -2  -9   5 19811.9 1261.76   3
   2  -9  -5 17372.4 1251.70   1
  -2   9   5 17555.8 1292.69   2
  -1  -9   5 11775.6 806.168   3
  -1   9   5 10012.1 818.053   2
   1  -9  -5 9497.15 751.334   1
   0   9   5 8797.65 751.362   2
   0  -9  -5 9479.32 694.923   1
   1   9   5 3999.34 388.937   6
   2   9   5 36648.6 2389.88   2
  -2   9  -5 35916.5 2345.37   7
   2   9   5 35535.1 2329.41   6
  -3  -9  -5 2576.57 359.082  10
  -3   9  -5 1343.15 421.109   7
  -3  -9  -5 1406.24 354.365   7
   3   9   5 1816.30 419.881   2
  -3  -9  -5 1595.21 344.995   9
  -3  -9  -5 1921.53 353.961  13
  -4   9  -5 95.9177 270.627  12
  -4  -9  -5 311.129 314.925  10
  -4  -9  -5-89.3171 315.821   9
  -4  -9  -5 272.053 363.515  13
  -5   9  -5 1829.39 338.437  12
  -5  -9  -5 2070.98 373.717  10
  -5  -9  -5 2454.06 379.605   9
  -5  -9  -5 1742.40 421.059  13
  -6  -9  -5 33466.0 2080.63  10
  -6  -9  -5 28611.2 2073.28   9
  -6  -9  -5 32311.7 2109.15  13
  -7  -9  -5 12835.1 916.963  10
  -7  -9  -5 11477.9 983.350  13
   8   9   5 6736.43 653.072  11
   8   9   5 8419.97 677.091  14
  -8  -9  -5 7883.92 730.338  13
   9   9   5 3078.03 427.998  11
   9   9   5 2806.39 403.245  14
  -9  -9  -5 2706.35 493.034  13
  10   9   5 4053.38 410.252  11
  10   9   5 4155.41 403.879  14
 -10  -9  -5 4150.94 492.006  13
  11   9   5 16031.5 1090.23  11
  11   9   5 17071.5 1090.51  14
  13 -10  -5 525.194 222.052  10
  13 -10  -5 1343.98 196.692   9
  12 -10  -5 297.557 235.765   9
  11 -10  -5 144.313 298.797   9
  10 -10  -5 909.758 329.890   9
   9 -10  -5 15.3242 357.777   9
   8 -10  -5 7024.15 633.918   9
   7 -10  -5 19179.8 1342.93   9
   6 -10  -5 3353.02 467.098  10
   6 -10  -5 3146.87 442.957   9
  -5  10   5 503.330 452.555   2
  -5 -10   5 491.305 343.127   3
   5 -10  -5 445.531 377.172  10
  -4 -10   5 8087.80 690.356   3
  -4  10   5 9356.70 778.731   2
  -3 -10   5 5831.52 529.746   3
   3 -10  -5 4540.77 476.994   1
  -3  10   5 5013.36 578.844   2
  -2 -10   5 157.386 357.912   3
   2 -10  -5 492.574 278.938   1
  -2  10   5 322.849 388.454   2
  -1 -10   5 27001.2 1664.57   3
  -1  10   5 24805.2 1681.80   2
   1 -10  -5 22482.5 1625.00   1
   0  10   5 4826.84 515.528   2
   0 -10  -5 3774.77 400.185   1
   1  10   5 2250.36 418.981   2
   1  10   5 1592.03 287.168   6
  -2  10  -5 757.285 376.675   7
  -2 -10  -5 809.501 327.242  10
  -3 -10  -5 37908.1 2431.41  10
  -3 -10  -5 34559.5 2426.72   9
  -3 -10  -5 38868.9 2429.77  13
  -4 -10  -5 30666.4 2001.06  10
  -4 -10  -5 26992.7 1989.56   9
  -4 -10  -5 33407.7 2019.04  13
  -5 -10  -5 622.785 345.543  10
  -5 -10  -5 811.705 324.940   9
  -5 -10  -5 840.917 393.127  13
  -6 -10  -5 1923.50 388.085  10
  -6 -10  -5 2453.70 387.523   9
  -6 -10  -5 2784.25 481.126  13
  -7 -10  -5 5362.58 499.193  10
  -7 -10  -5 3612.28 569.621  13
   8  10   5 10273.5 804.383  11
   8  10   5 9603.12 795.131  14
  -8 -10  -5 11686.4 889.312  13
   9  10   5 289.057 315.846  11
   9  10   5 468.783 308.761  14
  -9 -10  -5-16.4179 398.186  13
  10  10   5 1490.06 266.934  11
  10  10   5 1309.93 277.241  14
 -10 -10  -5 1229.72 372.459  13
  13 -11  -5 1339.57 214.366  10
  12 -11  -5 5284.07 451.029  10
  11 -11  -5 3981.73 395.197   8
  11 -11  -5 3770.23 380.039   9
  10 -11  -5 8786.55 688.067   9
   9 -11  -5 1002.96 344.696   9
   8 -11  -5 22034.0 1508.88   9
   7 -11  -5-216.333 364.462  10
   7 -11  -5-16.0249 322.181   9
   6 -11  -5 32454.3 2032.00  10
   6 -11  -5 28203.3 2009.67   9
   5 -11  -5 170.580 375.940  10
   5 -11  -5 115.077 348.989   9
  -5  11   5-69.8982 437.297   2
  -4 -11   5 8450.18 730.744   3
   4 -11  -5 8559.37 746.185  10
  -4  11   5 10163.0 808.955   2
  -3 -11   5 490.424 376.538   3
   3 -11  -5 521.532 285.114   1
  -3  11   5 976.339 427.858   2
   2 -11  -5 18524.0 1375.09   1
  -2 -11   5 22989.6 1414.10   3
  -2  11   5 19857.0 1431.54   2
  -1  11   5 8409.44 714.964   2
   1 -11  -5 7877.64 634.995   1
   0  11   5 84164.8 5401.60   2
   1  11   5 19102.5 1420.19   2
  -1 -11  -5 20945.4 1395.59  10
  -2 -11  -5 20257.7 1392.12  10
  -2 -11  -5 18212.2 1379.73   9
  -2 -11  -5 22082.2 1386.70  13
  -3 -11  -5 708.191 332.434  10
  -3 -11  -5 153.519 317.281   9
  -3 -11  -5 677.637 357.091  13
  -4 -11  -5 16810.6 1187.89  10
  -4 -11  -5 15787.3 1179.56   9
  -4 -11  -5 17960.1 1208.19  13
  -5 -11  -5 7238.82 647.937  10
  -5 -11  -5 7367.92 642.213   9
  -5 -11  -5 8091.47 697.566  13
  -6 -11  -5 12361.2 922.784  10
  -6 -11  -5 11798.4 922.436   9
  -6 -11  -5 13170.3 970.539  13
   7  11   5 7263.65 664.628  11
  -7 -11  -5 8366.88 734.941  13
   8  11   5 3335.21 425.819  11
   8  11   5 3906.45 445.257  14
  -8 -11  -5 3513.94 523.161  13
   9  11   5 8643.03 664.975  11
   9  11   5 8665.56 666.039  14
  -9 -11  -5 9321.44 753.362  13
  10  11   5 201.517 205.572  11
  10  11   5-189.470 219.125  14
 -10 -11  -5-23.9217 316.247  13
  12 -12  -5 1854.65 268.860  10
  11 -12  -5 8391.97 688.657  10
  11 -12  -5 10381.8 709.511   8
  10 -12  -5 10050.4 776.253  10
   9 -12  -5 6886.49 624.838  10
   8 -12  -5 189.569 348.599  10
   7 -12  -5 4768.92 549.468  10
   6 -12  -5 310.304 369.514  10
   5 -12  -5 61123.3 3957.73  10
   4 -12  -5 385.754 382.892  10
   3 -12  -5 4868.23 454.914  13
   3 -12  -5 4123.81 521.335  10
  -3  12   5 4690.51 567.327   2
   3 -12  -5 4092.33 455.274   1
   2 -12  -5-256.160 289.892  13
   2 -12  -5 125.121 388.616   8
  -2 -12   5 71.7785 413.835   3
   2 -12  -5 337.581 359.501  10
  -2  12   5 185.397 384.091   2
   2 -12  -5 44.9247 271.776   1
   1 -12  -5 764.251 392.483   8
   1 -12  -5 709.866 369.754  10
  -1  12   5 716.428 404.221   2
   0  12   5 17745.9 1307.97   2
   0 -12  -5 17351.5 1267.57  10
   0 -12  -5 18802.1 1245.87  13
   0 -12  -5 17878.5 1284.66   8
  -1 -12  -5 19636.3 1478.10  10
  -1 -12  -5 23410.1 1474.68  13
  -2 -12  -5 7114.60 661.715  10
  -2 -12  -5 7325.71 647.469   9
  -2 -12  -5 9116.25 675.588  13
  -3 -12  -5 7642.02 646.436  10
  -3 -12  -5 7071.74 623.233   9
  -3 -12  -5 7719.53 659.661  13
  -4 -12  -5 44833.4 3059.03  10
  -4 -12  -5 43858.5 3050.66   9
  -5 -12  -5 776.913 323.665  10
  -5 -12  -5 843.363 311.051   9
  -5 -12  -5 1259.96 431.631  13
  -6 -12  -5 2174.25 375.996  10
  -6 -12  -5 2037.12 468.404  13
   7  12   5 2827.16 412.639  11
  -7 -12  -5 4512.51 540.234  13
   8  12   5 14430.3 1017.05  11
   8  12   5 14787.2 1020.97  14
  -8 -12  -5 14196.0 1083.00  13
   9  12   5 5588.49 470.990  11
   9  12   5 5646.84 475.656  14
  -9 -12  -5 6204.90 569.425  13
  10  12   5 92.8737 184.088  14
  12 -13  -5 376.074 190.755  10
  11 -13  -5 424.729 282.003   8
  11 -13  -5 175.324 244.220  10
  10 -13  -5 1756.40 361.386  10
   9 -13  -5 804.616 309.566  10
   8 -13  -5 2574.22 430.294  10
   7 -13  -5 589.721 364.838  10
   6 -13  -5 326.478 374.732  10
   5 -13  -5 2941.92 445.348  10
   4 -13  -5 692.241 382.711  10
   3 -13  -5 2781.02 393.253  13
   3 -13  -5 2806.92 494.090   8
   3 -13  -5 2581.88 465.356  10
   2 -13  -5 69264.1 4467.24  10
   2 -13  -5 69254.9 4433.96  13
   2 -13  -5 69819.5 4479.98   8
   1 -13  -5 16785.6 1187.14  10
   1 -13  -5 16703.1 1153.86  13
   1 -13  -5 15533.6 1200.73   8
   0 -13  -5 1408.48 369.634  13
   0 -13  -5 1268.54 431.395   8
   0 -13  -5 885.781 383.580  10
  -1 -13  -5 1065.24 362.103  10
  -1 -13  -5 1245.33 376.197  13
  -2 -13  -5 7471.92 679.598  10
  -2 -13  -5 8897.59 707.758  13
  -3 -13  -5 61213.1 4287.50  10
  -3 -13  -5 73369.4 4304.09  13
  -4 -13  -5 4467.71 522.651  10
  -4 -13  -5 5306.62 492.955   9
  -5 -13  -5 34636.6 2325.33  10
  -5 -13  -5 32884.8 2306.64   9
  -5 -13  -5 40092.0 2363.82  13
  -6 -13  -5 2681.03 396.051  10
  -6 -13  -5 2895.72 490.400  13
   7  13   5 14009.0 1055.66  11
  -7 -13  -5 17892.8 1152.20  13
   8  13   5 2110.47 305.870  11
   8  13   5 1818.02 320.880  14
  -8 -13  -5 1977.00 434.175  13
   9  13   5 35543.0 2417.08  11
   9  13   5 37995.7 2423.61  14
  -9 -13  -5 43639.4 2487.36  13
  11 -14  -5 1543.67 272.459   8
  11 -14  -5 978.273 233.320  10
  10 -14  -5 450.739 281.848  10
   9 -14  -5 74.6719 306.421  10
   8 -14  -5 200.136 336.314  10
   7 -14  -5 7512.01 665.212  10
   6 -14  -5 385.561 350.279  10
   5 -14  -5 7082.46 647.044  10
   4 -14  -5 12.5962 325.398  13
   4 -14  -5 441.476 359.521  10
   3 -14  -5 8983.94 682.171  13
   3 -14  -5 9487.61 777.385   8
   2 -14  -5 2104.65 397.531  13
   2 -14  -5 3096.94 502.172   8
   2 -14  -5 2521.20 422.546  10
   1 -14  -5 34391.5 2341.72  10
   1 -14  -5 38240.9 2329.43  13
   1 -14  -5 32801.6 2354.59   8
   0 -14  -5 31936.8 2107.75  10
   0 -14  -5 33952.1 2097.87  13
   0 -14  -5 28478.0 2111.55   8
  -1 -14  -5 675.952 363.746  10
  -1 -14  -5 1625.11 389.531  13
  -2 -14  -5 4582.19 493.196  10
  -2 -14  -5 4668.63 522.019  13
  -3 -14  -5 900.257 324.358  10
  -3 -14  -5 869.144 391.286  13
  -4 -14  -5 10971.3 917.160  10
  -4 -14  -5 14949.7 994.629  13
  -5 -14  -5-175.605 326.756  10
  -5 -14  -5 367.796 420.028  13
  -6 -14  -5 22967.4 1648.87  10
  -6 -14  -5 27196.5 1703.02  13
   7  14   5 3267.18 376.197  14
  -7 -14  -5 2892.95 473.581  13
   8  14   5 1542.92 276.540  14
  -8 -14  -5 1331.82 397.654  13
   9  14   5 1200.59 207.416  14
  -9 -14  -5 1216.50 336.182  13
  11 -15  -5 2671.41 297.489  10
  11 -15  -5 5105.42 360.398   8
  10 -15  -5 7813.67 650.722  10
  10 -15  -5 11042.9 705.808   8
   9 -15  -5 251.224 304.396  10
   8 -15  -5 6201.95 553.972  10
   7 -15  -5 277.571 309.004  10
   6 -15  -5 2826.09 417.913  10
   5 -15  -5 167.958 332.966  10
   4 -15  -5-244.743 330.286  13
   4 -15  -5 17.2875 347.241  10
   3 -15  -5 1114.01 362.493  13
   3 -15  -5 1970.66 458.712   8
   3 -15  -5 1218.26 381.817  10
   2 -15  -5 29867.9 2019.89  10
   2 -15  -5 31018.5 1993.41  13
   2 -15  -5 28799.9 2031.89   8
   1 -15  -5 2965.42 424.206  13
   1 -15  -5 2086.13 471.916   8
   1 -15  -5 2589.34 408.247  10
   0 -15  -5 3227.85 437.125  13
   0 -15  -5 2564.04 408.223  10
  -1 -15  -5 3088.01 431.453  10
  -1 -15  -5 3907.39 487.619  13
  -2 -15  -5 1779.65 381.441  10
  -2 -15  -5 2708.81 458.104  13
  -3 -15  -5 53438.3 3590.89  10
  -3 -15  -5 58446.0 3613.42  13
  -4 -15  -5 2257.18 357.280  10
  -4 -15  -5 2716.23 471.379  13
  -5 -15  -5 429.202 277.624  10
  -5 -15  -5 749.337 416.952  13
  -6 -15  -5 4588.04 548.123  13
   7  15   5 139.762 246.056  14
  -7 -15  -5 210.637 368.433  13
   8  15   5 132.555 201.757  14
  -8 -15  -5 118.783 333.687  13
  -9 -15  -5 18813.3 1265.00  13
  11 -16  -5 1794.58 240.172   8
  10 -16  -5 1313.95 295.997   8
   9 -16  -5 1345.77 268.592  10
   8 -16  -5 290.008 315.200  10
   7 -16  -5 4382.35 464.705  10
   6 -16  -5 87.1014 318.694  10
   5 -16  -5 316.765 340.001  13
   5 -16  -5 326.324 323.700  10
   4 -16  -5 888.653 351.519  13
   4 -16  -5 959.277 454.689   8
   4 -16  -5 554.888 334.585  10
   3 -16  -5 33698.1 2291.60  10
   3 -16  -5 33389.0 2276.56  13
   3 -16  -5 38009.6 2338.14   8
   2 -16  -5 2638.74 421.655  13
   2 -16  -5 2847.54 495.202   8
   2 -16  -5 3108.24 422.719  10
   1 -16  -5 17783.6 1237.20  10
   1 -16  -5 17619.3 1228.51  13
   1 -16  -5 16387.9 1250.77   8
   0 -16  -5 1916.32 402.074  13
   0 -16  -5 643.763 353.286  10
  -1 -16  -5 296.968 331.520  10
  -1 -16  -5 349.787 384.911  13
  -2 -16  -5 30420.2 2264.28  10
  -2 -16  -5 40311.3 2306.18  13
  -3 -16  -5 4508.90 479.322  10
  -3 -16  -5 5902.82 577.441  13
  -4 -16  -5 60524.7 4278.43  10
  -4 -16  -5 77620.0 4328.66  13
  -5 -16  -5 1406.84 323.331  10
  -5 -16  -5 1520.65 432.358  13
  -6 -16  -5 6445.91 614.500  13
   7  16   5 1513.67 246.137  14
  -7 -16  -5 1564.74 380.519  13
  -8 -16  -5 30840.3 2024.81  13
  10 -17  -5 198.074 155.970  13
  10 -17  -5 691.503 239.463   8
   9 -17  -5 285.970 202.673  13
   9 -17  -5 515.298 299.896   8
   8 -17  -5 6374.99 586.867   8
   7 -17  -5 1719.30 309.964  13
   6 -17  -5 1262.64 328.537  13
   5 -17  -5 199.476 327.942  13
   5 -17  -5 17.3622 407.130   8
   4 -17  -5 765.856 349.740  13
   4 -17  -5 904.319 438.927   8
   3 -17  -5 3499.14 457.204  13
   3 -17  -5 4556.25 557.263   8
   2 -17  -5 2578.61 414.177  13
   2 -17  -5 2540.59 473.546   8
   2 -17  -5 2893.84 399.861  10
   1 -17  -5 1562.35 386.040  13
   1 -17  -5 727.235 397.977   8
   1 -17  -5 1264.39 356.072  10
   0 -17  -5 5800.05 559.365  10
   0 -17  -5 7715.12 630.005  13
  -1 -17  -5 4584.06 462.167  10
  -1 -17  -5 5421.78 555.762  13
  -2 -17  -5 96.6587 281.720  10
  -2 -17  -5-185.150 389.981  13
  -3 -17  -5 6695.87 590.668  10
  -3 -17  -5 8277.19 692.900  13
  -4 -17  -5 2082.70 347.803  10
  -4 -17  -5 2435.55 450.313  13
  -5 -17  -5 10054.9 806.452  13
  -6 -17  -5 55.3780 351.611  13
  -7 -17  -5 13252.8 958.019  13
  10 -18  -5 20.0975 186.814   8
   9 -18  -5 526.038 180.170  13
   9 -18  -5 522.477 254.010   8
   8 -18  -5 4151.46 374.795  13
   7 -18  -5 22449.0 1509.49  13
   7 -18  -5 23592.2 1555.05   8
   6 -18  -5 501.976 289.365  13
   6 -18  -5 417.264 372.623   8
   5 -18  -5 241.419 309.273  13
   5 -18  -5 160.773 404.635   8
   4 -18  -5 3313.98 435.607  13
   4 -18  -5 4398.87 520.679   8
   3 -18  -5 22364.5 1486.45  13
   3 -18  -5 21142.6 1513.44   8
   2 -18  -5 620.082 365.564  13
   2 -18  -5 548.073 379.499   8
   1 -18  -5 18156.9 1273.68  13
   0 -18  -5 518.772 377.391  13
  -1 -18  -5 1717.52 410.823  13
  -2 -18  -5 148.385 393.296  13
  -3 -18  -5 36229.7 2392.83  13
  -4 -18  -5 18911.8 1326.45  13
  -5 -18  -5 1114.14 375.308  13
  -6 -18  -5 1991.78 366.817  13
   9 -19  -5 186.748 143.820  13
   9 -19  -5 588.896 214.884   8
   8 -19  -5 268.747 193.700  13
   7 -19  -5 1098.12 247.542  13
   7 -19  -5 974.756 317.875   8
   6 -19  -5 2187.01 324.321  13
   6 -19  -5 2050.75 376.686   8
   5 -19  -5 1798.04 329.562  13
   5 -19  -5 1421.21 384.719   8
   5  19  -5 1741.52 278.188  15
   4 -19  -5 717.730 324.210  13
   4 -19  -5 759.196 395.580   8
   4  19  -5 423.128 245.485  15
   3 -19  -5 1465.75 353.253  13
   3 -19  -5 854.301 404.938   8
   3  19  -5 1310.22 281.781  15
   2  19  -5 11456.5 793.132  15
   2 -19  -5 12218.5 864.678  13
   2 -19  -5 10160.8 874.083   8
   1 -19  -5 252.733 348.202  13
   0 -19  -5 4984.83 521.703  13
  -1 -19  -5 387.144 360.968  13
  -2 -19  -5 19005.6 1326.78  13
  -3 -19  -5 15016.4 1087.99  13
  -4 -19  -5 7170.70 621.963  13
  -5 -19  -5 7455.79 617.319  13
   8 -20  -5 124.376 154.230  13
   8 -20  -5-23.3231 220.218   8
   7 -20  -5 11363.9 765.652  13
   7 -20  -5 10878.8 799.468   8
   6 -20  -5 459.327 230.708  13
   6 -20  -5 400.458 299.983   8
   5 -20  -5 431.795 273.229  13
   5 -20  -5 786.598 327.495   8
   4 -20  -5 2414.73 339.433  13
   4 -20  -5 2428.58 394.913   8
   4  20  -5 1482.52 274.168  15
   3 -20  -5 5484.33 479.816  13
   3 -20  -5 4503.80 500.668   8
   3  20  -5 4557.10 407.233  15
   2 -20  -5 2126.23 365.369  13
   2  20  -5 1726.18 269.665  15
   1  20  -5 3968.33 380.605  15
   1 -20  -5 4123.14 453.543  13
   0  20  -5-55.0340 236.960  15
   0 -20  -5 484.326 343.817  13
  -1 -20  -5 1272.66 374.297  13
  -2 -20  -5 592.704 330.572  13
  -3 -20  -5 3543.18 431.765  13
  -4 -20  -5 112.326 306.164  13
   7 -21  -5 202.172 161.825  13
   7 -21  -5 81.3282 210.207   8
   6 -21  -5 10022.3 650.984  13
   6 -21  -5 8226.62 673.175   8
   5 -21  -5-140.988 229.352  13
   5 -21  -5 277.190 266.284   8
   4 -21  -5 787.994 268.904  13
   4 -21  -5 851.346 283.024   8
   3 -21  -5 341.161 284.077  13
   3 -21  -5 10.5017 267.958   8
   3  21  -5 360.272 212.804  15
   2  21  -5 13292.2 916.917  15
   2 -21  -5 14487.6 969.380  13
   1 -21  -5 2013.79 339.366  13
   0 -21  -5 516.989 294.828  13
  -1 -21  -5 1499.96 321.131  13
  -2 -21  -5 7068.54 589.402  13
  -3 -21  -5 3923.35 410.831  13
   6 -22  -5 1364.98 190.485  13
   5 -22  -5 88.9429 189.488  13
   5 -22  -5 312.483 196.957   8
   4 -22  -5 2447.40 277.433  13
   4 -22  -5 1700.77 259.871   8
   3 -22  -5-47.1357 232.121  13
   2 -22  -5 4080.41 394.157  13
   1 -22  -5 4988.01 441.328  13
   0 -22  -5 37.2040 253.848  13
  -1 -22  -5 279.763 258.462  13
  -2 -22  -5 428.589 257.489  13
   4 -23  -5 904.841 184.815  13
   3 -23  -5 2245.25 255.013  13
   2 -23  -5 5393.49 430.878  13
   1 -23  -5 9750.84 687.406  13
   0 -23  -5 3619.65 341.349  13
  -1 -23  -5 388.224 201.457  13
  14   0  -6 327.187 218.877   9
  13   0  -6 5675.19 511.008   9
  12   0  -6 7964.21 667.502   9
  11   0  -6 34177.7 2265.69   9
  10   0  -6-114.012 352.743   9
   9   0  -6 35637.0 2362.82   9
   8   0  -6 12046.6 928.764   9
   7   0  -6 23012.3 1554.57   2
   7   0  -6 21548.2 1523.61   9
   6   0  -6 11918.2 916.023   2
   5   0  -6 93543.5 5931.96   1
   4   0  -6 3351.51 352.471   1
  -3   0   6 84.9327 313.372   2
   3   0  -6 515.291 222.414   1
   2   0  -6 1320.59 257.392   1
  -2   0   6 2113.54 364.012   2
   1   0  -6 182828. 11314.9   7
  -1   0   6 173848. 11368.3   2
   0   0  -6 2070.51 312.400   7
   0   0   6 2024.82 311.838   6
   0   0   6 2280.30 368.747   2
  -1   0  -6 56941.9 3667.64   7
   1   0   6 58849.4 3702.30   6
  -2   0  -6 3161.64 414.153   7
   2   0   6 3782.14 396.714   6
  -3   0  -6 56841.5 3636.57   7
  -4   0  -6 3361.58 381.147   9
  -5   0  -6 205480. 13056.3  12
  -5   0  -6 206949. 13039.8  10
  -5   0  -6 209117. 13049.2   9
  -6   0  -6 29564.1 1997.66  12
  -6   0  -6 30890.7 1988.28   9
  -7   0  -6 10964.7 832.662  12
   7   0   6 11393.1 847.418  14
  -8   0  -6 2591.27 367.949  12
   8   0   6 2557.82 433.299  11
   8   0   6 2625.49 401.016  14
   9   0   6 9327.81 699.092  11
   9   0   6 7679.67 655.288  14
  10   0   6 54613.0 3217.22  11
  10   0   6 47251.3 3191.11  14
  14  -1  -6 1602.99 249.567   9
  14   1  -6 1563.45 235.950   9
  13  -1  -6 138.687 277.519   9
  13   1  -6 354.046 276.721   9
  12  -1  -6 2015.56 371.736   9
  12   1  -6 1463.61 360.601   9
  11  -1  -6 458.735 364.453   9
  11   1  -6 456.511 360.121   9
  10  -1  -6 3629.69 482.714   9
  10   1  -6 4013.58 477.559   9
   9  -1  -6 4752.72 517.925   9
   9   1  -6 4009.11 492.439   9
   8  -1  -6 9302.70 789.330   9
   8   1  -6 9817.15 782.389   9
   7  -1  -6 133.099 365.277   2
   7   1  -6 317.486 356.572   2
   7  -1  -6 444.532 360.678   9
   7   1  -6 633.608 360.327   9
   6  -1  -6 3954.86 498.627   2
   6   1  -6 3900.09 484.442   2
   6   1  -6 4257.19 391.494   1
   5   1  -6 601.575 346.966   2
   5  -1  -6 1152.49 259.732   1
   5   1  -6 933.180 241.981   1
   4  -1  -6 399.849 237.873   1
   4   1  -6 311.725 229.621   1
  -3   1   6 71.2159 344.758   2
   3   1  -6 401.138 229.767   1
   3  -1  -6 137.581 222.959   1
  -2   1   6 2327.86 410.135   2
  -2  -1   6 2602.09 377.658   2
   2  -1  -6 2928.62 332.572   1
   2   1  -6 2659.53 309.995   7
   2   1  -6 3618.42 332.535   1
   1   1  -6-6.35902 244.616   7
   1  -1  -6 11.7584 231.741   7
  -1  -1   6 189.843 229.707   6
  -1   1   6-333.438 302.468   2
  -1  -1   6 129.619 295.176   2
   0   1  -6 45363.8 2933.16   7
   0  -1  -6 47678.4 2930.58   7
   0   1   6 44904.1 2984.16   2
   0  -1   6 43849.6 2970.61   2
   0  -1   6 46296.8 2963.39   6
   0   1   6 46555.8 2966.39   6
  -1   1  -6 5652.06 479.586   7
  -1  -1  -6 5130.51 453.956   7
   1  -1   6 5437.40 476.310   6
   1   1   6 5189.23 473.902   6
   1   1   6 5098.75 519.266   2
  -2  -1  -6 5748.63 501.009   7
  -2   1  -6 5316.28 513.502   7
   2  -1   6 5825.27 504.565   6
  -3   1  -6 11333.7 886.887   7
  -3  -1  -6 12431.6 875.402   7
   3  -1   6 12522.4 898.504   6
  -4   1  -6 102577. 6526.55  12
  -4  -1  -6 98195.1 6525.48  12
  -4  -1  -6 106842. 6513.80  10
  -4   1  -6 102479. 6515.21   9
  -4  -1  -6 103776. 6523.98   9
  -5  -1  -6 11518.1 866.415  12
  -5  -1  -6 11755.7 838.110  10
  -5   1  -6 11931.6 839.867   9
  -5  -1  -6 11202.7 843.776   9
  -6  -1  -6 26802.4 1872.11  12
  -6   1  -6 28570.1 1861.93   9
  -6  -1  -6 29375.6 1872.21   9
  -7   1  -6 1732.61 362.133  12
  -7  -1  -6 1983.03 361.228  12
   7  -1   6 2370.07 457.656  11
   7   1   6 2524.88 423.033  14
  -8   1  -6 346.296 301.367  12
  -8  -1  -6-154.434 309.176  12
   8  -1   6-14.1123 379.596  11
   8   1   6 419.595 431.373  11
   8  -1   6 298.706 325.446  14
   8   1   6 423.473 337.184  14
   9  -1   6 2341.91 414.496  11
   9   1   6 2323.59 425.022  11
   9   1   6 2020.15 371.801  14
  10  -1   6 2642.85 341.781  11
  10   1   6 3484.00 376.688  11
  10   1   6 2516.86 324.493  14
  14  -2  -6-41.1371 211.798   9
  14   2  -6 145.910 191.983   9
  13  -2  -6 916.167 297.062   9
  13   2  -6 855.423 280.291   9
  12  -2  -6 6093.02 559.612   9
  12   2  -6 5743.52 536.818   9
  11  -2  -6 9861.53 772.567   9
  11   2  -6 8856.14 743.864   9
  10  -2  -6 4546.21 521.660   9
  10   2  -6 4305.29 499.350   9
   9  -2  -6 1102.22 400.419   9
   9   2  -6 1306.13 360.586   9
   8  -2  -6 3273.29 485.555   9
   8   2  -6 4072.38 473.738   9
   7   2  -6 34119.5 2206.43   2
   7  -2  -6 31802.1 2188.08   9
   6   2  -6-52.2877 317.048   2
   5   2  -6 26696.5 1687.24   1
   5   2  -6 24244.4 1739.79   2
   5  -2  -6 25378.9 1698.79   1
   4  -2  -6 135.804 234.628   1
   4   2  -6 163.037 209.624   1
   3  -2  -6 300.448 237.918   1
   3   2  -6 263.367 214.312   1
  -3   2   6 905.653 366.635   2
   2   2  -6 9098.78 646.744   7
  -2   2   6 7325.23 726.058   2
  -2  -2   6 8093.70 696.898   2
   1   2  -6 48592.5 3217.51   7
   1  -2  -6 54676.4 3251.31   1
  -1   2   6 51589.5 3285.24   2
  -1  -2   6 51338.5 3258.22   2
  -1  -2   6 48415.6 3240.87   6
   0   2  -6 218.483 272.625   7
   0  -2  -6 253.904 245.448   7
   0  -2   6 510.969 243.863   6
   0   2   6 407.046 256.217   6
   0   2   6 921.747 343.387   2
  -1   2  -6 13422.2 949.492   7
  -1  -2  -6 13342.1 943.934   7
   1   2   6 12949.9 995.354   2
   1  -2   6 15033.5 976.298   6
   2   2   6 17852.4 1183.51   2
  -2   2  -6 16557.2 1142.04   7
  -2  -2  -6 14548.5 1124.19   7
   2  -2   6 17323.5 1154.49   6
   2   2   6 17450.9 1161.64   6
  -3   2  -6 533.173 361.897   7
  -3  -2  -6 673.222 356.954   7
   3  -2   6 478.342 290.415   6
   3   2   6 570.867 287.688   6
  -4   2  -6 22954.5 1555.85  12
  -4  -2  -6 21605.0 1559.58  12
  -4  -2  -6 23972.7 1541.44  10
  -4   2  -6 23225.2 1536.03   9
  -4  -2  -6 23984.7 1557.81   9
  -5   2  -6 32800.3 2181.14  12
  -5  -2  -6 33054.2 2184.42  12
  -5  -2  -6 33177.3 2168.49  10
  -5   2  -6 33380.9 2160.99   9
  -5  -2  -6 33613.4 2179.56   9
  -6  -2  -6 2108.68 362.667  12
  -6  -2  -6 1563.09 322.294  10
  -6  -2  -6 2009.64 340.630   9
  -7  -2  -6 2075.51 366.833  12
   7  -2   6 2436.71 433.543  11
  -8   2  -6 309.199 304.408  12
  -8  -2  -6 669.935 302.820  12
   8  -2   6 550.080 361.971  11
   8   2   6 681.071 427.327  11
   8   2   6 814.028 356.397  14
   9  -2   6 315.413 309.847  11
   9   2   6 180.152 377.325  11
   9   2   6 209.472 339.725  14
  10  -2   6 16464.0 1182.36  11
  10   2   6 20427.6 1214.21  11
  10   2   6 17134.6 1186.67  14
  14  -3  -6 275.174 190.593  10
  14   3  -6 877.096 194.460   9
  13   3  -6-107.825 246.812   9
  12   3  -6 9834.11 747.725   9
  11   3  -6 932.516 339.059   9
  10   3  -6 15253.9 1100.62   9
   9   3  -6 12280.6 926.441   9
   8  -3  -6 6554.49 665.211   9
   8   3  -6 7911.56 644.705   9
   7   3  -6-293.096 346.019   2
   7  -3  -6 314.051 359.068   9
   7   3  -6 113.226 317.959   9
   6   3  -6 50945.1 3317.35   2
   5   3  -6-112.465 323.941   2
   4   3  -6 936.664 222.575   1
  -4   3   6 539.860 392.253   2
   4  -3  -6 939.690 278.667   1
   3  -3  -6 25.1857 236.707   1
  -3   3   6 57.6893 351.069   2
   3   3  -6 204.152 192.399   1
  -2   3   6 5481.58 519.816   2
   2   3  -6 4156.38 400.236   7
  -2  -3   6 3920.88 428.400   2
  -2  -3   6 4225.68 393.928   6
   2  -3  -6 4743.20 419.241   1
   1   3  -6 1209.71 284.358   7
  -1  -3   6 1498.75 273.292   6
  -1   3   6 1054.72 358.110   2
   0   3  -6 73223.9 4620.66   7
   0  -3  -6 73655.7 4610.36   7
   0   3   6 71949.8 4680.44   2
   0  -3   6 71779.5 4642.88   6
  -1   3  -6 1671.91 311.180   7
  -1  -3  -6 828.907 277.111   7
   1  -3   6 1561.08 298.004   6
   1   3   6 1127.25 294.610   6
   1   3   6 920.383 349.058   2
  -2   3  -6 5190.78 497.759   7
  -2  -3  -6 5076.52 472.790   7
   2  -3   6 5600.14 479.632   6
   2   3   6 4955.02 523.425   2
   2   3   6 4759.09 489.595   6
  -3   3  -6 2460.58 412.193   7
  -3  -3  -6 1555.85 380.903   7
   3   3   6 2761.05 424.291   2
   3  -3   6 2294.86 361.361   6
   3   3   6 2273.32 351.238   6
  -3  -3  -6 2620.20 372.170   9
  -4   3  -6 45769.3 2934.06  12
  -4  -3  -6 44028.7 2937.24  12
  -4  -3  -6 45632.4 2928.51  10
  -4  -3  -6 46204.5 2941.84   9
  -5   3  -6 74082.6 4755.22  12
  -5  -3  -6 70583.8 4756.19  12
  -5  -3  -6 75307.5 4748.99  10
  -5  -3  -6 78364.9 4762.82   9
  -6   3  -6 41035.0 2573.69  12
  -6  -3  -6 39286.0 2573.92  12
  -6  -3  -6 36797.4 2563.64  10
  -6  -3  -6 41132.5 2573.29   9
  -7   3  -6 911.202 322.629  12
  -7  -3  -6 795.242 315.581  12
   7  -3   6 894.376 359.942  11
  -7  -3  -6 397.157 425.498  13
  -8  -3  -6 254.110 286.671  12
   8  -3   6-50.3820 366.539  11
   8   3   6 348.420 391.830  11
   8   3   6 64.5552 364.556  14
   9   3   6 11423.1 875.581  11
   9   3   6 11668.8 856.588  14
  10   3   6 1357.83 322.742  11
  10   3   6 1463.83 285.071  14
  14  -4  -6 116.733 182.604  10
  14  -4  -6 219.723 201.675   9
  14   4  -6 303.907 162.897   9
  13  -4  -6-195.142 266.378   9
  13   4  -6-107.400 238.867   9
  12  -4  -6 1000.24 340.130   9
  12   4  -6 451.936 278.588   9
  11  -4  -6 4249.78 500.499   9
  11   4  -6 4288.19 449.420   9
  10  -4  -6 7554.72 645.446   9
  10   4  -6 6411.61 608.483   9
   9   4  -6 406.394 346.830   9
   8   4  -6 4263.34 469.140   9
   7   4  -6 669.753 354.514   2
   7   4  -6 137.116 313.502   9
   6   4  -6 1983.93 371.715   2
   5   4  -6 4561.26 487.318   2
   4  -4  -6 1061.17 275.711   1
  -4   4   6 564.988 413.092   2
  -3  -4   6 7015.37 571.295   3
   3  -4  -6 7623.60 589.953   1
  -3   4   6 7569.27 686.415   2
  -2   4   6 11294.3 826.204   2
  -2  -4   6 9409.40 716.937   6
   1   4  -6 4284.17 425.642   7
  -1  -4   6 5275.91 428.961   6
  -1   4   6 4916.23 522.163   2
   0   4  -6 4775.96 432.478   7
   0  -4   6 4224.32 406.014   6
   0   4   6 3448.85 488.339   2
  -1   4  -6 1412.57 314.454   7
  -1  -4  -6 1311.39 297.679   7
   1  -4   6 1435.38 284.928   6
   1   4   6 1246.42 309.327   6
   1   4   6 1232.13 376.722   2
   2   4   6 11484.5 869.466   2
  -2   4  -6 11552.2 803.285   7
  -2  -4  -6 9780.11 786.134   7
   2  -4   6 10957.4 806.201   6
   2   4   6 10981.3 817.029   6
  -3   4  -6 670.478 294.565  12
  -3  -4  -6 1433.44 306.729  10
  -3   4  -6 1071.47 357.204   7
  -3  -4  -6 861.048 344.390   7
   3   4   6 1047.91 367.465   2
   3  -4   6 658.443 297.651   6
   3   4   6 1183.24 325.605   6
  -3  -4  -6 810.009 327.162   9
  -4   4  -6 239.129 301.543  12
  -4  -4  -6-38.9560 307.228  12
  -4  -4  -6 122.352 298.416  10
  -4  -4  -6 54.7465 307.296   9
  -5   4  -6 45393.8 2936.41  12
  -5  -4  -6 43734.9 2939.25  12
  -5  -4  -6 46218.2 2933.73  10
  -5  -4  -6 46199.1 2943.11   9
  -6   4  -6-63.0293 316.046  12
  -6  -4  -6 445.520 320.651  12
  -6  -4  -6 303.863 289.013  10
  -6  -4  -6-122.586 307.014   9
  -6  -4  -6 17.7248 404.531  13
  -7   4  -6 6299.44 565.761  12
  -7  -4  -6 6684.05 539.409  12
  -7  -4  -6 5682.24 645.821  13
  -8  -4  -6 2847.18 362.228  12
   8   4   6 1918.01 480.578  11
   8   4   6 2812.89 452.832  14
   9   4   6 2120.18 418.136  11
   9   4   6 2158.53 381.631  14
  10   4   6 1161.93 303.707  11
  10   4   6 741.021 269.224  14
  14  -5  -6 81.4876 177.623  10
  14  -5  -6 118.504 185.416   9
  13  -5  -6 205.060 255.390   9
  13   5  -6 266.423 211.532   9
  12  -5  -6 2329.14 370.180   9
  12   5  -6 1902.06 323.136   9
  11   5  -6 6108.02 544.847   9
  11  -5  -6 6007.00 575.683   9
  10  -5  -6 3183.78 446.153   9
  10   5  -6 2532.03 392.712   9
   9  -5  -6 1917.67 442.774   9
   9   5  -6 2075.85 361.779   9
   8  -5  -6 171.643 374.821   9
   7  -5  -6 78.7862 310.222   8
   7  -5  -6 51.0023 370.526   9
   6   5  -6 34978.6 2339.35   2
   6  -5  -6 35745.2 2345.84   9
   5   5  -6 15.4923 286.948   2
  -4  -5   6 887.739 279.156   3
   4  -5  -6 827.409 290.869   1
  -3   5   6 1436.04 429.965   2
  -3  -5   6 1453.12 315.945   3
  -2  -5   6 5150.94 461.889   6
   2  -5  -6 6350.87 518.219   1
  -2   5   6 6002.33 614.457   2
   1   5  -6 34129.5 2317.09   7
  -1   5   6 36787.3 2399.55   2
   1  -5  -6 39218.8 2358.59   1
  -1  -5   6 35681.1 2335.81   6
   0   5  -6 72385.0 4643.32   7
   0   5   6 70007.3 4706.46   2
   0  -5   6 76312.8 4664.04   6
  -1   5  -6 46342.3 3011.93   7
   1   5   6 46389.6 3072.67   2
   1  -5   6 49512.6 3029.56   6
   1   5   6 45249.6 3034.06   6
   2   5   6 15680.2 1136.21   2
  -2   5  -6 15687.5 1089.78   7
  -2  -5  -6 14425.5 1059.53   7
   2  -5   6 16051.8 1088.09   6
   2   5   6 16138.0 1101.73   6
  -3   5  -6 6039.39 513.713  12
  -3  -5  -6 6435.65 526.472  10
  -3  -5  -6 4291.43 530.259   7
   3   5   6 5547.57 602.085   2
   3  -5   6 6363.90 533.217   6
   3   5   6 6095.81 535.166   6
  -4   5  -6-11.7713 296.528  12
  -4  -5  -6 275.476 319.004  12
  -4  -5  -6 664.352 302.604  10
  -5   5  -6 86139.4 5471.30  12
  -5  -5  -6 82680.2 5475.74  12
  -5  -5  -6 89403.6 5478.27  10
  -6   5  -6 3991.85 438.124  12
  -6  -5  -6 4272.46 442.973  12
  -6  -5  -6 4260.00 442.393  10
  -6  -5  -6 2921.10 510.019  13
  -7   5  -6 3743.11 423.347  12
  -7  -5  -6 3411.53 385.421  12
  -7  -5  -6 3176.37 522.891  13
  -8  -5  -6 2666.17 352.820  12
   8   5   6 1991.64 466.902  11
   8   5   6 2888.60 447.599  14
  -8  -5  -6 1931.04 455.956  13
   9   5   6 2360.46 418.511  11
   9   5   6 2465.13 381.967  14
  10   5   6 2528.97 340.792  11
  10   5   6 2502.50 322.206  14
  14  -6  -6 288.738 169.333  10
  14  -6  -6 707.246 177.957   9
  13  -6  -6-96.7047 233.483  10
  13  -6  -6 228.199 239.492   9
  12  -6  -6 433.784 299.950   9
  11  -6  -6 205.083 332.302   9
  10  -6  -6 161.166 352.785   9
   9  -6  -6 2508.46 446.805   9
   8  -6  -6 2772.93 413.092   8
   8  -6  -6 3421.34 470.607   9
   7  -6  -6 1047.07 346.344   8
   7  -6  -6 395.309 395.410   9
   6  -6  -6 2915.54 400.906   8
  -6   6   6 2783.09 588.638   2
   6  -6  -6 2210.24 411.825  10
   6   6  -6 2417.92 390.136   2
   6  -6  -6 2187.05 434.276   9
  -5   6   6 2265.62 536.427   2
  -4  -6   6 2513.89 347.323   3
  -3  -6   6 62135.9 3923.33   3
   3  -6  -6 60528.4 3944.66   1
   2  -6  -6 2244.18 352.827   1
  -2   6   6 3041.03 488.026   2
   1   6  -6 7448.88 581.583   7
  -1   6   6 7370.95 676.848   2
   1  -6  -6 7366.79 604.175   1
   0   6  -6-237.018 306.685   7
   0  -6   6 106.335 238.834   6
   0   6   6 96.8799 364.026   2
  -1   6  -6 17073.4 1215.89   7
   1   6   6 17026.4 1285.01   2
   1  -6   6 18103.5 1216.90   6
   1   6   6 18823.0 1237.82   6
   2   6   6 9397.83 813.281   2
  -2   6  -6 9711.49 766.526   7
  -2  -6  -6 9672.92 753.508  10
   2  -6   6 9429.64 737.222   6
  -2  -6  -6 10113.7 778.050   9
   2   6   6 10381.2 760.204   6
  -3   6  -6 7961.05 631.236  12
  -3  -6  -6 8518.53 656.901  10
  -3  -6  -6 7638.35 670.874   9
  -4   6  -6 408.428 292.736  12
  -4  -6  -6 145.382 324.606  12
  -4  -6  -6 492.762 312.926  10
  -4  -6  -6 469.482 336.846   9
  -5   6  -6 749.073 307.496  12
  -5  -6  -6 452.009 331.882  12
  -5  -6  -6 539.203 329.174  10
  -5  -6  -6 649.590 387.027  13
  -6   6  -6 4970.32 489.057  12
  -6  -6  -6 4601.70 477.355  12
  -6  -6  -6 4979.29 492.072  10
  -6  -6  -6 5020.80 580.887  13
  -7  -6  -6 979.821 290.288  12
  -7  -6  -6 1155.25 447.655  13
  -8  -6  -6 8723.66 617.275  12
   8   6   6 8447.00 680.175  14
   9   6   6-105.021 311.840  14
  10   6   6 7267.84 557.936  14
  14  -7  -6-208.538 152.919  10
  13  -7  -6 1139.99 250.859  10
  13  -7  -6 1231.11 255.391   9
  12  -7  -6-103.219 286.648   9
  11  -7  -6 6404.25 582.049   9
  10  -7  -6 8799.05 736.680   9
   9  -7  -6 7930.90 697.289   9
   8  -7  -6 9026.40 764.458   9
   8  -7  -6 8937.05 718.281   8
   7  -7  -6 30612.4 2113.89   9
   7  -7  -6 32260.5 2093.94   8
   6  -7  -6 75329.7 4809.61  10
   6  -7  -6 68766.0 4813.54   9
   6  -7  -6 80511.6 4806.82   8
   5  -7  -6 1189.45 365.317   8
  -5   7   6 1318.71 506.790   2
   5  -7  -6 828.967 376.178  10
   5  -7  -6 1069.02 390.266   9
  -4  -7   6 44015.0 2802.58   3
  -4   7   6 44635.0 2901.80   2
   4  -7  -6 41940.0 2824.56   1
  -3  -7   6 8274.90 651.497   3
   3  -7  -6 7446.38 646.516   1
  -2  -7   6 55599.4 3470.71   3
   2  -7  -6 52163.3 3474.41   1
  -1   7   6 19948.2 1452.64   2
   1  -7  -6 20534.0 1385.02   1
   0   7  -6 50027.1 3235.65   7
   0   7   6 51549.9 3309.12   2
  -1   7  -6 54630.5 3604.51   7
   1   7   6 59354.8 3680.37   2
   1   7   6 56543.1 3626.90   6
   2   7   6 10946.6 953.544   2
  -2  -7  -6 12545.9 910.222  10
  -2  -7  -6 12471.5 921.948   9
   2   7   6 12376.7 895.278   6
  -3   7  -6 30475.0 1964.14  12
  -3  -7  -6 30395.5 1987.17  10
  -3  -7  -6 28859.1 1992.54   9
  -4   7  -6 572.790 301.168  12
  -4  -7  -6 662.642 315.235  12
  -4  -7  -6 571.406 320.147  10
  -4  -7  -6 619.408 337.286   9
  -4  -7  -6 509.545 350.985  13
  -5   7  -6 19758.3 1362.76  12
  -5  -7  -6 19381.5 1367.13  12
  -5  -7  -6 21343.4 1381.97  10
  -5  -7  -6 21807.6 1390.41   9
  -5  -7  -6 18422.7 1399.48  13
  -6   7  -6-71.8242 299.858  12
  -6  -7  -6-37.0581 291.022  12
  -6  -7  -6 40.7258 331.259  10
  -6  -7  -6-85.8575 311.113   9
  -6  -7  -6-70.3960 414.042  13
  -7  -7  -6 7086.67 557.171  12
  -7  -7  -6 6499.13 669.694  13
   8   7   6 40.3705 378.592  11
   8   7   6 1161.28 374.898  14
  -8  -7  -6 265.766 412.701  13
   9   7   6 1074.12 336.227  11
   9   7   6 1696.88 325.661  14
  10   7   6 1337.24 264.566  11
  10   7   6 1381.53 258.678  14
  13  -8  -6 524.603 203.185   9
  12  -8  -6 7375.99 583.900   9
  11  -8  -6 5106.76 498.687   9
  10  -8  -6 4089.36 481.946   9
   9  -8  -6 363.622 323.127   8
   9  -8  -6 600.373 370.320   9
   8  -8  -6 29.0349 349.998   8
   8  -8  -6 508.069 378.456   9
   7  -8  -6 8664.21 761.582   9
   7  -8  -6 9581.17 754.762   8
   6  -8  -6 10627.3 909.746   9
   6  -8  -6 12711.7 908.672   8
  -5  -8   6 26835.8 1816.10   3
   5  -8  -6 24568.4 1856.22   9
  -4   8   6 2028.58 504.933   2
   4  -8  -6 2608.50 430.307   8
  -4  -8   6 2085.97 387.862   3
   4  -8  -6 1714.29 340.926   1
  -3  -8   6 14736.7 1002.05   3
   3  -8  -6 12105.4 981.830   1
  -3   8   6 15219.8 1094.23   2
  -2  -8   6 255.993 389.607   3
   2  -8  -6 30.2418 273.533   1
   1  -8  -6 18180.5 1261.39   1
   0   8   6 30719.3 2084.19   2
  -1   8  -6 13419.4 1073.39   7
   1   8   6 16269.3 1151.21   2
  -1  -8  -6 16312.1 1095.36  10
  -1  -8  -6 14856.5 1101.11   9
   1   8   6 15304.3 1069.80   6
  -2  -8  -6 1064.54 337.184  10
  -2  -8  -6 841.804 359.979   9
  -3   8  -6 17208.1 1138.24  12
  -3  -8  -6 16746.9 1175.82  10
  -3  -8  -6 15789.8 1177.15   9
  -3  -8  -6 16452.0 1166.05  13
  -4   8  -6 10899.6 821.028  12
  -4  -8  -6 9928.92 831.006  12
  -4  -8  -6 12360.7 858.577  10
  -4  -8  -6 12046.9 861.857   9
  -4  -8  -6 11656.0 867.882  13
  -5   8  -6 385.135 296.989  12
  -5  -8  -6 204.627 293.680  12
  -5  -8  -6 723.901 333.020  10
  -5  -8  -6 837.480 334.528   9
  -5  -8  -6 688.056 409.173  13
  -6  -8  -6 15394.8 1101.24  10
  -6  -8  -6 16686.5 1102.54   9
  -6  -8  -6 14013.2 1137.28  13
  -7  -8  -6 3789.19 535.843  13
   8   8   6 4202.93 487.280  11
   8   8   6 4678.28 476.324  14
  -8  -8  -6 3145.79 519.190  13
   9   8   6 567.791 283.022  11
   9   8   6-272.923 289.384  14
  10   8   6 7098.02 536.827  11
  10   8   6 7143.51 528.193  14
  13  -9  -6 1454.01 242.136  10
  13  -9  -6 1856.78 222.173   9
  12  -9  -6 1092.99 293.078  10
  12  -9  -6 2203.56 290.217   9
  11  -9  -6 261.291 330.523  10
  11  -9  -6 703.250 315.465   9
  10  -9  -6 3403.69 452.412  10
  10  -9  -6 3787.22 431.180   9
   9  -9  -6 3159.31 431.610   8
   9  -9  -6 3078.87 456.006  10
   9  -9  -6 3133.30 439.425   9
   8  -9  -6 32468.6 2218.78  10
   8  -9  -6 32988.8 2218.22   9
   8  -9  -6 34416.4 2209.97   8
   7  -9  -6 762.937 384.750   8
   7  -9  -6 498.593 390.020  10
   7  -9  -6 1083.99 390.783   9
   6  -9  -6 95.6306 366.412   8
   6  -9  -6 118.965 389.281  10
   6  -9  -6 122.588 380.800   9
   5  -9  -6 3966.47 478.868   8
   5  -9  -6 3549.45 486.024  10
   5  -9  -6 2281.18 445.401   9
  -4  -9   6 50216.4 3159.12   3
   4  -9  -6 46419.2 3180.03  10
   4  -9  -6 44213.6 3179.88   9
   4  -9  -6 54824.0 3195.42   8
   3  -9  -6 161.266 279.826   1
  -3  -9   6 329.864 391.259   3
   3  -9  -6 441.530 379.540   9
  -3   9   6-96.0968 446.170   2
  -2  -9   6 56691.1 3458.67   3
  -2   9   6 52739.2 3511.38   2
   2  -9  -6 51912.8 3452.50   1
   2  -9  -6 52130.1 3472.95   8
   1  -9  -6 76.9349 282.163   1
   1  -9  -6 278.738 398.129   8
  -1  -9   6-172.519 412.161   3
   1  -9  -6 68.0199 364.924   9
   0  -9  -6 3152.55 459.213   8
   0   9   6 3073.25 512.775   2
   0   9   6 2661.65 377.205   6
   0  -9  -6 3610.98 453.838   9
  -1  -9  -6 1743.13 385.867   9
  -2  -9  -6 23929.4 1672.28   9
  -2  -9  -6 25104.8 1648.24  13
  -3  -9  -6 28526.1 2001.88   9
  -3  -9  -6 31397.2 1997.49  13
  -4   9  -6 15365.8 1031.90  12
  -4  -9  -6 13530.2 1041.97  12
  -4  -9  -6 15189.4 1072.12   9
  -4  -9  -6 15448.6 1080.54  13
  -5   9  -6 2170.63 355.574  12
  -5  -9  -6 2238.83 384.171   9
  -5  -9  -6 2828.69 460.586  13
  -6  -9  -6 4941.59 487.836   9
  -6  -9  -6 3907.86 556.726  13
  -7  -9  -6 9300.86 793.104  13
   8   9   6 7703.93 613.516  11
  -8  -9  -6 6264.36 650.808  13
   9   9   6 2533.97 342.499  11
  10   9   6 1102.18 211.431  11
  13 -10  -6 667.098 186.584  10
  12 -10  -6 6806.73 572.899  10
  12 -10  -6 7962.50 556.133   9
  11 -10  -6 2663.53 384.004  10
  11 -10  -6 3355.81 380.901   9
  10 -10  -6 6976.27 650.174  10
  10 -10  -6 8554.71 645.904   9
  10 -10  -6 7954.01 648.193   8
   9 -10  -6 12458.4 993.884  10
   9 -10  -6 13502.0 978.951   9
   9 -10  -6 14254.7 991.932   8
   8 -10  -6 3383.88 464.248   8
   8 -10  -6 3011.15 445.960   9
   7 -10  -6 26260.0 1746.68  10
   7 -10  -6 24435.5 1736.80   9
   7 -10  -6 25976.3 1737.09   8
   6 -10  -6 5402.73 559.049   8
   6 -10  -6 4242.07 546.798  10
   6 -10  -6 4510.21 544.589   9
   5 -10  -6 51625.6 3369.32  10
   5 -10  -6 45722.4 3355.93   9
   4 -10  -6 2809.87 458.301  10
   4 -10  -6 2343.59 459.819   9
   3 -10  -6 29359.3 1991.31  10
   3 -10  -6 28668.6 1989.51   9
   3 -10  -6 30468.5 1998.24   8
   2 -10  -6 19253.5 1309.02  10
   2 -10  -6 17173.1 1295.53   9
   2 -10  -6 18232.1 1307.72   8
   1 -10  -6 109555. 6472.19  10
   1 -10  -6 96562.6 6461.56   9
   1 -10  -6 98631.7 6465.74   8
   0 -10  -6 5439.54 582.774   8
   0 -10  -6 5624.98 560.166  10
   0 -10  -6 4603.37 545.028   9
  -1 -10  -6 16071.4 1164.36  10
  -1 -10  -6 16163.2 1165.25   9
  -1 -10  -6 16046.4 1120.93  13
  -2 -10  -6 7061.08 636.934  10
  -2 -10  -6 6154.64 623.542   9
  -2 -10  -6 7701.98 614.788  13
  -3 -10  -6 5471.33 539.865  10
  -3 -10  -6 4891.50 522.011   9
  -3 -10  -6 5400.73 541.478  13
  -4 -10  -6 22530.9 1516.04  10
  -4 -10  -6 21668.3 1510.58   9
  -4 -10  -6 22324.2 1527.20  13
  -5 -10  -6 22107.6 1512.46  10
  -5 -10  -6 23085.3 1511.99   9
  -5 -10  -6 21263.2 1540.77  13
  -6 -10  -6 19956.5 1391.98  10
  -6 -10  -6 21750.1 1390.34   9
  -6 -10  -6 18780.7 1426.15  13
   7  10   6 2384.82 419.112  11
  -7 -10  -6 2493.14 481.297  13
   8  10   6 1977.45 336.599  11
   8  10   6 1611.03 345.021  14
  -8 -10  -6 1974.76 415.826  13
   9  10   6 451.196 247.170  11
   9  10   6 488.074 245.377  14
  12 -11  -6 1483.41 254.200  10
  12 -11  -6 1962.64 227.057   9
  11 -11  -6 10660.9 826.913  10
  11 -11  -6 11995.6 807.966   9
  10 -11  -6 235.222 314.605   8
  10 -11  -6 335.114 316.511  10
  10 -11  -6 578.411 298.572   9
   9 -11  -6 222.299 351.379   8
   9 -11  -6 526.270 353.220  10
   9 -11  -6-67.7589 311.722   9
   8 -11  -6 230.313 376.015   8
   8 -11  -6 782.892 376.959  10
   8 -11  -6 1052.74 360.838   9
   7 -11  -6 3482.00 480.270   8
   7 -11  -6 2788.64 481.298  10
   7 -11  -6 3749.96 451.563   9
   6 -11  -6 41078.3 2629.88  10
   6 -11  -6 45508.5 2638.38   8
   5 -11  -6 588.802 401.979   8
   5 -11  -6 321.883 390.251  10
   5 -11  -6-174.437 366.404   9
   4 -11  -6 4601.42 562.999  10
   4 -11  -6 5025.37 551.360   9
   3 -11  -6 8037.63 687.979  10
   3 -11  -6 6463.47 670.832   9
   3 -11  -6 7843.17 708.224   8
   2 -11  -6 8033.38 719.098  10
   2 -11  -6 7231.68 685.003   9
   2 -11  -6 8009.05 723.901   8
   1 -11  -6 6082.44 619.695   8
   1 -11  -6 6382.88 614.592  10
   1 -11  -6 5639.53 580.552   9
   0 -11  -6 138929. 8369.88  10
   0 -11  -6 122855. 8357.34   9
   0 -11  -6 133867. 8327.79  13
   0 -11  -6 131321. 8373.91   8
  -1 -11  -6 5217.97 578.063  10
  -1 -11  -6 5346.49 557.077   9
  -1 -11  -6 6323.50 539.405  13
  -2 -11  -6 18135.5 1241.90  10
  -2 -11  -6 16142.3 1227.58   9
  -2 -11  -6 18018.2 1221.59  13
  -3 -11  -6 1786.96 394.303  10
  -3 -11  -6 2332.28 388.202   9
  -3 -11  -6 2257.07 436.255  13
  -4 -11  -6 1369.66 370.794  10
  -4 -11  -6 2446.98 356.688   9
  -4 -11  -6 1769.40 424.729  13
  -5 -11  -6 22067.5 1487.78  10
  -5 -11  -6 20230.1 1470.72   9
  -5 -11  -6 23691.6 1523.35  13
  -6 -11  -6 811.300 339.494  10
  -6 -11  -6 66.3163 418.029  13
   7  11   6 7624.38 600.890  11
  -7 -11  -6 5715.47 633.958  13
   8  11   6 3435.71 393.705  11
   8  11   6 3611.64 388.326  14
  -8 -11  -6 3287.84 449.245  13
   9  11   6 1116.93 231.088  11
   9  11   6 1332.11 243.728  14
  12 -12  -6 339.965 191.625  10
  11 -12  -6 140.380 239.005   8
  11 -12  -6 255.633 248.697  10
  10 -12  -6 782.950 310.385   8
  10 -12  -6 809.933 310.081  10
  10 -12  -6 802.355 274.922   9
   9 -12  -6 6074.58 565.033  10
   9 -12  -6 5847.44 541.089   9
   9 -12  -6 6477.86 583.617   8
   8 -12  -6 167.706 372.548   8
   8 -12  -6 15.0504 354.864  10
   8 -12  -6 124.764 304.355   9
   7 -12  -6 3514.88 485.026   8
   7 -12  -6 2659.30 459.667  10
   7 -12  -6 2801.29 411.336   9
   6 -12  -6 2346.37 446.237   8
   6 -12  -6 2485.59 441.473  10
   6 -12  -6 2057.99 419.287   9
   5 -12  -6 2400.94 442.287  10
   5 -12  -6 2237.80 394.765   9
   4 -12  -6 1109.97 447.310   8
   4 -12  -6 1147.02 406.428  10
   4 -12  -6 981.567 356.680   9
   3 -12  -6 55148.7 3411.21  10
   3 -12  -6 46754.3 3381.67   9
   3 -12  -6 56444.6 3420.58   8
   2 -12  -6 1096.82 318.002  13
   2 -12  -6 928.940 439.862   8
   2 -12  -6 903.074 423.236  10
   2 -12  -6 538.383 378.269   9
   1 -12  -6 2772.24 370.067  13
   1 -12  -6 2391.88 476.734   8
   1 -12  -6 2429.52 449.226  10
   1 -12  -6 2064.04 416.704   9
   0 -12  -6-111.642 400.907   8
   0 -12  -6 899.215 386.153  10
   0 -12  -6 185.748 352.358   9
   0 -12  -6 111.828 313.517  13
  -1 -12  -6 3279.46 458.223  10
  -1 -12  -6 2712.19 413.294   9
  -1 -12  -6 2978.83 417.400  13
  -2 -12  -6 4263.13 480.032  10
  -2 -12  -6 4041.89 469.916   9
  -2 -12  -6 4066.63 487.230  13
  -3 -12  -6 32203.7 2131.73  10
  -3 -12  -6 29851.7 2117.81   9
  -3 -12  -6 34693.5 2142.13  13
  -4 -12  -6 9108.04 736.158  10
  -4 -12  -6 8327.37 706.467   9
  -4 -12  -6 10187.0 775.613  13
  -5 -12  -6 716.499 345.065  10
  -5 -12  -6 602.969 299.106   9
  -5 -12  -6 685.657 403.702  13
  -6 -12  -6 2388.89 368.753  10
  -6 -12  -6 2915.70 470.257  13
   7  12   6 4459.59 438.512  11
  -7 -12  -6 4076.42 509.345  13
   8  12   6 29679.0 1914.08  11
   8  12   6 30029.1 1917.13  14
  -8 -12  -6 28585.0 1954.37  13
   9  12   6 39.6662 178.271  14
  12 -13  -6 637.258 164.503  10
  11 -13  -6 3190.05 316.673   8
  11 -13  -6 2639.67 314.266  10
  10 -13  -6 696.064 300.731   8
  10 -13  -6 747.165 273.366  10
   9 -13  -6-287.708 340.942   8
   9 -13  -6 12.3625 326.439  10
   8 -13  -6 2307.25 438.084   8
   8 -13  -6 2629.05 401.887  10
   7 -13  -6 2944.65 464.636   8
   7 -13  -6 2572.12 454.041  10
   6 -13  -6 29589.7 2005.33  10
   6 -13  -6 30088.9 2016.56   8
   5 -13  -6-17.5418 360.503  10
   4 -13  -6 6304.25 613.576   8
   4 -13  -6 5051.75 575.292  10
   4 -13  -6 5468.52 505.387  13
   3 -13  -6-55.7491 301.984  13
   3 -13  -6 378.736 419.617   8
   3 -13  -6 36.3214 386.162  10
   2 -13  -6 111447. 6503.40  10
   2 -13  -6 97299.0 6446.35  13
   2 -13  -6 99796.2 6499.06   8
   1 -13  -6 9452.27 754.761  10
   1 -13  -6 6936.22 693.169   9
   1 -13  -6 8871.42 678.424  13
   1 -13  -6 8817.66 764.584   8
   0 -13  -6 24404.8 1658.46  10
   0 -13  -6 20903.3 1626.03   9
   0 -13  -6 26447.2 1623.32  13
   0 -13  -6 24562.0 1672.26   8
  -1 -13  -6 1126.69 378.993  10
  -1 -13  -6 822.109 311.980   9
  -1 -13  -6 1231.04 365.402  13
  -2 -13  -6-162.087 345.229  10
  -2 -13  -6-75.2920 314.473   9
  -2 -13  -6 101.330 367.425  13
  -3 -13  -6 3330.53 462.435  10
  -3 -13  -6 3813.08 420.854   9
  -3 -13  -6 4547.78 510.895  13
  -4 -13  -6 10045.9 740.627  10
  -4 -13  -6 7872.37 701.510   9
  -4 -13  -6 10258.8 776.918  13
  -5 -13  -6 20243.1 1419.44  10
  -5 -13  -6 21049.8 1419.58   9
  -5 -13  -6 21371.8 1454.70  13
   6  13   6 1598.98 341.575  11
  -6 -13  -6 1453.46 326.072  10
  -6 -13  -6 2074.26 434.934  13
   7  13   6 250.257 262.138  11
   7  13   6 335.169 275.839  14
  -7 -13  -6-346.852 352.249  13
   8  13   6 1523.33 232.834  11
   8  13   6 1453.30 252.182  14
  -8 -13  -6 1220.66 333.916  13
  11 -14  -6 1548.01 225.439   8
  11 -14  -6 1023.79 211.587  10
  10 -14  -6 708.185 286.284   8
  10 -14  -6 932.276 246.881  10
   9 -14  -6 3985.11 446.158   8
   9 -14  -6 3786.80 412.808  10
   8 -14  -6 284.296 376.064   8
   8 -14  -6 493.661 336.464  10
   7 -14  -6 392.125 384.643   8
   7 -14  -6 219.215 349.015  10
   6 -14  -6 5893.10 560.410  10
   6 -14  -6 5445.62 487.966  13
   5 -14  -6 7221.32 686.099   8
   5 -14  -6 7161.60 638.364  10
   5 -14  -6 6689.46 579.201  13
   4 -14  -6 337.096 296.615  13
   4 -14  -6 239.244 415.750   8
   4 -14  -6 630.504 370.715  10
   3 -14  -6 517.646 313.157  13
   3 -14  -6 889.224 432.985   8
   3 -14  -6 71.2779 364.350  10
   2 -14  -6 12.1249 324.580  13
   2 -14  -6-95.8063 423.576   8
   2 -14  -6 71.0606 362.114  10
   1 -14  -6 13075.0 942.040  10
   1 -14  -6 12151.8 899.501  13
   1 -14  -6 11314.2 954.578   8
   0 -14  -6 1196.53 371.305  10
   0 -14  -6 1524.15 361.914  13
   0 -14  -6 1528.61 424.219   8
  -1 -14  -6 511.470 342.222  10
  -1 -14  -6 444.971 357.312  13
  -2 -14  -6 5687.56 559.129  10
  -2 -14  -6 5967.38 577.176  13
  -3 -14  -6 8058.46 647.631  10
  -3 -14  -6 9015.90 696.945  13
  -4 -14  -6 2346.66 383.506  10
  -4 -14  -6 1731.43 325.569   9
  -4 -14  -6 2661.09 450.711  13
  -5 -14  -6 1765.46 335.847  10
  -5 -14  -6 1498.96 418.047  13
   6  14   6 364.368 277.327  11
  -6 -14  -6 71.2933 365.030  13
   7  14   6 1115.46 271.195  14
  -7 -14  -6 1437.67 356.359  13
   8  14   6 12161.0 811.109  14
  -8 -14  -6 11982.8 857.183  13
  10 -15  -6 324.394 252.443   8
  10 -15  -6 113.319 197.771  10
   9 -15  -6 417.276 314.063   8
   9 -15  -6 263.114 261.284  10
   8 -15  -6 1024.84 356.171   8
   8 -15  -6 928.272 320.964  10
   7 -15  -6 260.829 247.727  13
   7 -15  -6-149.256 371.170   8
   7 -15  -6-13.2080 327.455  10
   6 -15  -6 266.633 266.505  13
   6 -15  -6 249.361 323.397  10
   5 -15  -6 574.474 302.167  13
   5 -15  -6 568.400 408.029   8
   5 -15  -6 126.523 342.918  10
   4 -15  -6 2565.84 371.538  13
   4 -15  -6 2359.07 473.480   8
   4 -15  -6 2085.74 406.469  10
   3 -15  -6 244.271 313.626  13
   3 -15  -6 185.623 423.140   8
   3 -15  -6 169.777 345.348  10
   2 -15  -6 491.399 324.314  13
   2 -15  -6 355.921 422.487   8
   2 -15  -6 290.593 354.660  10
   1 -15  -6 220.479 397.316   8
   1 -15  -6-84.0409 346.818  10
   1 -15  -6 359.916 333.470  13
   0 -15  -6 3952.10 476.136  10
   0 -15  -6 3713.47 455.978  13
  -1 -15  -6 47.0768 336.632  10
  -1 -15  -6 573.257 358.024  13
  -2 -15  -6 5644.87 545.802  10
  -2 -15  -6 5972.81 578.497  13
  -3 -15  -6 2516.65 374.030  10
  -3 -15  -6 2426.06 445.718  13
  -4 -15  -6 3834.39 435.491  10
  -4 -15  -6 4676.69 507.097  13
  -5 -15  -6 849.392 278.050  10
  -5 -15  -6 1039.34 374.350  13
  -6 -15  -6 599.418 351.211  13
   7  15   6 3237.85 309.914  14
  -7 -15  -6 3334.90 394.555  13
  10 -16  -6 389.812 217.071   8
  10 -16  -6 322.186 156.306  10
   9 -16  -6 4735.70 421.515  10
   9 -16  -6 5976.55 477.852   8
   8 -16  -6 4332.81 462.055   8
   8 -16  -6 4239.01 400.803  10
   8 -16  -6 3913.23 347.800  13
   7 -16  -6 2431.93 303.205  13
   7 -16  -6 2708.01 368.372  10
   6 -16  -6 1089.01 282.517  13
   6 -16  -6 824.180 391.171   8
   6 -16  -6 964.828 349.703  10
   5 -16  -6 525.194 291.824  13
   5 -16  -6 1081.53 426.330   8
   5 -16  -6 28.6035 315.923  10
   4 -16  -6 702.441 313.341  13
   4 -16  -6 1189.66 443.966   8
   4 -16  -6 470.019 324.896  10
   3 -16  -6 26832.1 1992.65  10
   3 -16  -6 32243.4 1979.54  13
   3 -16  -6 30844.1 2036.26   8
   2 -16  -6 182.424 320.513  13
   2 -16  -6-249.835 387.041   8
   2 -16  -6 126.571 328.951  10
   1 -16  -6 1352.33 396.876   8
   1 -16  -6 2028.11 372.224  10
   1 -16  -6 1626.89 362.156  13
   0 -16  -6 304.809 315.194  10
   0 -16  -6 118.484 336.974  13
  -1 -16  -6 2566.93 395.584  10
  -1 -16  -6 3190.53 427.788  13
  -2 -16  -6 2255.73 377.054  10
  -2 -16  -6 3102.84 440.351  13
  -3 -16  -6 5220.80 492.698  10
  -3 -16  -6 5468.71 556.353  13
  -4 -16  -6 402.784 278.074  10
  -4 -16  -6 365.424 360.228  13
  -5 -16  -6 2016.59 388.930  13
   6  16   6 540.482 220.554  14
  -6 -16  -6 912.387 317.483  13
  -7 -16  -6 2584.54 329.109  13
  10 -17  -6 548.484 184.308   8
   9 -17  -6 620.788 251.900   8
   8 -17  -6 9570.60 667.699  10
   8 -17  -6 8996.87 644.289  13
   8 -17  -6 9952.84 719.005   8
   7 -17  -6 163.326 212.187  13
   7 -17  -6 329.896 237.846  10
   6 -17  -6 467.201 246.042  13
   6 -17  -6 279.682 352.875   8
   6 -17  -6 231.832 301.628  10
   5 -17  -6 583.513 276.144  13
   5 -17  -6-15.1766 381.869   8
   5 -17  -6-259.897 309.189  10
   4 -17  -6 3154.57 366.642  13
   4 -17  -6 2647.14 468.674   8
   4 -17  -6 2195.98 376.264  10
   3 -17  -6 748.637 322.484  13
   3 -17  -6 1569.24 409.820   8
   3 -17  -6 887.205 308.150  10
   2 -17  -6 16222.5 1186.99  10
   2 -17  -6 19150.7 1197.26  13
   2 -17  -6 15855.2 1217.97   8
   1 -17  -6 1065.37 308.369  10
   1 -17  -6 1334.62 346.981  13
   1 -17  -6 663.720 357.643   8
   0 -17  -6 1127.88 323.897  10
   0 -17  -6 1534.23 368.056  13
  -1 -17  -6-207.313 294.566  10
  -1 -17  -6 783.323 352.253  13
  -2 -17  -6 26757.3 1906.26  10
  -2 -17  -6 32087.8 1936.75  13
  -3 -17  -6 6394.85 574.655  10
  -3 -17  -6 8025.21 625.347  13
  -4 -17  -6 3066.79 366.337  10
  -4 -17  -6 4551.17 444.809  13
  -5 -17  -6 1280.83 328.533  13
  -6 -17  -6 3278.06 372.434  13
   9 -18  -6 175.456 205.826   8
   8 -18  -6 1341.35 186.337  13
   7 -18  -6 278.094 195.725  13
   7 -18  -6-65.5408 288.702   8
   6 -18  -6-215.790 228.923  13
   6 -18  -6-136.452 328.379   8
   5 -18  -6 944.513 266.507  13
   5 -18  -6 1087.45 364.364   8
   5 -18  -6 627.882 252.392  10
   4 -18  -6 252.785 282.158  13
   4 -18  -6 360.702 357.041   8
   4 -18  -6 318.644 276.211  10
   3 -18  -6 6045.31 581.566   8
   3 -18  -6 4447.94 492.947  10
   3 -18  -6 5985.59 502.145  13
   2 -18  -6 248.831 366.160   8
   2 -18  -6 83.3071 294.697  10
   2 -18  -6 273.723 310.739  13
   1 -18  -6 3575.40 418.308  10
   1 -18  -6 4274.57 439.278  13
   0 -18  -6 506.733 292.322  10
   0 -18  -6 11.8746 323.399  13
  -1 -18  -6 21.7665 262.673  10
  -1 -18  -6 97.4024 325.076  13
  -2 -18  -6 150.705 243.706  10
  -2 -18  -6 256.882 328.192  13
  -3 -18  -6 539.578 219.571  10
  -3 -18  -6-105.110 317.936  13
  -4 -18  -6-531.031 312.833  13
  -5 -18  -6 2072.40 320.159  13
   7 -19  -6 580.295 171.896  13
   7 -19  -6 875.058 260.027   8
   6 -19  -6 179.489 204.372  13
   6 -19  -6 232.325 283.263   8
   5 -19  -6-65.9117 226.025  13
   5 -19  -6-221.940 308.944   8
   4 -19  -6 38694.5 2430.04  13
   4 -19  -6 36390.0 2458.12   8
   3 -19  -6 2589.26 345.418  13
   3 -19  -6 2409.92 392.290   8
   2 -19  -6 21489.6 1243.09  13
   2 -19  -6 15156.6 1239.55   8
   1 -19  -6 62.5435 289.704  13
   0 -19  -6 538.205 299.698  13
  -1 -19  -6 638.923 304.050  13
  -2 -19  -6 26110.9 1726.97  13
  -3 -19  -6 15695.3 1080.30  13
  -4 -19  -6 197.237 257.148  13
  -5 -19  -6 488.402 221.303  13
   7 -20  -6 11618.4 796.226   8
   6 -20  -6 1057.99 189.499  13
   6 -20  -6 1217.22 259.961   8
   5 -20  -6 1613.45 238.518  13
   5 -20  -6 1705.26 294.955   8
   4 -20  -6 312.410 274.376   8
   4 -20  -6-71.3166 227.825  13
   3 -20  -6 17693.5 1047.31  13
   3 -20  -6 13036.5 1049.12   8
   2 -20  -6 2282.24 320.435  13
   1 -20  -6 1028.47 285.380  13
   0 -20  -6 681.243 275.566  13
  -1 -20  -6 3674.13 391.024  13
  -2 -20  -6 3643.11 376.989  13
  -3 -20  -6 13086.3 903.527  13
  -4 -20  -6 2594.65 289.702  13
   6 -21  -6 442.031 179.632   8
   5 -21  -6 125.051 193.352   8
   5 -21  -6-242.384 161.848  13
   4 -21  -6 1202.69 215.313  13
   4 -21  -6 1204.96 232.980   8
   3 -21  -6 1148.70 232.403  13
   2 -21  -6 1398.86 251.511  13
   1 -21  -6 2915.48 321.296  13
   0 -21  -6 110.018 224.129  13
  -1 -21  -6 889.462 237.513  13
  -2 -21  -6-65.4159 210.522  13
   3 -22  -6 27437.2 1756.24  13
   2 -22  -6 6413.47 468.819  13
   1 -22  -6 112.507 188.400  13
   0 -22  -6 1903.89 236.113  13
  14   0  -7 22.1198 151.620   9
  13   0  -7 285.997 224.806   9
  12   0  -7 172.049 215.555  10
  12   0  -7-237.085 282.447   9
  11   0  -7 318.282 250.740  10
  11   0  -7 264.858 318.890   9
  10   0  -7-264.792 328.891   9
   9   0  -7 416.749 347.731   9
   8   0  -7 15.8754 353.667   9
   7   0  -7-95.8625 352.411   9
   6   0  -7 158.801 351.458   9
   5   0  -7-104.135 255.189   1
   5   0  -7-362.359 342.458   9
  -4   0   7-405.179 381.993   2
   4   0  -7-226.713 252.780   1
  -3   0   7-20.1873 369.403   2
   3   0  -7-186.171 267.431   1
  -2   0   7-116.219 362.804   2
  -1   0   7 145.062 286.178   6
   0   0   7 181.758 301.498   6
  -1   0  -7-180.915 315.569   7
  -1   0  -7 13.3221 303.366   9
  -2   0  -7 351.395 315.885   9
  -3   0  -7-94.1610 329.492  12
  -3   0  -7 25.2063 292.186   9
  -4   0  -7 194.893 298.989   9
  -5   0  -7 484.167 282.867   9
  -6   0  -7 260.884 312.171  12
  -7   0  -7-45.3654 298.291  12
   7   0   7 354.401 383.676  11
   8   0   7 67.1390 324.803  11
   9   0   7-277.597 240.899  11
  14  -1  -7 436.230 159.877   9
  13   1  -7 6659.87 473.278   9
  13  -1  -7 6389.25 480.172   9
  12  -1  -7 10625.9 805.208  10
  12  -1  -7 12105.8 846.697   9
  12   1  -7 12346.1 835.504   9
  11  -1  -7 7484.78 627.232   9
  11   1  -7 7141.36 621.712   9
  10  -1  -7 7129.17 628.965   9
  10   1  -7 7004.15 615.744   9
   9  -1  -7 157.870 359.060   9
   9   1  -7 165.080 337.292   9
   8  -1  -7 24760.3 1611.87  10
   8  -1  -7 24940.4 1652.64   9
   8   1  -7 22298.4 1633.82   9
   7  -1  -7 647.353 328.292  10
   7   1  -7 682.665 363.147   9
   7  -1  -7 570.669 368.991   9
   6  -1  -7 77894.5 4993.63  10
   6   1  -7 78038.1 5014.68   9
   6  -1  -7 79057.6 5023.61   9
   5  -1  -7 12975.4 926.991   1
  -5   1   7 11763.0 1017.10   2
   5   1  -7 12388.0 960.149   9
   5  -1  -7 13220.5 968.392   9
   5   1  -7 13219.1 914.352   1
   4   1  -7 3637.72 387.086   1
  -4   1   7 3473.91 517.569   2
  -4  -1   7 3451.32 492.943   2
   4  -1  -7 4044.86 401.260   1
  -3   1   7 26737.8 2016.06   2
  -3  -1   7 27254.4 1999.97   2
  -2   1   7 54580.3 3512.79   2
  -2  -1   7 53251.4 3457.91   6
  -1   1   7 47433.4 3280.74   2
  -1  -1   7 51660.6 3247.46   6
  -1   1   7 50929.4 3248.55   6
   0   1  -7 11075.6 776.573   7
   0  -1  -7 11468.4 825.275   9
   0  -1   7 9313.61 788.818   6
   0   1   7 10230.3 795.628   6
  -1   1  -7 2078.05 391.128   7
  -1  -1  -7 2597.50 350.662   7
  -1   1  -7 2603.44 379.193   9
  -1  -1  -7 2587.22 400.358   9
  -2   1  -7 331.787 292.741   9
  -2  -1  -7 299.194 322.753   9
  -3   1  -7 7304.03 631.550  12
  -3  -1  -7 7593.22 585.914  10
  -3   1  -7 6468.17 589.763   9
  -3  -1  -7 7665.16 614.048   9
  -4   1  -7 54818.6 3517.52  12
  -4  -1  -7 52980.6 3494.02  10
  -4   1  -7 56684.4 3502.52   9
  -4  -1  -7 54110.4 3510.28   9
  -5   1  -7 15008.5 1055.82  12
  -5  -1  -7 16327.2 1059.17  12
  -5  -1  -7 13383.9 1019.45  10
  -5   1  -7 14533.5 1029.46   9
  -5  -1  -7 15038.1 1036.52   9
  -6  -1  -7 250.548 311.260  12
  -6  -1  -7 560.884 284.877   9
  -7   1  -7 4092.82 423.767  12
  -7  -1  -7 3931.77 423.426  12
   7  -1   7 4003.64 486.788  11
   7   1   7 3751.76 506.149  11
   7   1   7 3537.89 423.942  14
   8  -1   7 7966.36 608.092  11
   8   1   7 7186.43 616.816  11
   8   1   7 6920.35 575.557  14
   9  -1   7 28005.1 1880.62  11
   9   1   7 30445.2 1893.37  11
  14  -2  -7 103.829 157.881   9
  13  -2  -7 4004.72 371.321  10
  13   2  -7 4517.89 377.284   9
  13  -2  -7 4878.13 402.715   9
  12  -2  -7 6152.07 520.538  10
  12  -2  -7 7074.00 564.707   9
  12   2  -7 6784.77 541.287   9
  11  -2  -7 16012.4 1180.11  10
  11  -2  -7 18379.1 1223.14   9
  11   2  -7 18223.2 1204.28   9
  10  -2  -7 3506.98 450.798   9
  10   2  -7 3554.72 435.347   9
   9  -2  -7 1108.17 376.186   9
   9   2  -7 1116.52 348.398   9
   8  -2  -7-227.617 318.454  10
   8  -2  -7-32.9911 370.860   9
   8   2  -7 192.773 330.354   9
   7  -2  -7 31277.3 2130.23  10
   7   2  -7 32797.1 2147.06   9
   7  -2  -7 33073.0 2164.64   9
   6  -2  -7 2245.02 372.881  10
   6   2  -7 1920.16 393.894   9
   6  -2  -7 1831.16 424.172   9
   5  -2  -7 11249.3 878.861   1
   5  -2  -7 12135.1 910.566  10
   5   2  -7 11311.4 907.040   9
   5  -2  -7 11296.6 929.105   9
   5  -2  -7 14645.7 915.730   8
   4   2  -7 18269.8 1229.06   1
  -4   2   7 17539.7 1330.80   2
  -4  -2   7 14688.0 1273.69   2
   4  -2  -7 17725.3 1283.89   9
  -3   2   7 1949.95 464.416   2
   3  -2  -7 2242.44 338.733   1
  -2  -2   7 6621.20 567.973   6
  -2   2   7 7367.18 668.209   2
   1   2  -7 32188.9 2180.46   7
  -1   2   7 35156.3 2267.83   2
  -1  -2   7 35228.6 2211.74   6
  -1   2   7 32977.2 2213.70   6
   0   2  -7 16801.7 1173.57   7
   0   2   7 16091.5 1248.29   2
   0  -2  -7 19625.7 1236.25   9
   0  -2   7 17282.4 1206.96   6
   0   2   7 16973.6 1217.20   6
  -1  -2  -7 2069.01 352.493  10
  -1   2  -7 2126.21 335.285   9
  -1  -2  -7 2068.22 389.609   9
  -2  -2  -7-34.6200 274.128  10
  -2   2  -7 404.196 277.094   9
  -2  -2  -7 429.398 333.802   9
  -3   2  -7 28361.5 1911.49  12
  -3  -2  -7 29933.7 1895.73  10
  -3   2  -7 27113.1 1886.74   9
  -3  -2  -7 29947.2 1913.32   9
  -4   2  -7 17178.5 1195.72  12
  -4  -2  -7 17246.4 1202.07  12
  -4  -2  -7 16607.9 1172.60  10
  -4   2  -7 17813.4 1169.48   9
  -4  -2  -7 16768.6 1192.96   9
  -5   2  -7 5822.19 535.117  12
  -5  -2  -7 5784.93 545.731  12
  -5  -2  -7 5344.46 510.012  10
  -5   2  -7 5879.02 494.027   9
  -5  -2  -7 6014.10 524.816   9
  -6   2  -7 329.538 312.792  12
  -6  -2  -7 835.814 326.052  12
  -6  -2  -7 518.383 297.121   9
  -7  -2  -7 1565.18 318.764  12
   7  -2   7 792.849 353.315  11
   7   2   7 1466.89 428.235  11
   7   2   7 1066.84 357.916  14
   8  -2   7 1340.78 301.500  11
   8   2   7 1266.00 363.191  11
   8   2   7 1697.00 313.607  14
   9   2   7 19227.2 1170.30  11
   9   2   7 16070.7 1138.31  14
  13  -3  -7 1136.98 223.660  10
  13   3  -7 1248.32 217.460   9
  13  -3  -7 1189.02 253.720   9
  12  -3  -7 1107.98 287.617  10
  12  -3  -7 1671.15 316.766   9
  12   3  -7 1363.41 280.582   9
  11  -3  -7 1195.51 316.026  10
  11  -3  -7 1110.72 343.809   9
  11   3  -7 1222.51 308.325   9
  10  -3  -7 87.6625 301.877  10
  10  -3  -7-152.038 352.507   9
  10   3  -7 234.677 291.380   9
   9  -3  -7 1501.06 352.907  10
   9  -3  -7 1397.31 393.461   9
   9   3  -7 792.521 339.821   9
   8  -3  -7 932.209 352.406  10
   8  -3  -7 855.591 378.630   9
   8   3  -7 1012.91 333.623   9
   7  -3  -7 5657.16 538.415  10
   7   3  -7 5002.65 538.196   9
   7  -3  -7 5444.03 581.135   9
   6  -3  -7 601.274 327.735   8
   6  -3  -7 513.586 348.399  10
   6   3  -7 855.097 336.281   9
   6  -3  -7 1010.81 397.810   9
   5  -3  -7 5283.73 511.414   8
   5  -3  -7 4771.67 509.091  10
   5   3  -7 3805.68 489.087   9
   5  -3  -7 4664.50 539.562   9
  -4   3   7 758.336 444.120   2
   4  -3  -7 818.054 352.881  10
   4  -3  -7 485.610 279.883   1
   4  -3  -7 205.600 377.210   9
   4  -3  -7 410.839 364.740   8
  -3   3   7-625.011 434.470   2
   3  -3  -7 29.9392 269.828   1
  -3  -3   7 12.8253 235.228   6
   3  -3  -7-134.653 365.681   9
   2  -3  -7 11548.5 784.301   1
  -2   3   7 9696.70 854.542   2
  -2  -3   7 9202.05 750.257   6
   1   3  -7 2407.66 356.678   7
  -1  -3   7 2342.24 344.697   6
  -1   3   7 2126.81 352.216   6
   1  -3  -7 2920.81 433.884   9
  -1   3   7 2402.08 483.003   2
   0   3  -7 17663.8 1299.01   7
   0   3   7 18804.9 1378.55   2
   0  -3  -7 20025.6 1322.13  10
   0  -3  -7 22248.5 1357.79   9
   0  -3   7 18203.6 1315.70   6
  -1  -3  -7-24.8344 303.494  10
   1   3   7 167.375 377.573   2
  -1  -3  -7 320.565 350.461   9
  -2   3  -7 3507.20 416.559  12
  -2  -3  -7 3517.92 411.222  10
  -2  -3  -7 3212.97 432.678   9
  -3   3  -7 7161.94 636.506  12
  -3  -3  -7 7944.28 625.411  10
  -3  -3  -7 8118.30 659.115   9
  -4   3  -7 3889.90 445.304  12
  -4  -3  -7 4089.72 473.808  12
  -4  -3  -7 3685.98 425.987  10
  -4  -3  -7 4648.28 459.975   9
  -5   3  -7 226.266 311.623  12
  -5  -3  -7 482.191 334.841  12
  -5  -3  -7 296.738 296.319  10
  -5  -3  -7 262.590 313.083   9
  -6   3  -7 2242.83 387.617  12
  -6  -3  -7 2755.23 379.693  12
  -6  -3  -7 2862.73 374.367   9
  -7   3  -7 590.238 293.741  12
  -7  -3  -7 318.310 291.993  12
   7   3   7 491.718 394.417  11
   7   3   7 105.422 349.013  14
   8   3   7 2898.37 401.016  11
   8   3   7 2484.15 365.825  14
   9   3   7 3308.22 356.495  11
   9   3   7 3161.32 320.338  14
  13  -4  -7-69.7778 201.021  10
  13   4  -7 461.419 172.795   9
  12  -4  -7 5353.87 506.271  10
  12   4  -7 7062.37 496.499   9
  11  -4  -7 531.999 306.845  10
  11   4  -7 515.770 260.364   9
  10  -4  -7 102.171 312.879  10
  10   4  -7-243.762 291.297   9
   9  -4  -7 852.788 333.950  10
   9   4  -7 747.179 314.688   9
   8  -4  -7 7044.39 655.374  10
   8   4  -7 7874.65 628.399   9
   7  -4  -7 24532.6 1667.03  10
   6  -4  -7 10638.6 876.887  10
   6  -4  -7 11202.4 907.298   9
   6  -4  -7 12240.9 869.571   8
   5  -4  -7 522.687 356.725   8
   5  -4  -7 134.476 334.837  10
   5  -4  -7 158.546 397.611   9
   4  -4  -7 105.816 353.854   8
   4  -4  -7-401.054 345.285  10
   4  -4  -7-211.891 388.982   9
   3  -4  -7 1378.27 303.248   1
   3  -4  -7 1266.34 364.012  10
   3  -4  -7 608.837 409.233   9
   3  -4  -7 1020.77 364.577   8
  -3   4   7 1213.11 459.890   2
   2  -4  -7 665.304 390.798   9
  -2   4   7 370.582 427.184   2
   2  -4  -7-246.045 307.203   1
   1   4  -7 53494.1 3615.62   7
   1  -4  -7 60744.1 3662.27  10
  -1   4   7 52913.2 3706.64   2
   1  -4  -7 63180.1 3686.76   9
  -1  -4   7 55832.9 3646.25   6
   0   4  -7 2077.68 377.454   7
   0  -4  -7 2045.56 372.826  10
   0  -4   7 2107.62 338.197   6
   0  -4  -7 2298.89 433.510   9
   0   4   7 2081.99 452.009   2
  -1  -4  -7 1470.84 373.789  10
  -1  -4  -7 2281.55 413.974   9
  -2   4  -7 257.524 316.912  12
  -2  -4  -7-272.573 331.193  10
  -2  -4  -7 184.943 348.582   9
  -3   4  -7 6249.89 594.939  12
  -3  -4  -7 7758.04 593.196  10
  -3  -4  -7 6906.52 616.235   9
  -4   4  -7 3378.76 404.689  12
  -4  -4  -7 3061.77 418.571  12
  -4  -4  -7 2894.49 383.259  10
  -4  -4  -7 2507.21 404.444   9
  -5   4  -7 17415.3 1230.71  12
  -5  -4  -7 17334.3 1242.22  12
  -5  -4  -7 18417.1 1234.17  10
  -5  -4  -7 18267.7 1237.58   9
  -6   4  -7 598.085 310.599  12
  -6  -4  -7 364.635 310.237  12
  -6  -4  -7 439.302 308.243   9
  -7   4  -7 1541.12 321.359  12
  -7  -4  -7 1312.75 305.872  12
   7   4   7 2302.09 393.247  14
   8   4   7 1114.61 348.515  11
   8   4   7 876.495 293.204  14
   9   4   7 1152.52 275.644  11
   9   4   7 821.002 240.364  14
  13  -5  -7 1308.33 223.066  10
  13  -5  -7 1410.65 240.804   9
  12  -5  -7 670.432 260.899  10
  12  -5  -7 950.977 283.544   9
  11  -5  -7 170.023 303.469  10
  11  -5  -7 182.184 310.737   9
  10  -5  -7 2592.19 398.689  10
  10  -5  -7 3816.78 435.116   9
   9  -5  -7 2424.57 402.125  10
   9  -5  -7 2719.87 441.603   9
   8  -5  -7 6280.95 616.932  10
   8  -5  -7 7393.40 654.634   9
   7  -5  -7 2505.90 392.348   8
   7  -5  -7 2129.51 430.881  10
   6  -5  -7 4415.52 479.696   8
   6  -5  -7 3703.99 500.975  10
   5  -5  -7 3180.55 440.084   8
   5  -5  -7 2670.20 464.860  10
   4  -5  -7 4503.68 496.977   8
   4  -5  -7 3732.34 487.645  10
   3  -5  -7 3558.49 476.360   8
   3  -5  -7 3202.52 465.056  10
   2  -5  -7 3132.97 452.378  10
  -2   5   7 2500.87 526.280   2
   1   5  -7 9.10320 321.016   7
   1  -5  -7 29.3020 340.156  10
  -1   5   7 186.949 429.949   2
   0  -5  -7 15449.1 1032.14  10
   0  -5   7 13016.5 1002.44   6
  -1   5  -7 34.5313 286.552  12
  -1  -5  -7 250.613 325.889  10
  -1  -5  -7 245.883 363.062   9
  -2   5  -7 6269.83 563.398  12
  -2  -5  -7 6791.22 582.341  10
  -2  -5  -7 6726.49 616.326   9
  -3   5  -7 1675.96 334.458  12
  -3  -5  -7 1209.04 343.695  10
  -3  -5  -7 1566.80 379.127   9
  -4   5  -7 870.044 320.130  12
  -4  -5  -7 585.473 338.056  12
  -4  -5  -7 235.259 305.516  10
  -4  -5  -7 764.892 337.839   9
  -5   5  -7 8271.48 666.557  12
  -5  -5  -7 8114.58 679.958  12
  -5  -5  -7 8701.91 675.364  10
  -5  -5  -7 8361.20 677.166   9
  -6   5  -7 7644.50 592.806  12
  -6  -5  -7 6958.28 582.800  12
  -6  -5  -7 6295.83 582.762  10
  -6  -5  -7 7467.99 602.890   9
  -7  -5  -7 9880.69 682.695  12
   7   5   7 7828.35 711.965  14
   8   5   7-239.435 327.025  11
   8   5   7 275.454 277.942  14
   9   5   7 302.642 250.085  11
   9   5   7 173.515 219.136  14
  13  -6  -7 230.069 186.392  10
  13  -6  -7 204.839 201.139   9
  12  -6  -7 4870.50 449.565  10
  12  -6  -7 5835.02 472.752   9
  11  -6  -7 391.802 285.136  10
  11  -6  -7 224.545 304.832   9
  10  -6  -7-38.6335 314.912  10
  10  -6  -7 289.420 333.171   9
   9  -6  -7 806.101 379.253  10
   9  -6  -7 1092.42 368.762   9
   8  -6  -7 7415.32 658.636  10
   8  -6  -7 7956.99 676.310   9
   8  -6  -7 7053.92 617.741   8
   7  -6  -7 5755.98 537.076   8
   7  -6  -7 5443.79 555.006  10
   7  -6  -7 4814.10 568.169   9
   6  -6  -7 23968.1 1674.40  10
   6  -6  -7 25047.4 1696.66   9
   6  -6  -7 24485.5 1663.67   8
   5  -6  -7 898.227 392.003   8
   5  -6  -7 1261.59 406.792  10
   5  -6  -7 769.815 412.876   9
   4  -6  -7 9579.96 807.189  10
   4  -6  -7 9455.86 821.389   9
   4  -6  -7 10828.4 821.535   8
   3  -6  -7 12546.5 996.203  10
   3  -6  -7 13190.1 1029.15   9
   3  -6  -7 14400.4 1021.84   8
   2  -6  -7 27817.9 1892.49  10
   2  -6  -7 28542.0 1918.98   9
   2  -6  -7 27806.8 1901.64   8
   1  -6  -7 100752. 6283.98  10
   1  -6  -7 96177.4 6297.01   9
   0  -6  -7 11984.1 909.320  10
  -1   6  -7 4455.62 477.500  12
  -1  -6  -7 5898.68 534.746  10
  -2   6  -7 6446.14 557.715  12
  -2  -6  -7 6534.48 597.120  10
  -3   6  -7 16362.4 1145.96  12
  -3  -6  -7 16797.4 1169.84  10
  -4   6  -7 37382.6 2371.32  12
  -4  -6  -7 34292.9 2382.10  12
  -4  -6  -7 37289.7 2381.68  10
  -5   6  -7 16912.7 1128.96  12
  -5  -6  -7 15331.5 1124.56  12
  -5  -6  -7 16367.2 1134.55  10
  -6   6  -7 5848.13 483.207  12
  -6  -6  -7 4674.84 467.970  12
  -6  -6  -7 4615.27 481.146  10
  -7  -6  -7 571.051 266.267  12
   7   6   7 1205.92 368.729  14
   8   6   7 4832.92 452.957  14
   9   6   7 95.4621 240.018  11
   9   6   7-20.1507 209.339  14
  13  -7  -7 1242.22 215.282  10
  13  -7  -7 1774.40 221.483   9
  12  -7  -7 623.949 246.237   9
  11  -7  -7 6215.95 529.620  10
  11  -7  -7 6080.53 539.669   9
  10  -7  -7 1719.31 357.467  10
  10  -7  -7 2125.64 380.320   9
   9  -7  -7-99.1107 345.977  10
   9  -7  -7-92.5695 345.337   9
   8  -7  -7 4231.74 498.322   8
   8  -7  -7 4696.08 524.044  10
   8  -7  -7 5899.00 556.460   9
   7  -7  -7 9893.57 827.580  10
   7  -7  -7 10800.9 854.726   9
   7  -7  -7 10556.4 811.622   8
   6  -7  -7 4590.48 526.142   8
   6  -7  -7 4805.37 535.596  10
   6  -7  -7 4569.12 553.617   9
   5  -7  -7 8438.57 708.005  10
   5  -7  -7 6465.13 690.357   9
   5  -7  -7 7720.76 678.472   8
   4  -7  -7 10886.2 919.071  10
   4  -7  -7 11179.3 931.912   9
   4  -7  -7 13153.4 924.023   8
   3  -7  -7 548.005 402.742   8
   3  -7  -7 782.645 386.523  10
   3  -7  -7 167.197 399.897   9
   2  -7  -7 19471.5 1379.33  10
   2  -7  -7 19638.7 1399.91   9
   1  -7  -7 1459.18 414.956  10
   1  -7  -7 2306.29 458.772   9
   0  -7  -7 78.1407 364.652  10
   0  -7  -7 88.1946 395.994   9
  -1  -7  -7 13036.3 935.089  10
  -1  -7  -7 11437.6 946.563   9
  -2   7  -7 35787.2 2404.73  12
  -2  -7  -7 37762.0 2439.46  10
  -2  -7  -7 38308.1 2453.70   9
  -3   7  -7 11.3283 288.209  12
  -3  -7  -7 14.3563 342.600  10
  -3  -7  -7-125.241 334.824   9
  -4   7  -7 10687.9 804.985  12
  -4  -7  -7 10515.0 822.148  12
  -4  -7  -7 11188.7 837.215  10
  -4  -7  -7 11223.0 840.071   9
  -5   7  -7 1776.28 333.479  12
  -5  -7  -7 2051.98 331.546  12
  -5  -7  -7 2051.01 382.089  10
  -5  -7  -7 1713.63 354.913   9
  -6  -7  -7 1313.33 319.187  12
  -6  -7  -7 1650.71 340.639  10
  -6  -7  -7 1627.31 343.115   9
  -7  -7  -7 15639.4 1095.77  12
   7   7   7 16804.4 1156.32  11
   7   7   7 16933.9 1140.90  14
   8   7   7 687.108 282.588  14
   9   7   7 3946.77 346.286  14
  13  -8  -7 552.002 172.197  10
  13  -8  -7 667.838 165.142   9
  12  -8  -7 810.320 239.858  10
  12  -8  -7 921.832 243.539   9
  11  -8  -7 1400.73 319.434  10
  11  -8  -7 1322.19 304.641   9
  10  -8  -7 434.593 333.771  10
  10  -8  -7-78.4565 305.226   9
   9  -8  -7 4180.39 444.653   8
   9  -8  -7 3793.78 472.542  10
   9  -8  -7 4633.84 498.614   9
   8  -8  -7 1687.62 381.987   8
   8  -8  -7 2172.71 411.396  10
   8  -8  -7 1854.60 417.161   9
   7  -8  -7 5283.01 559.641   8
   7  -8  -7 5824.82 574.882  10
   7  -8  -7 5980.05 597.236   9
   6  -8  -7 376.467 391.356   8
   6  -8  -7 318.299 399.563  10
   6  -8  -7 343.368 401.326   9
   5  -8  -7 23485.7 1589.76  10
   5  -8  -7 21149.9 1592.18   9
   5  -8  -7 24040.4 1585.63   8
   4  -8  -7 8965.34 719.941  10
   4  -8  -7 6617.22 716.957   9
   4  -8  -7 8498.36 715.103   8
   3  -8  -7 43252.1 2862.05  10
   3  -8  -7 42055.2 2871.66   9
   3  -8  -7 45438.8 2870.52   8
   2  -8  -7 12849.0 970.024  10
   2  -8  -7 11959.9 974.750   9
   2  -8  -7 12177.4 979.310   8
   1  -8  -7 15226.9 1098.85  10
   1  -8  -7 14242.5 1100.23   9
   0  -8  -7 11725.8 884.123  10
   0  -8  -7 10681.0 894.294   9
  -1  -8  -7 30684.6 1998.06  10
  -1  -8  -7 28897.0 2004.19   9
  -2  -8  -7 12661.7 942.723  10
  -2  -8  -7 12522.8 955.541   9
  -3   8  -7 24242.0 1614.67  12
  -3  -8  -7 24532.9 1648.75  10
  -3  -8  -7 24267.9 1656.18   9
  -4   8  -7 13780.2 953.008  12
  -4  -8  -7 12263.4 958.849  12
  -4  -8  -7 13958.7 988.123  10
  -4  -8  -7 13961.0 992.336   9
  -5   8  -7 4064.07 419.609  12
  -5  -8  -7 3776.66 410.539  12
  -5  -8  -7 4231.35 460.972  10
  -5  -8  -7 3929.26 451.753   9
  -6  -8  -7 44015.8 2879.16  12
  -6  -8  -7 45406.2 2897.75  10
  -6  -8  -7 45406.6 2901.58   9
   7   8   7 8283.04 676.763  11
   7   8   7 8379.22 667.565  14
   8   8   7 12844.7 887.029  11
   8   8   7 12212.8 873.178  14
  12  -9  -7 607.517 203.279   9
  11  -9  -7 600.198 260.312   9
  10  -9  -7 109.349 292.342   9
   9  -9  -7 48.6406 313.791   8
   9  -9  -7 520.854 334.545   9
   8  -9  -7 3462.74 461.402   8
   8  -9  -7 4168.63 481.685   9
   7  -9  -7 13975.0 1085.83   9
   7  -9  -7 15603.6 1087.43   8
   6  -9  -7 20536.9 1351.42  10
   6  -9  -7 17848.3 1338.27   9
   6  -9  -7 18228.9 1325.20   8
   5  -9  -7 2858.47 451.465   8
   5  -9  -7 1665.64 437.396  10
   5  -9  -7 2004.88 433.571   9
   4  -9  -7 2173.16 454.918   8
   4  -9  -7 2147.14 437.194  10
   4  -9  -7 1780.58 441.659   9
   3  -9  -7 5773.32 620.476  10
   3  -9  -7 6059.77 622.052   9
   2  -9  -7 83551.1 5442.95  10
   2  -9  -7 88543.0 5457.23   9
   2  -9  -7 83108.5 5449.41   8
   1  -9  -7 2876.94 485.843  10
   1  -9  -7 2951.58 487.816   9
   0  -9  -7 9851.94 804.520  10
   0  -9  -7 9133.54 795.132   9
  -1  -9  -7 3947.95 481.081  10
  -1  -9  -7 2960.86 470.299   9
  -2  -9  -7 6882.38 611.586  10
  -2  -9  -7 6289.99 608.682   9
  -3  -9  -7 24846.9 1630.22  10
  -3  -9  -7 23148.5 1626.14   9
  -4   9  -7 41938.7 2505.81  12
  -4  -9  -7 33715.0 2506.93  12
  -4  -9  -7 41616.6 2535.33  10
  -4  -9  -7 38047.6 2530.53   9
  -5  -9  -7 26600.7 1840.26  12
  -5  -9  -7 30560.3 1871.96  10
  -5  -9  -7 27807.7 1864.59   9
  -6  -9  -7 708.886 312.358  10
  -6  -9  -7 854.251 361.756  13
   7   9   7 5980.29 501.156  11
   7   9   7 5192.31 483.552  14
   8   9   7 3178.53 348.973  11
   8   9   7 3335.71 346.978  14
  12 -10  -7 2146.03 248.936  10
  12 -10  -7 1674.92 218.400   9
  11 -10  -7 1483.32 258.003   9
  10 -10  -7 779.213 271.578   8
  10 -10  -7 921.744 300.130   9
   9 -10  -7 15251.9 1016.01   9
   9 -10  -7 12942.5 993.589   8
   8 -10  -7 401.085 346.405   8
   8 -10  -7 871.943 346.609   9
   7 -10  -7 2225.05 423.173   8
   7 -10  -7 2499.65 448.260   9
   6 -10  -7 48.3847 397.723   8
   6 -10  -7 309.397 377.772   9
   5 -10  -7 12456.3 1007.52   9
   5 -10  -7 14208.2 1015.06   8
   4 -10  -7 406.416 408.971   8
   4 -10  -7 238.286 387.269   9
   3 -10  -7 2943.44 488.078   8
   3 -10  -7 2617.17 461.354   9
   2 -10  -7 9510.75 784.352   9
   2 -10  -7 8801.35 806.235   8
   1 -10  -7 64030.0 4140.73   9
   0 -10  -7 1572.22 419.679   9
  -1 -10  -7 18176.9 1295.84   9
  -2 -10  -7 4987.38 521.939   9
  -3 -10  -7 424.150 276.538  12
  -3 -10  -7 803.418 339.602   9
  -4 -10  -7 7685.83 644.681   9
  -4 -10  -7 7497.80 654.183  13
  -5 -10  -7 4519.93 451.768   9
  -5 -10  -7 3700.70 475.950  13
  -6 -10  -7 311.739 338.142  13
   7  10   7 4129.37 406.902  11
  -7 -10  -7 2817.07 387.003  13
   8  10   7 1289.88 252.360  11
  12 -11  -7 1362.07 198.388  10
  11 -11  -7 333.205 230.028  10
  11 -11  -7-35.4982 186.600   9
  10 -11  -7 4262.01 420.802   8
  10 -11  -7 5042.36 447.433  10
  10 -11  -7 4605.43 419.399   9
   9 -11  -7 270.609 314.064   8
   9 -11  -7-86.2376 319.926  10
   9 -11  -7 212.082 317.190   9
   8 -11  -7 9675.36 775.254  10
   8 -11  -7 9614.48 744.987   9
   8 -11  -7 9506.22 767.754   8
   7 -11  -7 556.156 372.633   8
   7 -11  -7 1171.58 388.123  10
   7 -11  -7 622.191 335.178   9
   6 -11  -7 2918.85 469.532   8
   6 -11  -7 2493.27 472.520  10
   6 -11  -7 2228.45 415.978   9
   5 -11  -7 1499.36 420.725  10
   5 -11  -7 1084.75 403.629   9
   4 -11  -7 29443.3 1909.75  10
   4 -11  -7 26597.5 1884.14   9
   3 -11  -7 2192.78 464.415   8
   3 -11  -7 1290.05 423.871  10
   3 -11  -7 2041.35 420.656   9
   2 -11  -7 9169.64 758.639  10
   2 -11  -7 8677.26 747.309   9
   2 -11  -7 8380.79 786.109   8
   1 -11  -7 5305.04 585.641  10
   1 -11  -7 5642.51 575.857   9
   0 -11  -7 13961.2 1003.78  10
   0 -11  -7 12390.0 986.063   9
  -1 -11  -7 5418.13 525.092  10
  -1 -11  -7 3724.69 497.557   9
  -2 -11  -7 45240.7 2874.81  10
  -2 -11  -7 42711.3 2863.55   9
  -3 -11  -7 8399.38 722.253  10
  -3 -11  -7 8955.82 710.567   9
  -3 -11  -7 8969.81 709.943  13
  -4 -11  -7 14876.4 1057.77   9
  -5 -11  -7 13468.2 925.441   9
  -5 -11  -7 12154.2 937.422  13
  -6 -11  -7 1486.12 342.361  13
   7  11   7 14806.2 886.893  11
   7  11   7 14865.3 889.662  14
   8  11   7 1266.01 219.924  14
  11 -12  -7 599.603 207.879  10
  10 -12  -7 4258.12 405.362   8
  10 -12  -7 4017.50 408.380  10
  10 -12  -7 4677.86 385.285   9
   9 -12  -7 1644.26 337.784   8
   9 -12  -7 1249.66 334.381  10
   9 -12  -7 1649.42 308.469   9
   8 -12  -7-224.351 333.778   8
   8 -12  -7 39.3372 335.370  10
   8 -12  -7 304.397 311.601   9
   7 -12  -7 5797.64 579.318   8
   7 -12  -7 6337.42 585.574  10
   7 -12  -7 5591.14 540.225   9
   6 -12  -7 2817.12 480.541   8
   6 -12  -7 3586.90 463.985  10
   6 -12  -7 2636.95 421.224   9
   5 -12  -7 3906.53 513.723   8
   5 -12  -7 3863.93 496.279  10
   5 -12  -7 3365.06 471.244   9
   4 -12  -7 1808.43 446.765   8
   4 -12  -7 1112.09 412.398  10
   4 -12  -7 803.551 379.950   9
   3 -12  -7 7068.71 651.709   8
   3 -12  -7 6716.42 634.811  10
   3 -12  -7 5662.47 597.071   9
   2 -12  -7-112.573 418.473   8
   2 -12  -7 460.451 392.324  10
   2 -12  -7 535.841 360.583   9
   1 -12  -7 47028.3 2888.24  10
   1 -12  -7 41251.8 2867.28   9
   0 -12  -7 1882.59 435.458  10
   0 -12  -7 937.149 359.105   9
  -1 -12  -7 4633.82 525.104  10
  -1 -12  -7 4272.58 487.809   9
  -2 -12  -7 5839.24 541.260  10
  -2 -12  -7 4555.73 484.020   9
  -2 -12  -7 4940.57 493.078  13
  -3 -12  -7 35731.4 2207.37  10
  -3 -12  -7 32168.8 2190.08   9
  -3 -12  -7 32538.9 2189.46  13
  -4 -12  -7 27675.6 1778.73  10
  -4 -12  -7 27925.4 1772.04   9
  -4 -12  -7 24495.5 1774.74  13
  -5 -12  -7 15568.2 964.337  10
  -5 -12  -7 11510.6 966.205  13
   6  12   7 2271.36 333.988  11
  -6 -12  -7 1477.49 333.176  13
   7  12   7 1010.86 232.045  11
   7  12   7 887.944 249.404  14
  -7 -12  -7 489.280 252.079  13
  11 -13  -7 1219.27 198.239  10
  10 -13  -7 2463.96 308.623   8
  10 -13  -7 2774.87 309.430  10
   9 -13  -7 8432.93 636.522  10
   9 -13  -7 8112.89 649.983   8
   8 -13  -7 5585.84 545.029   8
   8 -13  -7 5679.49 540.429  10
   8 -13  -7 6293.42 510.621   9
   7 -13  -7 764.834 359.441   8
   7 -13  -7 81.8328 340.001  10
   7 -13  -7 484.473 323.808   9
   6 -13  -7 556.648 386.674   8
   6 -13  -7 284.810 360.019  10
   6 -13  -7 623.792 324.236   9
   5 -13  -7 401.532 379.629  10
   5 -13  -7 72.9761 312.152   9
   4 -13  -7 8542.13 753.736  10
   4 -13  -7 8472.94 715.028   9
   4 -13  -7 10509.6 811.027   8
   3 -13  -7 4795.09 572.101   8
   3 -13  -7 4524.07 519.986  10
   3 -13  -7 3421.00 470.458   9
   2 -13  -7 587.737 431.063   8
   2 -13  -7 189.326 377.203  10
   2 -13  -7 640.592 330.794   9
   1 -13  -7 168.638 383.489  10
   1 -13  -7 109.903 324.220   9
   0 -13  -7 407.352 375.365  10
   0 -13  -7-106.888 298.167   9
  -1 -13  -7-139.757 377.634  10
  -1 -13  -7 318.375 285.875   9
  -1 -13  -7 287.139 320.153  13
  -2 -13  -7 4062.17 468.260  10
  -2 -13  -7 3781.67 408.034   9
  -2 -13  -7 3607.59 433.004  13
  -3 -13  -7 1496.84 345.923  10
  -3 -13  -7 1437.82 321.369   9
  -3 -13  -7 1368.25 350.976  13
  -4 -13  -7 7538.95 628.066  10
  -4 -13  -7 8265.95 610.721   9
  -4 -13  -7 7261.50 635.252  13
  -5 -13  -7 11861.0 781.531  10
  -5 -13  -7 9373.75 787.958  13
   6  13   7 4398.67 388.547  11
  -6 -13  -7 3648.36 412.211  13
   7  13   7 2108.87 255.560  14
  10 -14  -7 105.881 200.515   8
  10 -14  -7 33.2781 192.520  10
   9 -14  -7 376.032 267.081   8
   9 -14  -7 524.301 247.229  10
   8 -14  -7-11.6972 302.826   8
   8 -14  -7 127.925 277.710  10
   7 -14  -7 2809.94 432.318   8
   7 -14  -7 3758.21 419.377  10
   6 -14  -7 339.453 376.495   8
   6 -14  -7 1314.65 350.403  10
   5 -14  -7 910.216 371.967  10
   4 -14  -7 436.050 431.332   8
   4 -14  -7 31.5558 349.796  10
   3 -14  -7 2207.27 465.974   8
   3 -14  -7 1752.84 396.574  10
   3 -14  -7 901.270 329.855   9
   2 -14  -7-227.174 383.003  10
   2 -14  -7 241.991 282.057   9
   1 -14  -7 14676.8 916.654  10
   1 -14  -7 9594.66 834.127   9
   0 -14  -7 278.187 350.181  10
   0 -14  -7 175.942 290.795   9
   0 -14  -7 11.1181 303.716  13
  -1 -14  -7 4121.14 461.826  10
  -1 -14  -7 3803.84 431.866  13
  -2 -14  -7 684.148 322.497  10
  -2 -14  -7 591.877 291.897   9
  -2 -14  -7 413.334 314.898  13
  -3 -14  -7 5364.34 487.916  10
  -3 -14  -7 4996.91 454.279   9
  -3 -14  -7 5094.12 493.583  13
  -4 -14  -7 1456.20 302.360  10
  -4 -14  -7 1025.36 242.286   9
  -4 -14  -7 1142.45 330.581  13
   5  14   7 3377.00 370.157  11
  -5 -14  -7 4018.09 368.484  10
  -5 -14  -7 3261.75 401.321  13
   6  14   7 895.220 235.029  14
  -6 -14  -7 185.791 241.279  13
  10 -15  -7 2294.19 244.187  10
  10 -15  -7 3229.99 270.356   8
   9 -15  -7 7226.74 526.372  10
   9 -15  -7 6844.74 548.244   8
   8 -15  -7 4110.41 424.901   8
   8 -15  -7 3773.35 384.754  10
   7 -15  -7 185.064 325.009   8
   7 -15  -7 412.153 291.309  10
   6 -15  -7 234.214 312.474  10
   5 -15  -7 477.798 398.572   8
   5 -15  -7-13.5420 312.347  10
   4 -15  -7 12929.4 1048.12  10
   4 -15  -7 17286.6 1104.79   8
   3 -15  -7 376.975 415.259   8
   3 -15  -7-223.093 331.333  10
   2 -15  -7 45.0093 345.457  10
   2 -15  -7-380.756 414.254   8
   1 -15  -7 618.578 348.552  10
   1 -15  -7 469.488 292.840  13
   0 -15  -7 955.808 358.541  10
   0 -15  -7 826.031 308.333  13
  -1 -15  -7 1955.92 359.053  10
  -1 -15  -7 2207.83 362.343  13
  -2 -15  -7 4252.06 429.474  10
  -2 -15  -7 3431.27 421.244  13
  -3 -15  -7 1929.69 328.342  10
  -3 -15  -7 2115.07 341.184  13
  -4 -15  -7 2729.96 333.694  10
  -4 -15  -7 2772.55 365.611  13
  -5 -15  -7 974.118 274.254  13
   6  15   7 1346.80 215.179  14
   9 -16  -7 5368.46 403.283  10
   9 -16  -7 5420.26 435.590   8
   8 -16  -7 2316.36 324.622   8
   8 -16  -7 2059.31 271.691  10
   7 -16  -7 1129.45 327.771   8
   7 -16  -7 807.109 263.112  10
   6 -16  -7-337.916 281.216  10
   5 -16  -7 2378.77 411.530   8
   5 -16  -7 2487.18 374.223  10
   4 -16  -7 523.177 365.077   8
   4 -16  -7-50.5916 300.214  10
   3 -16  -7 6064.82 598.669  10
   3 -16  -7 8435.54 652.570   8
   2 -16  -7 533.251 318.008  10
   2 -16  -7 597.219 273.965  13
   1 -16  -7 316.459 318.435  10
   1 -16  -7-279.490 291.017  13
   0 -16  -7-101.325 303.869  10
   0 -16  -7 51.0571 296.114  13
  -1 -16  -7 3592.11 427.577  10
  -1 -16  -7 5114.14 447.731  13
  -2 -16  -7 980.334 277.168  10
  -2 -16  -7 339.186 285.447  13
  -3 -16  -7 126.620 242.460  10
  -3 -16  -7 259.203 276.875  13
  -4 -16  -7 1297.27 236.988  10
  -4 -16  -7 434.020 265.898  13
  -5 -16  -7 132.325 208.203  13
   9 -17  -7 201.784 168.711   8
   8 -17  -7 401.767 228.223   8
   8 -17  -7 391.567 162.666  10
   7 -17  -7 675.033 208.685  10
   6 -17  -7 484.357 300.844   8
   6 -17  -7 435.606 229.191  10
   5 -17  -7 849.344 319.843   8
   5 -17  -7 682.588 257.002  10
   4 -17  -7 3803.47 440.008   8
   4 -17  -7 3308.67 381.282  10
   3 -17  -7-11.1411 282.539  10
   3 -17  -7 313.985 243.422  13
   3 -17  -7-66.7190 342.350   8
   2 -17  -7 102.144 291.502  10
   2 -17  -7 550.880 246.370  13
   1 -17  -7 190.974 270.443  10
   1 -17  -7 444.070 261.685  13
   0 -17  -7 7056.39 613.860  10
   0 -17  -7 8985.41 623.492  13
  -1 -17  -7 2453.12 320.677  10
  -1 -17  -7 2709.39 339.562  13
  -2 -17  -7 6758.24 538.964  10
  -2 -17  -7 7431.04 563.724  13
  -3 -17  -7 1736.64 257.191  10
  -3 -17  -7 1898.99 296.572  13
  -4 -17  -7 15.4055 217.206  13
   8 -18  -7-105.900 177.541   8
   7 -18  -7 388.345 236.124   8
   6 -18  -7 362.292 261.651   8
   6 -18  -7 421.984 187.586  10
   5 -18  -7 8612.56 641.836  10
   5 -18  -7 9973.33 697.848   8
   4 -18  -7 33.1576 291.649   8
   4 -18  -7 265.793 225.217  10
   3 -18  -7 8651.89 707.145  10
   3 -18  -7 11384.1 706.211  13
   2 -18  -7 2243.70 301.785  10
   2 -18  -7 2926.86 311.410  13
   1 -18  -7 351.742 233.686  10
   1 -18  -7 181.651 244.393  13
   0 -18  -7 1956.61 286.677  10
   0 -18  -7 3175.13 323.554  13
  -1 -18  -7 26657.8 1948.15  10
  -1 -18  -7 35168.7 1967.04  13
  -2 -18  -7 10404.2 778.868  10
  -2 -18  -7 13049.2 806.450  13
  -3 -18  -7 1860.87 263.534  13
   7 -19  -7 18.1589 171.502   8
   6 -19  -7 2202.00 274.958   8
   5 -19  -7 814.878 246.242   8
   3 -19  -7 1422.88 217.151  13
   2 -19  -7 1708.35 232.088  10
   2 -19  -7 2174.09 257.741  13
   1 -19  -7 2283.23 260.290  10
   1 -19  -7 3280.85 298.310  13
   0 -19  -7 120.696 168.857  10
   0 -19  -7 301.086 218.127  13
  -1 -19  -7 1829.71 256.182  13
  -2 -19  -7 1559.55 228.766  13
   2 -20  -7 294.438 166.361  13
   1 -20  -7 557.494 180.532  13
  13   0  -8 1032.39 181.128   9
  12   0  -8 1197.45 241.953   9
  11   0  -8 20.7857 253.272   9
  10   0  -8 365.043 292.242   9
   9   0  -8 4660.12 492.781   9
   8   0  -8 34485.5 2277.21   9
   7   0  -8 34768.9 2299.98   9
   6   0  -8 334.687 355.666   9
   5   0  -8 5405.75 553.714   9
   4   0  -8 3431.52 471.553   9
   3   0  -8 53380.6 3464.03   9
   2   0  -8 24988.0 1702.08   9
   1   0  -8 36405.9 2401.81   9
   0   0  -8 12484.7 939.603   9
  -1   0  -8 6023.58 561.193   9
  -2   0  -8 45518.8 3047.77  12
  -2   0  -8 48426.4 3043.61   9
  -3   0  -8 24598.9 1665.92  12
  -3   0  -8 24748.6 1646.24   9
  -4   0  -8 58750.8 3770.99  12
  -4   0  -8 58672.6 3753.90   9
  -5   0  -8 10198.7 745.605   9
   6   0   8 1446.39 365.141  11
  -7   0  -8 1393.18 271.744  12
   7   0   8 1148.73 279.989  11
  13   1  -8 255.934 147.461   9
  13  -1  -8 181.424 158.354   9
  12   1  -8-287.808 210.427   9
  12  -1  -8-59.2644 224.884   9
  11   1  -8 2152.06 314.734   9
  11  -1  -8 2680.39 338.582   9
  10  -1  -8 329.558 244.066  10
  10   1  -8 375.083 295.900   9
  10  -1  -8 649.319 301.774   9
   9  -1  -8 2527.68 356.582  10
   9   1  -8 2754.59 386.270   9
   9  -1  -8 2900.56 407.539   9
   8   1  -8 4176.06 466.934   9
   8  -1  -8 3953.55 483.553   9
   7   1  -8-14.8413 353.223   9
   7  -1  -8 632.364 368.521   9
   6   1  -8 1214.79 364.326   9
   6  -1  -8 739.377 383.789   9
   5   1  -8 888.314 362.554   9
   5  -1  -8 468.280 371.605   9
   4   1  -8 4990.19 506.807   9
   4  -1  -8 3723.83 516.328   9
   3   1  -8 4748.66 501.452   9
   3  -1  -8 3769.96 515.218   9
   2   1  -8 9300.65 754.253   9
   2  -1  -8 9305.53 766.300   9
   1   1  -8 10130.3 768.529   9
   1  -1  -8 9202.46 789.673   9
   0   1  -8 290.269 311.707   9
   0  -1  -8 261.153 351.224   9
  -1   1  -8 7857.25 657.185   9
  -1  -1  -8 8458.95 693.196   9
  -2   1  -8 3549.31 439.399  12
  -2   1  -8 3241.48 383.147   9
  -2  -1  -8 2626.35 413.310   9
  -3   1  -8 8398.28 705.990  12
  -3   1  -8 8822.14 667.852   9
  -3  -1  -8 8609.32 688.069   9
  -4   1  -8 773.650 338.024  12
  -4   1  -8 685.665 276.739   9
  -4  -1  -8 666.853 302.080   9
  -5  -1  -8 5582.57 525.620  12
  -5   1  -8 5419.37 520.089  12
  -5  -1  -8 5983.35 494.844   9
  -6  -1  -8 3269.43 357.687  12
   6  -1   8 2343.93 374.668  11
  -7  -1  -8 725.540 248.246  12
   7  -1   8 708.451 247.076  11
   7   1   8 96.0715 275.562  11
   8   1   8 540.262 204.589  11
  13  -2  -8 464.152 170.690   9
  12  -2  -8 2915.49 296.550  10
  12   2  -8 3423.39 314.509   9
  12  -2  -8 3782.50 342.319   9
  11  -2  -8 224.462 221.429  10
  11   2  -8 121.989 232.561   9
  11  -2  -8 725.087 276.503   9
  10  -2  -8 6170.04 520.925  10
  10   2  -8 6261.68 536.155   9
  10  -2  -8 6908.97 572.968   9
   9  -2  -8 931.327 293.903  10
   9   2  -8 1027.64 326.278   9
   9  -2  -8 1532.72 359.577   9
   8  -2  -8 8273.78 690.234  10
   8   2  -8 9529.03 708.591   9
   8  -2  -8 8526.76 725.253   9
   7  -2  -8 7250.95 583.895  10
   7   2  -8 6632.70 608.015   9
   7  -2  -8 6308.77 629.941   9
   6  -2  -8 2907.19 380.776  10
   6   2  -8 1917.08 397.853   9
   6  -2  -8 2309.49 427.956   9
   5  -2  -8 684.655 336.098  10
   5   2  -8 1065.16 356.519   9
   5  -2  -8 980.674 394.283   9
   4  -2  -8-105.018 313.493  10
   4   2  -8 340.084 354.942   9
   4  -2  -8 469.276 384.997   9
   3  -2  -8 35205.8 2390.07  10
   3   2  -8 36841.2 2400.91   9
   3  -2  -8 37816.6 2430.20   9
   2   2  -8 28.1880 329.599   9
   2  -2  -8 255.886 389.051   9
   1   2  -8 10992.8 839.027   9
   1  -2  -8 11101.5 877.367   9
   0   2  -8 8384.02 691.784   9
   0  -2  -8 9216.55 739.185   9
  -1  -2  -8 1303.45 304.057  10
  -1   2  -8 1039.84 312.710   9
  -1  -2  -8 1308.78 377.325   9
  -2   2  -8 588.810 343.754  12
  -2  -2  -8 214.315 283.471  10
  -2   2  -8 776.473 280.602   9
  -2  -2  -8 804.254 343.020   9
  -3   2  -8 27610.0 1858.82  12
  -3  -2  -8 27189.4 1833.79  10
  -3   2  -8 27990.8 1831.26   9
  -3  -2  -8 29120.1 1860.33   9
  -4   2  -8 7724.51 651.349  12
  -4  -2  -8 8633.01 667.137  12
  -4  -2  -8 7368.04 608.720  10
  -4   2  -8 7570.82 603.731   9
  -4  -2  -8 8809.71 646.209   9
  -5   2  -8 1235.00 316.813  12
  -5  -2  -8 1901.13 341.544  12
  -5  -2  -8 1440.61 309.078   9
  -6   2  -8-351.848 282.447  12
  -6  -2  -8 328.275 283.171  12
   6   2   8 331.436 277.914  14
  -7  -2  -8 669.724 245.332  12
   7   2   8 109.271 283.662  11
   8   2   8 5052.41 411.619  11
  13  -3  -8 4851.66 376.126   9
  12  -3  -8-118.723 187.034  10
  12   3  -8 133.560 174.301   9
  12  -3  -8 145.089 222.699   9
  11  -3  -8 116.823 225.437  10
  11   3  -8 412.267 224.836   9
  11  -3  -8 638.422 275.709   9
  10  -3  -8 70.5073 251.267  10
  10   3  -8 248.544 264.721   9
  10  -3  -8 547.563 309.536   9
   9  -3  -8 706.061 299.530  10
   9   3  -8 46.9978 287.212   9
   9  -3  -8 959.489 351.358   9
   8  -3  -8 5237.94 516.207  10
   8   3  -8 5199.04 497.734   9
   8  -3  -8 5569.68 550.684   9
   7  -3  -8 20383.8 1337.00  10
   7   3  -8 17868.9 1331.68   9
   7  -3  -8 20227.9 1372.31   9
   6  -3  -8 5188.95 508.684  10
   6   3  -8 4978.83 503.516   9
   6  -3  -8 5473.42 566.263   9
   5  -3  -8 3869.42 430.075  10
   5  -3  -8 2836.97 484.181   9
   4  -3  -8 1870.63 381.976  10
   4  -3  -8 1749.34 422.618   9
   3  -3  -8-110.707 320.344  10
   3  -3  -8-301.964 401.009   9
   2  -3  -8 79785.7 5360.94  10
   2  -3  -8 90257.1 5399.30   9
   1  -3  -8-251.906 321.221  10
   1  -3  -8-68.7941 394.904   9
   0  -3  -8 1043.01 323.990  10
   0  -3  -8 710.205 381.667   9
  -1   3  -8 1086.66 343.073  12
  -1  -3  -8 856.002 322.111  10
  -1  -3  -8 1148.29 379.460   9
  -2   3  -8 9662.21 769.304  12
  -2  -3  -8 9540.35 754.701  10
  -2  -3  -8 10479.7 788.023   9
  -3   3  -8 33219.7 2184.99  12
  -3  -3  -8 32817.2 2196.24  12
  -3  -3  -8 32062.1 2167.96  10
  -3  -3  -8 35241.0 2192.19   9
  -4   3  -8 8216.45 640.452  12
  -4  -3  -8 7524.67 644.794  12
  -4  -3  -8 6825.67 596.900  10
  -4  -3  -8 8241.23 631.482   9
  -5   3  -8 2986.53 384.857  12
  -5  -3  -8 3151.83 399.965  12
  -5  -3  -8 3432.10 386.831   9
  -6   3  -8 8009.70 589.478  12
  -6  -3  -8 8099.86 592.783  12
   6   3   8 6278.41 586.248  14
  -7  -3  -8 3146.80 310.322  12
   7   3   8 2297.36 355.871  11
   7   3   8 2187.24 299.905  14
   8   3   8 1669.91 253.125  11
  12  -4  -8 429.068 193.498  10
  12  -4  -8 323.436 225.063   9
  11  -4  -8 792.628 247.799  10
  11  -4  -8 1177.49 293.512   9
  10  -4  -8 677.611 278.670  10
  10   4  -8 9.46572 232.079   9
  10  -4  -8 616.263 309.477   9
   9  -4  -8 163.743 308.892  10
   9  -4  -8 298.998 336.182   9
   8  -4  -8 1129.48 329.615  10
   8  -4  -8 1716.87 396.678   9
   7  -4  -8 3853.17 443.566  10
   7  -4  -8 3428.57 486.684   9
   6  -4  -8 170.105 326.893  10
   6  -4  -8 538.001 397.376   9
   5  -4  -8 57.9758 329.280  10
   5  -4  -8 646.564 409.318   9
   4  -4  -8 7731.67 641.356  10
   4  -4  -8 6410.11 660.599   9
   3  -4  -8 7674.05 653.965  10
   3  -4  -8 7298.70 699.133   9
   2  -4  -8 7666.30 648.940  10
   2  -4  -8 7362.89 702.224   9
   1  -4  -8 601.710 349.056  10
   1  -4  -8 720.070 393.983   9
   0  -4  -8 5159.13 510.025  10
   0  -4  -8 5382.54 563.510   9
  -1   4  -8 5793.12 571.267  12
  -1  -4  -8 7412.80 586.353  10
  -1  -4  -8 6673.12 623.801   9
  -2   4  -8 2067.15 371.375  12
  -2  -4  -8 1906.34 363.076  10
  -2  -4  -8 2507.25 408.511   9
  -3   4  -8 4653.65 509.053  12
  -3  -4  -8 5389.70 545.573  12
  -3  -4  -8 5596.97 500.866  10
  -3  -4  -8 5980.40 536.740   9
  -4   4  -8 16380.5 1153.80  12
  -4  -4  -8 16905.9 1173.74  12
  -4  -4  -8 15802.1 1146.23  10
  -4  -4  -8 18041.6 1172.09   9
  -5   4  -8 14540.7 1079.00  12
  -5  -4  -8 18291.6 1105.17  12
  -5  -4  -8 14000.1 1066.83  10
  -5  -4  -8 16882.0 1091.99   9
  -6   4  -8-290.741 267.912  12
  -6  -4  -8 58.3630 262.373  12
   6   4   8 9.73799 290.377  14
   7   4   8 5027.48 495.695  11
   7   4   8 4702.26 446.367  14
   8   4   8 208.382 210.932  11
  12  -5  -8 706.535 199.403  10
  11  -5  -8 111.214 224.940  10
  10  -5  -8 1523.07 297.030  10
   9  -5  -8 5391.18 505.102  10
   8  -5  -8 3393.19 436.207  10
   7  -5  -8 10745.2 830.325  10
   6  -5  -8-14.6377 359.679  10
   5  -5  -8 1052.30 364.700  10
   5  -5  -8 1372.40 424.299   9
   4  -5  -8 8171.32 712.488  10
   4  -5  -8 8523.88 741.805   9
   3  -5  -8 32023.8 2121.82  10
   3  -5  -8 31459.3 2144.44   9
   2  -5  -8 31422.1 2124.82  10
   2  -5  -8 32648.5 2160.91   9
   1  -5  -8 27817.0 1868.79  10
   1  -5  -8 27918.8 1897.50   9
   0   5  -8 1295.32 317.893  12
   0  -5  -8 1192.77 365.435  10
   0  -5  -8 1179.42 403.805   9
  -1   5  -8 11.9459 290.943  12
  -1  -5  -8-232.577 321.818  10
  -1  -5  -8-379.120 370.459   9
  -2   5  -8 22555.5 1537.09  12
  -2  -5  -8 21606.7 1547.54  10
  -2  -5  -8 25188.4 1581.03   9
  -3   5  -8 4321.42 472.458  12
  -3  -5  -8 4960.16 513.909  12
  -3  -5  -8 5145.19 492.473  10
  -3  -5  -8 5363.66 506.523   9
  -4   5  -8 43118.8 2813.24  12
  -4  -5  -8 43618.6 2828.22  12
  -4  -5  -8 42883.3 2817.37  10
  -4  -5  -8 45029.8 2829.36   9
  -5   5  -8 793.209 283.088  12
  -5  -5  -8 864.222 299.731  12
  -5  -5  -8 505.635 276.067  10
  -5  -5  -8 549.547 292.765   9
  -6  -5  -8 313.724 250.201  12
   6   5   8 216.501 286.132  14
  -7  -5  -8 1242.23 228.650  12
   7   5   8 1249.00 318.846  11
   7   5   8 1604.61 261.151  14
   8   5   8 8124.81 586.862  11
  12  -6  -8 3026.13 314.758  10
  12  -6  -8 4429.44 341.774   9
  11  -6  -8 1209.93 256.288  10
  11  -6  -8 1458.92 277.792   9
  10  -6  -8 533.760 282.702  10
  10  -6  -8 451.923 302.013   9
   9  -6  -8 35.5822 308.601  10
   9  -6  -8-13.7313 323.486   9
   8  -6  -8 15756.0 1132.80  10
   8  -6  -8 16281.3 1152.82   9
   7  -6  -8 3850.09 480.192  10
   7  -6  -8 4619.40 511.031   9
   7  -6  -8 3864.14 463.663   8
   6  -6  -8 893.560 364.032  10
   6  -6  -8 1388.76 376.716   8
   5  -6  -8 1809.89 407.521  10
   4  -6  -8-125.990 351.740  10
   3  -6  -8 21017.0 1459.53  10
   2  -6  -8 7048.10 639.019  10
   1  -6  -8 10195.9 813.023  10
   0  -6  -8 2030.78 391.383  10
  -1   6  -8 11215.6 848.340  12
  -1  -6  -8 12292.9 890.356  10
  -2   6  -8 1641.73 332.420  12
  -2  -6  -8 1753.59 355.479  10
  -3   6  -8 7655.13 621.781  12
  -3  -6  -8 7182.83 653.764  12
  -3  -6  -8 8260.35 636.387  10
  -3  -6  -8 7677.75 656.630   9
  -4   6  -8 1302.55 299.019  12
  -4  -6  -8 899.600 332.209  12
  -4  -6  -8 349.741 298.412  10
  -4  -6  -8 1092.69 348.140   9
  -5   6  -8 3606.92 389.997  12
  -5  -6  -8 3821.58 412.942  12
  -5  -6  -8 3573.99 394.715  10
  -5  -6  -8 4705.96 428.429   9
  -6  -6  -8 2440.67 305.372  12
   7   6   8-130.380 278.423  11
   7   6   8 358.213 232.810  14
  12  -7  -8 716.950 191.191  10
  12  -7  -8 1141.55 206.920   9
  11  -7  -8 639.526 235.413  10
  11  -7  -8 264.519 239.562   9
  10  -7  -8 5477.10 502.551  10
  10  -7  -8 6114.53 516.992   9
   9  -7  -8 105.778 303.385  10
   9  -7  -8-171.634 320.711   9
   8  -7  -8 7385.44 655.541  10
   8  -7  -8 8228.67 681.668   9
   7  -7  -8 160.302 339.502   8
   7  -7  -8 56.9188 366.301  10
   7  -7  -8 48.6166 372.261   9
   6  -7  -8 2342.35 426.600   8
   6  -7  -8 2583.98 428.713  10
   6  -7  -8 2503.37 454.597   9
   5  -7  -8-78.4010 369.871  10
   5  -7  -8 180.001 384.862   9
   5  -7  -8 549.402 385.190   8
   4  -7  -8 2229.30 423.418  10
   4  -7  -8 2015.04 434.896   9
   3  -7  -8 5632.35 592.423  10
   3  -7  -8 6382.58 619.589   9
   2  -7  -8 4332.57 528.552  10
   2  -7  -8 5032.91 560.461   9
   1  -7  -8-15.6628 349.235  10
   1  -7  -8-163.696 387.410   9
   0  -7  -8 1907.58 391.877  10
   0  -7  -8 1663.76 445.144   9
  -1  -7  -8 1202.89 374.180  10
  -2   7  -8 26682.9 1842.93  12
  -2  -7  -8 30409.3 1882.51  10
  -3   7  -8 132.634 267.567  12
  -3  -7  -8 343.253 340.759  12
  -3  -7  -8 359.049 335.516  10
  -4   7  -8 14385.5 1056.44  12
  -4  -7  -8 16660.9 1091.06  12
  -4  -7  -8 15778.0 1086.55  10
  -5   7  -8 294.291 245.398  12
  -5  -7  -8 198.608 274.439  12
  -5  -7  -8 519.405 271.248  10
  -6  -7  -8 10825.6 756.135  12
   7   7   8 5398.95 438.036  14
  12  -8  -8 269.706 161.539  10
  12  -8  -8 340.971 164.251   9
  11  -8  -8 833.160 230.503  10
  11  -8  -8 885.597 235.765   9
  10  -8  -8 502.431 265.013  10
  10  -8  -8 460.975 273.034   9
   9  -8  -8 4681.83 487.367  10
   9  -8  -8 5947.13 513.012   9
   8  -8  -8 2506.90 375.866   8
   8  -8  -8 2669.10 397.135  10
   8  -8  -8 2217.17 398.378   9
   7  -8  -8 8324.76 686.585  10
   7  -8  -8 8139.79 705.433   9
   7  -8  -8 7967.69 679.790   8
   6  -8  -8 264.560 367.220   8
   6  -8  -8 105.532 386.635  10
   6  -8  -8 467.621 391.929   9
   5  -8  -8 4860.52 560.526   8
   5  -8  -8 5194.13 555.504  10
   5  -8  -8 5362.47 575.108   9
   4  -8  -8 4245.98 492.354  10
   4  -8  -8 3474.28 501.978   9
   4  -8  -8 3157.71 508.512   8
   3  -8  -8 28562.7 1923.49  10
   3  -8  -8 28409.2 1938.03   9
   2  -8  -8 7456.72 672.201  10
   2  -8  -8 7231.56 682.842   9
   1  -8  -8 670.461 390.502  10
   1  -8  -8 809.665 408.340   9
   0  -8  -8 154.050 373.778  10
   0  -8  -8 52.2424 383.506   9
  -1  -8  -8 484.909 356.211  10
  -1  -8  -8-114.996 362.779   9
  -2  -8  -8 3562.56 442.686  10
  -2  -8  -8 3211.29 452.796   9
  -3   8  -8 72681.7 4754.57  12
  -3  -8  -8 72708.9 4778.72  12
  -3  -8  -8 78688.6 4785.79  10
  -3  -8  -8 77236.2 4791.35   9
  -4   8  -8 568.692 258.982  12
  -4  -8  -8 658.700 300.844  12
  -4  -8  -8-23.2322 305.987  10
  -4  -8  -8 516.171 311.448   9
  -5  -8  -8 1575.36 278.308  12
  -5  -8  -8 1510.91 301.734  10
  -5  -8  -8 1481.90 301.468   9
  -6  -8  -8 2170.92 251.675  12
   6   8   8 2524.61 361.887  11
   7   8   8 2221.32 296.826  11
   7   8   8 2116.16 269.548  14
  11  -9  -8-84.6180 194.127  10
  11  -9  -8 7.17060 197.107   9
  10  -9  -8 1447.38 277.563  10
  10  -9  -8 1632.15 285.315   9
   9  -9  -8 807.991 304.509  10
   9  -9  -8 1269.07 318.241   9
   9  -9  -8 1134.83 286.936   8
   8  -9  -8 2887.55 376.321   8
   8  -9  -8 2332.36 382.574  10
   8  -9  -8 2203.59 390.175   9
   7  -9  -8 4438.75 486.186   8
   7  -9  -8 4269.43 505.208  10
   7  -9  -8 4285.40 490.305   9
   6  -9  -8 7073.03 647.840  10
   6  -9  -8 6512.95 648.231   9
   6  -9  -8 7425.50 638.594   8
   5  -9  -8 550.650 385.566   8
   5  -9  -8 408.377 373.523  10
   5  -9  -8-51.1787 371.649   9
   4  -9  -8 8046.41 746.568  10
   4  -9  -8 8677.66 768.069   9
   4  -9  -8 10301.2 780.862   8
   3  -9  -8 7946.03 718.385  10
   3  -9  -8 8550.81 732.672   9
   2  -9  -8 671.190 380.291  10
   2  -9  -8 770.904 409.459   9
   1  -9  -8 1704.95 403.513  10
   1  -9  -8 1379.52 415.604   9
   0  -9  -8 22682.3 1549.08  10
   0  -9  -8 22266.1 1560.95   9
  -1  -9  -8 2252.55 413.768  10
  -1  -9  -8 2625.31 430.199   9
  -2  -9  -8 787.092 352.112  10
  -2  -9  -8 176.208 352.338   9
  -3  -9  -8 4934.57 494.623  12
  -3  -9  -8 5053.60 489.352  10
  -3  -9  -8 4788.65 496.880   9
  -4  -9  -8 468.822 276.476  12
  -4  -9  -8 329.946 292.947  10
  -4  -9  -8 105.301 277.791   9
  -5  -9  -8 11752.8 871.138  12
  -5  -9  -8 12698.7 897.101  10
  -5  -9  -8 14515.7 905.792   9
   6   9   8 5059.86 475.001  11
   7   9   8 4264.06 364.662  11
   7   9   8 3849.89 341.672  14
  11 -10  -8 75.8492 179.484  10
  11 -10  -8 424.010 170.924   9
  10 -10  -8 957.036 253.469  10
  10 -10  -8 1089.13 244.249   9
   9 -10  -8 4583.05 458.974  10
   9 -10  -8 5361.26 462.928   9
   9 -10  -8 5091.76 445.453   8
   8 -10  -8-147.657 301.622   8
   8 -10  -8 155.206 303.917  10
   8 -10  -8-48.8683 303.967   9
   7 -10  -8 6794.31 638.551  10
   7 -10  -8 8071.83 643.955   9
   7 -10  -8 7296.11 633.662   8
   6 -10  -8 2316.70 422.510   8
   6 -10  -8 2194.07 412.239  10
   6 -10  -8 1771.43 404.542   9
   5 -10  -8 745.537 409.817   8
   5 -10  -8 1875.97 402.943  10
   5 -10  -8 746.289 378.249   9
   4 -10  -8 1851.41 430.790  10
   4 -10  -8 1215.33 395.261   9
   4 -10  -8 1779.42 450.691   8
   3 -10  -8 7777.22 691.149  10
   3 -10  -8 7709.56 690.360   9
   2 -10  -8 5941.73 626.282  10
   2 -10  -8 6704.44 626.428   9
   1 -10  -8 5879.64 592.159  10
   1 -10  -8 6022.88 599.543   9
   0 -10  -8 320.849 370.480  10
   0 -10  -8 161.912 366.509   9
  -1 -10  -8 3340.98 445.644  10
  -1 -10  -8 3379.01 446.248   9
  -2 -10  -8 4645.62 507.015  10
  -2 -10  -8 4688.46 488.561   9
  -3 -10  -8 25218.2 1736.78  12
  -3 -10  -8 27163.6 1753.63  10
  -3 -10  -8 26775.8 1750.53   9
  -4 -10  -8 3136.47 354.546  12
  -4 -10  -8 4116.00 413.587  10
  -4 -10  -8 4376.13 410.035   9
  -5 -10  -8 5747.63 480.866  10
   6  10   8 3004.23 348.953  11
   6  10   8 2994.54 342.156  14
  10 -11  -8 491.122 200.350   9
   9 -11  -8 2243.15 293.030   9
   9 -11  -8 1838.48 299.335   8
   8 -11  -8 2299.71 366.311   8
   8 -11  -8 3092.46 378.665   9
   7 -11  -8 680.005 341.783   8
   7 -11  -8 1496.08 355.259   9
   6 -11  -8 5873.41 588.208   8
   6 -11  -8 6314.76 567.399   9
   5 -11  -8 3908.77 506.858   8
   5 -11  -8 3429.68 448.826   9
   4 -11  -8 12809.2 967.664   9
   3 -11  -8 549.274 364.550   9
   2 -11  -8 747.581 369.721   9
   1 -11  -8-426.649 356.793   9
   0 -11  -8 8227.73 698.304   9
  -1 -11  -8 127.299 330.555   9
  -2 -11  -8 2806.30 383.579  12
  -2 -11  -8 3099.48 401.194   9
  -3 -11  -8 2106.37 346.406  10
  -3 -11  -8 1741.27 317.644   9
  -4 -11  -8 13692.1 921.923  10
  -4 -11  -8 12527.4 909.077   9
   6  11   8 987.844 242.700  11
[truncated: 32,345 more chars]
