# Supplementary material for: Structural Investigations of α-MnS Nanocrystals and Thin Films Synthesized from Manganese(II) Xanthates by Hot Injection, Solvent-Less Thermolysis, and Doctor Blade Routes
Source: ACS Omega. 2021 Oct 11;6(42):27716–25. doi: 10.1021/acsomega.1c02907 (PMC8552351; doi:10.1021/acsomega.1c02907)
Supplement: Supplementary file 5 — ao1c02907_si_005.cif [file ao1c02907_si_005.cif]

data_s4952r
_audit_creation_date              2017-09-13
_audit_creation_method
;
Olex2 1.2
(compiled 2017.08.10 svn.r3458 for OlexSys, GUI svn.r5381)
;
_shelx_SHELXL_version_number      '2016/6'
_publ_contact_author_address      ?
_publ_contact_author_email        ?
_publ_contact_author_id_orcid     ?
_publ_contact_author_name         ''
_publ_contact_author_phone        ?
_publ_section_references
;
Dolomanov, O.V., Bourhis, L.J., Gildea, R.J, Howard, J.A.K. & Puschmann, H.
 (2009), J. Appl. Cryst. 42, 339-341.

Sheldrick, G.M. (2015). Acta Cryst. A71, 3-8.

Sheldrick, G.M. (2015). Acta Cryst. C71, 3-8.
;
_chemical_name_common             ?
_chemical_name_systematic         ?
_chemical_formula_moiety          'C18 H38 Mn N2 O2 S4'
_chemical_formula_sum             'C18 H38 Mn N2 O2 S4'
_chemical_formula_weight          497.68
_chemical_melting_point           ?
loop_
  _atom_type_symbol
  _atom_type_description
  _atom_type_scat_dispersion_real
  _atom_type_scat_dispersion_imag
  _atom_type_scat_source
 'C' 'C' 0.0181 0.0091 'International Tables Vol C Tables 4.2.6.8 and 6.1.1.4'
 'H' 'H' 0.0000 0.0000 'International Tables Vol C Tables 4.2.6.8 and 6.1.1.4'
 'Mn' 'Mn' -0.5299 2.8052
 'International Tables Vol C Tables 4.2.6.8 and 6.1.1.4'
 'N' 'N' 0.0311 0.0180 'International Tables Vol C Tables 4.2.6.8 and 6.1.1.4'
 'O' 'O' 0.0492 0.0322 'International Tables Vol C Tables 4.2.6.8 and 6.1.1.4'
 'S' 'S' 0.3331 0.5567 'International Tables Vol C Tables 4.2.6.8 and 6.1.1.4'

_shelx_space_group_comment
;
The symmetry employed for this shelxl refinement is uniquely defined
by the following loop, which should always be used as a source of
symmetry information in preference to the above space-group names.
They are only intended as comments.
;
_space_group_crystal_system       'triclinic'
_space_group_IT_number            2
_space_group_name_H-M_alt         'P -1'
_space_group_name_Hall            '-P 1'
loop_
  _space_group_symop_operation_xyz
 'x, y, z'
 '-x, -y, -z'

_cell_length_a                    7.5898(4)
_cell_length_b                    11.8599(5)
_cell_length_c                    16.0804(7)
_cell_angle_alpha                 70.704(4)
_cell_angle_beta                  78.932(4)
_cell_angle_gamma                 72.591(4)
_cell_volume                      1296.60(11)
_cell_formula_units_Z             2
_cell_measurement_reflns_used     6405
_cell_measurement_temperature     99.99(10)
_cell_measurement_theta_max       71.7360
_cell_measurement_theta_min       5.6890
_shelx_estimated_absorpt_T_max    0.912
_shelx_estimated_absorpt_T_min    0.327
_exptl_absorpt_coefficient_mu     7.262
_exptl_absorpt_correction_T_max   1.00000
_exptl_absorpt_correction_T_min   0.74276
_exptl_absorpt_correction_type    multi-scan
_exptl_absorpt_process_details
;
CrysAlisPro 1.171.39.30c (Rigaku Oxford Diffraction, 2017)
Empirical absorption correction using spherical harmonics,
 implemented in SCALE3 ABSPACK scaling algorithm.
;
_exptl_absorpt_special_details    ?
_exptl_crystal_colour             'clear colourless'
_exptl_crystal_colour_lustre      clear
_exptl_crystal_colour_primary     colourless
_exptl_crystal_density_diffrn     1.275
_exptl_crystal_density_meas       ?
_exptl_crystal_density_method     ?
_exptl_crystal_description        plate
_exptl_crystal_F_000              530
_exptl_crystal_size_max           0.198
_exptl_crystal_size_mid           0.072
_exptl_crystal_size_min           0.013
_exptl_transmission_factor_max    ?
_exptl_transmission_factor_min    ?
_diffrn_reflns_av_R_equivalents   0.0338
_diffrn_reflns_av_unetI/netI      0.0391
_diffrn_reflns_Laue_measured_fraction_full 0.988
_diffrn_reflns_Laue_measured_fraction_max 0.977
_diffrn_reflns_limit_h_max        6
_diffrn_reflns_limit_h_min        -9
_diffrn_reflns_limit_k_max        14
_diffrn_reflns_limit_k_min        -14
_diffrn_reflns_limit_l_max        18
_diffrn_reflns_limit_l_min        -19
_diffrn_reflns_number             14258
_diffrn_reflns_point_group_measured_fraction_full 0.988
_diffrn_reflns_point_group_measured_fraction_max 0.977
_diffrn_reflns_theta_full         67.684
_diffrn_reflns_theta_max          72.063
_diffrn_reflns_theta_min          2.927
_diffrn_ambient_environment       N~2~
_diffrn_ambient_temperature       99.99(10)
_diffrn_detector                  'CCD plate'
_diffrn_detector_area_resol_mean  ?
_diffrn_measured_fraction_theta_full 0.988
_diffrn_measured_fraction_theta_max 0.977
_diffrn_measurement_details
;
List of Runs (angles in degrees, time in seconds):

  # Type    Start    End  Width  t~exp~   \w     \q     \k     \f   Frames
--------------------------------------------------------------------------
  1  \w   -130.00 -35.00   1.00    1.00    --  -45.10 -34.00  26.92   95
  2  \w    -90.00 -15.00   1.00    1.00    --  -45.10 -38.00 -90.00   75
  3  \w      8.00  43.00   1.00    1.00    --  -45.10  57.00 -90.00   35
  4  \w    -76.00  28.00   1.00    1.00    --  -45.10  57.00-180.00  104
  5  \w    -67.00  -9.00   1.00    1.00    --  -45.10  57.00 -90.00   58
  6  \w   -127.00 -93.00   1.00    1.00    --  -45.10 -38.00 -90.00   34
  7  \w   -121.00 -93.00   1.00    2.00    -- -107.20  76.00-150.00   28
  8  \w   -114.00 -88.00   1.00    2.00    -- -107.20  76.00  30.00   26
  9  \w   -146.00 -64.00   1.00    2.00    -- -107.20  76.00 -90.00   82
 10  \w   -144.00-117.00   1.00    2.00    -- -107.20  76.00  30.00   27
 11  \w   -136.00 -25.00   1.00    2.00    -- -107.20  57.00-150.00  111
 12  \w    -81.00 -19.00   1.00    2.00    -- -107.20  76.00  30.00   62
 13  \w   -196.00 -19.00   1.00    2.00    -- -107.20  19.00  60.00  177
 14  \w   -139.00-107.00   1.00    2.00    -- -107.20  76.00 -60.00   32
 15  \w   -118.00 -61.00   1.00    2.00    -- -107.20  76.00-180.00   57
 16  \w   -144.00 -38.00   1.00    2.00    -- -107.20  76.00   0.00  106
 17  \w   -135.00 -72.00   1.00    2.00    -- -107.20  57.00 150.00   63
 18  \w    -69.00 -42.00   1.00    2.00    -- -107.20  76.00 -60.00   27
 19  \w    -46.00 -18.00   1.00    2.00    -- -107.20  76.00-150.00   28
 20  \w    -60.00 -35.00   1.00    2.00    -- -107.20  76.00 -90.00   25
 21  \w   -192.00-123.00   1.00    2.00    -- -107.20 -19.00 -30.00   69
 22  \w   -119.00 -56.00   1.00    2.00    -- -107.20 -19.00 -30.00   63
 23  \w   -135.00 -21.00   1.00    2.00    -- -107.20  76.00  90.00  114
 24  \w   -108.00 -83.00   1.00    2.00    -- -107.20  38.00  60.00   25
 25  \w    -64.00 -39.00   1.00    2.00    -- -107.20  38.00  60.00   25
 26  \w    -59.00 -33.00   1.00    2.00    -- -107.20  57.00-120.00   26
 27  \w   -143.00-103.00   1.00    2.00    -- -107.20  76.00 -30.00   40
 28  \w   -197.00-152.00   1.00    2.00    -- -107.20  19.00  90.00   45
 29  \w   -104.00 -77.00   1.00    2.00    -- -107.20 -38.00 120.00   27
;
_diffrn_measurement_device        'four-circle diffractometer'
_diffrn_measurement_device_type   'XtaLAB AFC11 (RINC): Kappa single'
_diffrn_measurement_method        '\w scans'
_diffrn_orient_matrix_type
'CrysAlisPro convention (1999,Acta A55,543-557)'
_diffrn_orient_matrix_UB_11       -0.0621352000
_diffrn_orient_matrix_UB_12       0.1217782000
_diffrn_orient_matrix_UB_13       0.0250000000
_diffrn_orient_matrix_UB_21       0.0991236000
_diffrn_orient_matrix_UB_22       0.0639977000
_diffrn_orient_matrix_UB_23       -0.0881734000
_diffrn_orient_matrix_UB_31       -0.1790323000
_diffrn_orient_matrix_UB_32       0.0364370000
_diffrn_orient_matrix_UB_33       -0.0448910000
_diffrn_radiation_monochromator   graphite
_diffrn_radiation_probe           x-ray
_diffrn_radiation_type            CuK\a
_diffrn_radiation_wavelength      1.54184
_diffrn_source                    'fine-focus sealed X-ray tube'
_diffrn_source_type               'Enhance (Cu) X-ray Source'
_reflns_Friedel_coverage          0.000
_reflns_Friedel_fraction_full     .
_reflns_Friedel_fraction_max      .
_reflns_number_gt                 4661
_reflns_number_total              4999
_reflns_odcompleteness_completeness 98.80
_reflns_odcompleteness_iscentric  1
_reflns_odcompleteness_theta      68.13
_reflns_special_details
;
 Reflections were merged by SHELXL according to the crystal
 class for the calculation of statistics and refinement.
 
 _reflns_Friedel_fraction is defined as the number of unique
 Friedel pairs measured divided by the number that would be
 possible theoretically, ignoring centric projections and
 systematic absences.
;
_reflns_threshold_expression      'I > 2\s(I)'
_computing_cell_refinement        'CrysAlisPro 1.171.39.30c (Rigaku OD, 2017)'
_computing_data_collection        'CrysAlisPro 1.171.39.30c (Rigaku OD, 2017)'
_computing_data_reduction         'CrysAlisPro 1.171.39.30c (Rigaku OD, 2017)'
_computing_molecular_graphics     'Olex2 (Dolomanov et al., 2009)'
_computing_publication_material   'Olex2 (Dolomanov et al., 2009)'
_computing_structure_refinement   'ShelXL (Sheldrick, 2015)'
_computing_structure_solution     'ShelXT (Sheldrick, 2015)'
_refine_diff_density_max          0.304
_refine_diff_density_min          -0.474
_refine_diff_density_rms          0.055
_refine_ls_extinction_coef        .
_refine_ls_extinction_method      none
_refine_ls_goodness_of_fit_ref    1.057
_refine_ls_hydrogen_treatment     constr
_refine_ls_matrix_type            full
_refine_ls_number_parameters      250
_refine_ls_number_reflns          4999
_refine_ls_number_restraints      0
_refine_ls_R_factor_all           0.0333
_refine_ls_R_factor_gt            0.0308
_refine_ls_restrained_S_all       1.057
_refine_ls_shift/su_max           0.001
_refine_ls_shift/su_mean          0.000
_refine_ls_structure_factor_coef  Fsqd
_refine_ls_weighting_details
'w=1/[\s^2^(Fo^2^)+(0.0413P)^2^+0.2668P] where P=(Fo^2^+2Fc^2^)/3'
_refine_ls_weighting_scheme       calc
_refine_ls_wR_factor_gt           0.0778
_refine_ls_wR_factor_ref          0.0790
_refine_special_details           ?
_olex2_refinement_description
;
1. Fixed Uiso
 At 1.2 times of:
  All C(H,H) groups
 At 1.5 times of:
  All C(H,H,H) groups
2.a Secondary CH2 refined with riding coordinates:
 C22(H22A,H22B), C23(H23A,H23B), C6(H6A,H6B), C7(H7A,H7B), C5(H5A,H5B), C8(H8A,
 H8B), C16(H16A,H16B), C15(H15A,H15B), C14(H14A,H14B), C17(H17A,H17B)
2.b Idealised Me refined as rotating group:
 C20(H20A,H20B,H20C), C26(H26A,H26B,H26C), C27(H27A,H27B,H27C), C25(H25A,H25B,
 H25C), C9(H9A,H9B,H9C), C18(H18A,H18B,H18C)
;
_atom_sites_solution_hydrogens    geom
_atom_sites_solution_primary      dual
_atom_sites_solution_secondary    ?
loop_
  _atom_site_label
  _atom_site_type_symbol
  _atom_site_fract_x
  _atom_site_fract_y
  _atom_site_fract_z
  _atom_site_U_iso_or_equiv
  _atom_site_adp_type
  _atom_site_occupancy
  _atom_site_site_symmetry_order
  _atom_site_calc_flag
  _atom_site_refinement_flags_posn
  _atom_site_refinement_flags_adp
  _atom_site_refinement_flags_occupancy
  _atom_site_disorder_assembly
  _atom_site_disorder_group
 Mn1 Mn 0.53680(4) 0.29286(2) 0.33824(2) 0.01975(8) Uani 1 1 d . . . . .
 S10 S 0.36444(6) 0.15121(3) 0.46417(3) 0.02154(10) Uani 1 1 d . . . . .
 S2 S 0.35747(6) 0.40649(4) 0.45681(3) 0.02431(10) Uani 1 1 d . . . . .
 S19 S 0.60285(6) 0.48072(4) 0.20894(3) 0.02857(11) Uani 1 1 d . . . . .
 S11 S 0.28921(6) 0.37133(4) 0.22586(3) 0.02890(11) Uani 1 1 d . . . . .
 O4 O 0.18341(17) 0.25466(11) 0.58257(8) 0.0245(3) Uani 1 1 d . . . . .
 N24 N 0.7093(2) 0.13528(13) 0.27597(9) 0.0221(3) Uani 1 1 d . . . . .
 N21 N 0.8132(2) 0.24139(13) 0.39639(9) 0.0222(3) Uani 1 1 d . . . . .
 O13 O 0.3829(2) 0.55182(13) 0.08921(10) 0.0439(4) Uani 1 1 d . . . . .
 C22 C 0.9508(2) 0.17027(16) 0.34121(12) 0.0251(4) Uani 1 1 d . . . . .
 H22A H 1.063011 0.128742 0.370564 0.030 Uiso 1 1 calc R . . . .
 H22B H 0.982705 0.226437 0.284666 0.030 Uiso 1 1 calc R . . . .
 C23 C 0.8734(2) 0.07507(16) 0.32577(12) 0.0250(4) Uani 1 1 d . . . . .
 H23A H 0.968380 0.026115 0.292983 0.030 Uiso 1 1 calc R . . . .
 H23B H 0.839323 0.019892 0.382380 0.030 Uiso 1 1 calc R . . . .
 C6 C 0.0008(3) 0.30447(16) 0.71043(12) 0.0268(4) Uani 1 1 d . . . . .
 H6A H -0.044835 0.367986 0.740471 0.032 Uiso 1 1 calc R . . . .
 H6B H 0.082361 0.234609 0.748039 0.032 Uiso 1 1 calc R . . . .
 C7 C -0.1627(3) 0.26407(17) 0.69900(12) 0.0283(4) Uani 1 1 d . . . . .
 H7A H -0.119506 0.208823 0.662171 0.034 Uiso 1 1 calc R . . . .
 H7B H -0.252343 0.336140 0.668135 0.034 Uiso 1 1 calc R . . . .
 C3 C 0.2935(2) 0.27332(15) 0.50657(11) 0.0214(3) Uani 1 1 d . . . . .
 C5 C 0.1120(3) 0.35387(16) 0.62418(12) 0.0268(4) Uani 1 1 d . . . . .
 H5A H 0.033687 0.424941 0.585862 0.032 Uiso 1 1 calc R . . . .
 H5B H 0.213634 0.378900 0.635333 0.032 Uiso 1 1 calc R . . . .
 C20 C 0.8684(3) 0.35390(16) 0.39009(13) 0.0286(4) Uani 1 1 d . . . . .
 H20A H 0.873182 0.404402 0.329559 0.043 Uiso 1 1 calc GR . . . .
 H20B H 0.988595 0.330657 0.410613 0.043 Uiso 1 1 calc GR . . . .
 H20C H 0.779329 0.399533 0.426013 0.043 Uiso 1 1 calc GR . . . .
 C26 C 0.6042(3) 0.04412(16) 0.28598(12) 0.0276(4) Uani 1 1 d . . . . .
 H26A H 0.572568 0.006988 0.347781 0.041 Uiso 1 1 calc GR . . . .
 H26B H 0.679095 -0.018673 0.259536 0.041 Uiso 1 1 calc GR . . . .
 H26C H 0.492819 0.084787 0.257148 0.041 Uiso 1 1 calc GR . . . .
 C27 C 0.8064(3) 0.16664(16) 0.49075(12) 0.0261(4) Uani 1 1 d . . . . .
 H27A H 0.714975 0.213052 0.525439 0.039 Uiso 1 1 calc GR . . . .
 H27B H 0.925821 0.146592 0.511347 0.039 Uiso 1 1 calc GR . . . .
 H27C H 0.774119 0.091881 0.496551 0.039 Uiso 1 1 calc GR . . . .
 C12 C 0.4172(3) 0.47312(16) 0.16855(12) 0.0280(4) Uani 1 1 d . . . . .
 C25 C 0.7671(3) 0.18343(17) 0.18065(12) 0.0289(4) Uani 1 1 d . . . . .
 H25A H 0.659172 0.222675 0.149051 0.043 Uiso 1 1 calc GR . . . .
 H25B H 0.842866 0.116465 0.158600 0.043 Uiso 1 1 calc GR . . . .
 H25C H 0.836957 0.242438 0.172355 0.043 Uiso 1 1 calc GR . . . .
 C8 C -0.2592(3) 0.19915(18) 0.78589(13) 0.0339(4) Uani 1 1 d . . . . .
 H8A H -0.169701 0.127849 0.817604 0.041 Uiso 1 1 calc R . . . .
 H8B H -0.306186 0.254898 0.822271 0.041 Uiso 1 1 calc R . . . .
 C16 C -0.0940(3) 0.6924(2) 0.00839(13) 0.0389(5) Uani 1 1 d . . . . .
 H16A H -0.060911 0.682366 -0.050561 0.047 Uiso 1 1 calc R . . . .
 H16B H -0.150087 0.626240 0.044980 0.047 Uiso 1 1 calc R . . . .
 C15 C 0.0816(3) 0.6809(2) 0.04642(14) 0.0388(5) Uani 1 1 d . . . . .
 H15A H 0.135189 0.748872 0.011424 0.047 Uiso 1 1 calc R . . . .
 H15B H 0.049685 0.686839 0.106454 0.047 Uiso 1 1 calc R . . . .
 C14 C 0.2242(4) 0.5602(2) 0.04720(15) 0.0461(6) Uani 1 1 d . . . . .
 H14A H 0.169905 0.491534 0.079495 0.055 Uiso 1 1 calc R . . . .
 H14B H 0.263769 0.555958 -0.012993 0.055 Uiso 1 1 calc R . . . .
 C17 C -0.2354(3) 0.8151(3) 0.00322(19) 0.0528(6) Uani 1 1 d . . . . .
 H17A H -0.181958 0.881052 -0.036183 0.063 Uiso 1 1 calc R . . . .
 H17B H -0.263242 0.827392 0.061542 0.063 Uiso 1 1 calc R . . . .
 C9 C -0.4179(4) 0.1577(3) 0.77152(18) 0.0540(7) Uani 1 1 d . . . . .
 H9A H -0.373245 0.106025 0.732926 0.081 Uiso 1 1 calc GR . . . .
 H9B H -0.512266 0.228650 0.745116 0.081 Uiso 1 1 calc GR . . . .
 H9C H -0.469043 0.111997 0.827396 0.081 Uiso 1 1 calc GR . . . .
 C18 C -0.4151(4) 0.8233(3) -0.02982(19) 0.0565(6) Uani 1 1 d . . . . .
 H18A H -0.389672 0.816402 -0.089009 0.085 Uiso 1 1 calc GR . . . .
 H18B H -0.501232 0.901288 -0.029613 0.085 Uiso 1 1 calc GR . . . .
 H18C H -0.467736 0.757496 0.008319 0.085 Uiso 1 1 calc GR . . . .

loop_
  _atom_site_aniso_label
  _atom_site_aniso_U_11
  _atom_site_aniso_U_22
  _atom_site_aniso_U_33
  _atom_site_aniso_U_23
  _atom_site_aniso_U_13
  _atom_site_aniso_U_12
 Mn1 0.01971(14) 0.01761(14) 0.02052(14) -0.00336(10) -0.00162(10)
 -0.00545(10)
 S10 0.0230(2) 0.01781(19) 0.0239(2) -0.00620(15) 0.00013(15) -0.00682(15)
 S2 0.0266(2) 0.01656(19) 0.0279(2) -0.00540(15) 0.00150(17) -0.00677(15)
 S19 0.0332(2) 0.0232(2) 0.0279(2) -0.00125(17) -0.00464(18) -0.01115(17)
 S11 0.0263(2) 0.0311(2) 0.0267(2) -0.00256(17) -0.00471(17) -0.00883(17)
 O4 0.0288(6) 0.0189(6) 0.0251(6) -0.0081(5) 0.0034(5) -0.0070(5)
 N24 0.0250(7) 0.0197(7) 0.0224(7) -0.0062(5) -0.0014(6) -0.0074(6)
 N21 0.0227(7) 0.0198(7) 0.0255(7) -0.0065(6) -0.0035(6) -0.0072(5)
 O13 0.0631(11) 0.0333(8) 0.0361(8) 0.0077(6) -0.0234(7) -0.0219(7)
 C22 0.0208(8) 0.0246(8) 0.0302(9) -0.0096(7) -0.0015(7) -0.0053(7)
 C23 0.0253(9) 0.0205(8) 0.0287(9) -0.0087(7) -0.0036(7) -0.0028(7)
 C6 0.0315(9) 0.0224(8) 0.0252(8) -0.0084(7) 0.0018(7) -0.0062(7)
 C7 0.0309(10) 0.0241(9) 0.0285(9) -0.0072(7) 0.0002(8) -0.0072(7)
 C3 0.0196(8) 0.0189(8) 0.0237(8) -0.0037(6) -0.0041(6) -0.0036(6)
 C5 0.0318(9) 0.0194(8) 0.0292(9) -0.0097(7) 0.0012(7) -0.0063(7)
 C20 0.0281(9) 0.0232(8) 0.0388(10) -0.0103(8) -0.0057(8) -0.0101(7)
 C26 0.0334(10) 0.0237(8) 0.0294(9) -0.0076(7) -0.0044(8) -0.0118(7)
 C27 0.0276(9) 0.0259(9) 0.0253(8) -0.0057(7) -0.0069(7) -0.0069(7)
 C12 0.0347(10) 0.0202(8) 0.0260(9) -0.0041(7) -0.0051(8) -0.0045(7)
 C25 0.0347(10) 0.0265(9) 0.0225(8) -0.0061(7) 0.0016(7) -0.0073(7)
 C8 0.0385(11) 0.0293(9) 0.0329(10) -0.0097(8) 0.0063(8) -0.0129(8)
 C16 0.0459(12) 0.0499(12) 0.0265(9) -0.0091(9) 0.0001(9) -0.0252(10)
 C15 0.0445(12) 0.0509(12) 0.0273(9) -0.0132(9) -0.0017(9) -0.0205(10)
 C14 0.0682(16) 0.0343(11) 0.0389(11) 0.0035(9) -0.0273(11) -0.0197(11)
 C17 0.0409(13) 0.0730(17) 0.0563(15) -0.0329(13) -0.0005(11) -0.0184(12)
 C9 0.0559(15) 0.0639(16) 0.0563(15) -0.0248(13) 0.0128(12) -0.0392(13)
 C18 0.0434(14) 0.0707(17) 0.0588(15) -0.0179(13) -0.0076(12) -0.0193(12)

_geom_special_details
;
 All esds (except the esd in the dihedral angle between two l.s. planes)
 are estimated using the full covariance matrix.  The cell esds are taken
 into account individually in the estimation of esds in distances, angles
 and torsion angles; correlations between esds in cell parameters are only
 used when they are defined by crystal symmetry.  An approximate (isotropic)
 treatment of cell esds is used for estimating esds involving l.s. planes.
;
loop_
  _geom_bond_atom_site_label_1
  _geom_bond_atom_site_label_2
  _geom_bond_distance
  _geom_bond_site_symmetry_2
  _geom_bond_publ_flag
 Mn1 S10 2.5854(5) . ?
 Mn1 S2 2.6283(5) . ?
 Mn1 S19 2.5971(5) . ?
 Mn1 S11 2.6094(5) . ?
 Mn1 N24 2.3407(14) . ?
 Mn1 N21 2.2929(15) . ?
 S10 C3 1.7021(17) . ?
 S2 C3 1.6867(17) . ?
 S19 C12 1.698(2) . ?
 S11 C12 1.6948(19) . ?
 O4 C3 1.334(2) . ?
 O4 C5 1.458(2) . ?
 N24 C23 1.475(2) . ?
 N24 C26 1.477(2) . ?
 N24 C25 1.477(2) . ?
 N21 C22 1.484(2) . ?
 N21 C20 1.482(2) . ?
 N21 C27 1.483(2) . ?
 O13 C12 1.327(2) . ?
 O13 C14 1.454(3) . ?
 C22 H22A 0.9700 . ?
 C22 H22B 0.9700 . ?
 C22 C23 1.523(2) . ?
 C23 H23A 0.9700 . ?
 C23 H23B 0.9700 . ?
 C6 H6A 0.9700 . ?
 C6 H6B 0.9700 . ?
 C6 C7 1.519(3) . ?
 C6 C5 1.513(2) . ?
 C7 H7A 0.9700 . ?
 C7 H7B 0.9700 . ?
 C7 C8 1.522(3) . ?
 C5 H5A 0.9700 . ?
 C5 H5B 0.9700 . ?
 C20 H20A 0.9600 . ?
 C20 H20B 0.9600 . ?
 C20 H20C 0.9600 . ?
 C26 H26A 0.9600 . ?
 C26 H26B 0.9600 . ?
 C26 H26C 0.9600 . ?
 C27 H27A 0.9600 . ?
 C27 H27B 0.9600 . ?
 C27 H27C 0.9600 . ?
 C25 H25A 0.9600 . ?
 C25 H25B 0.9600 . ?
 C25 H25C 0.9600 . ?
 C8 H8A 0.9700 . ?
 C8 H8B 0.9700 . ?
 C8 C9 1.511(3) . ?
 C16 H16A 0.9700 . ?
 C16 H16B 0.9700 . ?
 C16 C15 1.523(3) . ?
 C16 C17 1.516(4) . ?
 C15 H15A 0.9700 . ?
 C15 H15B 0.9700 . ?
 C15 C14 1.512(3) . ?
 C14 H14A 0.9700 . ?
 C14 H14B 0.9700 . ?
 C17 H17A 0.9700 . ?
 C17 H17B 0.9700 . ?
 C17 C18 1.522(3) . ?
 C9 H9A 0.9600 . ?
 C9 H9B 0.9600 . ?
 C9 H9C 0.9600 . ?
 C18 H18A 0.9600 . ?
 C18 H18B 0.9600 . ?
 C18 H18C 0.9600 . ?

loop_
  _geom_angle_atom_site_label_1
  _geom_angle_atom_site_label_2
  _geom_angle_atom_site_label_3
  _geom_angle
  _geom_angle_site_symmetry_1
  _geom_angle_site_symmetry_3
  _geom_angle_publ_flag
 S10 Mn1 S2 69.589(14) . . ?
 S10 Mn1 S19 161.597(18) . . ?
 S10 Mn1 S11 97.110(16) . . ?
 S19 Mn1 S2 99.652(16) . . ?
 S19 Mn1 S11 69.424(16) . . ?
 S11 Mn1 S2 100.113(17) . . ?
 N24 Mn1 S10 94.37(4) . . ?
 N24 Mn1 S2 160.61(4) . . ?
 N24 Mn1 S19 98.57(4) . . ?
 N24 Mn1 S11 92.43(4) . . ?
 N21 Mn1 S10 99.59(4) . . ?
 N21 Mn1 S2 92.33(4) . . ?
 N21 Mn1 S19 95.64(4) . . ?
 N21 Mn1 S11 161.86(4) . . ?
 N21 Mn1 N24 79.32(5) . . ?
 C3 S10 Mn1 84.34(6) . . ?
 C3 S2 Mn1 83.27(6) . . ?
 C12 S19 Mn1 84.45(6) . . ?
 C12 S11 Mn1 84.12(7) . . ?
 C3 O4 C5 119.02(13) . . ?
 C23 N24 Mn1 104.94(10) . . ?
 C23 N24 C26 109.66(13) . . ?
 C23 N24 C25 110.29(14) . . ?
 C26 N24 Mn1 111.92(11) . . ?
 C26 N24 C25 107.79(13) . . ?
 C25 N24 Mn1 112.24(10) . . ?
 C22 N21 Mn1 105.41(10) . . ?
 C20 N21 Mn1 110.65(11) . . ?
 C20 N21 C22 109.71(13) . . ?
 C20 N21 C27 107.70(13) . . ?
 C27 N21 Mn1 112.97(10) . . ?
 C27 N21 C22 110.39(14) . . ?
 C12 O13 C14 121.27(16) . . ?
 N21 C22 H22A 109.5 . . ?
 N21 C22 H22B 109.5 . . ?
 N21 C22 C23 110.88(14) . . ?
 H22A C22 H22B 108.1 . . ?
 C23 C22 H22A 109.5 . . ?
 C23 C22 H22B 109.5 . . ?
 N24 C23 C22 111.12(14) . . ?
 N24 C23 H23A 109.4 . . ?
 N24 C23 H23B 109.4 . . ?
 C22 C23 H23A 109.4 . . ?
 C22 C23 H23B 109.4 . . ?
 H23A C23 H23B 108.0 . . ?
 H6A C6 H6B 107.7 . . ?
 C7 C6 H6A 108.8 . . ?
 C7 C6 H6B 108.8 . . ?
 C5 C6 H6A 108.8 . . ?
 C5 C6 H6B 108.8 . . ?
 C5 C6 C7 113.80(15) . . ?
 C6 C7 H7A 108.8 . . ?
 C6 C7 H7B 108.8 . . ?
 C6 C7 C8 113.75(16) . . ?
 H7A C7 H7B 107.7 . . ?
 C8 C7 H7A 108.8 . . ?
 C8 C7 H7B 108.8 . . ?
 S2 C3 S10 122.80(10) . . ?
 O4 C3 S10 114.32(12) . . ?
 O4 C3 S2 122.87(12) . . ?
 O4 C5 C6 107.17(13) . . ?
 O4 C5 H5A 110.3 . . ?
 O4 C5 H5B 110.3 . . ?
 C6 C5 H5A 110.3 . . ?
 C6 C5 H5B 110.3 . . ?
 H5A C5 H5B 108.5 . . ?
 N21 C20 H20A 109.5 . . ?
 N21 C20 H20B 109.5 . . ?
 N21 C20 H20C 109.5 . . ?
 H20A C20 H20B 109.5 . . ?
 H20A C20 H20C 109.5 . . ?
 H20B C20 H20C 109.5 . . ?
 N24 C26 H26A 109.5 . . ?
 N24 C26 H26B 109.5 . . ?
 N24 C26 H26C 109.5 . . ?
 H26A C26 H26B 109.5 . . ?
 H26A C26 H26C 109.5 . . ?
 H26B C26 H26C 109.5 . . ?
 N21 C27 H27A 109.5 . . ?
 N21 C27 H27B 109.5 . . ?
 N21 C27 H27C 109.5 . . ?
 H27A C27 H27B 109.5 . . ?
 H27A C27 H27C 109.5 . . ?
 H27B C27 H27C 109.5 . . ?
 S11 C12 S19 121.83(11) . . ?
 O13 C12 S19 114.64(14) . . ?
 O13 C12 S11 123.52(15) . . ?
 N24 C25 H25A 109.5 . . ?
 N24 C25 H25B 109.5 . . ?
 N24 C25 H25C 109.5 . . ?
 H25A C25 H25B 109.5 . . ?
 H25A C25 H25C 109.5 . . ?
 H25B C25 H25C 109.5 . . ?
 C7 C8 H8A 109.2 . . ?
 C7 C8 H8B 109.2 . . ?
 H8A C8 H8B 107.9 . . ?
 C9 C8 C7 112.08(18) . . ?
 C9 C8 H8A 109.2 . . ?
 C9 C8 H8B 109.2 . . ?
 H16A C16 H16B 107.8 . . ?
 C15 C16 H16A 109.0 . . ?
 C15 C16 H16B 109.0 . . ?
 C17 C16 H16A 109.0 . . ?
 C17 C16 H16B 109.0 . . ?
 C17 C16 C15 113.08(18) . . ?
 C16 C15 H15A 109.2 . . ?
 C16 C15 H15B 109.2 . . ?
 H15A C15 H15B 107.9 . . ?
 C14 C15 C16 112.22(18) . . ?
 C14 C15 H15A 109.2 . . ?
 C14 C15 H15B 109.2 . . ?
 O13 C14 C15 109.35(17) . . ?
 O13 C14 H14A 109.8 . . ?
 O13 C14 H14B 109.8 . . ?
 C15 C14 H14A 109.8 . . ?
 C15 C14 H14B 109.8 . . ?
 H14A C14 H14B 108.3 . . ?
 C16 C17 H17A 109.0 . . ?
 C16 C17 H17B 109.0 . . ?
 C16 C17 C18 112.9(2) . . ?
 H17A C17 H17B 107.8 . . ?
 C18 C17 H17A 109.0 . . ?
 C18 C17 H17B 109.0 . . ?
 C8 C9 H9A 109.5 . . ?
 C8 C9 H9B 109.5 . . ?
 C8 C9 H9C 109.5 . . ?
 H9A C9 H9B 109.5 . . ?
 H9A C9 H9C 109.5 . . ?
 H9B C9 H9C 109.5 . . ?
 C17 C18 H18A 109.5 . . ?
 C17 C18 H18B 109.5 . . ?
 C17 C18 H18C 109.5 . . ?
 H18A C18 H18B 109.5 . . ?
 H18A C18 H18C 109.5 . . ?
 H18B C18 H18C 109.5 . . ?

loop_
  _geom_torsion_atom_site_label_1
  _geom_torsion_atom_site_label_2
  _geom_torsion_atom_site_label_3
  _geom_torsion_atom_site_label_4
  _geom_torsion
  _geom_torsion_site_symmetry_1
  _geom_torsion_site_symmetry_2
  _geom_torsion_site_symmetry_3
  _geom_torsion_site_symmetry_4
  _geom_torsion_publ_flag
 Mn1 S10 C3 S2 -0.45(10) . . . . ?
 Mn1 S10 C3 O4 179.71(13) . . . . ?
 Mn1 S2 C3 S10 0.44(10) . . . . ?
 Mn1 S2 C3 O4 -179.73(15) . . . . ?
 Mn1 S19 C12 S11 4.14(11) . . . . ?
 Mn1 S19 C12 O13 -175.29(15) . . . . ?
 Mn1 S11 C12 S19 -4.12(11) . . . . ?
 Mn1 S11 C12 O13 175.26(17) . . . . ?
 Mn1 N24 C23 C22 -42.07(15) . . . . ?
 Mn1 N21 C22 C23 -45.33(15) . . . . ?
 N21 C22 C23 N24 62.85(19) . . . . ?
 C6 C7 C8 C9 -178.57(18) . . . . ?
 C7 C6 C5 O4 -60.45(19) . . . . ?
 C3 O4 C5 C6 -177.26(15) . . . . ?
 C5 O4 C3 S10 -179.07(12) . . . . ?
 C5 O4 C3 S2 1.1(2) . . . . ?
 C5 C6 C7 C8 172.47(15) . . . . ?
 C20 N21 C22 C23 -164.50(14) . . . . ?
 C26 N24 C23 C22 -162.44(14) . . . . ?
 C27 N21 C22 C23 76.97(17) . . . . ?
 C12 O13 C14 C15 109.2(2) . . . . ?
 C25 N24 C23 C22 79.01(17) . . . . ?
 C16 C15 C14 O13 -176.48(17) . . . . ?
 C15 C16 C17 C18 -176.7(2) . . . . ?
 C14 O13 C12 S19 -177.46(16) . . . . ?
 C14 O13 C12 S11 3.1(3) . . . . ?
 C17 C16 C15 C14 -177.4(2) . . . . ?

_shelx_res_file
;
TITL s4952r_a.res in P-1
    s4952r.res
    created by SHELXL-2016/6 at 13:30:59 on 13-Sep-2017
REM Old TITL s4952r in P-1
REM SHELXT solution in P-1
REM R1 0.166, Rweak 0.013, Alpha 0.041, Orientation as input
REM Formula found by SHELXT: C18 N3 O Cl5
CELL 1.54184 7.589847 11.859927 16.080395 70.7043 78.932 72.5913
ZERR 2 0.000358 0.000497 0.000726 0.004 0.0039 0.004
LATT 1
SFAC C H Mn N O S
UNIT 36 76 2 4 4 8

L.S. 16
PLAN  16
SIZE 0.013 0.072 0.198
BOND $H
LIST 6
MORE -1
CONF
fmap 2
ACTA
REM <olex2.extras>
REM <HklSrc "%.\\s4952r.hkl">
REM </olex2.extras>

WGHT    0.041300    0.266800
FVAR       6.81535
MN1   3    0.536801    0.292863    0.338237    11.00000    0.01971    0.01761 =
         0.02052   -0.00336   -0.00162   -0.00545
S10   6    0.364441    0.151213    0.464172    11.00000    0.02301    0.01781 =
         0.02390   -0.00620    0.00013   -0.00682
S2    6    0.357470    0.406489    0.456807    11.00000    0.02662    0.01656 =
         0.02794   -0.00540    0.00150   -0.00677
S19   6    0.602849    0.480723    0.208943    11.00000    0.03316    0.02320 =
         0.02795   -0.00125   -0.00464   -0.01115
S11   6    0.289205    0.371330    0.225861    11.00000    0.02629    0.03106 =
         0.02673   -0.00256   -0.00471   -0.00883
O4    5    0.183412    0.254656    0.582565    11.00000    0.02878    0.01887 =
         0.02514   -0.00813    0.00338   -0.00699
N24   4    0.709262    0.135276    0.275970    11.00000    0.02497    0.01967 =
         0.02241   -0.00615   -0.00142   -0.00735
N21   4    0.813195    0.241387    0.396391    11.00000    0.02268    0.01984 =
         0.02555   -0.00647   -0.00349   -0.00725
O13   5    0.382909    0.551824    0.089207    11.00000    0.06314    0.03329 =
         0.03612    0.00774   -0.02342   -0.02187
C22   1    0.950765    0.170270    0.341207    11.00000    0.02083    0.02463 =
         0.03020   -0.00960   -0.00146   -0.00534
AFIX  23
H22A  2    1.063011    0.128742    0.370564    11.00000   -1.20000
H22B  2    0.982705    0.226437    0.284666    11.00000   -1.20000
AFIX   0
C23   1    0.873385    0.075075    0.325773    11.00000    0.02525    0.02054 =
         0.02868   -0.00869   -0.00356   -0.00276
AFIX  23
H23A  2    0.968380    0.026115    0.292983    11.00000   -1.20000
H23B  2    0.839323    0.019892    0.382380    11.00000   -1.20000
AFIX   0
C6    1    0.000830    0.304471    0.710430    11.00000    0.03153    0.02241 =
         0.02516   -0.00843    0.00179   -0.00623
AFIX  23
H6A   2   -0.044835    0.367986    0.740471    11.00000   -1.20000
H6B   2    0.082361    0.234609    0.748039    11.00000   -1.20000
AFIX   0
C7    1   -0.162731    0.264069    0.699000    11.00000    0.03086    0.02405 =
         0.02849   -0.00722    0.00021   -0.00720
AFIX  23
H7A   2   -0.119506    0.208823    0.662171    11.00000   -1.20000
H7B   2   -0.252343    0.336140    0.668135    11.00000   -1.20000
AFIX   0
C3    1    0.293482    0.273324    0.506568    11.00000    0.01963    0.01886 =
         0.02372   -0.00371   -0.00408   -0.00356
C5    1    0.111977    0.353871    0.624184    11.00000    0.03181    0.01941 =
         0.02919   -0.00969    0.00115   -0.00629
AFIX  23
H5A   2    0.033687    0.424941    0.585862    11.00000   -1.20000
H5B   2    0.213634    0.378900    0.635333    11.00000   -1.20000
AFIX   0
C20   1    0.868439    0.353900    0.390089    11.00000    0.02812    0.02316 =
         0.03882   -0.01027   -0.00567   -0.01007
AFIX 137
H20A  2    0.873182    0.404402    0.329559    11.00000   -1.50000
H20B  2    0.988595    0.330657    0.410613    11.00000   -1.50000
H20C  2    0.779329    0.399533    0.426013    11.00000   -1.50000
AFIX   0
C26   1    0.604247    0.044118    0.285985    11.00000    0.03338    0.02369 =
         0.02940   -0.00764   -0.00442   -0.01181
AFIX 137
H26A  2    0.572568    0.006988    0.347781    11.00000   -1.50000
H26B  2    0.679095   -0.018673    0.259536    11.00000   -1.50000
H26C  2    0.492819    0.084787    0.257148    11.00000   -1.50000
AFIX   0
C27   1    0.806431    0.166638    0.490751    11.00000    0.02758    0.02589 =
         0.02531   -0.00573   -0.00691   -0.00690
AFIX 137
H27A  2    0.714975    0.213052    0.525439    11.00000   -1.50000
H27B  2    0.925821    0.146592    0.511347    11.00000   -1.50000
H27C  2    0.774119    0.091881    0.496551    11.00000   -1.50000
AFIX   0
C12   1    0.417156    0.473119    0.168554    11.00000    0.03474    0.02020 =
         0.02599   -0.00407   -0.00510   -0.00451
C25   1    0.767128    0.183427    0.180653    11.00000    0.03467    0.02650 =
         0.02250   -0.00615    0.00160   -0.00726
AFIX 137
H25A  2    0.659172    0.222675    0.149051    11.00000   -1.50000
H25B  2    0.842866    0.116465    0.158600    11.00000   -1.50000
H25C  2    0.836957    0.242438    0.172355    11.00000   -1.50000
AFIX   0
C8    1   -0.259213    0.199149    0.785895    11.00000    0.03853    0.02925 =
         0.03295   -0.00972    0.00627   -0.01289
AFIX  23
H8A   2   -0.169701    0.127849    0.817604    11.00000   -1.20000
H8B   2   -0.306186    0.254898    0.822271    11.00000   -1.20000
AFIX   0
C16   1   -0.094047    0.692376    0.008389    11.00000    0.04593    0.04993 =
         0.02649   -0.00912    0.00012   -0.02520
AFIX  23
H16A  2   -0.060911    0.682366   -0.050561    11.00000   -1.20000
H16B  2   -0.150087    0.626240    0.044980    11.00000   -1.20000
AFIX   0
C15   1    0.081638    0.680858    0.046418    11.00000    0.04452    0.05091 =
         0.02730   -0.01317   -0.00173   -0.02048
AFIX  23
H15A  2    0.135189    0.748872    0.011424    11.00000   -1.20000
H15B  2    0.049685    0.686839    0.106454    11.00000   -1.20000
AFIX   0
C14   1    0.224161    0.560165    0.047197    11.00000    0.06823    0.03427 =
         0.03885    0.00349   -0.02732   -0.01971
AFIX  23
H14A  2    0.169905    0.491534    0.079495    11.00000   -1.20000
H14B  2    0.263769    0.555958   -0.012993    11.00000   -1.20000
AFIX   0
C17   1   -0.235417    0.815141    0.003220    11.00000    0.04090    0.07302 =
         0.05625   -0.03293   -0.00054   -0.01840
AFIX  23
H17A  2   -0.181958    0.881052   -0.036183    11.00000   -1.20000
H17B  2   -0.263242    0.827392    0.061542    11.00000   -1.20000
AFIX   0
C9    1   -0.417906    0.157675    0.771523    11.00000    0.05586    0.06386 =
         0.05630   -0.02480    0.01277   -0.03917
AFIX 137
H9A   2   -0.373245    0.106025    0.732926    11.00000   -1.50000
H9B   2   -0.512266    0.228650    0.745116    11.00000   -1.50000
H9C   2   -0.469043    0.111997    0.827396    11.00000   -1.50000
AFIX   0
C18   1   -0.415100    0.823339   -0.029820    11.00000    0.04343    0.07074 =
         0.05876   -0.01785   -0.00755   -0.01934
AFIX 137
H18A  2   -0.389672    0.816402   -0.089009    11.00000   -1.50000
H18B  2   -0.501232    0.901288   -0.029613    11.00000   -1.50000
H18C  2   -0.467736    0.757496    0.008319    11.00000   -1.50000
AFIX   0
HKLF 4


REM  s4952r_a.res in P-1
REM R1 =  0.0308 for    4661 Fo > 4sig(Fo)  and  0.0333 for all    4999 data
REM    250 parameters refined using      0 restraints

END

WGHT      0.0413      0.2668

REM Highest difference peak  0.304,  deepest hole -0.474,  1-sigma level  0.055
Q1    1   0.4173  0.3478  0.4048  11.00000  0.05    0.30
Q2    1   0.6426  0.2132  0.2801  11.00000  0.05    0.29
Q3    1   0.5486  0.1313  0.4453  11.00000  0.05    0.25
Q4    1   0.7083  0.2608  0.3738  11.00000  0.05    0.24
Q5    1   0.4154  0.4484  0.4829  11.00000  0.05    0.24
Q6    1   0.5286  0.4611  0.1845  11.00000  0.05    0.24
Q7    1   0.2337  0.1385  0.4359  11.00000  0.05    0.23
Q8    1   0.9077  0.1187  0.3358  11.00000  0.05    0.23
Q9    1   0.1768  0.1761  0.5021  11.00000  0.05    0.21
Q10   1   0.4768  0.2850  0.2274  11.00000  0.05    0.20
Q11   1   0.1487  0.5660  0.0897  11.00000  0.05    0.20
Q12   1   0.2174  0.1821  0.5254  11.00000  0.05    0.19
Q13   1   0.3547  0.3418  0.3617  11.00000  0.05    0.19
Q14   1   0.3458  0.5518 -0.0302  11.00000  0.05    0.19
Q15   1   0.4040  0.2765  0.3067  11.00000  0.05    0.19
Q16   1   0.7161  0.3225  0.3016  11.00000  0.05    0.18
;
_shelx_res_checksum               25669
_shelx_hkl_file
;
   0   0  -1 221862. 10090.8   2
   0   0  -2 9946.57 507.907   4
   0   0  -2 10299.6 507.406   2
   0   0  -3 35292.7 1625.69   4
   0   0  -3 33516.4 1618.95   2
   0   0  -4 223402. 10233.4   4
   0   0  -4 223957. 10219.9   2
   0   0  -5 25153.4 1244.01   2
   0   0  -5 25336.5 1263.31   4
   0   0  -6 67270.0 3156.43   4
   0   0  -6 66277.9 3132.65   2
   0   0  -7 104224. 4875.01   4
   0   0  -8 23566.6 1238.59   6
   0   0  -8 23472.1 1262.98   4
   0   0  -9 86613.1 4060.74   6
   0   0  -9 84879.8 4092.15   4
   0   0 -10 977.605 353.239   6
   0   0 -10 798.263 404.533   4
   0   0 -11 255.875 365.839  21
   0   0 -11 432.869 379.599   7
   0   0 -11-56.8071 292.807   9
   0   0 -11 75.8700 435.231   4
   0   0 -11 249.454 336.397   6
   0   0 -11 352.965 313.452  15
   0   0 -11 160.897 344.690  11
   0   0 -12 5703.44 684.820   4
   0   0 -12 7121.03 560.316   7
   0   0 -12 5515.73 494.054   9
   0   0 -12 6674.17 506.425  15
   0   0 -12 6401.56 562.052  11
   0   0 -12 6756.12 562.696  21
   0   0 -13 5151.76 544.595   7
   0   0 -13 5130.88 647.344   4
   0   0  13 4918.31 653.095   3
   0   0 -13 5291.70 549.024  11
   0   0 -13 4803.97 540.932  21
   0   0 -13 5047.48 468.805  15
   0   0 -14 604.988 342.897  15
   0   0 -14 594.068 430.819  11
   0   0 -14 139.171 404.948  21
   0   0 -14 245.469 431.566   7
   0   0 -15 21909.5 1150.53  21
   0   0  15 19281.1 1101.87  28
   0   0 -15 21714.7 1158.19  11
   0   0 -15 22217.6 1135.38   7
   0   0 -16 59218.1 2844.87  21
   0   0 -16 60355.4 2849.41  11
   0   0 -17 1572.44 334.336  11
   0   0 -17 1518.36 324.594  23
   0   0 -17 1379.44 323.553  21
   0   0 -18 19357.6 1011.17  11
   0   0 -18 21694.6 1028.09  23
   0   1 -18 3521.57 276.711  23
   0   1 -18 3450.55 269.250  11
   0   1 -17 21563.0 1107.97  11
   0   1 -17 22261.9 1121.29  23
   0   1 -16 31103.8 1570.75  11
   0   1 -16 31925.1 1588.31  23
   0   1 -15 440.316 394.984  21
   0   1 -15 106.703 413.729  11
   0   1 -14 17850.1 962.312  11
   0   1 -14 15596.9 890.276  15
   0   1 -14 16474.7 949.287  21
   0   1 -14 15000.0 934.745   7
   0  -1  14 15636.7 904.570  28
   0   1 -13 1457.13 478.091   7
   0   1 -13 1927.49 455.306  11
   0  -1  13 2558.36 534.933   3
   0   1 -13 3267.94 593.507   4
   0   1 -13 2272.95 461.026  21
   0   1 -13 2774.00 418.277  15
   0   1 -12 4833.50 475.513  15
   0   1 -12 4829.49 528.271  11
   0   1 -12 4987.83 532.615   7
   0  -1  12 4618.22 592.764   3
   0   1 -12 5728.79 683.056   4
   0   1 -12 4616.01 528.266  21
   0   1 -11 2716.60 449.500   7
   0   1 -11 3054.22 421.552  21
   0   1 -11 2946.17 402.364  15
   0   1 -11 3220.23 550.054   4
   0   1 -11 2818.43 459.762   6
   0   1 -11 1892.82 328.892   9
   0   1 -11 2776.78 417.180  11
   0  -1  11 2248.46 508.283   3
   0   1 -10 779.867 336.905  11
   0   1 -10 1341.56 449.623   4
   0   1 -10 1160.33 391.748   7
   0   1 -10 312.181 342.641   6
   0   1 -10 754.366 339.835  21
   0   1  -9 991.860 370.244   6
   0   1  -9 664.722 420.263   4
   0   1  -8 69621.8 3311.75   4
   0   1  -8 67576.0 3275.44   6
   0   1  -7 301872. 13970.1   6
   0   1  -7 307980. 13995.6   4
   0   1  -6 7421.27 555.234   4
   0   1  -6 7070.12 513.635   6
   0   1  -5 181809. 8657.10   4
   0   1  -5 194247. 8650.62   6
   0   1  -4 920.006 265.324   6
   0   1  -4 736.999 267.094   4
   0   1  -3 69036.6 3211.02   6
   0   1  -3 69360.8 3216.18   4
   0   1  -2 151271. 7048.50   4
   0   1  -2 156745. 7045.62   6
   0  -1   1 56175.5 2571.64   3
   0  -1   0 184196. 8377.00   5
   0  -1  -2 173661. 7834.15   4
   0  -1  -2 170403. 7827.82   2
   0  -1  -3 3561.16 267.310   2
   0  -1  -3 3714.08 271.233   4
   0  -1  -4 49397.7 2291.60   4
   0  -1  -4 48454.3 2281.84   2
   0  -1  -5 15628.0 842.627   2
   0  -1  -5 17123.6 856.680   4
   0  -1  -6 48515.2 2271.23   2
   0  -1  -6 47146.2 2289.12   4
   0  -1  -7 1230.84 373.727   2
   0  -1  -7 1356.87 365.391   4
   0  -1  -8 265912. 12296.0   4
   0  -1  -8 268736. 12267.3   2
   0  -1  -9 171925. 7985.70   4
   0  -1 -10 335.330 359.778   4
   0  -1 -10 528.598 326.089   6
   0  -1 -11 23789.8 1181.86   7
   0  -1 -11 23690.3 1255.66   6
   0  -1 -11 21274.6 1168.39   9
   0  -1 -11 21876.0 1302.94   4
   0  -1 -11 22735.6 1197.68  21
   0   1  11 23259.3 1217.65  29
   0  -1 -11 23841.5 1191.34  11
   0  -1 -12 7682.06 609.886  21
   0  -1 -12 8335.20 554.693  15
   0  -1 -12 8105.28 591.476  11
   0   1  12 7684.07 605.634  29
   0  -1 -12 7800.28 727.655   4
   0  -1 -12 8089.58 598.258   7
   0  -1 -12 8066.69 567.985   9
   0  -1 -13 30742.3 1571.80   9
   0  -1 -13 31617.1 1599.60  11
   0  -1 -13 31366.4 1603.73  21
   0  -1 -13 31469.2 1759.43   4
   0  -1 -13 31545.2 1573.85   7
   0  -1 -14 1009.96 414.067   9
   0  -1 -14 2277.37 569.840   4
   0  -1 -14 2863.87 476.803  21
   0  -1 -14 2636.25 453.229   7
   0  -1 -14 2334.50 456.284  11
   0  -1 -15 223.363 394.619   7
   0  -1 -15 743.813 418.447  21
   0  -1 -15 893.137 415.256  11
   0  -1 -16 7752.56 581.038  11
   0  -1 -16 7162.51 570.037  21
   0  -1 -17 61940.4 2947.56  21
   0  -1 -17 63211.2 2952.29  11
   0  -1 -18 31884.9 1592.56  11
   0  -1 -18 34849.8 1611.23  23
   0   2 -17 424.848 232.612  17
   0   2 -17 213.628 243.724  11
   0   2 -16 417.411 327.193  11
   0   2 -15 4387.85 480.988  11
   0   2 -14 1033.67 355.738  15
   0  -2  14 1243.10 332.489  28
   0   2 -14 1374.26 438.965  11
   0   2 -14 831.261 413.958  21
   0   2 -13 17211.6 991.618  21
   0   2 -13 15757.8 941.973  15
   0   2 -13 16884.2 998.092   7
   0   2 -13 18243.7 1007.60  11
   0  -2  13 16831.7 953.583  28
   0  -2  12 11784.9 998.644   1
   0   2 -12 13294.3 798.111  15
   0   2 -12 13831.7 844.355  21
   0  -2  12 12440.0 796.345  28
   0   2 -12 13348.6 843.382   7
   0   2 -12 13303.6 838.862  11
   0   2 -11 38531.9 1893.78   7
   0   2 -11 40003.7 1990.06   6
   0   2 -11 37528.6 1895.91  11
   0   2 -11 39793.7 1880.24  15
   0  -2  11 35167.9 2067.22   1
   0   2 -11 39264.4 1911.20  21
   0  -2  11 35143.4 1969.22   3
   0   2 -11 36744.0 2053.29   4
   0   2 -10 42943.4 2093.82  15
   0   2 -10 47120.7 2213.08   6
   0   2 -10 42357.7 2115.24  21
   0  -2  10 43027.9 2199.49   3
   0   2 -10 43454.0 2259.24   4
   0   2 -10 43932.5 2119.69  11
   0   2 -10 41752.8 2101.79   7
   0   2  -9 787.203 456.487   4
   0   2  -9 1405.11 362.495  11
   0  -2   9 1008.71 392.580   3
   0   2  -9 352.226 341.497   6
   0   2  -9 885.526 368.546   7
   0  -2   8 27412.1 1520.45   3
   0   2  -8 29523.4 1531.23   6
   0   2  -8 30151.3 1573.89   4
   0   2  -7 2924.92 424.583   6
   0   2  -7 2079.61 462.690   4
   0   2  -6 204203. 9527.09   4
   0   2  -6 208081. 9507.31   6
   0   2  -5 2670.32 385.489   6
   0   2  -5 2996.87 427.899   4
   0   2  -4 173699. 8141.87   6
   0   2  -4 176273. 8152.58   4
   0  -2   4 180476. 8125.23   3
   0   2  -3 23028.6 1151.00   6
   0   2  -3 22341.3 1160.35   4
   0  -2   3 23507.6 1122.96   3
   0  -2   2 28761.3 1329.54   3
   0   2  -2 27221.1 1362.20   6
   0  -2   1 76510.1 3504.72   3
   0  -2   0 369874. 16821.4   5
   0  -2  -1 174555. 8016.75   5
   0  -2  -1 178100. 8032.34   1
   0  -2  -2 31079.5 1458.81   5
   0  -2  -3 503742. 22928.4   4
   0  -2  -4 156645. 7138.48   2
   0  -2  -4 155257. 7151.07   4
   0  -2  -5 2683.92 275.740   2
   0  -2  -5 2470.86 287.042   4
   0  -2  -6 2741.58 324.501   2
   0  -2  -6 3158.99 337.295   4
   0  -2  -7 24932.4 1265.14   2
   0  -2  -7 25101.2 1287.84   4
   0  -2  -8 174866. 8064.26   2
   0  -2  -8 175166. 8094.62   4
   0  -2  -9 6360.93 549.480   4
   0  -2  -9 6377.82 498.858   2
   0  -2 -10 102181. 4917.06   4
   0  -2 -10 105126. 4865.20   2
   0  -2 -11 581.328 326.783  11
   0  -2 -11 476.562 393.586   4
   0   2  11 683.536 385.490  29
   0  -2 -11 385.228 358.524  21
   0  -2 -11 960.578 324.253   9
   0  -2 -12 87893.3 3971.49  11
   0   2  12 85191.3 3992.69  29
   0  -2 -12 82714.3 3956.27   9
   0  -2 -12 87660.4 3984.41  21
   0  -2 -12 80419.2 3940.71   7
   0  -2 -12 85625.0 4098.00   4
   0  -2 -13 2451.81 424.028   7
   0  -2 -13 1155.48 531.646   4
   0  -2 -13 2008.55 439.574  11
   0   2  13 2300.05 487.857  29
   0  -2 -13 2183.82 451.536  21
   0  -2 -13 1327.67 396.433   9
   0   2  14 7652.01 682.827  29
   0  -2 -14 8810.32 784.352   4
   0  -2 -14 7625.64 624.621   9
   0  -2 -14 9112.24 646.558  11
   0  -2 -14 7940.61 655.754  21
   0  -2 -14 8865.56 598.709   7
   0  -2 -15 1225.87 419.785  11
   0  -2 -15 844.521 419.746  21
   0  -2 -15 796.410 398.907   7
   0  -2 -16 6646.79 547.519  11
   0  -2 -16 4993.63 471.573   7
   0  -2 -16 6620.61 536.305  21
   0  -2 -17 32232.4 1613.88  21
   0  -2 -17 33127.1 1613.69  11
   0  -2 -18-59.4864 256.130  23
   0  -2 -18-33.4094 273.281  11
   0  -2 -18 5.64267 251.639  21
   0  -2 -19 12366.3 647.276  11
   0  -2 -19 13895.7 665.423  23
   0   3 -16 395.046 262.474  23
   0   3 -16 580.871 260.325  17
   0   3 -16 598.330 289.057  11
   0   3 -15 1895.04 391.135  11
   0   3 -15 1819.93 356.674  23
   0   3 -14 17025.3 932.262  23
   0  -3  14 15156.3 866.114  28
   0   3 -14 16217.6 935.447  11
   0   3 -14 16176.8 885.345  15
   0   3 -13 17618.2 953.308  15
   0   3 -13 16923.3 981.705  23
   0  -3  13 15956.8 934.829  28
   0   3 -13 17172.4 992.407  11
   0  -3  12 1288.92 534.525   1
   0  -3  12 1139.01 367.611  28
   0   3 -12 983.157 441.007  21
   0   3 -12 1145.21 413.703  15
   0  -3  11 1371.49 374.783  28
   0   3 -11 1719.13 428.346  15
   0  -3  11 1485.70 546.781   1
   0   3 -11 1529.20 444.764  21
   0   3 -11 791.876 497.333   7
   0  -3  10 9315.14 590.714  13
   0   3 -10 9783.55 659.008  15
   0   3 -10 8366.08 682.690   7
   0  -3  10 8106.13 808.334   1
   0  -3  10 10332.8 656.415  28
   0   3 -10 9633.43 687.212  21
   0  -3   9 2946.20 340.705  13
   0   3  -9 3284.14 481.408   6
   0  -3   9 1947.01 523.789   1
   0   3  -9 2696.52 456.532   7
   0   3  -9 2696.12 414.577  21
   0  -3   9 2879.49 378.082  28
   0   3  -9 3256.70 428.685  15
   0  -3   9 3262.41 445.562   3
   0  -3   8 2796.76 385.566   3
   0   3  -8 3076.48 470.745   6
   0  -3   8 2106.12 496.315   1
   0  -3   7 15332.0 910.451   3
   0  -3   7 15547.2 1021.24   1
   0   3  -7 17940.5 979.027   6
   0  -3   6 45664.5 2296.11   1
   0  -3   6 43430.5 2211.63   3
   0   3  -6 49114.0 2273.38   6
   0   3  -5 103823. 4774.44   6
   0  -3   5 101039. 4726.14   3
   0  -3   5 100351. 4798.88   1
   0  -3   4 364022. 16726.6   3
   0   3  -4 358593. 16772.4   6
   0  -3   4 381449. 16800.8   1
   0  -3   3 124300. 5754.73   3
   0   3  -3 122097. 5803.00   6
   0  -3   3 131610. 5824.80   1
   0  -3   2 49125.5 2341.36   1
   0  -3   1 7901.39 482.955   1
   0  -3   0 38488.7 1877.62   5
   0  -3   0 46110.4 1939.06   1
   0  -3  -1 228472. 10000.9   1
   0  -3  -1 213430. 9968.74   5
   0  -3  -2 4192.99 279.792   5
   0  -3  -2 4080.68 299.509   1
   0  -3  -3 620491. 28252.0   1
   0  -3  -4 4465.18 343.683   4
   0  -3  -4 4949.84 354.944   1
   0  -3  -5 306899. 14145.7   4
   0  -3  -5 311579. 14127.3   2
   0  -3  -6 47125.8 2233.54   4
   0  -3  -6 46227.8 2214.16   2
   0  -3  -7 7644.27 542.356   4
   0  -3  -7 7317.60 512.708   2
   0  -3  -8 8873.46 624.255   4
   0  -3  -8 9162.55 616.047   2
   0  -3  -9 1524.95 345.463   2
   0  -3  -9 649.555 353.124   4
   0  -3 -10 11289.1 765.833   4
   0  -3 -10 11105.4 712.486   2
   0  -3 -11 113668. 5506.03   4
   0  -3 -11 119807. 5395.03  11
   0   3  11 113065. 5416.84  29
   0  -3 -11 116426. 5402.51  21
   0  -3 -12 36075.2 1793.18  11
   0  -3 -12 35990.1 1788.55   9
   0  -3 -12 34120.4 1911.46   4
   0   3  12 37525.2 1834.78  29
   0  -3 -12 36929.0 1811.21  21
   0  -3 -13 9378.94 826.499   4
   0  -3 -13 10900.8 714.134  11
   0   3  13 10819.4 763.174  29
   0  -3 -13 10982.7 740.973  21
   0  -3 -13 11255.5 718.881   9
   0  -3 -14 9625.15 811.937   4
   0  -3 -14 9885.85 680.160  11
   0  -3 -14 9569.80 695.530   9
   0  -3 -14 9798.49 705.847  21
   0   3  14 9910.62 746.213  29
   0  -3 -15 6766.05 588.915  21
   0  -3 -15 5572.64 552.132   9
   0  -3 -15 7390.99 581.075  11
   0   3  15 7321.95 644.792  29
   0  -3 -16 1767.81 405.323  11
   0  -3 -16 2213.34 437.310  21
   0  -3 -17 1933.26 390.802  21
   0  -3 -17 2292.96 367.250  11
   0  -3 -18 3970.25 361.523  11
   0  -3 -18 4798.36 381.828  21
   0  -3 -19 5160.24 307.960  23
   0  -3 -19 4341.17 299.934  21
   0   4 -16 694.897 195.332  23
   0   4 -16 277.156 223.406  11
   0   4 -15 4302.76 382.335  17
   0   4 -15 4423.99 380.239  23
   0   4 -14 929.107 350.023  17
   0  -4  14 1315.05 260.837  28
   0   4 -14 724.309 336.801  23
   0   4 -13 14158.7 816.505  15
   0   4 -13 14560.0 853.140  23
   0  -4  13 13171.2 792.988  28
   0   4 -12 21284.0 1164.41  23
   0  -4  12 21264.7 1134.29  28
   0   4 -12 20832.1 1146.39  15
   0  -4  11 68100.2 3464.04  13
   0   4 -11 77024.2 3548.12  23
   0  -4  11 69357.6 3721.07   1
   0   4 -11 81115.8 3526.23  15
   0  -4  11 75698.0 3524.03  28
   0   4 -10 124345. 5491.05  23
   0   4 -10 121863. 5470.31  15
   0  -4  10 111147. 5425.68  13
   0  -4  10 118028. 5476.17  28
   0  -4  10 108732. 5660.25   1
   0  -4   9 15470.4 888.677  13
   0   4  -9 17184.8 965.824  11
   0   4  -9 18505.3 969.404  15
   0  -4   9 15234.0 931.787  28
   0  -4   9 15544.4 1106.79   1
   0  -4   8 30602.5 1835.93   1
   0  -4   8 33410.0 1682.86  28
   0  -4   8 31258.7 1639.19  13
   0   4  -8 35674.8 1702.14  21
   0   4  -8 35135.3 1682.37  15
   0   4  -8 34412.9 1686.99  11
   0   4  -7 17127.3 954.385   7
   0   4  -7 18658.0 958.891  11
   0  -4   6 54004.1 2666.74   1
   0  -4   6 52290.3 2534.69   3
   0  -4   5 36295.8 1787.03   3
   0  -4   5 37785.6 1903.07   1
   0  -4   4 18468.1 1062.82   1
   0  -4   3 9810.16 665.700   1
   0  -4   2 65101.7 3090.87   1
   0  -4   1 45616.7 1995.08   1
   0  -4   1 39161.2 1907.53   5
   0  -4   0 4235.68 271.226   5
   0  -4   0 5409.07 387.003   1
   0  -4  -1 6549.84 387.674   5
   0  -4  -1 8083.75 457.393   1
   0  -4  -2 10052.8 576.107   1
   0  -4  -2 10184.1 539.272   5
   0  -4  -3 65364.1 3062.31   1
   0  -4  -4 426071. 19454.4   1
   0  -4  -5 115212. 5277.15   4
   0  -4  -5 112698. 5257.07   2
   0  -4  -6 2352.46 353.255   2
   0  -4  -6 2392.74 361.128   4
   0  -4  -7 48963.5 2364.01   4
   0  -4  -7 48616.8 2340.19   2
   0  -4  -8 305.364 342.990   2
   0  -4  -8-11.7818 320.355   4
   0  -4  -9 1355.81 340.979   2
   0  -4  -9 1800.66 382.470   4
   0  -4 -10 490.931 382.902   4
   0  -4 -10 924.182 327.060   2
   0  -4 -11 13579.7 807.260  11
   0  -4 -11 15486.1 824.228   9
   0  -4 -11 13721.4 932.034   4
   0  -4 -11 14111.1 840.178  21
   0  -4 -12 40417.1 1987.49  21
   0  -4 -12 37019.1 2091.90   4
   0  -4 -12 40203.5 1964.12  11
   0  -4 -12 40726.9 1968.91   9
   0   4  12 40899.5 2027.87  29
   0  -4 -13 93983.3 4296.02  21
   0   4  13 89872.7 4320.49  29
   0  -4 -13 91224.5 4270.66  11
   0  -4 -13 87334.1 4413.01   4
   0   4  14 48029.8 2400.85  29
   0  -4 -14 48432.6 2364.49  21
   0  -4 -14 48345.5 2492.78   4
   0  -4 -14 48037.8 2342.12  11
   0  -4 -15 2866.61 478.994  21
   0  -4 -15 2939.68 441.232  11
   0   4  15 2496.70 560.831  29
   0  -4 -16 469.545 365.076  11
   0  -4 -16-621.878 422.814   9
   0   4  16 156.488 451.647  29
   0  -4 -16-39.4511 390.787  21
   0  -4 -17 608.007 362.542  21
   0  -4 -17 641.603 322.598  11
   0  -4 -18 421.207 243.904  11
   0  -4 -18-152.256 271.158  21
   0  -4 -19 3145.39 249.991  21
   0   5 -15 8375.78 475.448  17
   0   5 -15 9358.48 493.235  23
   0   5 -14 7701.54 510.018  17
   0   5 -14 7996.82 507.405  23
   0  -5  13 10905.8 656.251  28
   0   5 -13 11800.6 711.307  23
   0   5 -13 11683.2 706.515  17
   0   5 -12 3888.64 492.174  11
   0   5 -12 2731.45 467.079  17
   0  -5  12 2966.91 394.488  28
   0   5 -12 2981.56 413.127  23
   0   5 -11 1788.03 413.334  23
   0   5 -11 1510.12 484.772  11
   0  -5  11 1894.72 309.828  13
   0  -5  11 1646.83 367.202  28
   0   5 -11 1370.98 476.525  17
   0   5 -11 1337.70 452.322  15
   0   5 -10 750.970 459.253  15
   0  -5  10 305.031 362.081  28
   0   5 -10 387.089 381.094  23
   0   5 -10 1138.03 468.109  11
   0  -5  10 776.112 301.524  13
   0  -5  10 721.699 507.911   1
   0   5  -9 7474.80 630.637  11
   0   5  -9 7754.99 642.551  15
   0  -5   9 7981.70 525.662  13
   0  -5   9 7730.83 593.765  28
   0   5  -9 6792.41 590.105  23
   0  -5   8 14772.5 1082.89   1
   0   5  -8 16617.2 941.982  11
   0  -5   8 15726.9 862.048  13
   0  -5   8 15100.6 908.527  28
   0   5  -8 14603.5 904.147  23
   0   5  -8 17199.5 967.644  15
   0   5  -7 6860.51 541.529  23
   0  -5   7 5020.22 647.801   1
   0   5  -7 6039.90 594.362  15
   0  -5   7 6609.92 478.018  13
   0  -5   7 7920.19 550.385  28
   0   5  -7 6597.44 571.104  11
   0  -5   6 9010.93 745.186   1
   0   5  -6 8967.40 614.667  11
   0  -5   6 8906.31 591.424  28
   0   5  -6 8031.63 628.074  15
   0  -5   5 18712.6 1132.86   1
   0  -5   4 39030.6 2004.72   1
   0  -5   3 173547. 8072.27   1
   0  -5   2 48211.8 2057.27   1
   0  -5   2 38423.4 1906.35   5
   0  -5   1 5698.43 486.353   1
   0  -5   1 4751.39 308.013   5
   0  -5   0 8734.63 478.980   5
   0  -5   0 9707.54 603.594   1
   0  -5  -1 23.9821 160.191   5
   0  -5  -1 83.4630 285.606   1
   0  -5  -2 51130.9 2443.99   5
   0  -5  -2 53655.0 2492.58   1
   0  -5  -3 21578.8 1122.49   1
   0  -5  -4 9042.87 595.169   1
   0  -5  -5 197421. 8727.11   4
   0  -5  -5 180621. 8736.30   1
   0  -5  -6 173331. 7988.92   4
   0  -5  -6 172427. 7961.87   2
   0  -5  -7 10604.5 679.830   4
   0  -5  -7 9946.65 644.424   2
   0  -5  -8 270.904 314.974   2
   0  -5  -8 400.510 324.464   4
   0  -5  -9 3128.03 443.920   2
   0  -5  -9 4008.90 463.501   4
   0  -5 -10 7429.05 642.703   4
   0  -5 -10 7836.02 548.702   9
   0  -5 -10 8307.91 549.669  14
   0  -5 -10 8955.75 590.743   2
   0  -5 -11 13873.4 943.278   4
   0  -5 -11 14013.8 820.374  11
   0  -5 -11 15053.9 862.109  21
   0  -5 -11 14786.9 833.860   9
   0   5  11 14571.6 821.911  13
   0  -5 -12 49332.4 2261.40  11
   0  -5 -12 47186.3 2254.99   9
   0  -5 -12 45295.7 2387.29   4
   0  -5 -12 43960.7 2270.96  21
   0   5  12 45850.5 2253.88  13
   0  -5 -13 77654.2 3904.25   4
   0  -5 -13 78684.8 3783.34  21
   0  -5 -13 79582.6 3759.58  11
   0  -5 -13 81912.0 3768.21   9
   0  -5 -14 4480.84 614.772   4
   0  -5 -14 4521.01 491.865  11
   0  -5 -14 4901.80 514.838   9
   0   5  14 4869.26 619.860  29
   0  -5 -14 4976.70 539.881  21
   0  -5 -15 1537.74 442.582   9
   0  -5 -15 2473.54 415.379  11
   0   5  15 1497.12 521.481  29
   0  -5 -15 2176.41 453.169  21
   0  -5 -16 1340.35 348.402  11
   0  -5 -16 839.994 410.985  21
   0   5  16 843.433 498.640  29
   0  -5 -17 2230.57 378.813  21
   0  -5 -17 2047.04 314.824  11
   0  -5 -18 243.789 222.781  11
   0  -5 -18 184.492 266.781  21
   0  -5 -19 1100.57 186.010  21
   0   6 -14 23728.4 1163.18  17
   0   6 -14 25199.0 1171.33  23
   0  -6  13 1289.79 217.776  28
   0   6 -13 1168.81 262.189  23
   0   6 -13 1525.91 304.690  17
   0   6 -12 17398.2 974.842  11
   0   6 -12 17569.7 955.605  17
   0   6 -12 17713.9 935.379  23
   0  -6  12 16639.9 913.580  28
   0  -6  11 7154.24 572.010  28
   0   6 -11 8612.43 596.084  23
   0   6 -11 8908.52 640.923  17
   0   6 -11 8659.15 655.869  11
   0  -6  10 927.543 372.223  28
   0   6 -10 645.933 397.286  23
   0   6 -10 264.954 444.800  11
   0   6 -10 1080.84 454.357  17
   0  -6  10 396.740 291.156  13
   0  -6   9 1014.33 328.074  13
   0  -6   9 1156.38 390.336  28
   0   6  -9 1245.91 484.902  17
   0   6  -9 1046.01 474.651  11
   0   6  -9 1000.16 404.137  23
   0  -6   8 36240.7 1788.80  28
   0  -6   8 33810.3 1974.91   1
   0   6  -8 34888.0 1774.94  23
   0   6  -8 33681.8 1808.88  17
   0   6  -8 35822.9 1803.10  11
   0  -6   8 34977.2 1732.10  13
   0   6  -7 89853.8 4220.67  11
   0  -6   7 89244.8 4179.92  13
   0  -6   7 87607.6 4402.41   1
   0   6  -7 87358.5 4231.13  17
   0   6  -7 92147.6 4233.40  15
   0  -6   7 94061.0 4228.35  28
   0   6  -7 84725.6 4201.64  23
   0   6  -6 5528.04 532.761  11
   0   6  -6 4834.01 582.667  15
   0  -6   6 4174.80 474.405  28
   0  -6   6 6218.62 645.068   1
   0  -6   6 5684.41 446.091  13
   0   6  -6 4263.54 463.770  23
   0   6  -6 4887.43 524.090  17
   0   6  -5 111076. 4823.20  11
   0  -6   5 111688. 5004.71   1
   0   6  -5 96270.0 4796.11  23
   0  -6   5 112570. 4834.05  28
   0  -6   5 100695. 4787.80  13
   0   6  -5 94123.5 4827.88  17
   0   6  -5 102185. 4828.79  15
   0  -6   4 7837.16 685.849   1
   0   6  -4 7241.56 580.118  15
   0   6  -4 6796.12 557.994  17
   0  -6   4 8155.51 550.228  28
   0  -6   3 392.895 378.145   1
   0  -6   2 3362.32 453.688   1
   0  -6   1 3988.51 449.033   1
   0  -6   0 26005.3 1372.66   1
   0  -6  -1 38915.9 1853.22   5
   0  -6  -1 39532.9 1947.27   1
   0  -6  -2 81324.1 3844.94   1
   0  -6  -3 5158.71 453.364   1
   0  -6  -4 30355.2 1549.99   1
   0  -6  -5 20480.9 1159.51   1
   0  -6  -5 22205.7 1154.95   4
   0  -6  -6 35749.4 1803.27   4
   0  -6  -7 958.567 347.347   2
   0  -6  -7 1143.30 359.605   4
   0  -6  -8 14067.9 894.561   4
   0  -6  -8 15322.2 872.927   2
   0  -6  -9 15179.7 818.821  14
   0  -6  -9 15728.7 923.274   4
   0  -6  -9 15441.2 886.842   2
   0  -6  -9 12495.0 833.742  22
   0  -6 -10 1725.47 331.709  11
   0   6  10 1825.44 331.868  13
   0  -6 -10 1899.51 390.531  22
   0  -6 -10 2633.17 361.904   9
   0  -6 -10 2638.52 474.404   4
   0  -6 -11 7716.14 541.980  11
   0   6  11 7348.76 549.122  13
   0  -6 -11 6803.23 669.922   4
   0  -6 -11 7652.62 561.660   9
   0  -6 -12 868.013 357.587  11
   0  -6 -12 1168.60 484.077   4
   0   6  12 676.518 341.140  13
   0  -6 -12 687.889 446.699  21
   0  -6 -12 1365.14 416.421   9
   0  -6 -13 1923.24 416.345  11
   0  -6 -13 1919.41 487.629   4
   0   6  13 2164.82 404.047  13
   0  -6 -13 1649.73 486.004  21
   0  -6 -13 2137.90 429.739   9
   0  -6 -14 21485.8 1182.46  21
   0  -6 -14 20552.1 1130.12  11
   0  -6 -14 21772.4 1163.66   9
   0  -6 -15 4365.97 515.225   9
   0  -6 -15 5294.30 464.746  11
   0  -6 -15 5187.35 541.704  21
   0   6  16 6175.16 602.470  29
   0  -6 -16 5440.75 520.458  21
   0  -6 -16 6025.17 449.950  11
   0  -6 -16 4977.86 495.696   9
   0   6  17 1813.72 431.605  29
   0  -6 -17 1947.78 364.999  21
   0  -6 -18 320.820 259.875  21
   0   7 -12 7901.29 514.720  17
   0   7 -12 8605.97 490.285  23
   0   7 -11 13526.5 692.598  12
   0   7 -11 12033.6 737.544  17
   0   7 -11 12071.6 700.172  23
   0  -7  11 11812.9 701.667  28
   0   7 -10 23072.0 1191.31  17
   0  -7  10 21952.4 1155.54  28
   0   7 -10 24130.3 1205.76  11
   0   7 -10 20783.4 1144.90  23
   0  -7  10 21149.3 1107.13  13
   0  -7   9 882.033 296.056  13
   0   7  -9 775.914 347.570  23
   0  -7   9 896.217 366.382  28
   0   7  -9 326.259 455.844  17
   0   7  -9 236.598 448.808  11
   0   7  -8 3569.47 537.753  11
   0  -7   8 4653.31 500.586  28
   0   7  -8 3941.73 455.667  23
   0   7  -8 4343.03 540.925  17
   0  -7   8 3477.74 417.345  13
   0   7  -7 17047.1 1075.08  23
   0   7  -7 20902.8 1151.47  17
   0  -7   7 21695.3 1337.51   1
   0   7  -7 20020.8 1136.93  11
   0  -7   7 20408.5 1070.76  13
   0  -7   7 20513.2 1126.34  28
   0   7  -6 36798.0 1926.19  11
   0   7  -6 38238.0 1945.64  17
   0  -7   6 37739.9 1882.09  13
   0  -7   6 38374.1 2122.08   1
   0   7  -6 37606.7 1893.70  23
   0  -7   6 41379.7 1943.33  28
   0   7  -5 182117. 8725.31  23
   0   7  -5 190618. 8754.36  11
   0  -7   5 184401. 8727.88  13
   0  -7   5 198695. 8773.97  28
   0   7  -5 190034. 8769.72  17
   0  -7   5 203587. 8972.89   1
   0  -7   4 351.783 466.556   1
   0   7  -4 610.459 302.574  23
   0   7  -4 262.694 389.230  11
   0  -7   4 398.459 366.960  28
   0   7  -4-76.8562 388.650  17
   0  -7   4 410.524 326.783  13
   0   7  -3 2660.67 424.657  17
   0  -7   3 3847.41 533.850   1
   0  -7   3 4020.75 386.597  13
   0  -7   3 2964.27 403.677  28
   0  -7   2 36940.9 1823.55  13
   0   7  -2 35060.1 1847.53  17
   0  -7   2 39376.8 1857.61  28
   0  -7   2 40225.7 1980.44   1
   0  -7   1 20921.8 1093.68  28
   0  -7   1 20380.5 1187.03   1
   0  -7   0 53513.7 2648.73   1
   0  -7  -1 93080.6 4421.21   1
   0  -7  -2 88778.8 4224.59   1
   0  -7  -3 27174.4 1435.84   1
   0  -7  -4 3018.38 400.406   1
   0  -7  -5 28971.5 1532.99   1
   0  -7  -6 30447.3 1583.94   4
   0  -7  -6 30049.4 1600.24   1
   0  -7  -7 4447.84 463.675   2
   0  -7  -7 4922.11 513.396   4
   0  -7  -7 3905.00 408.401  22
   0  -7  -8 10973.5 758.183  22
   0   7   8 12888.4 732.373  13
   0  -7  -8 13167.7 749.219  14
   0  -7  -8 13332.8 818.889   2
   0  -7  -8 13684.7 860.373   4
   0  -7  -9 27048.9 1467.67   9
   0  -7  -9 31984.2 1575.59   2
   0  -7  -9 30354.4 1510.09  14
   0  -7  -9 30347.2 1525.46  22
   0  -7  -9 30893.8 1624.43   4
   0   7   9 30992.5 1497.84  13
   0   7  10 46140.1 2190.57  13
   0  -7 -10 43201.9 2160.70   9
   0  -7 -10 47479.3 2228.44  22
   0  -7 -10 45363.9 2172.03  11
   0  -7 -10 43426.3 2303.46   4
   0  -7 -11 26897.9 1419.73  22
   0   7  11 27929.9 1378.68  13
   0  -7 -11 25266.6 1357.62   9
   0  -7 -11 26483.4 1358.77  11
   0  -7 -11 27247.2 1525.66   4
   0  -7 -12 467.743 387.150   9
   0  -7 -12 686.630 440.557   4
   0  -7 -12 947.122 345.548  11
   0   7  12 954.012 369.706  13
   0   7  13 16997.7 998.389  13
   0  -7 -13 17018.9 1035.31  21
   0  -7 -13 18667.3 989.248  11
   0   7  13 20042.8 1115.66  29
   0  -7 -13 17447.4 992.123   9
   0  -7 -13 17001.0 1138.66   4
   0  -7 -14 1763.04 440.935   9
   0  -7 -14 1815.20 372.806  11
   0  -7 -14 1772.61 478.267  21
   0   7  14 1801.45 542.625  29
   0   7  15 3945.47 569.590  29
   0  -7 -15 3574.51 480.030  21
   0  -7 -15 2331.92 438.685   9
   0  -7 -16 4692.75 485.749  21
   0  -7 -17 218.462 305.910  21
   0  -7 -18 788.581 243.096  21
   0  -8  12 863.021 159.076  22
   0   8 -11 12652.5 672.278  17
   0   8 -10 431.582 290.869  12
   0   8 -10 395.951 231.060  23
   0   8 -10 665.083 326.105  17
   0  -8   9 25031.3 1224.07  13
   0   8  -9 23764.0 1231.01  23
   0   8  -9 25146.8 1288.28  17
   0  -8   9 24546.7 1266.36  28
   0   8  -8 13580.0 827.948  17
   0  -8   8 13713.3 817.538  28
   0  -8   8 13736.3 760.214  13
   0   8  -8 12195.1 753.544  23
   0  -8   7 31194.7 1622.16  13
   0   8  -7 31150.3 1615.53  23
   0  -8   7 34867.0 1678.55  28
   0   8  -7 34347.5 1684.45  17
   0   8  -6 121598. 5526.99  17
   0  -8   6 118343. 5485.71  13
   0   8  -6 112277. 5467.95  23
   0  -8   6 121344. 5530.64  28
   0   8  -5 35390.1 1829.12  17
   0  -8   5 34946.9 1817.99  28
   0  -8   5 35643.2 1972.61   1
   0  -8   5 36324.5 1779.98  13
   0  -8   4 19661.1 1264.67   1
   0  -8   4 19803.3 1083.45  13
   0  -8   4 21184.2 1134.23  28
   0   8  -4 18845.6 1136.61  17
   0  -8   3 439.657 445.637   1
   0  -8   3-109.666 392.113  28
   0   8  -3 378.480 420.224  17
   0  -8   3 329.952 354.270  13
   0   8  -2 91530.2 4419.57  17
   0  -8   2 93495.5 4404.37  13
   0  -8   2 97815.4 4557.16   1
   0  -8   2 94955.3 4431.94  28
   0  -8   1 2688.76 467.815   1
   0  -8   1 3037.42 400.079  13
   0   8  -1 2796.30 421.961  17
   0   8   0 502.156 349.511  17
   0  -8   0 302.392 374.013   1
   0  -8   0 326.684 324.535  13
   0  -8  -1 34504.1 1697.17   1
   0  -8  -1 30625.3 1574.87  13
   0   8   1 30978.8 1579.53  17
   0   8   2 23726.5 1171.66  17
   0  -8  -2 20201.8 1242.52   1
   0  -8  -3 178335. 8034.18  22
   0  -8  -3 178524. 8137.46   1
   0   8   3 170164. 8024.14  17
   0  -8  -3 171967. 8026.15  13
   0  -8  -4 433.096 306.986  22
   0  -8  -4 306.287 312.203  13
   0   8   4-9.08435 333.215  17
   0  -8  -4 279.796 382.569   1
   0  -8  -5 15394.1 896.823  13
   0  -8  -5 15852.3 994.817   4
   0  -8  -5 15438.3 1000.83   1
   0  -8  -5 16693.9 904.560  22
   0   8   5 16977.7 912.229  17
   0  -8  -6 137.863 408.176   4
   0  -8  -6-58.2448 311.074  22
   0  -8  -6-165.711 370.711   1
   0  -8  -6 217.699 302.813  14
   0  -8  -7 55624.5 2822.63  14
   0   8   7 62474.6 2844.10  13
   0  -8  -7 62908.0 2961.10   4
   0  -8  -7 60152.0 2855.63  22
   0  -8  -7 59460.1 2914.46   2
   0  -8  -8 101671. 4714.97  22
   0  -8  -8 96060.2 4763.96   2
   0  -8  -8 101053. 4818.63   4
   0   8   8 102357. 4696.70  13
   0  -8  -9 80883.3 3914.50  22
   0   8   9 85881.8 3896.95  13
   0  -8  -9 79921.9 4010.34   4
   0   8  10 29819.5 1505.74  13
   0  -8 -10 30195.6 1635.87   4
   0  -8 -10 28567.4 1543.06  22
   0   8  11 1296.88 385.059  13
   0  -8 -11 1161.68 477.050   4
   0  -8 -11 1412.58 345.566   9
   0  -8 -11 540.213 445.449  22
   0   8  12 40637.1 1931.73  13
   0  -8 -12 37308.6 1892.38   9
   0  -8 -12 39389.6 2072.36   4
   0   8  13 4975.79 627.311  29
   0  -8 -13 3071.63 442.605   9
   0  -8 -13 3864.97 527.085  21
   0   8  13 4277.36 460.038  13
   0   8  14 7594.35 682.343  29
   0   8  14 7041.19 519.780  13
   0  -8 -14 6491.15 588.427  21
   0  -8 -15 545.734 388.192  21
   0  -8 -15-50.5266 355.164   9
   0   8  15-420.065 493.306  29
   0  -8 -16 11464.3 725.599  21
   0   8  16 13046.4 784.782  29
   0   8  17 15158.6 820.882  29
   0  -8 -17 13756.7 768.323  21
   0  -8 -18 15032.2 751.064  21
   0   9 -10 798.313 203.971  12
   0  -9  10 318.648 206.625  22
   0   9 -10 789.244 187.293  17
   0   9  -9 27228.6 1238.92  12
   0   9  -9 24045.0 1237.54  17
   0  -9   9 24311.0 1200.30  13
   0  -9   8 4707.41 372.184  13
   0   9  -8 4097.52 437.493  17
   0   9  -7 19.0790 372.655  17
   0  -9   7 314.493 300.343  13
   0  -9   6 1716.24 367.604  13
   0   9  -6 1919.35 466.021  17
   0   9  -5 33739.2 1713.81  17
   0  -9   5 32873.7 1673.12  13
   0   9  -4 57880.7 2825.37  17
   0  -9   4 58568.2 2801.73  13
   0  -9   3 8926.51 773.766   1
   0   9  -3 9710.29 705.580  17
   0  -9   3 9492.89 664.842  13
   0  -9   2 44995.4 2253.59   1
   0   9  -2 40901.3 2100.80  17
   0  -9   2 42105.4 2089.71  13
   0  -9   1 69273.0 3477.53   1
   0  -9   1 71062.3 3344.21  13
   0   9  -1 69636.0 3354.24  17
   0  -9   0 88402.5 4201.61  13
   0   9   0 88326.3 4206.06  17
   0  -9   0 92511.1 4341.23   1
   0  -9  -1 17654.1 1007.83  13
   0   9   1 18441.1 1019.27  17
   0  -9  -1 17297.0 1099.82   1
   0  -9  -2 17838.5 1119.40   1
   0   9   2 18341.1 1017.07  17
   0   9   3 46615.3 2271.33  17
   0  -9  -3 46366.6 2384.54   1
   0  -9  -4 1450.18 376.996  22
   0  -9  -4 878.963 422.368   1
   0  -9  -4 1570.11 398.059  13
   0   9   4 1176.15 397.439  17
   0   9   5 13281.2 846.137  17
   0  -9  -5 16114.6 972.864   1
   0  -9  -5 15108.4 950.041   4
   0  -9  -5 14848.9 849.019  22
   0  -9  -5 12477.6 839.672  13
   0  -9  -6 74533.2 3533.29  22
   0  -9  -6 73357.8 3660.47   1
   0  -9  -6 74960.0 3638.19   4
   0  -9  -7 41047.3 2209.31   4
   0  -9  -7 39027.2 2165.74   2
   0   9   7 43692.8 2095.95  13
   0  -9  -7 43635.4 2116.83  22
   0   9   7 44451.6 2089.24  25
   0  -9  -8 326.848 440.060   4
   0  -9  -8 451.113 388.286  22
   0   9   8 407.815 370.193  25
   0   9   8 80.7085 357.232  13
   0  -9  -9 31924.7 1767.30   4
   0  -9  -9 31873.4 1666.35  22
   0   9   9 33002.9 1643.93  13
   0   9  10 16111.2 939.271  13
   0  -9 -10 16860.3 989.543  22
   0  -9 -10 15725.9 1051.28   4
   0   9  11 50062.0 2374.35  13
   0  -9 -11 47085.6 2408.68  22
   0   9  12 11827.8 745.106  13
   0   9  13 9117.01 597.151  13
   0   9  13 9994.34 723.757  29
   0  -9 -13 9884.91 662.821  21
   0   9  14 3060.94 536.884  29
   0   9  14 2636.44 370.239  13
   0  -9 -14 2862.25 455.411  21
   0  -9 -15 20603.5 1145.65  21
   0   9  15 23842.2 1203.39  29
   0  -9 -16 10953.5 682.126  21
   0   9  16 13239.1 738.509  29
   0   9  17 528.430 307.648  29
   0  -9 -17 385.186 226.198  21
   0  10  -8 3889.56 328.727  12
   0  10  -8 3243.34 285.995  17
   0 -10   8 2950.23 309.215  22
   0 -10   7 9165.77 612.377  22
   0  10  -7 10907.3 621.210  12
   0  10  -7 10344.8 603.876  17
   0 -10   7 9662.77 565.694  13
   0 -10   6 1578.64 311.199  13
   0 -10   6 862.426 352.244  22
   0  10  -6 1462.42 352.799  17
   0 -10   5 1983.51 418.845  22
   0  10  -5 2127.23 394.768  17
   0 -10   5 1695.41 363.658  13
   0 -10   4 347.815 422.091  22
   0 -10   4 366.432 372.750  13
   0  10  -4 326.705 388.570  17
   0 -10   3 23546.5 1262.60  22
   0  10  -3 23523.5 1255.03  17
   0 -10   3 22108.2 1229.38  13
   0 -10   2 19391.1 1070.30  13
   0 -10   2 18665.1 1099.64  22
   0  10  -2 18920.4 1077.73  17
   0  10  -1 24697.4 1320.67  17
   0 -10   1 25404.9 1327.06  22
   0 -10   1 23282.0 1304.67  13
   0 -10   0 1007.97 434.193  13
   0  10   0 1073.44 433.208  17
   0 -10  -1 41181.6 2089.92  13
   0 -10  -1 43275.2 2213.60   1
   0  10   1 41893.7 2083.87  17
   0 -10  -2 836.400 428.807   1
   0  10   2 1088.24 422.115  17
   0 -10  -3 1392.22 458.572   1
   0  10   3 834.450 435.758  17
   0 -10  -4 748.202 427.586  22
   0 -10  -4 937.926 423.715  13
   0 -10  -4 697.322 466.556   4
   0 -10  -4 1148.43 447.668   1
   0  10   4 778.671 441.321  17
   0  10   4 1036.83 384.866  12
   0 -10  -5 2639.28 499.041   1
   0 -10  -5 3164.41 525.752   4
   0 -10  -5 3131.52 475.811  22
   0 -10  -6 131278. 5961.72  22
   0  10   6 129033. 5947.99  13
   0 -10  -6 117973. 6025.43   2
   0 -10  -6 131265. 6079.62   4
   0  10   7 1267.44 418.232  13
   0 -10  -7 1882.42 476.053   4
   0 -10  -7 1605.80 438.543  22
   0  10   7 1664.59 420.278  25
   0  10   8 59210.1 2888.24  25
   0 -10  -8 61289.4 2937.30  22
   0  10   8 62157.4 2917.46  13
   0  10   9 31437.2 1595.56  13
   0 -10  -9 30902.8 1622.54  22
   0  10  10 1770.16 428.414  13
   0 -10 -10 2245.44 473.529  22
   0 -10 -11 374.144 420.116  22
   0  10  11 219.305 386.509  13
   0  10  12 1457.17 485.869  29
   0  10  12 1377.00 358.787  13
   0 -10 -13 3595.00 460.119  21
   0  10  13 3968.12 523.149  29
   0  10  13 3523.47 410.272  13
   0  10  14 291.446 278.127  13
   0  10  14 497.474 399.256  29
   0 -10 -14 250.844 360.587  21
   0 -10 -15 9648.85 611.284  21
   0  10  15 10380.5 646.259  29
   0  10  16 441.399 292.441  29
   0 -10 -16 60.6287 232.745  21
   0  11  -7 7399.72 404.832  12
   0 -11   7 6280.02 390.772  22
   0 -11   6 18322.0 911.061  13
   0  11  -6 18375.7 920.906  17
   0 -11   6 17277.4 945.154  22
   0  11  -6 20522.0 948.827  12
   0  11  -5 1148.92 289.128  17
   0 -11   5 1103.63 302.827  22
   0 -11   5 844.143 259.729  13
   0 -11   4 1425.06 345.455  22
   0  11  -4 1867.19 347.957  17
   0  11  -4 1601.32 410.011  12
   0 -11   4 1654.33 322.342  13
   0 -11   3 308.839 352.424  22
   0 -11   3 379.848 328.834  13
   0  11  -3 548.389 412.692  12
   0  11  -3 543.311 348.016  17
   0 -11   2 6312.56 535.888  13
   0 -11   2 7663.55 582.574  22
   0  11  -2 6664.85 563.292  17
   0 -11   1 53130.1 2557.50  22
   0 -11   1 52977.9 2551.20  13
   0  11  -1 51855.7 2546.44  17
   0  11   0 669.287 433.971  17
   0 -11   0 46.2857 411.271  22
   0 -11   0 171.279 415.180  13
   0  11   1 6847.72 581.429  17
   0  11   1 6654.91 573.149  12
   0 -11  -1 6728.50 584.577  13
   0  11   2 10824.1 719.432  12
   0  11   2 11655.0 759.657  17
   0  11   3 15100.0 861.654  12
   0  11   3 14957.4 906.658  17
   0 -11  -4 10921.1 743.271  22
   0 -11  -5 22329.4 1211.97  22
   0  11   5 22135.9 1199.85  13
   0 -11  -6 8899.82 671.642  22
   0  11   6 9881.67 660.961  13
   0  11   6 9016.41 660.706  25
   0  11   7 24548.6 1256.45  25
   0 -11  -7 23697.7 1290.13  22
   0  11   7 23388.5 1267.73  13
   0  11   8 23885.3 1249.13  13
   0 -11  -8 23513.8 1270.18  22
   0  11   8 23161.1 1212.88  25
   0  11   9 3875.32 463.677  13
   0 -11  -9 3695.49 477.445  22
   0  11  10 3456.94 432.786  13
   0 -11 -10 2952.97 465.498  22
   0 -11 -11 954.478 391.872  22
   0  11  11 1275.48 357.708  13
   0  11  11 1502.94 404.519  29
   0  11  12 9710.52 626.195  13
   0  11  12 10473.4 666.927  29
   0  11  13 589.470 353.619  29
   0 -11 -13 248.680 326.744  21
   0  11  13 776.219 280.954  13
   0  11  14 8579.54 549.674  29
   0 -11 -14 8238.44 539.379  21
   0  11  15 19427.0 1006.09  29
   0 -11 -15 20978.9 1004.70  21
   0 -12   4 11903.8 628.186  22
   0  12  -4 10963.8 596.437  17
   0  12  -4 12023.0 636.029  12
   0  12  -3 21676.5 1075.60  17
   0  12  -3 22708.6 1093.22  12
   0 -12   3 20462.0 1089.90  22
   0  12  -2 41122.8 1929.87  12
   0  12  -2 39503.1 1921.01  17
   0 -12   2 39594.0 1937.12  22
   0  12  -1 34187.6 1661.39  17
   0 -12   1 32848.4 1669.28  22
   0  12  -1 34312.9 1660.10  12
   0  12   0 1427.56 385.223  12
   0 -12   0 1185.87 350.038  22
   0  12   0 818.816 355.838  17
   0  12   1 1311.85 376.133  12
   0  12   1 1055.11 367.403  17
   0  12   2 16247.6 889.211  12
   0  12   3 3417.91 396.787  12
   0 -12  -4 8717.66 634.619  22
   0  12   4 9284.49 624.748  13
   0  12   5 15229.3 862.127  25
   0 -12  -5 14453.0 875.370  22
   0  12   5 15259.6 864.758  13
   0 -12  -6 13994.1 826.399  22
   0  12   6 14053.5 812.415  13
   0  12   6 12798.7 795.175  25
   0  12   7 41699.3 1971.75  13
   0  12   7 38512.0 1941.30  25
   0 -12  -7 41036.3 1987.46  22
   0 -12  -8 25920.5 1363.74  22
   0  12   8 24844.0 1298.99  25
   0  12   8 28799.1 1353.87  13
   0  12   9 342.752 334.560  13
   0 -12  -9 365.910 364.337  22
   0 -12 -10 2088.73 400.684  22
   0  12  10 2215.29 352.584  13
   0  12  11 11785.8 664.106  13
   0 -12 -11 10959.6 697.675  22
   0  12  12 7864.13 500.023  13
   0 -12 -12 8559.25 540.245  21
   0 -12 -13 1148.30 274.564  21
   0  12  13 944.032 194.683  13
   0 -12 -14 6558.48 396.897  21
   0  13  -1 2537.35 247.325  13
   0  13  -1 2149.16 262.160  12
   0 -13   1 2671.17 266.968  22
   0  13   0 5622.73 376.328  13
   0 -13   0 5312.43 389.157  22
   0  13   0 4974.43 370.347  12
   0  13   1 645.025 262.923  13
   0  13   1 415.557 247.368  12
   0  13   2 5169.15 375.466  12
   0  13   2 6104.87 424.721  13
   0  13   3 2334.71 337.558  25
   0 -13  -4 25001.0 1241.18  22
   0  13   4 23657.6 1221.73  25
   0  13   4 24944.1 1233.14  13
   0  13   5 10899.8 664.051  25
   0  13   5 12068.1 681.557  13
   0 -13  -5 12272.4 689.794  22
   0 -13  -6 1735.65 333.299  22
   0  13   6 1143.51 277.184  25
   0  13   6 1362.61 313.721  13
   0  13   7 5466.26 417.654  13
   0  13   7 4706.54 368.309  25
   0 -13  -7 5431.53 433.186  22
   0  13   8 484.156 273.612  13
   0 -13  -8 470.121 290.409  22
   0 -13  -9 7855.15 529.476  22
   0  13   9 8476.26 510.086  13
   0  13  10 419.152 230.972  13
   0 -13 -10 447.677 264.402  22
   0  13  11 7406.96 427.264  13
   0 -13 -12 3.92881 184.387  21
  -1  13   9 565.078 211.967  13
  -1  13   8 1023.65 246.046  13
  -1  13   7 14671.3 774.125  13
   1 -13  -6 1682.52 295.349  22
  -1  13   6 1718.79 263.526  25
  -1  13   5 6702.49 449.895  25
   1 -13  -5 7378.32 465.712  22
  -1  13   4 29066.4 1499.24  25
  -1  13   4 32483.9 1510.20  13
   1 -13  -4 32382.8 1516.35  22
  -1  13   3 6915.26 474.550  25
   1 -13  -3 7501.38 473.073  22
  -1  13   3 7906.68 463.236  13
  -1  13   2 19159.5 922.668  13
  -1  13   2 17427.3 929.124  25
   1 -13  -2 18484.4 926.841  22
   1 -13  -1 389.535 203.458  22
  -1  13   1 305.050 188.310  13
  -1  13   1 345.036 229.443  25
  -1  12  12 39569.5 1956.20  13
   1 -12 -12 44003.9 1971.38  21
  -1  12  11 32084.3 1553.25  13
  -1  12  10 507.380 295.610  13
   1 -12 -10 592.091 313.229  22
  -1  12   9 3916.06 403.011  13
  -1  12   8 12711.5 716.627  13
  -1  12   8 11371.9 674.899  25
  -1  12   7 13211.5 765.603  25
  -1  12   7 13659.9 779.479  13
  -1  12   6 457.527 360.920  25
   1 -12  -6 791.099 358.267  22
  -1  12   5 998.718 380.351  25
   1 -12  -5 1355.10 372.709  22
   1 -12  -4 767.268 350.324  22
  -1  12   4 582.755 339.099  13
  -1  12   4 765.601 382.606  25
  -1  12   3 36726.7 1759.26  25
  -1  12   3 33761.5 1701.37  12
   1 -12  -3 37055.2 1761.90  22
  -1  12   3 35897.6 1745.77  13
  -1  12   2 44363.6 2191.54  12
   1 -12  -2 47566.9 2232.26  22
  -1  12   2 47414.3 2219.60  13
  -1  12   1 7114.26 510.898  12
  -1  12   1 7373.44 501.179  13
   1 -12  -1 6790.70 507.250  22
   1 -12   0 4118.45 382.200  22
  -1  12   0 3698.49 364.232  13
  -1  12   0 3931.28 406.511  17
  -1  12   0 3693.34 410.861  12
   1 -12   1 12820.8 731.433  22
  -1  12  -1 13123.1 740.565  12
  -1  12  -1 12988.4 746.979  17
  -1  12  -1 14216.4 718.569  13
   1 -12   2 12031.3 660.854  22
  -1  12  -2 12749.6 641.599  13
  -1  12  -2 12343.4 674.100  17
  -1  12  -2 11119.0 672.165  12
  -1  12  -3 14060.0 705.039  17
  -1  12  -3 13760.3 712.480  12
   1 -12   3 12833.2 692.416  22
   1 -11 -14 9150.02 480.566  21
  -1  11  14 6624.28 423.241  13
   1 -11 -13 3982.04 376.547  21
  -1  11  13 3022.39 332.629  13
  -1  11  12 730.522 307.981  13
   1 -11 -12 422.120 348.279  21
  -1  11  11 1902.62 384.762  13
  -1  11  10 26873.3 1337.52  13
   1 -11 -10 24649.5 1364.28  22
  -1  11   9 18563.4 1024.57  13
  -1  11   8 751.448 402.341  25
  -1  11   8 739.979 410.140  13
  -1  11   7 578.410 405.295  13
  -1  11   7 696.978 402.549  25
  -1  11   6 26177.6 1385.96  25
   1 -11  -6 27136.2 1407.37  22
   1 -11  -5 26418.0 1387.31  22
  -1  11   5 25924.0 1376.51  25
   1 -11  -4 26961.0 1403.11  22
  -1  11   4 25712.2 1334.87  12
  -1  11   4 27745.9 1392.76  13
  -1  11   3 39470.3 1923.71  13
  -1  11   3 40014.6 1932.03  17
  -1  11   3 37628.4 1883.82  12
   1 -11  -3 38045.0 1938.52  22
  -1  11   2 2353.86 433.556  12
   1 -11  -2 3160.51 465.812  22
  -1  11   2 2624.95 439.550  17
  -1  11   2 2479.52 414.265  13
  -1  11   1 22131.5 1209.06  12
   1 -11  -1 23158.7 1229.70  22
  -1  11   1 23382.8 1239.33  17
  -1  11   0 1321.22 414.772  17
  -1  11   0 1400.57 436.443  12
   1 -11   0 1424.11 389.273  22
   1 -11   1 58574.3 2813.71  22
  -1  11  -1 58438.4 2802.49  12
  -1  11  -1 59114.1 2812.55  17
   1 -11   2 423.250 344.533  22
  -1  11  -2 383.702 387.200  17
  -1  11  -2 79.6254 408.275  12
  -1  11  -3 25247.0 1249.53  12
   1 -11   3 23690.9 1238.74  22
  -1  11  -3 23846.6 1242.93  17
  -1  11  -4 10464.3 621.692  17
   1 -11   4 9629.97 601.606  22
  -1  11  -4 10377.4 564.618  13
  -1  11  -5 4887.41 298.723  13
   1 -11   5 4453.59 345.377  22
  -1  11  -5 4569.33 369.666  17
   1 -11   6 18417.6 965.805  22
  -1  11  -6 19676.8 980.739  17
  -1  10  15 1887.24 230.556  13
   1 -10 -15 2729.92 318.295  21
  -1  10  14 343.604 283.016  29
   1 -10 -14 191.165 327.210  21
  -1  10  14 281.712 267.759  13
   1 -10 -13 453.288 377.947  21
  -1  10  13 944.958 331.446  29
  -1  10  13 784.184 320.799  13
  -1  10  12 5226.59 475.843  29
  -1  10  12 5783.64 513.076  13
  -1  10  11 8177.17 596.909  13
   1 -10 -11 6950.65 623.104  22
  -1  10  11 6784.05 536.398  29
  -1  10  10 321.119 391.874  13
   1 -10 -10 146.801 424.584  22
  -1  10   9 1840.94 431.395  25
  -1  10   9 1971.61 454.456  13
  -1  10   8 6349.57 571.214  13
  -1  10   8 6677.86 569.614  25
  -1  10   7 161.034 444.068  25
  -1  10   7 392.674 409.236  13
   1 -10  -6 9106.75 692.528  22
  -1  10   6 10057.5 686.186  13
  -1  10   6 8836.61 703.885  25
   1 -10  -5 1051.66 440.848  22
   1 -10  -4 5048.90 534.305  22
  -1  10   4 3760.55 460.078  12
  -1  10   3 451.921 399.013  12
   1 -10  -3 450.578 422.470  22
  -1  10   3 790.379 441.960  17
  -1  10   2 3407.75 475.507  12
  -1  10   2 3134.21 509.152  17
   1 -10  -2 3695.70 499.471  22
  -1  10   1 911.769 466.037  12
   1 -10  -1 937.429 427.307  13
  -1  10   1 840.735 450.620  17
   1 -10  -1 1379.16 451.529  22
  -1  10   0 13327.0 859.649  17
   1 -10   0 13278.2 839.601  13
   1 -10   0 13508.2 848.242  22
  -1  10   0 14151.5 856.903  12
  -1  10  -1 19723.1 1136.98  12
  -1  10  -1 20452.4 1156.94  17
   1 -10   1 19529.4 1129.15  13
   1 -10   1 22486.4 1148.56  22
   1 -10   2 14955.1 891.230  13
  -1  10  -2 15751.3 940.924  12
  -1  10  -2 15285.6 937.818  17
   1 -10   2 15799.9 918.607  22
   1 -10   3 25430.3 1365.89  13
  -1  10  -3 25934.2 1409.55  17
   1 -10   3 27655.1 1398.11  22
  -1  10  -3 27889.9 1397.82  12
  -1  10  -4 3470.33 472.945  17
   1 -10   4 3874.09 411.661  13
   1 -10   4 4273.42 453.518  22
   1 -10   5 8067.69 532.324  13
  -1  10  -5 9071.36 613.547  17
   1 -10   5 7828.40 576.029  22
   1 -10   6 6258.01 473.956  22
  -1  10  -6 6857.47 516.911  17
  -1  10  -6 7232.27 518.582  12
  -1  10  -7 15509.2 782.824  12
  -1  10  -7 16198.3 787.512  17
  -1  10  -8 20866.0 884.019  12
  -1  10  -8 18208.9 884.046  17
   1  -9 -16 19980.2 1013.56  21
  -1   9  15 5087.42 399.313  13
  -1   9  15 5365.74 460.528  29
   1  -9 -15 5980.28 466.171  21
   1  -9 -14 11025.5 713.859  21
  -1   9  14 11166.0 683.045  13
  -1   9  14 10909.7 709.465  29
  -1   9  13 854.746 375.385  13
   1  -9 -13 1218.05 444.932  21
  -1   9  13 683.265 429.194  29
  -1   9  12 414.075 412.929  13
  -1   9  12 413.886 425.328  29
  -1   9  11 838.106 432.179  13
  -1   9  11 1222.61 449.508  29
   1  -9 -11 710.381 469.805  22
  -1   9  10 23724.3 1248.90  13
   1  -9 -10 21616.8 1275.02  22
  -1   9  10 23176.0 1244.70  29
  -1   9   9 901.917 406.555  25
  -1   9   9 456.180 417.826  13
  -1   9   8 266.094 426.722  25
  -1   9   8 361.445 407.085  13
   1  -9  -8 542.933 414.640   4
   1  -9  -8 1110.40 512.607   2
   1  -9  -7 33159.2 1833.97   2
  -1   9   7 34028.3 1720.74  13
   1  -9  -7 34268.9 1813.74   4
  -1   9   7 33984.9 1725.79  25
  -1   9   6 28373.6 1475.90  13
   1  -9  -6 28663.3 1566.47   4
   1  -9  -6 29163.6 1498.15  22
  -1   9   6 30074.6 1485.21  25
   1  -9  -6 24506.2 1570.58   2
   1  -9  -5 83.0264 387.442  22
   1  -9  -5 1273.85 437.318   4
   1  -9  -5 344.808 515.712   2
  -1   9   4 1241.64 377.445  12
   1  -9  -4 1437.32 406.739  22
   1  -9  -4 1796.76 477.150   4
   1  -9  -4 926.607 439.146   1
   1  -9  -3 11633.9 818.410  13
   1  -9  -3 13066.1 901.303   1
   1  -9  -3 13837.3 821.088  22
  -1   9   3 12701.0 790.147  12
   1  -9  -2 14034.1 935.602   1
  -1   9   2 13515.9 861.386  17
   1  -9  -2 16179.0 876.649  22
  -1   9   2 13132.2 830.853  12
   1  -9  -2 12883.3 854.379  13
   1  -9  -1 9103.64 749.702   1
   1  -9  -1 8785.29 693.011  13
   1  -9  -1 10656.3 700.946  22
  -1   9   1 10212.6 704.512  12
  -1   9   1 9559.04 701.344  17
   1  -9   0 43460.0 2245.27  13
   1  -9   0 47799.0 2266.45  22
  -1   9   0 45586.2 2260.18  17
   1  -9   0 46397.9 2359.79   1
  -1   9  -1 11287.5 791.572  17
   1  -9   1 10726.3 831.807   1
   1  -9   1 11516.6 766.592  13
   1  -9   2 28965.7 1576.17  13
   1  -9   2 32489.4 1605.46  22
  -1   9  -2 31600.9 1613.05  17
   1  -9   3 3148.45 437.829  13
  -1   9  -3 3455.71 520.719  17
   1  -9   3 4009.60 509.394  22
  -1   9  -4 3023.12 369.889  23
  -1   9  -4 3355.44 504.958  17
   1  -9   4 3377.87 470.577  22
   1  -9   4 3613.87 434.589  13
  -1   9  -5 2019.78 331.038  23
   1  -9   5 2893.92 392.313  13
  -1   9  -5 1647.11 475.541  17
   1  -9   5 2506.33 443.953  22
  -1   9  -6 408.228 277.003  23
   1  -9   6 591.237 284.636  13
   1  -9   6 526.160 367.165  22
  -1   9  -6 753.258 427.466  12
  -1   9  -6 567.023 416.386  17
  -1   9  -7 7610.51 509.485  23
  -1   9  -7 8348.05 614.021  17
   1  -9   7 8288.72 502.520  13
   1  -9   7 7611.48 575.737  22
   1  -9   8 2289.23 328.449  22
  -1   9  -8 2268.95 382.402  17
  -1   9  -8 2909.29 369.973  12
  -1   9  -9 33942.7 1615.88  17
  -1   9  -9 36369.7 1596.26  12
  -1   9 -10 5200.12 333.058  17
   1  -8 -17 11900.4 650.831  21
   1  -8 -16 279.749 329.011  21
   1  -8 -15 6713.07 540.569  21
  -1   8  15 6638.16 551.386  29
  -1   8  15 5885.52 469.731  13
   1  -8 -14 6110.24 575.352  21
  -1   8  14 7031.77 597.275  29
  -1   8  14 5872.61 510.002  13
   1  -8 -13 22682.5 1274.16  21
  -1   8  13 23779.8 1283.39  29
  -1   8  13 23417.6 1249.84  13
  -1   8  12 2890.28 468.884  13
  -1   8  12 2906.21 538.735  29
  -1   8  11 884.331 418.494  13
   1  -8 -11 266.844 451.031  22
  -1   8  11 543.381 495.594  29
   1  -8 -10 1404.03 472.346  22
   1  -8 -10 2212.32 464.972   4
  -1   8  10 2696.71 456.132  13
   1  -8  -9 49253.7 2538.79   4
   1  -8  -9 49380.4 2552.49   2
  -1   8   9 50859.0 2437.05  25
  -1   8   9 51030.2 2457.01  13
  -1   8   8 70676.1 3244.03  25
   1  -8  -8 67702.0 3339.69   4
  -1   8   8 69635.6 3254.84  13
   1  -8  -8 62214.8 3343.15   2
   1  -8  -7 50867.9 2649.71   4
  -1   8   7 56021.6 2574.41  25
   1  -8  -7 51767.3 2674.69   2
  -1   8   7 52907.0 2570.58  13
  -1   8   6 61511.3 2955.37  13
   1  -8  -6 63468.4 2972.23  22
   1  -8  -6 60246.4 3045.96   4
   1  -8  -6 62047.6 3067.36   2
   1  -8  -5 909.425 397.097   4
   1  -8  -5 1005.43 370.931  22
   1  -8  -5 568.559 375.998   1
  -1   8   4 1546.38 348.793  12
   1  -8  -4 1603.71 420.168   1
   1  -8  -4 2530.20 399.520  22
  -1   8   3 2012.31 379.290  12
   1  -8  -3 2235.09 395.621  22
   1  -8  -3 1322.29 394.805  13
   1  -8  -3 2824.26 428.878   1
   1  -8  -2 722.086 363.228  13
   1  -8  -2 936.605 365.383   1
   1  -8  -2 747.934 356.478  22
   1  -8  -1 5217.76 489.116  22
   1  -8  -1 4428.60 480.089  13
   1  -8  -1 5557.30 539.941   1
  -1   8   0 21524.7 1183.28  17
   1  -8   0 23653.4 1179.23  22
   1  -8   0 20001.2 1155.66  13
   1  -8   0 22362.6 1263.43   1
   1  -8   1 60690.1 3023.96  13
   1  -8   1 63648.2 3149.55   1
   1  -8   1 65687.6 3047.35  22
  -1   8  -1 64246.6 3047.97  17
   1  -8   2 124094. 5653.72   1
  -1   8  -2 121437. 5537.45  17
  -1   8  -2 113767. 5480.00  23
   1  -8   2 118101. 5503.02  13
  -1   8  -3 3971.05 528.124  17
   1  -8   3 3871.64 440.751  13
  -1   8  -3 3804.71 408.727  23
   1  -8   3 3341.33 545.342   1
  -1   8  -4 11563.1 719.658  23
  -1   8  -4 11436.2 820.016  17
   1  -8   4 12141.5 724.310  13
   1  -8   4 10384.0 861.504   1
  -1   8  -5 9.94212 324.824  23
   1  -8   5 57.1742 334.628  13
  -1   8  -5 498.465 496.230  17
  -1   8  -6 22739.2 1277.50  23
   1  -8   6 25789.0 1263.54  13
  -1   8  -6 25200.6 1352.32  17
   1  -8   7 27317.9 1439.46  13
  -1   8  -7 31461.0 1539.54  17
  -1   8  -7 29656.4 1477.83  23
  -1   8  -8 14524.1 888.862  23
  -1   8  -8 17291.9 962.605  17
  -1   8  -8 17437.8 921.331  12
  -1   8  -9 1685.71 306.894  23
  -1   8  -9 1439.15 405.966  17
  -1   8  -9 1653.17 353.391  12
  -1   8 -10 4107.98 407.861  17
  -1   8 -10 3644.54 330.160  23
   1  -8  10 3673.63 344.932  22
  -1   8 -11 11192.4 573.784  23
   1  -8  11 10283.4 575.539  22
   1  -7 -18 2434.93 247.773  21
   1  -7 -17 957.754 294.176  21
  -1   7  16 34183.4 1604.53  29
   1  -7 -16 33228.0 1579.50  21
  -1   7  16 29257.8 1525.87  13
   1  -7 -15 26608.2 1386.65  21
  -1   7  15 25441.9 1349.13  13
  -1   7  15 28103.5 1411.73  29
  -1   7  14 4561.87 593.805  29
  -1   7  14 4657.22 489.187  13
   1  -7 -14 5012.77 552.823  21
   1  -7 -13 131.485 449.995  21
  -1   7  13 501.524 407.305  13
  -1   7  13-87.3888 502.802  29
  -1   7  12 1337.83 516.816  29
   1  -7 -12 719.559 463.949  21
   1  -7 -12-545.855 358.865   9
  -1   7  12 184.275 413.186  13
  -1   7  11 19765.5 1107.49  29
   1  -7 -11 16500.3 977.948   9
  -1   7  11 19772.7 1061.94  13
   1  -7 -11 19466.2 1137.41   4
   1  -7 -10 6309.46 513.042   9
   1  -7 -10 7201.26 640.015  22
  -1   7  10 7103.63 592.016  13
   1  -7 -10 7420.34 643.381   4
   1  -7  -9 46678.5 2375.39   4
  -1   7   9 47622.2 2295.66  13
  -1   7   9 47743.4 2278.13  25
   1  -7  -9 45160.9 2385.34   2
  -1   7   8 9414.50 649.359  13
   1  -7  -8 10000.2 723.323   4
   1  -7  -8 9730.60 768.421   2
  -1   7   8 9743.30 649.544  25
  -1   7   7 176243. 8062.71  13
   1  -7  -7 175058. 8142.06   4
  -1   7   7 170818. 8048.97  25
   1  -7  -7 179953. 8156.19   2
   1  -7  -6 3918.05 488.508   4
   1  -7  -6 3825.94 540.183   2
   1  -7  -6 4501.36 437.207  22
  -1   7   6 5030.83 427.388  13
   1  -7  -5 5702.18 471.347  22
   1  -7  -5 6092.26 540.930   1
   1  -7  -5 5463.69 527.882   4
  -1   7   5 5907.64 485.993  17
  -1   7   5 6227.87 471.280  13
  -1   7   4 796.982 336.198  17
   1  -7  -4 855.804 299.719  22
   1  -7  -4 1083.98 344.363   1
   1  -7  -3 20117.8 1113.62   1
   1  -7  -3 20122.9 1029.47  22
   1  -7  -3 18069.5 1019.44  13
   1  -7  -2 5054.97 413.729  22
   1  -7  -2 4321.43 399.522  13
   1  -7  -1 123382. 5877.91   1
   1  -7  -1 121789. 5785.50  13
   1  -7  -1 129459. 5799.46  22
   1  -7   0 157288. 7408.47   1
   1  -7   0 154129. 7306.20  13
   1  -7   0 164301. 7325.77  22
  -1   7  -1 33342.2 1716.03  17
   1  -7   1 34854.7 1688.29  13
   1  -7   1 34711.7 1804.06   1
   1  -7   2 660.581 359.209   1
  -1   7  -2 908.421 292.585  23
  -1   7  -2 672.783 386.970  17
   1  -7   2 476.706 312.720  13
  -1   7  -3 8907.71 583.383  23
   1  -7   3 8613.40 591.865  13
   1  -7   3 9535.52 733.302   1
  -1   7  -3 8994.47 676.365  17
  -1   7  -4 4059.96 427.041  23
   1  -7   4 3385.76 549.631   1
   1  -7   4 3882.86 415.923  13
  -1   7  -4 4213.40 535.607  17
   1  -7   4 5150.24 473.447  28
  -1   7  -5 4579.52 463.852  23
   1  -7   5 4736.34 487.851  28
   1  -7   5 4468.38 443.453  13
   1  -7   5 4054.39 602.313   1
  -1   7  -5 3573.73 560.286  17
  -1   7  -6 4418.44 583.236  17
   1  -7   6 3538.11 601.607   1
   1  -7   6 4963.52 481.837  28
  -1   7  -6 3282.40 495.927  11
  -1   7  -6 4446.15 482.570  23
   1  -7   6 4843.04 427.373  13
  -1   7  -7 676.863 480.268  17
  -1   7  -7 583.839 374.224  23
   1  -7   7 478.893 370.554  28
   1  -7   7 805.638 302.561  13
  -1   7  -7 692.862 425.240  11
   1  -7   8 3583.54 422.688  28
  -1   7  -8 3522.51 443.651  23
  -1   7  -8 3348.42 560.622  17
  -1   7  -8 2675.60 475.905  11
   1  -7   8 3612.16 349.336  13
  -1   7  -9 28047.6 1432.56  23
  -1   7  -9 27654.8 1479.99  17
  -1   7 -10 44100.6 1989.84  12
  -1   7 -10 41394.9 2040.14  17
  -1   7 -10 38110.2 2007.40  23
  -1   7 -11 13577.6 781.437  17
  -1   7 -11 11906.2 731.922  23
  -1   7 -11 13819.3 701.762  12
  -1   7 -12 1403.82 296.839  17
  -1   7 -12 1223.42 235.798  23
   1  -6 -18 1880.15 269.980  21
   1  -6 -17 3958.18 403.249  21
  -1   6  16 7582.70 504.098  13
   1  -6 -16 7747.48 585.239  21
  -1   6  15 4789.12 567.273  29
  -1   6  15 4273.49 455.003  13
   1  -6 -15 4242.41 524.780  21
   1  -6 -14 24034.9 1344.31  21
  -1   6  14 24283.9 1364.53  29
  -1   6  14 25765.5 1311.32  13
   1  -6 -13 1845.95 501.234  21
   1  -6 -13 534.448 399.479   9
  -1   6  13 586.195 405.889  13
  -1   6  13 812.873 536.708  29
   1  -6 -12 13701.2 893.299   9
  -1   6  12 16157.7 942.128  13
   1  -6 -12 16083.8 970.938  21
  -1   6  12 17616.3 1024.29  29
   1  -6 -11 2831.17 471.387   4
  -1   6  11 2294.97 448.680  13
   1  -6 -11 2445.32 499.050   2
   1  -6 -11 1570.64 411.522   9
  -1   6  11 2703.74 521.909  29
  -1   6  10 11489.2 725.048  13
   1  -6 -10 12157.5 837.458   2
   1  -6 -10 12441.1 799.143   4
   1  -6 -10 11110.2 765.814  22
   1  -6 -10 10274.4 685.884   9
  -1   6   9 4696.48 453.591  13
   1  -6  -9 4529.07 572.068   2
   1  -6  -9 3899.88 476.665  22
  -1   6   9 4723.76 440.604  25
   1  -6  -9 5434.98 513.623   4
   1  -6  -9 3577.65 377.170   9
   1  -6  -8 46918.8 2416.59   4
   1  -6  -8 47806.5 2439.67   2
  -1   6   8 50799.4 2352.75  13
   1  -6  -7 109581. 5108.88   4
   1  -6  -7 107426. 5120.31   2
   1  -6  -6 12397.4 760.798   4
   1  -6  -6 11964.2 798.700   2
   1  -6  -5 13631.3 865.531   1
   1  -6  -5 15190.0 852.723   4
   1  -6  -4 5779.86 500.814   1
   1  -6  -3 48406.4 2376.64   1
   1  -6  -2 6390.59 516.683   1
   1  -6  -1 25486.5 1338.86   1
   1  -6   0 11588.4 735.856   1
   1  -6   1 111331. 5249.62   1
   1  -6   2 23056.2 1282.15   1
  -1   6  -3 1838.36 387.683  17
   1  -6   3 1889.33 414.861   1
   1  -6   4 12604.9 846.542   1
  -1   6  -4 10910.6 661.511  11
  -1   6  -4 10426.2 716.501  15
  -1   6  -4 9552.12 722.926  17
   1  -6   4 11573.3 682.054  28
   1  -6   4 10919.0 638.413  13
  -1   6  -4 10389.7 662.762  23
  -1   6  -5 29238.6 1520.50  15
   1  -6   5 32234.6 1500.06  28
  -1   6  -5 28233.9 1473.87  11
  -1   6  -5 28739.9 1486.27  23
   1  -6   5 31796.2 1687.76   1
  -1   6  -5 27683.9 1527.44  17
   1  -6   5 28366.0 1446.64  13
  -1   6  -6 765.678 377.301  11
  -1   6  -6 573.131 355.919  23
   1  -6   6 902.392 484.781   1
   1  -6   6 1060.31 302.277  13
  -1   6  -6 691.270 464.954  17
   1  -6   6 859.976 353.913  28
   1  -6   7 18811.3 1209.52   1
   1  -6   7 16654.8 920.922  13
  -1   6  -7 17344.3 992.508  11
  -1   6  -7 16543.6 990.774  23
   1  -6   7 18054.2 979.803  28
  -1   6  -7 15510.2 1046.51  17
   1  -6   8 9278.16 861.827   1
   1  -6   8 9730.09 645.254  28
  -1   6  -8 8770.39 688.182  11
  -1   6  -8 9120.53 680.573  23
  -1   6  -8 9086.25 744.503  17
  -1   6  -8 8873.16 723.648  15
  -1   6  -9 3873.08 584.359  15
   1  -6   9 5084.17 459.538  28
  -1   6  -9 4773.31 527.750  23
  -1   6  -9 4673.25 538.045  11
  -1   6  -9 4636.67 582.135  17
  -1   6 -10 1508.56 443.070  11
   1  -6  10 1644.62 329.944  28
  -1   6 -10 1252.59 410.938  23
  -1   6 -10 1873.25 492.149  17
  -1   6 -11 720.479 397.483  11
  -1   6 -11 1080.98 442.966  17
  -1   6 -11 820.415 365.824  23
  -1   6 -11 1461.11 328.660  12
   1  -6  11 771.930 265.932  28
  -1   6 -12 3063.04 380.102  23
  -1   6 -12 2579.55 396.880  11
  -1   6 -12 2602.15 414.315  17
  -1   6 -13 208.109 251.529  23
  -1   6 -13 392.492 288.795  17
  -1   6 -14 1612.76 198.507  23
  -1   6 -14 1512.22 222.015  17
   1  -5 -18 4235.83 362.117  21
   1  -5 -17 28762.0 1439.73  21
   1  -5 -16 6287.05 549.210  21
   1  -5 -15 24190.7 1295.37  21
  -1   5  15 23771.3 1254.90  13
  -1   5  14 2999.03 543.538  29
  -1   5  14 2082.09 421.672  13
   1  -5 -14 2365.89 505.217  21
  -1   5  13 181197. 8232.77  29
  -1   5  13 178614. 8199.56  13
   1  -5 -13 171195. 8206.77  21
   1  -5 -13 177995. 8176.70   9
   1  -5 -12 80557.8 4212.95   4
   1  -5 -12 86839.1 4116.44   9
  -1   5  12 89082.7 4149.17  13
  -1   5  12 92115.4 4179.23  29
   1  -5 -12 89251.3 4160.70  21
   1  -5 -11 7492.88 645.365   4
  -1   5  11 7401.13 582.399  13
   1  -5 -11 6717.87 567.226   9
   1  -5 -11 7858.80 635.877  21
  -1   5  11 8470.22 672.616  29
   1  -5 -11 6839.65 666.560   2
   1  -5 -10 30732.8 1619.14   9
  -1   5  10 33879.1 1653.37  13
   1  -5 -10 32027.5 1722.69   4
  -1   5  10 35566.2 1703.23  29
   1  -5 -10 33691.6 1742.63   2
   1  -5  -9 6452.49 607.730   2
   1  -5  -9 7033.67 565.977   4
   1  -5  -9 5639.84 521.546  22
  -1   5   9 6490.33 502.905  13
   1  -5  -8 48805.8 2419.74   4
   1  -5  -8 50028.2 2444.85   2
   1  -5  -7 2258.73 364.237   4
   1  -5  -7 2061.05 428.306   2
   1  -5  -6 84763.5 4009.34   2
   1  -5  -6 84691.6 3992.85   4
   1  -5  -5 1373.17 324.017   4
   1  -5  -5 638.805 386.514   2
   1  -5  -4 152105. 7055.36   1
   1  -5  -3 25254.3 1297.14   1
   1  -5  -2 88131.6 4133.99   1
   1  -5  -1 12728.4 734.748   1
   1  -5   0 13246.4 772.281   1
   1  -5   1 195851. 9047.43   1
   1  -5   2 13949.6 865.507   1
   1  -5   3 57986.4 2845.19   1
   1  -5   4 8294.26 653.636   1
   1  -5   5 3150.45 477.824   1
  -1   5  -5 2690.08 410.952  17
   1  -5   6 10193.6 857.785   1
   1  -5   6 11394.2 661.323  13
  -1   5  -6 11773.1 729.436  11
  -1   5  -6 11955.5 730.289  23
  -1   5  -7 26228.2 1387.34  11
  -1   5  -7 26363.8 1391.34  23
  -1   5  -7 27810.6 1429.08  15
   1  -5   7 24429.6 1541.56   1
   1  -5   7 28258.6 1383.26  28
   1  -5   8 26017.6 1633.26   1
  -1   5  -8 27928.5 1469.60  11
   1  -5   8 27542.6 1443.07  28
  -1   5  -8 28997.1 1472.29  23
  -1   5  -8 30225.7 1501.39  15
  -1   5  -9 23.6540 502.779  15
  -1   5  -9 402.773 420.789  11
   1  -5   9 339.131 319.685  28
   1  -5   9 827.464 493.750   1
  -1   5  -9 817.602 425.954  23
  -1   5 -10 28278.4 1475.14  11
   1  -5  10 27226.1 1421.49  28
  -1   5 -10 26643.0 1506.69  17
  -1   5 -10 28689.4 1476.24  23
  -1   5 -10 29426.0 1500.38  15
   1  -5  11 910.000 293.697  28
  -1   5 -11 1436.33 436.111  11
  -1   5 -11 897.960 429.674  23
  -1   5 -11 1125.30 468.597  15
  -1   5 -11 1520.96 494.960  17
  -1   5 -12 48091.3 2350.55  17
  -1   5 -12 47720.7 2340.52  23
  -1   5 -12 46545.2 2328.50  11
  -1   5 -12 49520.6 2340.73  15
  -1   5 -13 25300.6 1312.59  17
  -1   5 -13 26511.7 1300.68  23
  -1   5 -13 24086.8 1292.49  11
  -1   5 -14 8283.33 511.070  23
  -1   5 -14 7065.41 509.492  11
  -1   5 -14 8045.12 527.254  17
  -1   5 -15 663.951 212.422  17
  -1   5 -15 701.795 187.733  23
   1  -4 -18 4654.30 383.766  21
   1  -4 -17 8795.53 598.511  21
   1  -4 -16 423.316 402.309  21
  -1   4  15 2546.53 407.567  13
  -1   4  15 1842.43 540.654  29
   1  -4 -15 2553.96 486.986  21
  -1   4  14 4981.67 503.602  13
   1  -4 -14 5017.55 582.174  21
  -1   4  13 14320.1 859.648  13
   1  -4 -13 13755.2 844.468   9
   1  -4 -13 13727.4 887.036  21
   1  -4 -12 14843.3 1014.29   4
   1  -4 -12 15574.7 937.054   9
  -1   4  12 17522.6 951.620  13
  -1   4  12 17256.3 1012.85  29
   1  -4 -12 16822.9 985.954  21
   1  -4 -11 52992.6 2540.67   9
   1  -4 -11 54210.0 2653.31   2
  -1   4  11 52274.6 2559.50  13
   1  -4 -11 52736.2 2576.46  21
  -1   4  11 55050.9 2597.70  29
   1  -4 -11 51267.6 2635.97   4
   1  -4 -10 6294.22 516.013  21
   1  -4 -10 5979.01 485.269   9
   1  -4 -10 5597.25 544.789   4
   1  -4 -10 5217.95 576.156   2
  -1   4  10 6780.97 506.917  13
  -1   4  10 7113.78 596.883  29
   1  -4  -9 29572.5 1536.23   4
   1  -4  -9 29442.6 1554.47   2
   1  -4  -8 52537.2 2547.49   2
   1  -4  -8 51437.8 2524.04   4
   1  -4  -7 1020.57 403.081   2
   1  -4  -7 1240.17 317.541   4
   1  -4  -6 63110.0 3023.20   4
   1  -4  -6 64412.9 3043.73   2
   1  -4  -5 183068. 8365.75   2
   1  -4  -5 179973. 8349.42   4
   1  -4  -4 887440. 40394.6   1
   1  -4  -4 886597. 40375.9   4
   1  -4  -3 131447. 6074.48   1
   1  -4  -2 1133.81 235.008   1
   1  -4  -1 9156.23 549.983   1
   1  -4   0 7105.46 476.789   1
   1  -4   1 5889.17 462.542   1
   1  -4   2 30300.4 1539.89   1
   1  -4   3 26450.2 1385.54   1
   1  -4   4 251268. 11591.4   1
   1  -4   5 226200. 10477.7   1
   1  -4   6 42987.6 2217.58   1
  -1   4  -7 12103.5 722.543  15
  -1   4  -7 11054.3 679.612  11
  -1   4  -7 10923.9 680.872  23
   1  -4   7 9967.96 824.048   1
  -1   4  -7 10217.1 690.130   7
  -1   4  -8 10808.5 719.130  11
  -1   4  -8 11104.1 726.368   7
   1  -4   8 10700.9 666.025  28
  -1   4  -8 10311.7 701.583  23
   1  -4   8 10441.4 866.732   1
  -1   4  -8 12030.9 736.127  15
  -1   4  -9-493.089 491.725   7
  -1   4  -9 1643.40 474.271  15
   1  -4   9 431.369 466.198   1
  -1   4  -9 889.914 401.910  23
   1  -4   9 1046.05 334.766  28
  -1   4  -9 484.408 424.534  11
   1  -4  10 11748.8 976.732   1
  -1   4 -10 13960.9 825.941  11
   1  -4  10 11860.9 737.488  28
  -1   4 -10 11748.8 824.216   7
  -1   4 -10 13735.3 844.706  15
  -1   4 -10 11662.3 813.872  23
  -1   4 -11 21968.4 1171.11  15
  -1   4 -11 22051.8 1171.66  11
   1  -4  11 19341.1 1097.11  28
  -1   4 -11 21378.6 1180.97  23
  -1   4 -12 30816.5 1617.13  11
  -1   4 -12 31589.1 1620.70  15
  -1   4 -12 32221.9 1631.90  23
  -1   4 -13 1654.07 433.796  11
  -1   4 -13 1246.43 421.336  15
  -1   4 -13 1298.29 412.374  23
  -1   4 -14 11076.4 675.193  23
  -1   4 -14 11575.9 693.573  11
  -1   4 -14 10189.9 691.107  17
  -1   4 -14 10559.7 670.703  15
  -1   4 -15 11161.0 666.551  11
  -1   4 -15 11777.7 668.169  23
  -1   4 -15 11923.2 676.242  17
  -1   4 -16 5184.58 344.499  17
  -1   4 -16 5569.96 338.080  23
  -1   4 -16 4601.25 343.125  11
   1  -3 -18 2872.68 322.229  21
   1  -3 -17 1622.01 377.930  21
   1  -3 -16 5285.23 515.865  21
   1  -3 -16 4409.37 401.293  11
   1  -3 -15 547.151 438.259  21
  -1   3  15 730.664 348.295  13
   1  -3 -15 684.591 324.383  11
   1  -3 -14 1552.90 483.978  21
  -1   3  14 1332.34 389.239  13
  -1   3  14 1886.35 555.957  29
   1  -3 -14 1561.32 366.885  11
  -1   3  13 15576.3 921.760  13
   1  -3 -13 14987.9 996.890   4
  -1   3  13 16216.9 975.386  29
   1  -3 -13 15368.9 871.542  11
   1  -3 -13 16139.2 966.780  21
   1  -3 -12 154880. 7261.99  21
  -1   3  12 158802. 7256.16  13
   1  -3 -12 150654. 7337.28   4
   1  -3 -12 167785. 7344.10   2
   1  -3 -12 153806. 7218.25  11
   1  -3 -11 69998.9 3221.29   2
  -1   3  11 67055.0 3133.91  13
   1  -3 -11 65232.3 3114.03   9
   1  -3 -11 65805.8 3144.35  21
   1  -3 -11 61222.5 3199.50   4
   1  -3 -10 1803.55 354.207   9
  -1   3  10 2616.12 457.891  29
   1  -3 -10 1859.51 449.585   2
   1  -3 -10 1810.61 377.187  21
   1  -3 -10 1359.37 376.684   4
   1  -3  -9 875.708 333.703   4
   1  -3  -9 759.077 408.114   2
   1  -3  -8 356.905 299.426   4
   1  -3  -8 291.009 387.668   2
   1  -3  -7 5004.33 501.478   2
   1  -3  -7 4465.32 425.464   4
   1  -3  -6 13282.1 770.294   4
   1  -3  -6 14221.0 822.551   2
   1  -3  -5 327639. 15280.0   4
   1  -3  -5 342494. 15296.5   2
   1  -3  -4 41084.7 1957.77   4
   1  -3  -4 41380.8 1984.72   2
   1  -3  -3 450852. 20555.5   1
   1  -3  -2 91588.1 4234.01   1
   1  -3  -1 962.716 199.189   1
   1  -3   0 132619. 6105.13   1
   1  -3   1 5372.75 390.414   1
   1  -3   2 71821.3 3369.93   1
   1  -3   3 668.467 276.409   1
   1  -3   4 397922. 15809.7   1
   1  -3   4 333122. 15670.3   3
   1  -3   5 1136.02 378.608   1
   1  -3   6 41676.9 2117.33   1
   1  -3   7 6730.89 630.784   1
  -1   3  -8 5856.48 495.480  15
  -1   3  -8 5612.13 491.130   7
  -1   3  -8 6258.14 493.549  11
   1  -3   8 4762.32 600.266   1
  -1   3  -8 5053.07 453.791  23
  -1   3  -9 3239.43 431.368  11
  -1   3  -9 2536.28 417.564  23
  -1   3  -9 3498.21 464.205  15
  -1   3  -9 3478.50 459.839   7
   1  -3   9 2004.11 539.279   1
   1  -3   9 3149.47 360.763  28
  -1   3 -10 1650.21 463.965   7
  -1   3 -10 1916.64 415.018  23
  -1   3 -10 2257.29 436.622  11
  -1   3 -10 2528.70 471.755  15
   1  -3  10 1839.84 540.000   1
  -1   3 -11 2785.64 497.643  15
  -1   3 -11 1811.25 462.773  23
  -1   3 -11 1395.64 453.991  11
   1  -3  11 2135.36 551.644   1
  -1   3 -12 54313.1 2647.40  15
  -1   3 -12 53272.2 2647.25  11
  -1   3 -12 56055.6 2660.78  23
  -1   3 -13 169011. 7725.49  11
  -1   3 -13 163259. 7712.09  15
  -1   3 -13 168902. 7744.30  23
  -1   3 -14 20716.0 1146.74  11
  -1   3 -14 21889.0 1143.62  15
  -1   3 -15 289.452 352.658  11
  -1   3 -15-186.414 321.798  15
  -1   3 -16 207.573 283.861  11
  -1   3 -16 577.271 284.214  17
   1  -2 -18 1210.76 279.911  21
   1  -2 -17 5669.92 464.961  21
   1  -2 -17 4683.31 380.535  11
   1  -2 -16 3003.20 382.399  11
   1  -2 -16 4353.13 483.617  21
  -1   2  15 12085.4 713.977  13
   1  -2 -15 12205.5 736.109  11
   1  -2 -15 11884.6 796.522  21
   1  -2 -14 21395.8 1169.00  11
   1  -2 -14 22117.4 1238.27  21
  -1   2  14 23218.6 1179.96  13
   1  -2 -13 1287.05 489.202  21
   1  -2 -13 533.522 418.034   9
   1  -2 -13 1743.99 473.618   4
   1  -2 -13 2092.48 388.111  11
  -1   2  13 2272.04 533.211  29
  -1   2  13 2211.70 412.377  13
   1  -2 -12 31223.7 1565.32  11
  -1   2  12 32851.1 1639.90  29
   1  -2 -12 30122.8 1680.06   4
  -1   2  12 31524.6 1593.19  13
   1  -2 -12 32224.2 1619.89  21
   1  -2 -12 30421.5 1581.57   9
  -1   2  11 637.062 444.306  29
   1  -2 -11 1047.79 391.450   4
   1  -2 -11 946.832 447.811   2
   1  -2 -11 1484.53 327.045  11
   1  -2 -11 851.837 412.620  21
  -1   2  11 1187.78 344.013  13
   1  -2 -11 791.110 362.757   9
   1  -2 -10 167711. 8176.95   4
   1  -2 -10 180139. 8192.67   2
   1  -2 -10 179226. 8120.99  21
   1  -2  -9 8829.37 661.893   2
   1  -2  -9 8480.07 609.476   4
   1  -2  -8 53342.7 2635.70   2
   1  -2  -8 55011.4 2617.05   4
   1  -2  -7 48023.4 2359.67   4
   1  -2  -7 50211.0 2383.84   2
   1  -2  -6 9436.08 664.139   2
   1  -2  -6 10789.8 620.199   4
   1  -2  -5 17390.6 892.202   4
   1  -2  -5 17575.6 934.609   2
   1  -2  -4 185164. 8473.29   2
   1  -2  -4 184311. 8452.87   4
   1  -2  -3 754698. 34541.7   4
   1  -2  -3 766005. 34560.2   2
   1  -2  -2 221205. 10101.5   1
   1  -2  -1 106193. 4873.74   1
   1  -2   0 309385. 14103.9   1
   1  -2   1 157699. 7224.06   1
   1  -2   2 116426. 5365.61   1
   1  -2   3 2400.84 176.439   3
   1  -2   3 2413.25 286.486   1
  -1   2  -3 2504.35 322.257   4
   1  -2   4 49605.9 2267.00   1
  -1   2  -4 44257.1 2260.08   4
   1  -2   5 90224.8 4224.84   1
  -1   2  -5 88995.0 4223.05   4
   1  -2   6 129451. 6058.86   1
   1  -2   7 14492.6 908.653   1
   1  -2   8 48528.7 2396.41   3
   1  -2   8 51009.1 2506.99   1
  -1   2  -9 10222.7 628.335  15
  -1   2  -9 10019.0 638.267  11
   1  -2   9 8378.29 787.090   1
  -1   2 -10 581.220 389.389  11
  -1   2 -10 896.792 406.979  15
  -1   2 -10 1619.30 534.655   4
   1  -2  10 724.081 453.901   1
  -1   2 -10 656.651 353.858  21
   1  -2  11 615.382 459.472   1
  -1   2 -11 711.484 408.662  11
  -1   2 -11 535.714 422.414  15
  -1   2 -11 99.5842 385.470  21
  -1   2 -11 868.783 536.321   4
  -1   2 -12 19771.4 1094.60   7
  -1   2 -12 19212.8 1066.34  21
  -1   2 -12 19503.2 1078.25  15
  -1   2 -12 19492.6 1091.06  11
   1  -2  12 16949.3 1258.41   1
  -1   2 -13 61815.6 2924.31  15
  -1   2 -13 60404.5 2936.83  11
  -1   2 -13 60603.5 2932.39   7
  -1   2 -14 19426.1 1087.77  15
  -1   2 -14 20389.7 1110.62  11
  -1   2 -14 19908.3 1117.98   7
  -1   2 -15 23198.3 1244.79  15
  -1   2 -15 25749.5 1293.12  23
  -1   2 -16 413.943 290.833  15
  -1   2 -16 315.282 300.850  23
  -1   2 -17 1928.67 291.539  17
  -1   2 -17 1798.94 273.282  23
   1  -1 -18 1614.69 263.704  21
   1  -1 -18 1241.66 251.495  23
   1  -1 -17 2854.24 364.519  21
   1  -1 -17 3037.63 308.120  11
  -1   1  17 2184.09 294.209  28
   1  -1 -16 893.257 397.652  21
   1  -1 -16 552.775 323.834  11
   1  -1 -15 7434.06 573.629  11
   1  -1 -15 7864.55 629.402  21
  -1   1  15 7692.94 528.250  13
  -1   1  14 9089.37 625.224  13
   1  -1 -14 8854.18 638.043  11
   1  -1 -14 9279.35 696.810  21
  -1   1  13 16203.1 1097.78   3
   1  -1 -13 14402.1 864.019  11
   1  -1 -13 15257.7 923.677  21
  -1   1  13 14715.9 858.638  13
   1  -1 -13 14394.7 1001.55   4
   1  -1 -12 3434.73 499.799   6
   1  -1 -12 2336.00 429.225   9
   1  -1 -12 3230.28 497.543  21
   1  -1 -12 3187.16 530.574   4
  -1   1  12 2886.02 425.461  13
   1  -1 -12 3288.81 414.797  11
   1  -1 -11 4513.81 494.813  21
   1  -1 -11 4543.89 463.808   9
   1  -1 -11 5456.15 558.614   4
   1  -1 -11 5400.20 446.843  11
  -1   1  11 5491.58 465.498  13
  -1   1  11 4264.02 529.807  29
   1  -1 -10 664.561 366.330  21
   1  -1 -10 230.526 332.783   4
  -1   1  10 643.683 386.733  29
   1  -1 -10 442.647 322.283   9
   1  -1 -10 810.508 434.112   2
   1  -1  -9 222205. 10456.6   2
   1  -1  -9 230632. 10453.0   4
   1  -1  -8 44360.7 2114.83   4
   1  -1  -8 41534.3 2133.72   2
   1  -1  -7 20322.9 1164.74   2
   1  -1  -7 21768.3 1118.26   4
   1  -1  -6 4906.56 414.213   4
   1  -1  -6 5564.62 501.629   2
   1  -1  -5 6445.29 463.123   2
   1  -1  -5 6027.59 406.381   4
   1  -1  -4 37472.5 1749.62   4
   1  -1  -4 36410.5 1778.57   2
   1  -1  -3 60087.5 2801.23   4
   1  -1  -3 61664.2 2829.67   2
   1  -1  -2 2671.76 192.431   4
   1  -1  -1 3868.92 229.185   1
   1  -1   0 20773.3 970.395   1
  -1   1   0 20610.1 956.745   3
  -1   1  -1 62392.3 2976.91   4
   1  -1   1 66736.0 2974.91   1
  -1   1  -2 365607. 17399.5   4
   1  -1   2 397901. 17398.6   1
  -1   1  -3 203749. 9329.95   4
  -1   1  -4 15606.6 842.565   4
  -1   1  -5 51895.5 2414.03   6
  -1   1  -5 50265.4 2459.13   4
  -1   1  -6 51.4042 288.473   6
  -1   1  -7 181692. 8365.94   6
  -1   1  -8 12862.0 756.354   6
  -1   1 -10 24056.9 1302.89   7
  -1   1 -10 25053.2 1447.70   4
  -1   1 -10 25984.1 1305.37  11
  -1   1 -10 26247.6 1299.56  15
  -1   1 -11 704.636 399.632  15
  -1   1 -11 409.186 490.699   4
  -1   1 -11 825.203 352.839  21
  -1   1 -11 1108.13 433.327   7
  -1   1 -11 918.427 400.422  11
  -1   1 -12 5490.36 527.825  21
  -1   1 -12 6922.05 719.564   4
   1  -1  12 5140.13 695.522   1
  -1   1 -12 6279.31 553.805  15
  -1   1 -13 14006.6 847.695  21
  -1   1 -13 15511.6 899.505   7
  -1   1 -13 13858.3 854.248  15
   1  -1  13 12324.1 1029.31   1
  -1   1 -13 15346.1 1083.23   4
  -1   1 -14 21946.8 1202.62  21
  -1   1 -14 23270.1 1241.73  23
  -1   1 -14 22481.7 1209.95  15
  -1   1 -14 23319.6 1237.87   7
  -1   1 -15 1430.17 393.398  15
  -1   1 -15 1286.94 390.699  23
  -1   1 -16 25278.6 1230.06  23
  -1   1 -16 21926.6 1185.60  15
  -1   1 -17 1515.52 254.899  15
  -1   1 -17 2308.37 328.661  23
  -1   1 -17 1954.59 340.569  11
  -1   1 -18 458.784 203.557  23
  -1   1 -18 159.137 216.900  11
  -1   1 -18 630.905 224.370  17
   1   0 -18 1356.80 229.801  23
   1   0 -17 6240.46 447.372  21
   1   0 -17 6176.44 404.051  11
  -1   0  16 18289.8 1021.76  28
   1   0 -16 20188.3 1034.74  11
   1   0 -16 20982.5 1071.63  21
   1   0 -15 42201.4 1991.66  21
   1   0 -15 38207.3 1951.52  11
  -1   0  14 45670.2 2259.52  13
   1   0 -14 46859.6 2283.49  11
   1   0 -14 48913.1 2318.11  21
  -1   0  13 7707.45 785.368   3
   1   0 -13 7763.10 643.353  21
   1   0 -13 7817.23 709.175   4
   1   0 -13 6266.86 582.512   7
   1   0 -13 8089.13 601.886  11
  -1   0  13 8029.23 556.272  13
  -1   0  12 9298.64 835.716   3
  -1   0  12 8988.59 614.833  13
   1   0 -12 8848.78 738.413   4
   1   0 -12 9509.32 678.547  21
   1   0 -12 7866.99 619.078   7
   1   0 -12 9251.19 632.178  11
   1   0 -12 9804.98 752.584   6
   1   0 -11 5191.30 511.174  21
   1   0 -11 4945.08 464.459  11
   1   0 -11 5382.49 559.801   6
   1   0 -11 4877.70 471.670   7
   1   0 -11 5198.32 584.943   4
  -1   0  11 4688.81 451.707  13
   1   0 -10 36775.6 1891.48   9
  -1   0  10 38557.7 1924.85  29
   1   0 -10 40503.5 1925.50  21
   1   0 -10 42312.8 2028.47   6
   1   0 -10 40002.1 2013.32   4
   1   0  -9 31921.8 1647.30   2
   1   0  -9 31145.5 1636.56   4
   1   0  -8 32439.2 1660.59   2
   1   0  -8 32127.6 1637.77   4
   1   0  -7 200788. 9162.11   2
   1   0  -7 196542. 9151.63   4
   1   0  -6 77592.5 3625.20   4
   1   0  -6 76781.9 3640.60   2
   1   0  -5 271153. 12892.7   2
   1   0  -5 290948. 12881.4   4
   1   0  -4 79512.2 3831.89   2
   1   0  -4 84703.0 3815.02   4
   1   0  -3 122355. 5700.22   2
   1   0  -3 125098. 5679.84   4
   1   0  -2 313260. 14255.7   4
   1   0  -1 571.799 73.7415   4
   1   0  -1 586.175 190.594   2
   1   0   0 208919. 10030.6   2
  -1   0   0 231098. 10029.3   3
  -1   0  -1 24829.6 1155.94   4
  -1   0  -1 24851.5 1149.65   5
  -1   0  -2 41412.8 1986.53   4
  -1   0  -2 43449.9 1967.13   5
  -1   0  -3 126913. 5827.44   4
  -1   0  -4 12136.9 671.156   4
  -1   0  -4 12221.9 615.475   6
  -1   0  -5 152147. 7145.80   4
  -1   0  -5 156650. 7099.62   6
  -1   0  -6 384.853 213.129   6
  -1   0  -7 8397.33 525.379   6
  -1   0  -8 223748. 10265.1   6
  -1   0  -9 292714. 13528.3   4
  -1   0  -9 293869. 13445.4   6
  -1   0 -10 26530.5 1461.76   4
  -1   0 -10 26291.3 1348.54   6
  -1   0 -11 14032.2 786.280  15
  -1   0 -11 12922.5 769.530  21
  -1   0 -11 12843.9 737.883   9
  -1   0 -11 13165.9 801.453   7
  -1   0 -11 14356.1 960.189   4
  -1   0 -12 19394.4 1061.23   7
  -1   0 -12 19206.8 1044.71  15
  -1   0 -12 19471.0 1034.07  21
  -1   0 -12 18925.0 1208.79   4
  -1   0 -12 17997.7 994.889   9
  -1   0 -13 5857.70 700.108   4
  -1   0 -13 5979.77 543.687  15
  -1   0 -13 4920.63 469.240   9
  -1   0 -13 6876.76 600.203   7
  -1   0 -13 6001.99 522.915  21
  -1   0 -14 28958.1 1481.42  15
  -1   0 -14 29502.1 1500.97   7
  -1   0 -14 29039.6 1509.39  11
  -1   0 -14 28115.5 1469.46  21
  -1   0 -15 4292.44 463.815  15
  -1   0 -15 4035.25 526.991   7
  -1   0 -15 3570.64 435.799  21
  -1   0 -15 4056.68 514.935  11
  -1   0 -16 46925.5 2395.35  15
  -1   0 -16 53758.1 2448.48  23
  -1   0 -16 51321.6 2432.64  11
  -1   0 -16 50775.7 2419.71   7
  -1   0 -17 13538.8 741.423  11
  -1   0 -17 11519.5 674.773  15
  -1   0 -17 12813.2 737.481  23
  -1   0 -18 16596.2 799.911  23
  -1   0 -18 13900.1 796.694  11
   1   1 -17 1970.25 274.687  11
   1   1 -16 379.862 345.432  21
   1   1 -16 379.685 304.571  11
  -1  -1  16 693.919 275.695  28
  -1  -1  15 1234.68 353.388  28
   1   1 -15 1386.35 387.019  11
   1   1 -15 1302.91 423.959  21
  -1  -1  14 667.889 304.523  13
   1   1 -14 767.939 438.509  21
   1   1 -14 583.504 398.127  11
  -1  -1  13 24780.7 1485.93   3
   1   1 -13 26447.2 1341.12  11
  -1  -1  13 24727.5 1308.08  13
   1   1 -13 27831.7 1380.60  21
  -1  -1  13 21999.6 1495.64   1
   1   1 -12 2551.25 496.223  21
  -1  -1  12 2272.88 393.386  13
   1   1 -12 2367.41 475.779   6
   1   1 -12 2154.10 519.883   4
  -1  -1  12 2075.76 560.013   3
   1   1 -12 1412.20 448.070   7
   1   1 -12 2205.50 447.651  11
  -1  -1  11 5794.92 670.963   3
   1   1 -11 5492.15 525.785  21
   1   1 -11 6029.20 596.571   6
   1   1 -11 5002.39 508.210  11
   1   1 -11 4398.01 508.199   7
   1   1 -11 4185.95 594.988   4
  -1  -1  11 5655.35 469.431  13
   1   1 -10 2381.29 394.743   7
   1   1 -10 2195.66 428.800  21
  -1  -1  10 1753.32 352.217  13
   1   1 -10 2376.04 475.937   4
  -1  -1  10 2741.93 536.898   3
   1   1 -10 2161.05 469.533   6
   1   1 -10 2629.97 389.337  11
   1   1  -9 14148.1 884.597   6
   1   1  -9 13483.2 882.353   4
   1   1  -8 5920.24 564.911   6
   1   1  -8 7170.14 575.782   4
   1   1  -7 332373. 15245.5   4
   1   1  -6 169184. 7982.74   2
   1   1  -6 176117. 7979.20   4
   1   1  -5 63852.6 3088.46   4
   1   1  -5 67476.9 3106.53   2
   1   1  -4 396909. 17725.8   2
   1   1  -4 380865. 17710.5   4
   1   1  -3 16307.9 826.330   4
   1   1  -2 174441. 7963.83   4
   1   1  -1 241311. 11007.7   2
   1   1   0 58077.8 2822.49   2
  -1  -1   0 63575.6 2810.92   1
  -1  -1  -1 362240. 16481.9   1
  -1  -1  -1 367932. 16497.5   5
   1   1   1 360129. 16482.6   2
  -1  -1  -3 5039.95 345.254   4
  -1  -1  -3 5395.81 315.773   5
  -1  -1  -4 307.461 112.551   6
  -1  -1  -4 469.901 220.347   4
  -1  -1  -5 19582.8 936.360   6
  -1  -1  -6 588.859 189.972   6
  -1  -1  -7 5956.73 399.201   6
  -1  -1  -8 124322. 5732.91   6
  -1  -1  -9 25528.9 1291.47   6
  -1  -1  -9 26936.7 1404.93   4
  -1  -1 -10 20924.4 1200.13   4
  -1  -1 -11 30369.2 1548.54   9
  -1  -1 -11 30891.3 1699.62   4
  -1  -1 -11 32289.9 1586.71  11
  -1  -1 -11 33374.4 1582.32  15
  -1  -1 -12 22994.2 1373.65   4
  -1  -1 -12 22643.4 1187.44   9
   1   1  12 22163.0 1210.66  29
  -1  -1 -12 23888.8 1228.83  15
  -1  -1 -12 24007.4 1232.06  11
  -1  -1 -12 23974.8 1216.09  21
  -1  -1 -13 17006.0 978.421  15
  -1  -1 -13 16630.7 967.530  21
  -1  -1 -13 18915.8 1016.63  11
  -1  -1 -13 18615.2 1004.06   7
  -1  -1 -13 16075.1 941.000   9
   1   1  13 17262.4 968.389  29
  -1  -1 -13 17164.6 1162.39   4
  -1  -1 -14 2014.57 484.083   7
  -1  -1 -14 1447.13 425.959  15
  -1  -1 -14 745.499 367.347   9
  -1  -1 -14 1086.58 394.749  21
  -1  -1 -14 1365.90 446.480  11
  -1  -1 -14 1026.38 540.480   4
  -1  -1 -15 6239.48 583.616   7
  -1  -1 -15 5799.86 497.783  21
  -1  -1 -15 5849.33 514.566  15
  -1  -1 -15 6077.68 566.683  11
  -1  -1 -16 1633.79 359.318  15
  -1  -1 -16 638.331 331.513  21
  -1  -1 -16 1301.34 426.611   7
  -1  -1 -16 1485.13 429.572  11
  -1  -1 -17 70002.9 3487.20  15
  -1  -1 -17 80507.0 3515.59   7
  -1  -1 -17 82121.6 3542.27  23
  -1  -1 -17 70740.3 3494.12  21
  -1  -1 -17 76637.1 3531.07  11
  -1  -1 -18 31730.6 1641.71  11
  -1  -1 -18 36247.7 1646.25  23
  -1  -1 -19 389.026 159.258  23
  -1  -1 -19 330.382 200.352  11
   1   2 -17 1345.09 242.100  23
   1   2 -17 1982.62 237.706  11
   1   2 -16 979.168 292.244  23
   1   2 -16 669.905 297.963  11
  -1  -2  16 676.370 222.942  28
   1   2 -15 1566.81 368.908  11
   1   2 -15 491.890 385.769  21
  -1  -2  15 843.546 313.722  28
   1   2 -14 2125.97 443.504  11
  -1  -2  14 2309.58 328.515  13
   1   2 -14 2428.85 462.068  21
  -1  -2  14 2464.93 411.203  28
  -1  -2  13 4874.58 433.371  13
   1   2 -13 4605.99 546.759  21
   1   2 -13 3964.12 518.798  11
  -1  -2  12 27560.5 1789.00   1
   1   2 -12 35418.8 1660.18  21
  -1  -2  12 29431.0 1737.92   3
   1   2 -12 31888.8 1745.27   6
   1   2 -12 30974.6 1624.14  11
  -1  -2  12 32816.5 1594.74  13
  -1  -2  11 79119.7 3980.25   3
   1   2 -11 89166.3 4000.16   6
  -1  -2  11 72690.5 4021.99   1
   1   2 -11 82356.7 3874.53  21
  -1  -2  11 80066.8 3843.19  13
   1   2 -11 84939.8 3863.74  11
  -1  -2  10 12657.8 718.771  13
   1   2 -10 11903.9 747.920  11
  -1  -2  10 11875.1 874.213   3
   1   2 -10 12319.3 759.559  21
  -1  -2  10 10356.4 869.051   1
   1   2 -10 11554.2 846.142   6
   1   2 -10 10806.2 746.491   7
   1   2  -9 53077.5 2496.19   6
  -1  -2   9 48758.6 2495.13   3
   1   2  -9 49643.7 2493.94   4
   1   2  -9 50066.0 2372.54  11
   1   2  -9 49824.8 2385.80  21
   1   2  -9 46578.6 2359.06   7
   1   2  -8 3152.92 467.266   6
   1   2  -8 2884.08 484.681   4
  -1  -2   8 2554.56 470.432   3
   1   2  -7 9823.10 706.113   4
   1   2  -7 10020.8 708.180   6
  -1  -2   7 9178.25 723.880   3
   1   2  -6 70790.6 3362.39   4
   1   2  -6 75350.2 3384.56   6
  -1  -2   6 65275.9 3364.57   3
   1   2  -5 73731.1 3575.99   4
   1   2  -5 81132.3 3601.73   6
  -1  -2   5 72959.1 3583.12   3
  -1  -2   4 7794.62 547.173   3
   1   2  -4 7849.34 524.475   4
   1   2  -4 7723.37 550.100   6
   1   2  -3 65084.1 3116.63   4
  -1  -2   3 68472.9 3124.51   3
  -1  -2   2 374827. 17399.3   3
  -1  -2   2 389859. 17411.5   1
  -1  -2   1 407.443 191.699   1
   1   2  -1 451.676 237.618   6
  -1  -2   1 230.706 212.242   3
  -1  -2   0 3542.72 261.237   1
   1   2   0 3624.29 268.643   6
  -1  -2  -1 503829. 22925.0   5
  -1  -2  -2 4915.31 293.131   1
  -1  -2  -3 123761. 5675.15   4
  -1  -2  -4 5216.61 351.335   4
  -1  -2  -4 4900.50 267.698   2
  -1  -2  -4 4808.34 339.360   5
  -1  -2  -5 7129.67 382.177   2
  -1  -2  -6 5668.40 343.831   2
  -1  -2  -7 78286.0 3617.48   2
  -1  -2  -8 21491.1 1171.81   4
  -1  -2  -9 22643.9 1232.45   4
  -1  -2  -9 22254.4 1116.57   6
  -1  -2 -10 84587.6 4050.18   4
  -1  -2 -11 14229.7 830.677  11
  -1  -2 -11 14451.6 944.468   4
  -1  -2 -11 14513.6 802.245   9
  -1  -2 -12 12738.8 762.211  21
  -1  -2 -12 12907.4 754.962   9
  -1  -2 -12 12756.3 767.819  15
  -1  -2 -12 12336.1 915.471   4
  -1  -2 -12 12838.4 786.868  11
   1   2  12 12633.5 791.668  29
   1   2  13 25388.9 1319.45  29
  -1  -2 -13 24055.0 1286.42   9
  -1  -2 -13 25007.5 1463.36   4
  -1  -2 -13 24148.8 1296.30  21
  -1  -2 -13 25199.8 1316.71  11
  -1  -2 -13 25888.7 1305.69  15
  -1  -2 -14 3226.58 496.878  11
  -1  -2 -14 3376.96 464.224  21
  -1  -2 -14 3896.55 458.459   9
  -1  -2 -14 3421.05 601.744   4
  -1  -2 -14 4104.65 534.219   7
  -1  -2 -14 3603.35 465.815  15
   1   2  14 4417.30 502.563  29
  -1  -2 -15 254.836 360.072  21
  -1  -2 -15 381.240 430.994  11
  -1  -2 -15 1330.54 446.987   7
  -1  -2 -15 559.822 387.766  15
  -1  -2 -15-452.266 420.386   9
  -1  -2 -16 553.356 412.870   7
  -1  -2 -16 1365.31 368.788  15
  -1  -2 -16 7.78752 364.239   9
  -1  -2 -16 1447.16 435.037  11
  -1  -2 -16 937.321 352.203  21
  -1  -2 -17 4918.96 406.912  15
  -1  -2 -17 5141.25 456.777   7
  -1  -2 -17 5298.40 458.236  23
  -1  -2 -17 4161.66 412.039  21
  -1  -2 -17 5324.91 488.451  11
  -1  -2 -18 3927.46 357.118  23
  -1  -2 -18 4101.61 401.829  11
  -1  -2 -19 25863.4 1226.19  23
  -1  -2 -19 25379.4 1240.21  11
   1   3 -16 304.746 243.822  23
  -1  -3  16 458.143 166.205  28
   1   3 -16 482.074 253.909  11
   1   3 -15 3170.12 386.154  11
   1   3 -15 2740.26 368.622  23
   1   3 -15 2356.25 330.361  17
  -1  -3  15 2674.99 317.146  28
  -1  -3  14 327.555 249.610  13
   1   3 -14-68.8435 361.941  23
  -1  -3  14-9.45099 323.693  28
   1   3 -14 284.152 378.733  11
   1   3 -13 167.354 430.543  21
  -1  -3  13 675.682 380.931  28
   1   3 -13 496.539 416.597  11
  -1  -3  13 396.276 315.889  13
  -1  -3  12 3376.08 424.090  13
  -1  -3  12 4045.89 482.724  28
   1   3 -12 4194.43 530.998  21
   1   3 -12 3433.17 503.694  11
  -1  -3  11 9397.92 649.785  13
   1   3 -11 10009.7 819.758   6
   1   3 -11 11369.7 735.854  21
  -1  -3  11 8833.49 760.672   3
   1   3 -11 10412.1 723.739  11
  -1  -3  11 8773.43 851.617   1
   1   3 -10 196540. 9097.38  11
  -1  -3  10 201344. 9082.75  13
   1   3 -10 202682. 9230.96   6
  -1  -3  10 180326. 9268.27   1
  -1  -3  10 188506. 9189.21   3
   1   3 -10 203587. 9108.83  21
   1   3  -9 131711. 6112.67  15
  -1  -3   9 132073. 6124.67  13
  -1  -3   9 128788. 6229.79   3
   1   3  -9 133138. 6147.15  21
  -1  -3   9 122942. 6301.55   1
   1   3  -9 138358. 6275.31   6
   1   3  -9 135081. 6142.84  11
   1   3  -8 281.714 357.477  21
   1   3  -8-695.003 412.739   7
  -1  -3   8 842.825 411.059   3
   1   3  -8 354.478 340.222  11
  -1  -3   8-42.4123 395.248   1
   1   3  -8 923.358 437.989   6
  -1  -3   7 6809.65 660.765   1
  -1  -3   7 8203.80 630.109   3
   1   3  -7 8032.35 653.690   6
  -1  -3   6 3161.27 446.263   3
   1   3  -6 3306.74 486.794   6
  -1  -3   6 2855.59 447.742   1
   1   3  -5 13292.4 822.718   6
  -1  -3   5 12609.8 785.820   3
  -1  -3   5 11825.9 829.296   1
  -1  -3   4 221345. 10094.5   3
  -1  -3   4 220997. 10137.2   1
   1   3  -4 216365. 10122.3   6
  -1  -3   3 114843. 5447.36   3
  -1  -3   3 122069. 5485.64   1
  -1  -3   2 61144.3 2831.22   3
  -1  -3   2 62424.5 2859.47   1
   1   3  -2 57778.8 2857.24   6
  -1  -3   1 353405. 15620.7   1
   1   3  -1 331174. 15617.9   6
   1   3   0 52762.5 2562.73   6
  -1  -3   0 57111.5 2570.41   1
  -1  -3  -1 58214.6 2648.89   1
  -1  -3  -1 55574.6 2640.01   5
  -1  -3  -2 30955.7 1480.10   1
  -1  -3  -2 31296.7 1479.70   5
  -1  -3  -3 45773.8 2152.40   5
  -1  -3  -3 45882.8 2152.58   1
  -1  -3  -4 6132.32 418.805   1
  -1  -3  -4 7315.73 427.791   5
  -1  -3  -5 141411. 6460.84   2
  -1  -3  -6 149516. 6837.88   2
  -1  -3  -7 30882.2 1474.37   2
  -1  -3  -8 3381.25 429.558   4
  -1  -3  -8 3477.66 318.358   2
  -1  -3  -9 8733.88 655.443   4
  -1  -3 -10 1172.05 423.341   4
  -1  -3 -11 29972.5 1468.21   9
  -1  -3 -11 27657.8 1590.55   4
  -1  -3 -11 30042.4 1487.63  11
  -1  -3 -12 19835.4 1079.19   9
  -1  -3 -12 19834.8 1066.00  21
  -1  -3 -12 19583.8 1206.05   4
  -1  -3 -12 19592.6 1089.33  11
   1   3  12 21538.0 1126.63  29
  -1  -3 -13 4045.49 495.777  11
  -1  -3 -13 3910.07 608.680   4
  -1  -3 -13 4343.15 465.217  21
   1   3  13 3620.15 511.947  29
  -1  -3 -13 4563.86 505.757   9
  -1  -3 -14 29637.5 1514.63   9
  -1  -3 -14 29735.0 1539.64  11
  -1  -3 -14 29382.2 1509.66  21
  -1  -3 -14 28975.1 1689.90   4
  -1  -3 -14 29306.8 1506.61  15
   1   3  14 30026.0 1555.49  29
  -1  -3 -15 19721.4 1125.14  15
  -1  -3 -15 20269.6 1152.38   9
  -1  -3 -15 22050.7 1142.13   7
  -1  -3 -15 21267.7 1164.88  11
  -1  -3 -15 22293.0 1141.85  21
   1   3  15 20990.9 1173.00  29
  -1  -3 -16 11892.8 712.596   7
  -1  -3 -16 11045.7 691.265  15
  -1  -3 -16 10729.8 691.828  21
  -1  -3 -16 11282.2 751.164  11
  -1  -3 -16 11079.1 705.122   9
  -1  -3 -17 5563.41 463.434   7
  -1  -3 -17 5998.83 516.865  11
  -1  -3 -17 5754.21 433.461  15
  -1  -3 -17 4983.63 432.226  21
  -1  -3 -18 3950.56 342.906  23
  -1  -3 -18 3700.30 397.195  11
  -1  -3 -19 4737.25 349.986  11
  -1  -3 -19 4365.50 291.359  23
   1   4 -16 1040.32 178.241  23
   1   4 -15 5382.98 397.572  11
   1   4 -15 4434.22 377.916  23
  -1  -4  15 4490.69 334.595  28
   1   4 -14 8085.08 552.984  17
   1   4 -14 8816.52 582.185  23
   1   4 -14 9409.30 614.428  11
  -1  -4  14 9134.84 560.853  28
   1   4 -13 24646.4 1289.94  23
  -1  -4  13 23566.0 1225.53  13
   1   4 -13 27451.9 1309.05  11
  -1  -4  13 23390.1 1272.93  28
  -1  -4  12 7015.71 584.946  28
   1   4 -12 8188.24 627.774  11
  -1  -4  12 7215.72 522.389  13
   1   4 -11 38501.8 1920.48  15
  -1  -4  11 38614.3 1965.85  28
   1   4 -11 39949.0 1969.56  11
   1   4 -11 41383.0 1991.14  21
  -1  -4  11 39541.8 1923.05  13
  -1  -4  11 35491.5 2137.23   1
  -1  -4  10 113854. 6229.05   1
   1   4 -10 138498. 6074.32  11
   1   4 -10 131514. 6078.38  21
  -1  -4  10 127979. 6038.80  13
   1   4 -10 131347. 6038.82  15
  -1  -4  10 129630. 6079.77  28
   1   4  -9 869.600 390.939  15
   1   4  -9 1933.70 434.308  11
   1   4  -9 753.259 496.858   6
  -1  -4   9 886.633 348.324  13
  -1  -4   9 519.210 394.630  28
   1   4  -9 779.570 428.739  21
  -1  -4   9 1366.46 415.031   3
  -1  -4   9 993.437 500.790   1
  -1  -4   8 48417.1 2327.97  13
  -1  -4   8 46257.1 2410.25   3
   1   4  -8 50605.8 2356.95  11
   1   4  -8 54585.3 2506.97   6
   1   4  -8 47624.9 2358.36  21
  -1  -4   8 45085.3 2517.32   1
   1   4  -8 48315.7 2333.01  15
  -1  -4   8 46385.0 2359.88  28
  -1  -4   7 76602.9 3632.27   3
   1   4  -7 71772.7 3564.08  11
  -1  -4   7 72644.5 3719.59   1
   1   4  -6 43586.0 2103.87   6
  -1  -4   6 37871.7 2105.80   1
  -1  -4   6 40541.4 2027.24   3
  -1  -4   5 35538.0 1764.10   3
   1   4  -5 36787.9 1824.03   6
  -1  -4   5 32586.1 1828.82   1
  -1  -4   4 14758.2 823.454   3
  -1  -4   4 13411.4 887.924   1
  -1  -4   3 404.933 337.550   1
  -1  -4   3 536.836 293.054   3
  -1  -4   2 286521. 12772.0   1
   1   4  -2 270433. 12766.1   6
   1   4  -1 465670. 22023.3   6
  -1  -4   1 500407. 22029.2   1
  -1  -4   0 13533.2 729.170   1
  -1  -4   0 12525.3 676.346   5
  -1  -4  -1 38631.6 1847.64   5
  -1  -4  -1 39537.8 1872.03   1
  -1  -4  -2 12776.2 671.768   5
  -1  -4  -2 12868.3 690.451   1
  -1  -4  -3 206.583 197.706   1
  -1  -4  -3 488.090 187.586   5
  -1  -4  -4 64034.8 2916.73   5
  -1  -4  -4 59994.9 2917.11   1
  -1  -4  -5 15268.6 832.270   5
  -1  -4  -6 241.921 227.862   2
  -1  -4  -7 197108. 9220.01   4
  -1  -4  -7 201507. 9154.03   2
  -1  -4  -8 150560. 7050.72   2
  -1  -4  -8 160446. 7139.65   4
  -1  -4  -9 15383.5 928.436   4
  -1  -4 -10 2299.03 425.545   4
  -1  -4 -11 3036.09 357.732  14
  -1  -4 -11 2250.78 489.069   4
  -1  -4 -11 3443.63 410.013  11
  -1  -4 -12 35462.3 1982.21   4
  -1  -4 -12 36829.8 1817.14  14
  -1  -4 -12 38556.6 1861.13  11
  -1  -4 -12 37906.7 1838.33  21
   1   4  13 73056.8 3451.36  29
  -1  -4 -13 70801.5 3570.32   4
  -1  -4 -13 73636.8 3410.86   9
  -1  -4 -13 72327.2 3408.92  21
  -1  -4 -13 69531.7 3419.44  11
  -1  -4 -14 71085.6 3631.23   4
  -1  -4 -14 75999.6 3464.92   9
   1   4  14 72848.2 3498.40  29
  -1  -4 -14 70891.3 3454.98  21
  -1  -4 -14 73221.1 3476.49  11
  -1  -4 -15 41564.8 2059.20   9
  -1  -4 -15 41874.6 2042.66   7
  -1  -4 -15 39701.3 2055.75  21
   1   4  15 41914.7 2109.49  29
  -1  -4 -15 44926.7 2086.51  11
  -1  -4 -15 42135.1 2050.49  15
  -1  -4 -16 4233.76 453.533   7
  -1  -4 -16 3435.22 425.346  21
   1   4  16 3547.15 520.992  29
  -1  -4 -16 2811.81 455.560   9
  -1  -4 -16 3780.67 475.626  11
  -1  -4 -16 3219.90 415.085  15
  -1  -4 -17 410.854 317.184  21
  -1  -4 -17-139.092 359.670   9
  -1  -4 -17 582.509 332.479   7
  -1  -4 -17 542.141 375.855  11
  -1  -4 -18 1530.73 332.385  11
  -1  -4 -18 1258.54 241.932  23
  -1  -4 -19 266.535 229.703  11
   1   5 -15 8710.04 469.598  23
   1   5 -14 4208.20 359.183  23
  -1  -5  14 4103.84 340.093  28
   1   5 -14 4500.75 405.780  11
  -1  -5  13 1519.39 241.921  13
   1   5 -13 898.871 328.341  23
  -1  -5  13 1512.42 325.751  28
   1   5 -13 1527.01 316.825  17
   1   5 -13 688.352 384.678  11
   1   5 -12 2985.75 423.559  23
   1   5 -12 2806.88 429.093  17
  -1  -5  12 3720.24 349.276  13
   1   5 -12 3492.41 493.478  11
  -1  -5  12 3070.55 417.502  28
   1   5 -11-74.8715 352.381  23
  -1  -5  11 318.096 330.505  13
  -1  -5  11-95.5688 383.479  28
   1   5 -11 151.083 393.831  17
   1   5 -11 435.616 449.860  11
  -1  -5  10 416.828 501.708   1
   1   5 -10 301.695 466.505  11
   1   5 -10 333.910 367.507  23
  -1  -5  10-233.603 333.086  13
  -1  -5  10 522.811 419.271  28
   1   5  -9 120858. 5330.10  11
  -1  -5   9 104168. 5486.13   1
  -1  -5   9 116823. 5331.08  28
  -1  -5   9 108917. 5284.12  13
  -1  -5   8 71946.7 3446.41  28
   1   5  -8 72840.5 3421.48  15
  -1  -5   8 69885.7 3405.33  13
  -1  -5   8 67286.4 3596.10   1
   1   5  -8 75846.9 3445.12  11
  -1  -5   7 65432.4 3011.54  13
  -1  -5   7 57413.8 3167.22   1
   1   5  -7 60891.7 3015.96  15
  -1  -5   7 66913.3 3050.76  28
  -1  -5   6 9312.38 748.643   1
  -1  -5   6 8779.37 579.532  13
   1   5  -6 9202.00 759.623   6
  -1  -5   6 7988.28 613.678  28
   1   5  -5 112574. 5154.89   6
  -1  -5   5 103404. 5166.41   1
  -1  -5   4 40292.9 2065.63   1
  -1  -5   3 43169.6 2170.28   1
  -1  -5   2 74731.9 3572.03   1
  -1  -5   1 8012.61 579.503   1
  -1  -5   1 7642.07 482.900   5
  -1  -5   0 131321. 6273.43   5
  -1  -5   0 144242. 6328.49   1
  -1  -5  -1 5624.44 390.682   5
  -1  -5  -1 5950.20 436.568   1
  -1  -5  -2 93085.1 4372.78   5
  -1  -5  -2 95928.9 4399.97   1
  -1  -5  -3 17610.7 945.067   1
  -1  -5  -3 18030.7 926.875   5
  -1  -5  -4 2988.52 361.376   1
  -1  -5  -4 3783.70 353.431   5
  -1  -5  -5 54261.6 2697.39   1
  -1  -5  -5 58479.5 2701.69   5
  -1  -5  -6 71896.9 3347.91   2
  -1  -5  -7 197107. 9108.66   2
  -1  -5  -7 202052. 9182.41   4
  -1  -5  -8 58410.1 2811.56   4
  -1  -5  -8 57549.0 2722.55   2
  -1  -5  -9 17392.3 1016.27   4
  -1  -5 -10 5912.10 590.868   4
  -1  -5 -11 28928.5 1423.80  14
  -1  -5 -11 28254.3 1429.17  21
  -1  -5 -11 27471.7 1437.39  11
  -1  -5 -11 29172.5 1438.07   9
  -1  -5 -11 27561.8 1560.59   4
  -1  -5 -12 7001.99 710.610   4
  -1  -5 -12 8381.93 589.222   9
  -1  -5 -12 6980.05 591.085  11
  -1  -5 -12 8126.50 582.375  21
  -1  -5 -12 7669.63 565.569  14
  -1  -5 -13 4163.11 505.635   9
  -1  -5 -13 3374.57 454.795  21
  -1  -5 -13 3254.96 599.470   4
  -1  -5 -13 2840.93 472.034  11
  -1  -5 -14 4808.66 500.896  21
  -1  -5 -14 5029.00 652.254   4
  -1  -5 -14 4344.46 521.047  11
   1   5  14 4193.39 619.447  29
   1   5  15 15952.4 1035.67  29
  -1  -5 -15 16986.9 963.116  21
  -1  -5 -15 17347.9 991.403  11
  -1  -5 -15 17502.2 957.950  15
   1   5  16 61454.2 2858.16  29
  -1  -5 -16 57296.0 2788.02  15
  -1  -5 -16 55871.6 2803.38  21
  -1  -5 -16 59458.9 2822.68  11
  -1  -5 -16 62025.2 2825.40   9
   1   5  17 5151.38 526.055  29
  -1  -5 -17 4945.92 465.240  11
  -1  -5 -17 4608.50 410.068  21
  -1  -5 -17 3599.52 446.285   9
  -1  -5 -18 1539.99 318.597  11
  -1  -5 -19 544.586 218.496  11
   1   6 -14 23894.5 1135.06  23
   1   6 -13 5263.53 369.355  23
  -1  -6  13 4912.79 370.415  28
  -1  -6  12 985.708 248.039  13
   1   6 -12 805.982 294.686  23
  -1  -6  12 493.244 314.452  28
   1   6 -12 784.915 391.036  11
   1   6 -12 613.448 296.660  17
   1   6 -11 853.507 342.615  23
   1   6 -11 383.360 343.203  17
  -1  -6  11 551.525 365.049  28
   1   6 -11 848.280 444.300  11
  -1  -6  11 1171.43 312.005  13
   1   6 -10 7721.78 616.888  17
  -1  -6  10 8747.71 635.435  28
   1   6 -10 8041.96 605.350  23
  -1  -6  10 8193.06 567.030  13
  -1  -6   9 17394.2 1018.63  28
   1   6  -9 16605.9 978.076  23
   1   6  -9 17353.5 1002.20  17
  -1  -6   9 17607.1 963.488  13
  -1  -6   8 1206.33 374.059  13
   1   6  -8 857.124 370.803  23
  -1  -6   8 224.005 492.559   1
  -1  -6   8 1046.65 422.141  28
   1   6  -8 1440.93 422.763  17
  -1  -6   7 67906.0 3492.36   1
   1   6  -7 68079.1 3287.39  23
   1   6  -7 70425.2 3311.59  17
  -1  -6   7 68968.5 3290.57  13
  -1  -6   7 70636.3 3331.25  28
   1   6  -6 14773.0 838.786  23
  -1  -6   6 14912.1 855.130  13
  -1  -6   6 13422.2 1019.48   1
   1   6  -6 13767.4 873.718  17
  -1  -6   6 17085.0 908.575  28
  -1  -6   5 58055.5 2836.83  13
  -1  -6   5 63292.6 2878.26  28
  -1  -6   5 62627.1 3028.47   1
   1   6  -5 56029.2 2853.06  17
   1   6  -5 61375.1 2873.14  11
  -1  -6   4 2776.68 497.328   1
   1   6  -4 3416.62 391.248  11
  -1  -6   4 2653.95 327.235   5
  -1  -6   4 3393.36 397.308  28
  -1  -6   3 896.057 391.390   1
  -1  -6   3 805.699 239.244   5
  -1  -6   2 1892.17 419.186   1
  -1  -6   2 1524.79 240.946   5
  -1  -6   1 4509.53 370.072   5
  -1  -6   1 5216.83 495.278   1
  -1  -6   0 53484.6 2587.65   1
  -1  -6   0 53129.2 2526.89   5
  -1  -6  -1 107162. 4915.42   1
  -1  -6  -1 103340. 4862.48   5
  -1  -6  -2 296891. 13561.0   1
  -1  -6  -2 294460. 13521.7   5
  -1  -6  -3 2438.73 359.817   1
  -1  -6  -3 2412.89 316.617   5
  -1  -6  -4 38282.5 1937.94   1
  -1  -6  -4 39865.7 1920.05   5
  -1  -6  -5 2067.75 330.166   5
  -1  -6  -5 1960.90 336.832   1
  -1  -6  -6 3712.44 411.028   1
  -1  -6  -7 917.058 359.513   4
  -1  -6  -7 606.131 281.406   2
  -1  -6  -8 18075.6 978.207   2
  -1  -6  -8 19691.6 1077.82   4
  -1  -6  -9 50955.6 2535.27   4
  -1  -6 -10 36991.9 1803.37   4
  -1  -6 -10 32925.4 1651.29   9
  -1  -6 -10 33469.2 1647.67  11
  -1  -6 -10 34335.3 1656.16  14
  -1  -6 -10 31669.8 1666.17  22
  -1  -6 -11 56354.1 2708.34   9
  -1  -6 -11 57553.8 2712.98  14
  -1  -6 -11 58614.6 2858.43   4
  -1  -6 -11 55640.7 2712.89  11
  -1  -6 -12 9709.39 647.764  14
  -1  -6 -12 8757.19 642.125  11
  -1  -6 -12 8463.91 640.420  21
  -1  -6 -12 8376.97 774.078   4
  -1  -6 -12 9175.42 641.583   9
  -1  -6 -13 28248.0 1669.40   4
  -1  -6 -13 28891.8 1513.80  21
  -1  -6 -13 31393.3 1527.69   9
  -1  -6 -13 28809.8 1518.29  11
  -1  -6 -14 13526.0 1033.94   4
  -1  -6 -14 15759.6 896.667   9
   1   6  14 16191.8 987.460  29
  -1  -6 -14 14727.0 896.481  21
  -1  -6 -14 13939.4 894.474  11
  -1  -6 -15 7564.10 591.648  21
  -1  -6 -15 7548.37 640.045   9
  -1  -6 -15 8016.33 622.925  11
   1   6  15 7762.97 699.591  29
  -1  -6 -16 6030.93 481.334  15
   1   6  16 7000.02 639.721  29
  -1  -6 -16 6274.97 532.456  11
  -1  -6 -16 5855.61 515.727  21
  -1  -6 -16 6515.07 555.139   9
  -1  -6 -17 12145.0 747.597  21
   1   6  17 14624.1 838.822  29
  -1  -6 -17 14007.5 779.333  11
  -1  -6 -18 2811.08 328.016  11
  -1  -6 -19 3466.01 276.177  11
   1   7 -12 8326.71 468.498  23
  -1  -7  12 8271.19 506.509  28
   1   7 -11 3098.68 329.947  23
  -1  -7  11 3696.04 324.830  13
   1   7 -11 3372.17 353.249  17
  -1  -7  11 3028.09 379.038  28
   1   7 -10 752.128 298.055  23
  -1  -7  10 832.788 298.176  13
  -1  -7  10 1207.93 370.777  28
   1   7 -10 1246.07 340.258  17
  -1  -7   9 302.316 398.624  28
   1   7  -9 452.490 332.607  23
  -1  -7   9 364.605 335.000  13
   1   7  -9 659.450 409.567  17
  -1  -7   8 7119.49 536.564  13
   1   7  -8 5737.52 500.537  23
   1   7  -8 6909.68 577.286  17
   1   7  -8 6720.59 645.296  11
  -1  -7   8 6234.71 583.849  28
  -1  -7   7 304.071 412.262  28
  -1  -7   7 728.091 376.761  13
  -1  -7   7 1736.87 576.169   1
   1   7  -7 678.445 333.276  23
   1   7  -7 681.218 481.395  11
   1   7  -7 663.149 419.333  17
  -1  -7   6 97876.7 4725.67   1
  -1  -7   6 93357.1 4487.71  13
   1   7  -6 92976.5 4502.09  17
  -1  -7   6 101451. 4536.07  28
   1   7  -6 95283.4 4526.54  11
   1   7  -5 76235.7 3597.75  11
  -1  -7   5 76175.3 3601.05  28
  -1  -7   5 82711.3 3805.34   1
  -1  -7   5 73841.8 3561.39  13
   1   7  -5 72790.2 3576.61  17
   1   7  -4 8713.84 644.371  17
  -1  -7   4 8724.23 615.099  13
  -1  -7   4 10094.7 818.892   1
  -1  -7   4 10448.1 659.146  28
   1   7  -4 9193.28 676.346  11
  -1  -7   3 969.796 326.518  13
   1   7  -3 868.150 355.328  17
  -1  -7   3 1191.30 437.053   1
  -1  -7   2 39036.7 1904.52   1
  -1  -7   2 34505.3 1745.08  13
  -1  -7   1 4093.14 475.869   1
  -1  -7   0 440.397 212.707   5
  -1  -7   0 787.281 338.841   1
  -1  -7  -1 69408.3 3325.69   5
  -1  -7  -1 73021.7 3407.31   1
  -1  -7  -2 3299.16 321.769   5
  -1  -7  -2 3603.98 423.554   1
  -1  -7  -3 332434. 15210.2   1
  -1  -7  -3 330108. 15170.4   5
  -1  -7  -4 114384. 5438.98   1
  -1  -7  -4 116868. 5405.66   5
  -1  -7  -5 2560.96 385.137   1
  -1  -7  -6 1436.26 357.758   1
  -1  -7  -6 1528.86 396.128   4
  -1  -7  -7 9512.31 602.143   2
  -1  -7  -7 9643.49 700.566   4
  -1  -7  -8 132.651 357.893   4
  -1  -7  -8-114.763 310.429  14
  -1  -7  -8 271.547 355.072  27
  -1  -7  -9 4131.40 407.595  22
  -1  -7  -9 3898.07 416.140  14
  -1  -7  -9 4122.43 383.947  11
  -1  -7  -9 4483.88 536.810   4
  -1  -7  -9 3083.30 387.814   9
  -1  -7 -10 90804.8 4307.34   9
  -1  -7 -10 98066.2 4463.25   4
  -1  -7 -10 93442.8 4309.44  11
  -1  -7 -10 89732.1 4333.39  22
  -1  -7 -11 33132.5 1732.06   4
  -1  -7 -11 28976.5 1596.06  22
  -1  -7 -11 31045.2 1570.29   9
  -1  -7 -11 32473.2 1576.05  11
  -1  -7 -12 9251.94 679.129  14
  -1  -7 -12 9413.73 790.044   4
  -1  -7 -12 10785.5 671.517   9
  -1  -7 -12 8992.11 658.130  11
  -1  -7 -13 3261.63 459.781   9
  -1  -7 -13 2070.29 440.506  21
  -1  -7 -13 2322.38 449.960  11
  -1  -7 -13 2309.63 548.143   4
  -1  -7 -14 11021.7 705.055   9
  -1  -7 -14 8916.28 698.087  21
  -1  -7 -14 10318.4 700.090  11
   1   7  15 167.533 540.355  29
  -1  -7 -15 170.605 418.518   9
  -1  -7 -15 38.4085 384.517  11
  -1  -7 -15-57.9841 381.826  21
   1   7  16 1350.16 514.624  29
  -1  -7 -16 1381.60 381.670  21
  -1  -7 -16 1706.82 395.294   9
  -1  -7 -16 1739.52 382.007  11
  -1  -7 -17 1105.70 357.012   9
   1   7  17 2123.33 453.178  29
  -1  -7 -17 2063.24 324.503  11
  -1  -7 -17 1414.64 312.391  21
   1   7  18 2678.46 396.458  29
  -1  -7 -18 2219.56 284.730  11
  -1  -8  11 569.021 175.695  13
  -1  -8  11 359.477 237.649  28
   1   8 -11 584.728 212.820  12
  -1  -8  10 1742.64 325.872  28
  -1  -8  10 2138.23 284.884  13
   1   8 -10 1697.08 283.751  17
  -1  -8   9 10718.9 642.606  13
  -1  -8   9 10127.6 679.829  28
   1   8  -9 10367.6 654.960  17
  -1  -8   8 3943.83 488.585  28
   1   8  -8 3429.59 461.437  17
  -1  -8   8 3543.73 422.540  13
  -1  -8   7 4151.84 451.138  13
   1   8  -7 3529.85 483.271  17
  -1  -8   7 3672.83 497.049  28
  -1  -8   6 27937.2 1467.26  13
   1   8  -6 27597.1 1487.17  17
  -1  -8   6 29901.6 1512.34  28
  -1  -8   5 12110.2 851.061  28
  -1  -8   5 13634.7 816.019  13
   1   8  -5 13368.1 837.643  17
  -1  -8   5 14641.8 1035.45   1
   1   8  -4 87145.7 4174.25  17
  -1  -8   4 90273.8 4361.01   1
  -1  -8   4 90152.4 4203.97  28
  -1  -8   4 87648.7 4163.52  13
   1   8  -3 368.980 379.124  17
  -1  -8   3 597.679 361.663  13
  -1  -8   2 5421.88 484.147  13
   1   8  -2 5507.15 491.034  17
  -1  -8   1 428.118 349.072  28
   1   8  -1 660.765 325.252  17
   1   8   0 20797.6 1138.95  17
  -1  -8   0 23521.7 1174.58  28
   1   8   1 14262.6 818.656  17
  -1  -8  -1 16545.1 850.154  28
  -1  -8  -1 14093.8 814.609  13
  -1  -8  -2 179229. 8245.42  13
  -1  -8  -3 338650. 15556.8  13
  -1  -8  -3 332931. 15598.8   5
  -1  -8  -3 347786. 15566.7  22
  -1  -8  -4 20074.3 1084.67  27
  -1  -8  -4 20267.6 1043.16  22
  -1  -8  -4 19616.5 1035.92  13
  -1  -8  -5 1145.93 362.332  27
  -1  -8  -5 1300.90 302.028  13
  -1  -8  -5 1038.71 302.262  22
   1   8   5 1032.18 324.404  17
  -1  -8  -6 17179.8 934.963  22
  -1  -8  -6 16757.3 919.307  13
  -1  -8  -6 18522.4 1050.53   4
  -1  -8  -7 8041.52 541.071  14
  -1  -8  -7 6950.77 538.913  22
  -1  -8  -7 7995.27 617.436  27
  -1  -8  -7 8704.52 670.363   4
  -1  -8  -7 7676.12 576.661   2
  -1  -8  -8 7792.09 560.000  14
   1   8   8 7802.66 517.762  13
  -1  -8  -8 7161.77 558.555  22
  -1  -8  -8 7536.36 511.258  26
  -1  -8  -8 9178.06 692.433   4
  -1  -8  -9 4445.48 429.888  11
  -1  -8  -9 4622.57 427.579   9
  -1  -8  -9 4471.50 478.977  14
  -1  -8  -9 4876.96 571.627   4
  -1  -8  -9 4833.75 458.079  22
   1   8   9 4749.51 409.333  13
  -1  -8 -10 6366.07 493.533   9
   1   8  10 4848.42 436.044  13
  -1  -8 -10 5651.88 468.971  11
  -1  -8 -10 4844.44 509.495  14
  -1  -8 -10 4106.34 488.649  22
  -1  -8 -10 5693.09 623.663   4
  -1  -8 -11 6891.27 588.286  14
  -1  -8 -11 7326.60 563.579   9
  -1  -8 -11 6491.74 553.081  11
  -1  -8 -11 7086.27 705.095   4
  -1  -8 -11 6764.99 586.651  22
  -1  -8 -12 76403.1 3599.37   9
  -1  -8 -12 78372.0 3792.90   4
  -1  -8 -12 75493.2 3616.01  11
  -1  -8 -13 9470.06 658.681   9
  -1  -8 -13 8262.07 646.238  11
  -1  -8 -13 9891.45 680.867  21
  -1  -8 -14 3798.47 473.077  11
  -1  -8 -14 4468.53 496.769   9
  -1  -8 -14 3485.71 494.963  21
  -1  -8 -15 14436.5 806.749   9
  -1  -8 -15 12260.4 797.027  21
  -1  -8 -15 13324.6 792.926  11
  -1  -8 -16 22663.0 1165.07   9
  -1  -8 -16 22313.6 1150.18  11
  -1  -8 -16 22155.1 1148.37  21
  -1  -8 -17 8929.54 540.498  11
  -1  -8 -17 8848.03 543.644  21
  -1  -8 -17 8560.54 576.136   9
   1   8  18 4916.47 431.864  29
  -1  -9  10 756.428 167.711  13
   1   9 -10 867.708 220.091  12
  -1  -9   9 893.064 244.129  13
  -1  -9   8 226.292 288.809  13
   1   9  -8 788.936 291.590  17
  -1  -9   8 506.247 335.874  28
  -1  -9   7 4028.15 409.761  13
   1   9  -7 2968.90 412.990  17
  -1  -9   7 2973.94 444.072  28
   1   9  -6 2669.02 461.192  17
  -1  -9   6 3182.44 445.812  13
  -1  -9   6 3496.93 493.203  28
   1   9  -5 13550.3 884.953  17
  -1  -9   5 16307.1 929.755  28
  -1  -9   5 14347.1 874.614  13
   1   9  -4 67087.6 3289.69  17
  -1  -9   4 69093.3 3321.76  28
  -1  -9   4 70507.1 3290.67  13
   1   9  -3 13758.3 858.230  17
  -1  -9   3 14398.2 858.359  13
  -1  -9   2 2586.67 434.425  13
   1   9  -2 1744.77 431.179  17
   1   9  -1 6876.03 559.173  17
  -1  -9   1 7094.66 587.078  28
   1   9   0 24782.5 1293.50  17
  -1  -9  -1 5882.27 514.904  13
   1   9   1 5999.36 515.880  17
  -1  -9  -1 6628.11 528.849  22
   1   9   2 7375.33 567.127  17
  -1  -9  -2 7206.55 567.057  13
  -1  -9  -2 8840.69 581.554  22
   1   9   3 1069.30 348.799  17
  -1  -9  -3 673.353 341.120  22
  -1  -9  -3 878.277 358.966  13
  -1  -9  -4 44328.7 2072.31  22
  -1  -9  -4 40910.4 2100.28  27
   1   9   4 41782.8 2065.89  17
  -1  -9  -4 42076.3 2066.08  13
  -1  -9  -5 32415.3 1706.39  27
  -1  -9  -5 31895.7 1658.97  13
  -1  -9  -5 34973.4 1797.55   4
   1   9   5 33971.7 1671.68  17
  -1  -9  -5 34215.3 1670.50  22
  -1  -9  -6 469.354 330.225  14
  -1  -9  -6 434.188 326.011  13
  -1  -9  -6 488.832 459.918   4
  -1  -9  -6 505.885 341.931  22
  -1  -9  -7 863.549 452.858   4
  -1  -9  -7 854.928 345.260  14
  -1  -9  -7 767.765 356.361  22
  -1  -9  -8 1064.00 368.002  22
   1   9   8 1183.87 330.467  13
  -1  -9  -8 1007.15 391.138  14
  -1  -9  -8 2038.42 514.973   4
  -1  -9  -9 3086.04 452.307  14
  -1  -9  -9 3028.87 442.350  22
  -1  -9  -9 3639.05 572.412   4
  -1  -9  -9 3264.49 395.278  11
   1   9   9 3056.23 408.287  13
  -1  -9 -10 5209.50 489.340  11
   1   9  10 6135.92 500.618  13
  -1  -9 -10 5904.46 643.968   4
  -1  -9 -10 6402.58 546.483  14
  -1  -9 -10 4803.12 531.976  22
  -1  -9 -11 57669.0 2962.17   4
  -1  -9 -11 56571.8 2841.88  22
  -1  -9 -11 60033.7 2825.67  14
  -1  -9 -11 59489.4 2801.42  11
   1   9  11 59362.0 2793.02  13
  -1  -9 -11 57671.9 2771.55   9
  -1  -9 -12 53113.9 2539.67   9
  -1  -9 -12 53437.8 2566.16  11
  -1  -9 -13 2810.58 465.532  21
  -1  -9 -13 3992.20 423.811   9
  -1  -9 -13 3799.30 446.579  11
  -1  -9 -14 15932.4 858.437  11
  -1  -9 -14 14090.3 840.327   9
  -1  -9 -14 14590.0 871.028  21
  -1  -9 -15 8999.82 584.885  11
  -1  -9 -15 9001.64 595.712  21
   1   9  15 9277.94 716.392  29
  -1  -9 -15 8153.91 584.858   9
  -1  -9 -16 2328.01 334.177  21
  -1  -9 -16 1837.15 328.318   9
  -1 -10   9 18777.0 973.414  22
   1  10  -9 20420.5 953.850  12
  -1 -10   8 9806.79 542.227  13
   1  10  -7 1284.35 252.803  17
  -1 -10   7 991.942 283.412  13
  -1 -10   6 4704.23 435.017  13
   1  10  -6 5040.91 423.593  17
  -1 -10   5 2512.86 397.252  13
   1  10  -5 2430.68 402.939  17
  -1 -10   4 2452.49 417.448  13
   1  10  -4 2651.22 420.099  17
   1  10  -3 8651.82 653.734  17
  -1 -10   3 9082.76 643.943  13
  -1 -10   2 77.5321 403.192  13
   1  10  -2 523.144 401.250  17
   1  10  -1 47596.9 2358.50  17
  -1 -10   1 49018.1 2381.12  22
  -1 -10   0 8925.99 655.659  22
   1  10   0 8039.62 624.997  17
   1  10   1 2835.47 437.896  17
  -1 -10  -1 3340.65 468.744  22
  -1 -10  -1 2631.43 458.437  13
  -1 -10  -2 11360.2 751.629  13
  -1 -10  -2 11703.4 760.916  22
   1  10   2 11686.1 739.053  17
   1  10   3 8821.44 636.279  17
  -1 -10  -3 7874.04 636.405  13
  -1 -10  -3 9380.37 639.684  22
  -1 -10  -4 70099.4 3373.46  13
  -1 -10  -4 71626.3 3378.74  22
   1  10   4 70991.9 3371.42  17
  -1 -10  -5 361.751 479.409   4
  -1 -10  -5 338.003 383.382  13
  -1 -10  -5 131.436 363.027  22
  -1 -10  -6 64825.7 3281.35   4
  -1 -10  -6 66633.0 3154.46  22
  -1 -10  -7 33423.4 1744.04  14
   1  10   7 37669.3 1772.68  13
  -1 -10  -7 35145.4 1915.19   4
  -1 -10  -7 36105.9 1786.85  22
  -1 -10  -8 4819.99 605.557   4
  -1 -10  -8 4060.86 454.603  14
  -1 -10  -8 3695.87 459.330  22
   1  10   8 3994.29 434.961  13
  -1 -10  -9 7285.13 544.093  11
   1  10   9 7941.67 565.292  13
  -1 -10  -9 7073.10 591.727  22
  -1 -10  -9 8353.07 737.824   4
  -1 -10 -10 1228.00 416.150  22
  -1 -10 -10 1474.81 364.120  11
   1  10  10 845.046 354.076  13
  -1 -10 -11 529.641 398.633  22
   1  10  11 790.931 346.624  13
  -1 -10 -11 832.147 359.349  11
   1  10  12 4518.83 433.079  13
  -1 -10 -12 4807.73 454.870  11
  -1 -10 -12 3845.60 490.351  22
  -1 -10 -13 21225.6 1080.56  11
  -1 -10 -13 19561.2 1108.18  21
  -1 -10 -14 2413.44 394.720  21
  -1 -10 -14 1997.25 316.645   9
  -1 -10 -14 3206.76 343.635  11
   1  10  14 3217.71 525.983  29
  -1 -10 -15 19779.5 996.580  21
   1  10  15 21879.0 1087.27  29
   1  10  16 2481.86 400.019  29
  -1 -10 -16 1653.17 264.159  21
   1  10  17 12217.7 694.607  29
  -1 -11   7 16074.4 806.335  13
   1  11  -7 17878.1 832.174  12
  -1 -11   7 15519.8 833.381  22
  -1 -11   6 115.657 234.993  13
  -1 -11   5 11370.3 654.743  13
   1  11  -5 10966.6 617.113  17
  -1 -11   4 2139.03 369.930  13
   1  11  -4 2242.49 328.764  17
  -1 -11   3 22953.3 1152.27  13
   1  11  -3 20392.6 1126.39  17
  -1 -11   2 21543.6 1173.43  22
  -1 -11   2 21269.1 1152.06  13
   1  11  -2 21319.4 1142.90  17
  -1 -11   1 76628.9 3561.85  13
  -1 -11   1 73441.1 3570.03  22
   1  11  -1 74582.4 3544.31  17
   1  11   0 8170.07 617.682  17
  -1 -11   0 7714.42 631.982  22
  -1 -11  -1 1488.64 423.668  22
   1  11   1 1333.79 422.661  17
   1  11   2 10878.6 711.545  17
  -1 -11  -2 10150.4 710.854  22
  -1 -11  -2 10079.9 713.141  13
  -1 -11  -3 622.425 401.705  22
   1  11   3 345.675 402.717  17
  -1 -11  -3 578.872 413.515  13
  -1 -11  -4 649.349 391.405  22
  -1 -11  -4 971.389 406.578  13
  -1 -11  -5 13639.5 825.456  22
  -1 -11  -5 13049.2 835.076  13
  -1 -11  -6 356.501 379.248  22
   1  11   7 42911.2 2119.51  13
  -1 -11  -7 43762.3 2136.24  22
  -1 -11  -8 67032.2 3239.29  22
   1  11   8 68551.6 3222.56  13
  -1 -11  -9 14515.8 922.034  22
  -1 -11  -9 15895.5 857.625  11
   1  11   9 15979.9 887.228  13
  -1 -11 -10 907.877 313.670  11
   1  11  10 814.890 346.553  13
  -1 -11 -10 528.411 375.450  22
  -1 -11 -11 1758.58 418.027  22
  -1 -11 -11 2147.76 361.404  11
   1  11  11 2275.64 339.217  13
  -1 -11 -12 8325.48 538.633  11
   1  11  12 7966.26 540.972  13
  -1 -11 -13 8368.36 578.876  21
   1  11  14 14240.7 803.582  29
  -1 -11 -14 12213.6 724.817  21
  -1 -11 -15 7590.62 476.388  21
   1  11  15 8508.33 570.748  29
   1  11  16 887.571 297.202  29
  -1 -12   5 281.308 177.999  13
   1  12  -4 14782.6 766.334  12
  -1 -12   4 13778.1 746.374  13
   1  12  -3 17853.4 907.744  12
  -1 -12   3 17204.0 895.454  13
   1  12  -3 16258.9 855.357  17
  -1 -12   2 789.271 328.432  22
   1  12  -2 894.298 285.918  17
  -1 -12   2 837.349 326.453  13
  -1 -12   1-37.7009 338.575  22
  -1 -12   1 550.549 348.647  13
   1  12  -1-45.3034 316.950  17
  -1 -12   0 18047.6 985.885  22
   1  12   0 17054.5 954.054  17
   1  12   1 12850.6 782.979  17
  -1 -12  -1 13621.6 804.036  22
  -1 -12  -2 2320.15 422.910  13
  -1 -12  -2 2467.76 408.926  22
   1  12   2 2431.53 402.955  12
  -1 -12  -3 1990.10 419.094  13
   1  12   3 1760.86 368.424  12
  -1 -12  -3 1272.24 398.292  22
  -1 -12  -4 2125.63 413.688  22
  -1 -12  -5 32557.6 1647.56  22
   1  12   6 76539.1 3577.62  13
  -1 -12  -6 76892.4 3595.69  22
   1  12   6 74559.3 3551.23  25
   1  12   7 48496.2 2299.29  13
  -1 -12  -7 46441.1 2313.63  22
   1  12   8 647.192 334.865  13
  -1 -12  -8 327.557 368.022  22
  -1 -12  -8 367.034 275.084  11
   1  12   9 829.387 339.484  13
  -1 -12  -9 501.478 361.296  22
  -1 -12  -9 782.528 270.692  11
  -1 -12 -10 584.439 348.000  22
   1  12  10 1025.01 314.222  13
   1  12  11 1472.69 291.381  13
  -1 -12 -11 1202.62 356.353  22
   1  12  13 663.530 338.793  29
  -1 -12 -13 847.329 279.328  21
   1  12  14 3783.40 377.738  29
  -1 -12 -14 3844.16 303.714  21
   1  12  15 6965.88 430.996  29
   1  13  -2 25628.2 1218.42  12
  -1 -13   2 24967.2 1231.16  22
   1  13  -1 13104.1 685.825  12
  -1 -13   1 12446.6 692.733  22
   1  13   0 3765.49 347.238  12
  -1 -13   0 3623.41 360.138  22
  -1 -13  -1 1041.79 305.994  22
   1  13   1 969.077 287.509  12
  -1 -13  -2 680.684 303.877  22
   1  13   2 616.297 268.846  12
  -1 -13  -3 1014.76 326.723  22
   1  13   3 1347.99 332.192  13
  -1 -13  -4 459.859 314.601  22
   1  13   4 354.041 307.675  13
   1  13   5 11412.0 682.815  25
   1  13   5 12332.0 714.571  13
  -1 -13  -5 13333.9 726.210  22
   1  13   6 418.353 296.430  13
  -1 -13  -6 639.703 310.859  22
   1  13   7 5447.47 437.028  13
  -1 -13  -7 6005.08 463.164  22
  -1 -13  -8 12619.8 729.742  22
   1  13   8 12518.7 708.247  13
   1  13   9 17193.7 862.793  13
  -1 -13  -9 15544.2 874.161  22
   1  13  10 17887.5 914.393  13
  -1 -13 -10 18201.1 947.547  22
   1  13  11 1678.89 223.574  13
  -1 -13 -12 475.902 210.802  21
  -1 -14  -2 2469.87 247.562  22
   1  14   2 2526.16 244.623  13
   1  14   3 750.605 217.955  13
  -1 -14  -3 536.645 216.534  22
  -1 -14  -4 6298.44 400.402  22
   1  14   4 5855.79 391.686  13
  -1 -14  -5 10021.4 556.341  22
   1  14   5 9651.32 546.738  13
  -1 -14  -6 1440.45 255.067  22
   1  14   6 1584.32 243.757  13
   1  14   7 5922.86 390.781  13
  -1 -14  -7 6657.39 407.622  22
   1  14   8 803.341 201.650  13
  -1 -14  -8 1203.75 223.851  22
  -1 -14  -9 2345.09 236.719  22
  -2  12  10 2221.47 271.541  13
   2 -12 -10 2761.25 275.952  21
  -2  12   9 2378.31 293.271  13
   2 -12  -8 1820.63 295.410  22
  -2  12   8 1191.56 252.618  16
  -2  12   7 3874.37 373.746  13
   2 -12  -7 3694.69 366.335  22
  -2  12   6 3132.83 356.948  25
  -2  12   6 3266.22 342.092  13
   2 -12  -6 2513.91 338.839  22
  -2  12   5 4428.36 401.844  13
   2 -12  -5 4842.88 397.366  22
  -2  12   5 4582.14 423.785  25
  -2  12   4 1798.08 342.668  25
  -2  12   4 1890.11 305.931  13
   2 -12  -4 1693.83 305.271  22
  -2  12   3 39164.6 1898.59  13
   2 -12  -3 40948.5 1906.10  22
  -2  12   3 39109.5 1910.56  25
  -2  12   2 55046.4 2495.28  13
  -2  12   2 57880.0 2514.62  25
   2 -12  -2 57433.4 2503.31  22
  -2  12   1 5198.28 381.910  12
  -2  12   1 5323.98 370.837  13
   2 -12  -1 5703.04 381.890  22
  -2  12   0 654.830 188.821  13
  -2  12   0 490.423 243.701  12
   2 -12   0 498.679 201.820  22
  -2  12  -1 1136.38 248.465  25
  -2  12  -1 623.073 233.479  12
  -2  11  12 2269.63 299.845  13
   2 -11 -12 2437.30 311.426  21
  -2  11  11 8395.64 548.292  13
   2 -11 -11 8797.37 558.073  21
  -2  11  10 12653.5 739.279  13
  -2  11   9 12818.0 719.903  13
  -2  11   9 10553.4 664.068  16
   2 -11  -9 12265.5 735.453  22
   2 -11  -8 773.378 375.341  22
  -2  11   7 527.054 374.702  25
   2 -11  -7 401.496 371.482  22
  -2  11   6 6057.29 548.106  25
   2 -11  -6 5633.95 526.309  22
  -2  11   6 6242.88 513.019  13
  -2  11   5 10454.5 660.959  13
   2 -11  -5 10074.0 663.150  22
  -2  11   5 8878.69 678.467  25
   2 -11  -4 15667.4 919.977  22
  -2  11   4 16561.6 940.924  25
  -2  11   4 16986.9 913.119  13
  -2  11   4 15665.6 857.603  12
  -2  11   3 12645.6 766.983  12
  -2  11   3 13822.1 791.040  13
   2 -11  -3 13821.3 806.580  22
  -2  11   3 14543.7 841.708  25
  -2  11   2 912.981 374.990  12
  -2  11   2 652.924 412.783  25
   2 -11  -2 556.046 351.287  22
  -2  11   2 281.809 323.309  13
  -2  11   1 39675.9 1883.00  13
   2 -11  -1 38954.1 1890.78  22
  -2  11   1 37599.8 1885.96  12
  -2  11   0 8574.79 532.826  13
   2 -11   0 8405.71 555.445  22
  -2  11   0 7605.55 588.528  12
  -2  11  -1 112.567 360.709  12
   2 -11   1 102.603 285.406  22
  -2  11  -1 321.419 258.087  13
  -2  11  -2 624.412 229.114  13
   2 -11   2 727.026 255.168  22
  -2  11  -2 328.375 352.297  12
  -2  11  -3 112.271 322.168  12
   2 -11   3 268.985 208.037  22
   2 -11   4 2367.99 215.925  22
  -2  11  -4 3240.73 291.595  25
  -2  11  -4 2918.72 306.498  17
  -2  10  14 9065.62 511.650  13
  -2  10  13 502.033 288.366  13
   2 -10 -12 10473.3 682.047  21
  -2  10  12 11756.4 688.455  13
   2 -10 -11 6423.21 536.199  21
  -2  10  11 5483.77 509.144  13
  -2  10  10 299.195 374.414  13
  -2  10   9 536.852 413.039  13
   2 -10  -9 159.904 397.502  22
   2 -10  -8 2496.50 483.813  22
  -2  10   8 3267.72 481.264  25
  -2  10   7 2616.32 487.492  25
   2 -10  -7 1830.41 450.121  22
  -2  10   6 18039.3 1057.19  25
  -2  10   6 18688.5 1044.99  13
   2 -10  -6 18077.6 1056.32  22
   2 -10  -5 42470.8 2069.62  22
  -2  10   5 40516.4 2053.99  13
  -2  10   5 41490.4 2071.12  25
  -2  10   4 467.936 478.907  25
  -2  10   4 137.234 393.952  13
  -2  10   4 498.624 375.566  12
   2 -10  -4 526.247 396.237  22
  -2  10   3 53576.2 2540.73  17
  -2  10   3 52605.8 2524.39  13
   2 -10  -3 51424.8 2536.58  22
  -2  10   3 52767.7 2513.20  12
  -2  10   3 50258.3 2545.61  25
  -2  10   2 27561.1 1464.80  13
   2 -10  -2 29898.8 1487.00  22
  -2  10   2 27982.1 1473.63  12
  -2  10   2 29034.0 1502.85  17
   2 -10  -1 3454.45 445.025  22
  -2  10   1 3012.88 426.737  13
  -2  10   1 3329.82 486.857  12
  -2  10   1 3775.17 514.041  17
  -2  10   0 14316.5 831.902  13
   2 -10   0 14848.4 854.103  22
  -2  10   0 14276.5 872.014  17
  -2  10   0 13662.6 872.416  12
   2 -10   1 25053.4 1263.07  22
  -2  10  -1 24179.1 1244.36  13
  -2  10  -1 23179.7 1278.97  12
  -2  10  -2 4706.13 527.316  12
  -2  10  -2 4810.98 423.741  13
   2 -10   2 4777.62 457.699  22
  -2  10  -3 1495.09 278.156  13
  -2  10  -3 1055.86 418.264  12
   2 -10   3 955.057 307.723  22
  -2  10  -4 2343.79 268.350  13
   2 -10   4 2390.94 311.312  22
  -2  10  -5 229.377 330.274  17
   2 -10   5 387.642 230.350  22
  -2  10  -5 285.527 341.597  12
  -2  10  -6 1350.78 305.219  17
   2 -10   6 868.233 183.976  22
  -2  10  -6 1418.05 311.709  12
  -2  10  -7 1239.86 245.820  12
  -2  10  -7 1183.07 240.761  17
  -2   9  15 4211.15 319.849  13
  -2   9  14 1705.56 322.214  13
  -2   9  13 2910.66 415.424  13
  -2   9  12 24301.5 1156.46  13
   2  -9 -12 23585.9 1156.92  21
  -2   9  11 1199.99 429.810  13
  -2   9  10 16534.9 968.852  13
   2  -9 -10 15311.9 975.449  22
   2  -9  -9 19291.4 1125.02  22
  -2   9   9 19478.6 1109.88  13
  -2   9   8 42468.7 2134.64  25
   2  -9  -8 43696.3 2162.25  22
   2  -9  -7 10948.3 781.710  22
  -2   9   7 11014.1 783.850  25
   2  -9  -6 17383.4 1019.57  22
  -2   9   6 16535.4 1003.06  13
  -2   9   6 17706.2 1032.85  25
  -2   9   5 17782.3 1027.17  13
   2  -9  -5 18573.1 1047.43  22
  -2   9   5 17530.0 1058.66  25
  -2   9   4 8414.89 632.827  13
  -2   9   4 8285.63 660.329  17
  -2   9   4 8700.85 697.056  25
   2  -9  -4 8289.15 661.193  22
  -2   9   4 8785.54 644.400  12
  -2   9   3 19364.0 1030.85  23
  -2   9   3 19952.0 1119.10  17
   2  -9  -3 20316.9 1102.68  22
  -2   9   3 18943.9 1082.72  13
   2  -9  -3 20334.6 1258.94   2
  -2   9   3 19044.4 1081.25  12
  -2   9   2 1538.03 412.319  13
  -2   9   2 1751.94 331.728  23
   2  -9  -2 1541.37 421.238  22
  -2   9   2 1786.64 472.988  17
  -2   9   2 1914.77 456.482  12
  -2   9   1 4335.76 477.000  13
   2  -9  -1 5429.90 511.602  22
  -2   9   1 5114.90 532.783  17
  -2   9   1 4246.46 537.882  12
  -2   9   1 3917.08 426.163  23
  -2   9   0 343.027 454.654  12
   2  -9   0 467.525 384.432  22
  -2   9   0 212.801 327.766  23
  -2   9   0 603.141 454.651  17
   2  -9   1 1825.00 405.738  22
  -2   9  -1 979.042 348.653  23
  -2   9  -1 1552.00 483.103  12
  -2   9  -1 1212.31 467.341  17
  -2   9  -2 10218.9 676.623  23
  -2   9  -2 10813.9 779.253  12
   2  -9   2 12204.8 725.584  22
  -2   9  -3 26826.9 1373.94  23
   2  -9   3 27399.6 1406.46  22
   2  -9   4 16079.8 870.889  22
  -2   9  -4 14056.4 835.720  23
  -2   9  -5 1543.71 322.466  23
  -2   9  -5 1749.95 448.300  12
   2  -9   5 1286.28 340.521  22
   2  -9   6 4770.26 435.059  22
  -2   9  -6 5889.60 430.414  23
  -2   9  -7 1308.61 363.821  17
  -2   9  -7 1675.63 271.605  23
   2  -9   7 1593.04 263.099  22
  -2   9  -8 9747.03 530.639  12
  -2   9  -8 9568.45 552.239  17
  -2   9  -9 19394.2 914.287  12
  -2   9  -9 18092.2 936.686  17
  -2   8  16 10989.5 625.484  13
   2  -8 -16 14954.8 683.337  21
  -2   8  15 5037.41 402.412  13
  -2   8  14 8471.73 588.067  13
  -2   8  13 25905.5 1380.58  29
  -2   8  13 29320.8 1429.73  13
  -2   8  12 30242.5 1573.81  24
  -2   8  12 35058.4 1644.43  13
  -2   8  12 30638.5 1586.77  29
  -2   8  11 6289.99 599.267  13
  -2   8  11 5998.77 525.897  29
   2  -8 -10-482.695 448.628  22
  -2   8  10 512.072 428.277  13
  -2   8  10 618.608 365.443  29
   2  -8  -9 39818.2 2017.16  22
  -2   8   9 39245.5 1994.08  13
  -2   8   8 7581.66 626.874  13
   2  -8  -8 6951.47 647.536  22
  -2   8   8 6690.10 532.995  23
  -2   8   8 8464.23 655.823  25
   2  -8  -8 6794.93 734.505   2
   2  -8  -7 4331.01 650.828   2
   2  -8  -7 2964.98 505.799  22
  -2   8   7 4045.38 536.977  25
  -2   8   7 3472.86 397.415  23
  -2   8   6 623.737 460.548  25
  -2   8   6 1226.64 325.384  23
   2  -8  -6 806.675 408.478  22
  -2   8   6 1610.91 437.222  13
   2  -8  -6 685.153 535.398   2
  -2   8   5 34844.7 1713.33  13
  -2   8   5 33767.0 1727.53  25
  -2   8   5 33920.2 1712.73  17
   2  -8  -5 32546.9 1849.12   2
  -2   8   5 32749.2 1657.59  23
   2  -8  -5 34269.7 1718.05  22
  -2   8   4 59064.3 2657.13  17
  -2   8   4 51994.8 2599.47  23
  -2   8   4 54617.2 2640.41  13
  -2   8   4 53611.6 2613.18  12
   2  -8  -4 55065.3 2654.07  22
   2  -8  -4 55608.5 2793.98   2
   2  -8  -4 54798.6 2707.66   4
  -2   8   3 489.859 409.131  12
   2  -8  -3 594.279 396.921  22
  -2   8   3 532.521 375.998  13
   2  -8  -3 408.584 350.722   1
  -2   8   3 966.141 416.498  17
  -2   8   3 337.814 324.297  23
  -2   8   2 12511.9 829.654  12
  -2   8   2 13405.8 846.372  17
   2  -8  -2 13355.3 817.940  22
  -2   8   2 12438.3 764.422  23
  -2   8   1 19439.9 1107.92  23
  -2   8   1 20115.5 1155.98  12
   2  -8  -1 22953.3 1233.66   1
   2  -8  -1 22948.0 1152.58  22
  -2   8   1 20620.4 1164.21  17
   2  -8   0 102797. 4544.84   1
  -2   8   0 90027.9 4406.70  23
   2  -8   0 91582.4 4429.14  13
  -2   8   0 97803.4 4454.68  17
   2  -8   0 100821. 4446.49  22
  -2   8   0 88899.8 4423.74  12
  -2   8  -1 68557.1 3446.54  12
   2  -8   1 69432.7 3437.25  13
   2  -8   1 77014.0 3457.02  22
   2  -8   1 74462.6 3550.98   1
  -2   8  -1 74575.4 3480.37  17
  -2   8  -1 72767.5 3429.44  23
   2  -8   2 59514.1 2819.63  22
  -2   8  -2 57230.9 2797.79  23
   2  -8   2 60206.1 2915.04   1
   2  -8   2 56708.9 2796.14  13
  -2   8  -2 61424.4 2848.89  17
  -2   8  -2 56906.2 2818.02  12
  -2   8  -3 32563.5 1621.79  17
   2  -8   3 32376.3 1577.18  22
   2  -8   3 29094.0 1538.70  13
  -2   8  -3 29267.9 1546.82  23
  -2   8  -4 3124.83 418.364  23
   2  -8   4 2881.70 391.741  13
   2  -8   4 2756.05 423.245  22
  -2   8  -4 3240.95 522.882  12
  -2   8  -5 3141.37 449.133  23
   2  -8   5 3221.30 410.334  22
  -2   8  -5 3520.98 518.620  12
   2  -8   5 3184.10 374.982  13
  -2   8  -6 5013.71 485.855  23
   2  -8   6 5272.35 467.828  22
  -2   8  -6 5739.54 576.927  12
   2  -8   7 3185.05 378.545  22
  -2   8  -7 3716.77 473.391  12
  -2   8  -7 3106.38 411.332  23
  -2   8  -8 532.827 311.649  23
   2  -8   8 627.407 274.339  22
  -2   8  -8 294.230 349.416  12
  -2   8  -8 473.046 382.111  17
  -2   8  -9 5171.28 415.634  12
  -2   8  -9 4502.84 379.721  23
  -2   8  -9 4718.25 453.884  17
  -2   8 -10 9092.35 541.741  17
  -2   8 -10 9144.12 487.867  12
  -2   8 -10 7910.17 486.046  23
   2  -7 -17 7847.94 463.556  21
   2  -7 -16 34368.0 1612.42  21
  -2   7  16 32085.7 1580.12  13
  -2   7  15 2297.01 359.039  13
  -2   7  14 1024.64 383.375  13
  -2   7  13 18603.7 1013.52  13
  -2   7  13 17102.4 984.293  29
  -2   7  13 15750.4 924.752  24
  -2   7  12 459.296 442.758  13
  -2   7  12 839.296 445.528  29
  -2   7  12 811.889 413.484  24
  -2   7  11 9860.66 767.309  13
  -2   7  11 11274.9 746.829  29
   2  -7 -10-13.5766 448.113  22
   2  -7 -10 438.842 513.570   2
  -2   7  10 630.970 450.497  13
  -2   7  10 181.954 423.846  29
   2  -7  -9 48146.1 2320.89  22
  -2   7   9 42432.5 2244.72  23
  -2   7   9 43452.0 2260.09  29
   2  -7  -9 52794.2 2447.22   2
  -2   7   9 50948.4 2310.76  13
  -2   7   8 28454.6 1431.92  13
  -2   7   8 27116.4 1426.54  25
   2  -7  -8 27018.2 1448.86  22
   2  -7  -8 28220.7 1568.22   2
  -2   7   8 25604.1 1372.95  23
  -2   7   7 78029.7 3640.63  25
   2  -7  -7 79851.6 3657.20  22
   2  -7  -7 79807.7 3779.45   2
  -2   7   7 72496.8 3601.14  23
  -2   7   6 18340.3 1010.92  25
  -2   7   6 17342.4 957.996  23
   2  -7  -6 16429.3 1005.88   4
   2  -7  -6 18464.8 1006.07  22
   2  -7  -6 17155.2 1134.34   2
  -2   7   5 23167.2 1194.26  25
   2  -7  -5 21504.8 1167.98  22
  -2   7   5 21667.7 1126.92  23
  -2   7   5 21612.8 1159.03  13
   2  -7  -5 21426.2 1310.86   2
   2  -7  -5 21324.1 1201.01   4
  -2   7   5 22018.8 1170.96  17
  -2   7   4 29749.7 1568.29  23
  -2   7   4 32892.9 1608.36  17
  -2   7   4 31441.2 1583.15  12
  -2   7   4 31826.6 1598.82  13
   2  -7  -4 32271.6 1608.75  22
   2  -7  -4 33281.2 1756.53   2
   2  -7  -4 33421.8 1656.73   4
  -2   7   3 9478.56 636.421  12
  -2   7   3 9044.02 601.633  23
  -2   7   3 8728.68 638.297  17
   2  -7  -3 9632.55 634.613  22
  -2   7   3 10270.1 630.121  13
   2  -7  -3 9433.75 677.139   1
  -2   7   2 72606.8 3577.69  23
   2  -7  -2 78877.6 3607.11  22
  -2   7   2 72918.3 3581.55  12
  -2   7   2 79633.3 3607.30  17
   2  -7  -2 80684.6 3686.26   1
   2  -7  -1 10545.6 690.355   1
   2  -7  -1 8750.28 615.500  13
  -2   7   1 9445.21 650.455  17
  -2   7   1 8569.63 586.736  23
   2  -7  -1 9470.03 619.367  22
  -2   7   1 8848.21 637.926  12
   2  -7   0 74210.1 3262.97  22
  -2   7   0 68024.6 3240.37  23
  -2   7   0 64955.3 3246.95  12
   2  -7   0 62806.0 3249.87  13
  -2   7   0 74917.2 3278.79  17
   2  -7   0 68317.2 3338.69   1
   2  -7   1 867.248 340.475   1
   2  -7   1 302.076 334.797  22
   2  -7   1 354.746 320.546  13
  -2   7  -1 475.003 308.195  23
  -2   7  -1 269.269 392.492  17
  -2   7  -1 158.035 412.676  12
  -2   7  -2 25198.2 1312.12  17
  -2   7  -2 23294.5 1256.12  23
   2  -7   2 24044.4 1268.79  22
  -2   7  -2 23059.4 1283.91  12
   2  -7   2 23164.1 1253.37  13
   2  -7   2 28301.8 1379.55   1
  -2   7  -3 16867.6 913.884  23
   2  -7   3 14612.1 884.736  13
   2  -7   3 15239.7 1011.95   1
  -2   7  -3 16977.5 985.755  17
   2  -7   3 16726.9 928.114  22
  -2   7  -4 32594.6 1706.78  23
   2  -7   4 36266.1 1818.08   1
  -2   7  -4 35098.8 1721.60  12
  -2   7  -4 34954.6 1754.34  17
   2  -7   4 31647.6 1661.38  13
  -2   7  -5 44760.4 2163.07  23
  -2   7  -5 45000.7 2166.17  12
   2  -7   5 40970.4 2105.49  13
   2  -7   5 46921.2 2286.49   1
  -2   7  -6 825.295 458.661  12
  -2   7  -6 532.530 408.760  23
  -2   7  -7 3176.45 440.687  23
  -2   7  -7 3542.88 490.917  12
  -2   7  -8 39905.2 2069.56  23
  -2   7  -8 44156.7 2063.32  12
  -2   7  -9 93481.3 3947.74  12
  -2   7  -9 85698.6 3968.47  23
  -2   7 -10 330.298 316.926  23
  -2   7 -10 896.670 329.592  12
  -2   7 -10 687.569 392.694  17
  -2   7 -11 950.457 273.792  23
  -2   7 -11 1293.20 338.847  17
  -2   7 -12 327.167 188.295  23
  -2   7 -12 40.6866 232.309  17
   2  -6 -17 3438.56 339.192  21
  -2   6  16 6481.67 449.054  13
   2  -6 -16 6375.29 498.415  21
  -2   6  15 2957.16 404.281  13
  -2   6  14 15215.5 905.443  13
  -2   6  13 775.251 477.243  29
  -2   6  13 839.940 394.514  24
  -2   6  13 1150.32 459.110  13
  -2   6  12 3172.91 524.980  13
  -2   6  12 3115.70 525.501  29
  -2   6  12 2910.71 462.868  24
  -2   6  11 25617.5 1399.31  29
  -2   6  11 26281.8 1406.56  13
   2  -6 -11 27154.7 1517.73   2
   2  -6 -11 25242.2 1404.12  21
  -2   6  10 38691.9 1945.59  13
   2  -6 -10 34621.0 2034.61   2
  -2   6  10 40631.1 1941.83  29
  -2   6   9 56883.1 2816.15  29
  -2   6   9 53110.8 2784.26  23
  -2   6   9 62190.6 2834.53  13
   2  -6  -9 65031.1 2971.54   2
   2  -6  -9 60680.2 2850.28  22
  -2   6   8 59964.2 2763.32  13
  -2   6   8 53218.1 2730.92  23
   2  -6  -8 59925.4 2779.96  22
  -2   6   8 57282.6 2751.22  29
  -2   6   8 57600.3 2756.27  25
   2  -6  -8 56844.7 2883.22   2
  -2   6   7 37106.2 1914.77  23
   2  -6  -7 38683.0 1978.86   4
   2  -6  -7 41651.7 1967.74  22
  -2   6   7 40773.9 1951.71  25
   2  -6  -7 40720.4 2077.76   2
  -2   6   6 23623.3 1226.65  23
  -2   6   6 24211.3 1253.47  25
   2  -6  -6 23295.0 1255.66  22
   2  -6  -6 25860.3 1384.85   2
   2  -6  -6 24048.7 1272.22   4
  -2   6   5 20881.3 1115.68  25
  -2   6   5 20317.9 1110.63  13
   2  -6  -5 21074.2 1115.72  22
  -2   6   5 21010.2 1109.84  17
   2  -6  -5 21140.7 1231.33   2
   2  -6  -5 22400.9 1144.34   4
  -2   6   4 10199.3 659.065  13
   2  -6  -4 10363.3 688.240   4
   2  -6  -4 11217.3 660.910  22
   2  -6  -4 11931.5 818.439   2
   2  -6  -3 81.2215 265.323   1
   2  -6  -2 3364.46 373.784   1
   2  -6  -1 23832.7 1273.72   1
   2  -6   0 4299.52 439.200   1
  -2   6   0 4991.37 436.966  17
  -2   6   0 4318.65 443.582  12
  -2   6  -1 86626.4 4249.86  23
  -2   6  -1 92681.2 4272.99  17
   2  -6   1 97062.7 4340.14   1
   2  -6   1 91197.8 4254.53  22
  -2   6  -2 41358.4 2070.54  23
   2  -6   2 39241.1 2050.12  13
   2  -6   2 45240.8 2161.37   1
   2  -6   2 46453.4 2074.04  22
  -2   6  -2 42947.6 2099.92  17
   2  -6   3 538.216 296.679  13
  -2   6  -3 616.610 408.374  17
   2  -6   3 514.373 333.776   1
  -2   6  -3 296.792 310.377  23
  -2   6  -4 1524.57 456.275  15
  -2   6  -4 1340.06 347.168  23
   2  -6   4 1639.80 381.149   1
  -2   6  -4 1407.04 448.190  17
   2  -6   4 1499.68 297.689  13
  -2   6  -5 78.9065 473.660  15
  -2   6  -5 479.587 346.029  23
  -2   6  -5 500.413 450.976  17
   2  -6   5 911.090 416.967   1
  -2   6  -6 16266.4 1004.21  15
  -2   6  -6 16605.2 933.063  11
   2  -6   6 17715.7 1106.46   1
  -2   6  -6 17000.3 980.971  23
  -2   6  -7 1989.98 441.419  23
  -2   6  -7 1781.44 508.377  15
   2  -6   7 1618.40 470.824   1
  -2   6  -7 1782.12 392.407  11
  -2   6  -8 32912.6 1665.80  15
  -2   6  -8 31276.2 1633.46  23
  -2   6  -8 34069.7 1611.03  12
  -2   6  -8 28755.0 1591.06  11
  -2   6  -9 7257.56 588.092  11
  -2   6  -9 8629.66 625.201  23
  -2   6  -9 8360.25 599.939  12
  -2   6 -10 43137.9 2155.59  23
  -2   6 -10 47323.4 2112.94  12
  -2   6 -10 40634.8 2127.98  11
  -2   6 -11 11206.0 718.513  17
  -2   6 -11 10526.3 649.687  23
  -2   6 -11 8950.32 609.493  11
  -2   6 -12 1238.68 310.327  23
  -2   6 -12 1689.71 362.678  17
  -2   6 -13-47.7404 218.845  23
  -2   6 -13 121.823 260.301  17
   2  -5 -17 17482.7 914.396  21
   2  -5 -16 1200.97 378.533  21
  -2   5  16 1359.09 304.427  13
  -2   5  15 2308.08 408.446  13
  -2   5  14 844.921 429.459  13
  -2   5  13 9969.44 765.651  29
  -2   5  13 11223.3 752.852  13
  -2   5  13 9858.28 689.614  24
   2  -5 -12 3148.97 593.529   2
  -2   5  12 3648.92 556.169  29
  -2   5  12 3931.66 486.290  24
  -2   5  12 3226.27 516.823  13
  -2   5  11 1611.96 437.893  24
  -2   5  11 1795.56 513.320  29
  -2   5  11 813.301 452.228  13
   2  -5 -11 1604.03 556.190   2
   2  -5 -11 1439.99 485.454  21
  -2   5  10 851.546 418.262  13
   2  -5 -10 1069.43 533.433   2
  -2   5  10 1194.33 463.659  29
   2  -5  -9 18486.0 1159.24   2
  -2   5   9 16865.5 989.112  23
  -2   5   9 18641.6 1030.73  13
   2  -5  -9 18382.9 1043.01  22
  -2   5   9 19262.6 1040.55  29
  -2   5   8 74802.7 3413.13  13
  -2   5   8 72378.1 3409.62  29
   2  -5  -8 72386.6 3436.70  22
  -2   5   8 68822.3 3391.79  23
   2  -5  -8 72013.3 3524.33   2
   2  -5  -7 15314.4 876.049   4
  -2   5   7 15776.7 879.223  25
   2  -5  -7 14948.2 887.195  22
   2  -5  -7 16187.3 1007.90   2
   2  -5  -6 57358.2 2729.84   4
   2  -5  -6 56235.8 2808.94   2
   2  -5  -5 95198.7 4441.18   2
   2  -5  -5 92053.3 4373.01   4
   2  -5  -4 44898.5 2154.03   4
   2  -5  -4 43913.1 2223.34   2
   2  -5  -3 24584.9 1276.25   1
   2  -5  -2 72602.9 3438.98   1
   2  -5  -1 208651. 9610.56   1
   2  -5   0 23537.3 1229.79   1
   2  -5   1 143011. 6651.66   1
   2  -5   2 17927.4 1001.38   1
   2  -5   3 83299.0 3976.15   1
  -2   5  -4 2354.64 344.273  23
   2  -5   4 3047.16 416.762   1
  -2   5  -4 2762.77 403.778  15
  -2   5  -4 1875.67 403.336  17
  -2   5  -5 17994.0 997.381  15
  -2   5  -5 16368.7 961.714  23
   2  -5   5 19594.7 1092.14   1
  -2   5  -5 16647.3 1012.15  17
  -2   5  -6 10499.3 679.862  23
   2  -5   6 11295.8 813.956   1
  -2   5  -6 9373.68 746.912  17
  -2   5  -6 10183.4 717.162  15
   2  -5   6 11380.2 650.636  28
  -2   5  -6 9883.67 649.284  11
  -2   5  -7 34592.5 1715.52  15
   2  -5   7 36339.6 1855.79   1
  -2   5  -7 34080.9 1693.05  23
  -2   5  -7 32252.6 1735.76  17
  -2   5  -7 31145.1 1660.23  11
  -2   5  -8 46641.6 2199.14  15
   2  -5   8 44368.4 2337.03   1
  -2   5  -8 45883.3 2178.89  23
  -2   5  -8 39719.8 2130.28  11
   2  -5   9 153.684 446.059   1
  -2   5  -9 1104.06 407.954  23
  -2   5  -9 212.287 387.666  12
  -2   5  -9 686.900 390.889  11
  -2   5 -10 17022.9 973.215  23
  -2   5 -10 17277.8 912.192  12
  -2   5 -10 15043.6 954.449  11
  -2   5 -11 8198.16 659.941  15
  -2   5 -11 8041.97 621.816  23
  -2   5 -11 7537.96 595.341  11
  -2   5 -12 11286.1 757.304  15
  -2   5 -12 12196.8 783.784  17
  -2   5 -12 12416.2 743.583  23
  -2   5 -12 11099.3 718.863  11
  -2   5 -13 2263.38 357.567  23
  -2   5 -13 2307.86 337.059  11
  -2   5 -13 2519.14 406.705  17
  -2   5 -14 953.995 258.087  23
  -2   5 -14 1076.37 294.070  17
   2  -4 -18 3609.40 299.961  21
   2  -4 -17 548.472 312.914  21
  -2   4  17 882.971 204.426  13
   2  -4 -16 8442.79 598.521  21
  -2   4  16 7980.54 531.034  13
  -2   4  15 8089.52 593.491  13
  -2   4  14 5099.32 549.034  13
  -2   4  13 14731.7 957.507  29
  -2   4  13 14663.5 919.969  13
  -2   4  13 14894.8 876.615  24
  -2   4  12 25389.8 1345.68  29
  -2   4  12 23630.6 1325.33  13
   2  -4 -12 24767.9 1431.50   2
  -2   4  12 23828.5 1299.00  24
  -2   4  11 170039. 7911.82  29
   2  -4 -11 178788. 8025.06   2
  -2   4  11 172657. 7895.17  24
  -2   4  11 167841. 7911.30  13
   2  -4 -11 166838. 7908.12  21
   2  -4 -10 56121.3 2834.25   2
  -2   4  10 57281.7 2725.64  29
   2  -4 -10 55459.3 2720.30  21
  -2   4  10 56056.9 2723.22  13
   2  -4  -9 93542.8 4484.85   2
  -2   4   9 92954.7 4383.37  13
  -2   4   9 93603.9 4385.65  29
   2  -4  -8 51996.1 2604.33   4
  -2   4   8 56464.4 2595.47  13
   2  -4  -8 52765.1 2612.05  22
  -2   4   8 53212.4 2581.83  23
   2  -4  -8 57458.1 2713.73   2
   2  -4  -7 9489.59 624.932   4
   2  -4  -7 11001.1 779.289   2
   2  -4  -6 75255.6 3588.09   4
   2  -4  -6 78420.8 3674.37   2
   2  -4  -5 37428.4 1810.36   4
   2  -4  -5 37137.1 1896.30   2
   2  -4  -4 1712.28 420.995   2
   2  -4  -4 1563.49 274.055   4
   2  -4  -3 2264.37 285.027   1
   2  -4  -2 2688.47 309.862   1
   2  -4  -1 1868.82 278.893   1
   2  -4   0 139938. 6467.06   1
   2  -4   1 129947. 6024.26   1
   2  -4   2 10374.5 650.641   1
   2  -4   3 11376.0 730.612   1
   2  -4   4 93106.7 4424.95   1
   2  -4   5 110700. 5235.55   1
  -2   4  -6 19881.2 1069.01  15
   2  -4   6 20129.2 1145.82   1
  -2   4  -6 18722.0 1039.82  23
  -2   4  -7 17089.9 948.442  15
   2  -4   7 16213.0 1044.26   1
  -2   4  -7 15822.1 890.807  11
  -2   4  -7 15782.1 901.613   7
  -2   4  -7 15551.1 910.764  23
  -2   4  -8 18708.9 1022.03  15
  -2   4  -8 16645.7 989.245  23
  -2   4  -8 15867.8 967.609   7
  -2   4  -8 17230.2 957.676  11
   2  -4   8 17243.1 1098.58   1
  -2   4  -9 13421.2 744.386  12
  -2   4  -9 13214.2 793.007  11
  -2   4  -9 10880.1 813.189   7
  -2   4  -9 12314.2 830.694  23
   2  -4   9 12980.2 925.154   1
  -2   4 -10 49649.1 2290.88  23
  -2   4 -10 44778.1 2255.19   7
  -2   4 -10 46119.9 2253.43  11
   2  -4  10 42185.7 2410.76   1
  -2   4 -11 9495.64 747.778  15
  -2   4 -11 10977.5 711.910  11
  -2   4 -11 10154.5 740.200  23
  -2   4 -12 4415.00 512.558  23
  -2   4 -12 2877.95 517.220  15
  -2   4 -12 3067.59 449.342  11
  -2   4 -13 41814.9 2133.46  15
  -2   4 -13 47456.8 2149.76  23
  -2   4 -13 42361.7 2120.41  11
  -2   4 -14 13600.6 793.268  15
  -2   4 -14 15270.9 808.105  17
  -2   4 -14 12514.8 762.577  11
  -2   4 -15 5558.63 405.266  17
  -2   4 -15 4214.51 363.612  11
   2  -3 -18 8421.21 485.546  21
   2  -3 -17 14531.0 800.210  21
   2  -3 -16 401.511 389.353  21
  -2   3  16 35.3218 273.530  13
  -2   3  15 4267.71 458.175  13
  -2   3  14-43.9551 412.604  13
  -2   3  13 154.808 431.640  13
   2  -3 -12 1780.01 559.911   2
  -2   3  12 1563.45 466.589  13
  -2   3  12 1468.62 422.771  24
  -2   3  12 1263.57 520.541  29
  -2   3  11 16985.8 964.323  24
  -2   3  11 17199.1 1000.62  29
  -2   3  11 15972.3 975.179  13
   2  -3 -11 16627.6 995.404  21
   2  -3 -11 15559.7 1106.05   2
  -2   3  10 53475.3 2605.57  13
   2  -3 -10 58441.2 2736.25   2
  -2   3  10 50818.1 2601.40  29
  -2   3  10 54740.4 2595.06  24
   2  -3 -10 53725.8 2607.90  21
   2  -3  -9 4819.16 468.668   9
  -2   3   9 6769.70 531.432  13
   2  -3  -9 7036.44 512.764  21
  -2   3   9 6611.45 549.439  29
   2  -3  -9 6353.30 647.106   2
   2  -3  -8 48083.0 2293.19   2
   2  -3  -8 43528.8 2189.42   4
   2  -3  -7 91228.4 4315.32   4
   2  -3  -7 94415.4 4397.05   2
   2  -3  -6 25282.3 1280.82   4
   2  -3  -6 26789.5 1392.41   2
   2  -3  -5 14277.9 763.715   4
   2  -3  -5 14616.1 889.612   2
   2  -3  -4 6590.05 427.661   4
   2  -3  -3 146756. 6737.77   4
   2  -3  -2 63780.7 2985.42   1
   2  -3  -1 154526. 6350.93   1
  -2   3   1 132784. 6291.23   3
   2  -3   0 2274.39 245.017   1
   2  -3   1 759.549 239.796   1
   2  -3   2 19749.5 1035.08   1
   2  -3   3 24031.3 1231.54   1
   2  -3   4 38399.8 1910.28   1
   2  -3   5 26209.8 1389.17   1
   2  -3   6 90543.8 4316.14   1
  -2   3  -7 47560.5 2237.86  15
   2  -3   7 43934.3 2340.61   1
  -2   3  -8 64739.4 3055.68   7
  -2   3  -8 64239.3 3055.55  11
   2  -3   8 64895.9 3204.37   1
  -2   3  -9 113734. 5355.49  11
  -2   3  -9 116039. 5353.89   7
   2  -3   9 115861. 5525.56   1
  -2   3 -10 16967.3 1005.11  15
  -2   3 -10 16881.6 962.395  11
  -2   3 -10 15730.8 971.592   7
   2  -3  10 16920.3 1115.16   1
  -2   3 -11 42549.8 2016.62  15
  -2   3 -11 39845.2 1999.48   7
  -2   3 -11 40095.7 1994.66  11
   2  -3  11 36365.4 2154.57   1
  -2   3 -12 1674.95 481.613  15
  -2   3 -12 1112.41 432.034  11
  -2   3 -12 590.890 474.789   7
  -2   3 -13 81494.0 3784.18  15
  -2   3 -13 78485.4 3769.55  11
  -2   3 -14 14115.6 810.049  15
  -2   3 -14 12479.2 781.002  11
  -2   3 -15 1589.59 352.494  15
  -2   3 -15 1720.69 322.958  23
  -2   3 -15 1151.83 375.356  17
  -2   3 -15 1562.63 340.483  11
  -2   3 -16 3007.54 299.748  23
  -2   3 -16 2946.15 331.780  17
  -2   3 -16 2537.66 297.425  11
   2  -2 -18 263.807 209.557  21
   2  -2 -17 933.685 305.365  21
  -2   2  16 13491.9 757.979  13
   2  -2 -16 14069.0 818.446  21
   2  -2 -15 7080.62 628.808  21
  -2   2  15 7776.82 557.944  13
  -2   2  14 6422.50 565.322  13
  -2   2  13 14621.4 1069.85   3
  -2   2  13 14434.9 890.758  13
  -2   2  12 4580.55 518.483  24
  -2   2  12 4971.41 553.258  13
   2  -2 -12 5788.78 657.231   2
  -2   2  12 6069.43 779.047   3
   2  -2 -11 2390.53 556.522   2
  -2   2  11 2173.01 458.581  29
  -2   2  11 1901.92 416.379  24
   2  -2 -11 1804.04 478.208  21
  -2   2  11 1692.16 426.020  13
  -2   2  10 15773.4 872.425  24
  -2   2  10 14107.8 866.608  13
   2  -2 -10 13194.1 980.672   2
   2  -2 -10 14866.2 885.473  21
  -2   2  10 14571.2 880.239  29
   2  -2  -9 54662.8 2737.95   4
  -2   2   9 58542.0 2732.69  29
  -2   2   9 56618.1 2733.32  13
   2  -2  -9 55572.7 2835.05   2
   2  -2  -9 58663.3 2728.60  21
   2  -2  -8 12587.0 731.633   4
   2  -2  -8 12641.7 859.647   2
   2  -2  -7 26384.5 1338.02   4
   2  -2  -7 27251.1 1442.17   2
   2  -2  -6 56917.2 2699.93   2
   2  -2  -6 54470.1 2607.45   4
   2  -2  -5 60202.4 2850.28   4
   2  -2  -5 62918.5 2940.14   2
   2  -2  -4 1335.64 211.264   4
   2  -2  -3 178041. 8136.88   4
   2  -2  -2 25959.6 1301.37   2
   2  -2  -1 4039.81 278.373   1
  -2   2   1 4708.84 280.990   3
   2  -2   0 4969.90 303.772   1
   2  -2   1 2945.85 246.741   1
   2  -2   2 1288.13 236.993   1
   2  -2   3 201580. 9250.23   1
   2  -2   4 152289. 7039.63   1
  -2   2  -5 64862.9 3169.67   4
   2  -2   5 67244.6 3156.39   1
  -2   2  -6 175721. 7994.79   4
   2  -2   6 168137. 7985.74   1
  -2   2  -7 23752.5 1295.71   4
   2  -2   7 21750.7 1259.88   1
   2  -2   8 2483.41 448.963   1
  -2   2  -8 2751.81 516.486   4
  -2   2  -9 17400.3 979.028  23
  -2   2  -9 18059.7 978.228   7
  -2   2  -9 17743.4 963.531  11
   2  -2   9 17181.6 1096.48   1
  -2   2  -9 17107.5 1131.29   4
  -2   2 -10 49013.2 2323.22  15
   2  -2  10 45351.5 2463.60   1
  -2   2 -10 46532.2 2306.06  11
  -2   2 -10 48591.8 2311.09   7
  -2   2 -10 47290.6 2333.17  23
  -2   2 -10 47345.5 2492.68   4
  -2   2 -11 19506.5 1083.99  15
  -2   2 -11 18925.1 1091.41  23
  -2   2 -11 20331.0 1087.97   7
  -2   2 -11 18751.8 1062.15  11
   2  -2  11 16912.1 1198.68   1
  -2   2 -12 24905.2 1308.34  11
  -2   2 -12 24130.1 1330.73  23
  -2   2 -12 24805.4 1315.55   7
   2  -2  12 22717.4 1458.55   1
  -2   2 -12 24595.3 1315.18  15
  -2   2 -13 13258.3 808.008  15
  -2   2 -13 11109.9 793.153   7
  -2   2 -13 11201.5 771.667  11
  -2   2 -13 11901.8 796.264  23
  -2   2 -14 45490.1 2172.31  15
  -2   2 -14 45230.8 2191.34  23
  -2   2 -14 44914.2 2166.93   7
  -2   2 -14 41571.9 2156.87  11
  -2   2 -15 25842.0 1370.30  15
  -2   2 -15 24862.2 1363.23  11
  -2   2 -16 364.776 299.716  15
  -2   2 -16 541.152 302.042  11
  -2   2 -16 177.480 295.019  23
  -2   2 -17 584.042 215.577  23
  -2   2 -17 622.049 249.102  17
  -2   2 -17 388.921 232.394  11
  -2   1  17 347.594 227.935  28
   2  -1 -17 746.176 301.954  21
   2  -1 -16 2161.06 397.073  21
  -2   1  16 2257.79 305.892  13
  -2   1  15 23192.4 1212.91  13
   2  -1 -15 24138.7 1268.74  21
  -2   1  14 148520. 6885.89  13
  -2   1  13 18556.8 1058.73  13
  -2   1  12 6003.18 573.715  13
   2  -1 -11 939.895 423.034  21
  -2   1  11 1106.40 394.813  13
  -2   1  11 1457.54 412.021  24
   2  -1 -11 1225.22 534.831   2
  -2   1  10 68750.4 3319.41  13
   2  -1 -10 70866.0 3432.17   2
   2  -1 -10 72448.2 3328.14  21
  -2   1  10 68102.6 3309.13  24
   2  -1  -9 16101.1 979.689   2
  -2   1   9 13695.1 844.168  13
   2  -1  -9 13298.3 853.770   4
   2  -1  -9 16319.6 861.722  21
  -2   1   9 15238.8 852.958  29
   2  -1  -8 105344. 5036.81   2
   2  -1  -8 106846. 4960.14   4
   2  -1  -7 104213. 5005.87   2
   2  -1  -7 107439. 4937.84   4
   2  -1  -6 117530. 5638.28   2
   2  -1  -6 122383. 5573.09   4
   2  -1  -5 185010. 8767.45   2
   2  -1  -5 192760. 8706.03   4
   2  -1  -4 119647. 5488.11   4
   2  -1  -3 52903.2 2440.88   4
   2  -1  -2 2261.09 156.322   4
   2  -1  -2 2285.74 321.068   2
  -2   1   2 2437.05 274.328   3
  -2   1   1 32718.2 1545.59   3
   2  -1  -1 32513.9 1573.43   2
   2  -1   0 87248.0 4098.68   1
  -2   1   0 93433.2 4114.37   3
   2  -1   1 88229.2 3862.22   1
  -2   1  -1 81444.7 3851.42   5
   2  -1   2 192167. 8243.10   1
  -2   1  -2 179777. 8255.90   4
  -2   1  -2 176003. 8209.62   5
  -2   1  -3 62492.5 3041.37   4
   2  -1   3 66884.0 3025.41   1
  -2   1  -4 10838.4 677.019   4
   2  -1   4 11766.9 647.963   1
  -2   1  -5 30650.7 1614.21   4
   2  -1   5 33012.1 1593.10   1
  -2   1  -6 4251.98 499.264   4
  -2   1  -7 82988.3 3969.14   4
  -2   1  -8 30881.2 1651.59   4
   2  -1   9 5621.93 588.329   1
  -2   1  -9 7824.95 683.662   4
  -2   1 -10 60273.1 2752.17  15
   2  -1  10 52691.0 2875.27   1
  -2   1 -10 57636.6 2736.55   7
  -2   1 -10 54268.8 2747.42  23
  -2   1 -10 58083.8 2737.07  11
  -2   1 -10 59937.1 2904.71   4
  -2   1 -11 32823.6 1631.35  15
  -2   1 -11 31591.6 1794.08   4
  -2   1 -11 32038.5 1638.91  23
  -2   1 -11 32865.6 1617.22  11
   2  -1  11 30331.5 1764.61   1
  -2   1 -11 30738.1 1614.89   7
  -2   1 -12 20766.1 1142.61  15
  -2   1 -12 21112.6 1151.04  23
  -2   1 -12 22175.3 1325.03   4
  -2   1 -12 21306.3 1138.47  11
  -2   1 -13 810.069 449.128  15
  -2   1 -13 573.884 549.032   4
  -2   1 -13 511.620 417.789  23
   2  -1  13 1057.39 464.985   1
  -2   1 -13 486.517 433.132  11
  -2   1 -14 24197.5 1267.80  15
  -2   1 -14 23572.0 1284.82  23
  -2   1 -14 22968.8 1264.59  11
  -2   1 -15 496.098 370.359  23
  -2   1 -15 421.211 407.466  11
  -2   1 -16 8940.18 599.841  15
  -2   1 -16 9512.37 599.531  23
  -2   1 -16 8183.58 600.338  11
  -2   1 -17 419.180 270.751  15
  -2   1 -17 341.373 254.886  23
  -2   1 -17 482.921 279.001  11
  -2   1 -18 3362.24 284.016  17
  -2   1 -18 3479.26 250.478  23
  -2   1 -18 2686.07 266.206  11
  -2   0  17 406.109 204.599  28
   2   0 -17 234.318 283.424  21
   2   0 -16 7058.85 533.678  21
  -2   0  16 6985.85 439.202  13
  -2   0  15 33196.6 1538.33  13
   2   0 -15 33617.6 1589.87  21
  -2   0  14 34073.6 1694.84  13
   2   0 -14 33496.9 1657.95  11
   2   0 -13 58416.8 2859.85  11
  -2   0  13 62838.0 2902.98  13
  -2   0  12 35399.9 1793.09  13
   2   0 -12 35251.7 1749.08  11
   2   0 -12 37167.7 1922.97   6
  -2   0  12 34237.8 1970.79   3
  -2   0  11 424.615 560.666   3
   2   0 -11 358.244 327.947  11
  -2   0  11 375.850 379.793  13
  -2   0  10 656.703 370.014  13
   2   0 -10 91.1455 477.479   2
   2   0 -10 1202.79 410.741  21
  -2   0  10 680.290 536.050   3
   2   0  -9 2954.89 548.894   2
   2   0  -9 4140.22 450.186  21
   2   0  -9 3518.14 418.459   4
  -2   0   9 3475.33 421.333  13
   2   0  -8 736.669 330.630   4
   2   0  -8 538.441 449.244   2
   2   0  -7 6834.19 607.754   2
   2   0  -7 5230.22 456.396   4
   2   0  -6 153650. 7242.98   2
   2   0  -6 157243. 7183.75   4
   2   0  -5 192935. 8927.56   2
   2   0  -5 193863. 8869.70   4
   2   0  -4 10495.4 556.252   4
   2   0  -3 3454.28 231.836   4
   2   0  -3 3708.00 383.378   2
  -2   0   3 4301.38 371.360   3
   2   0  -2 583.904 292.457   2
  -2   0   2 399.934 236.615   3
  -2   0   1 10609.7 577.198   3
   2   0  -1 10332.2 594.104   2
  -2   0   0 24338.0 1128.00   3
   2   0   0 22341.1 1139.39   2
   2   0   1 29113.5 1451.45   2
  -2   0  -1 31614.9 1427.79   4
  -2   0  -2 171678. 8131.68   4
   2   0   2 186863. 8112.77   1
  -2   0  -2 171707. 8119.45   5
  -2   0  -3 916217. 42333.1   5
  -2   0  -3 954372. 42356.9   4
  -2   0  -4 533207. 24306.2   4
  -2   0  -5 3308.38 375.402   4
  -2   0  -6 6483.23 521.140   4
  -2   0  -7 1021.54 388.206   4
  -2   0  -8 48058.8 2396.93   4
  -2   0  -9 97481.0 4656.95   4
  -2   0 -10 78378.3 4054.47   4
  -2   0 -10 85882.1 3929.70  11
  -2   0 -10 84396.0 3933.78  15
  -2   0 -11 12438.3 783.270  15
  -2   0 -11 12144.5 917.765   4
  -2   0 -11 12351.9 758.247  11
  -2   0 -12 217.407 361.928  23
  -2   0 -12 276.723 494.841   4
  -2   0 -12-82.6098 421.947  15
  -2   0 -12 597.714 416.456  11
  -2   0 -13 1506.86 461.936  15
   2   0  13 1715.11 489.282   1
  -2   0 -13 1092.90 389.573  23
  -2   0 -13 1648.55 464.924  11
  -2   0 -14 28703.6 1441.61  15
  -2   0 -14 25865.3 1433.13  11
  -2   0 -14 28448.0 1447.05   7
  -2   0 -14 26575.4 1443.72  23
  -2   0 -15 1314.00 426.857  15
  -2   0 -15 931.162 465.754   7
  -2   0 -15-245.547 357.444  23
  -2   0 -15 230.565 414.050  11
  -2   0 -16 1025.76 382.268  15
  -2   0 -16 862.782 336.242  23
  -2   0 -16 263.814 407.872   7
  -2   0 -16 486.536 384.266  11
  -2   0 -17 4429.99 405.150  15
  -2   0 -17 4907.94 393.055  23
  -2   0 -17 4287.10 430.152  11
  -2   0 -17 3686.86 432.437   7
  -2   0 -18 11651.2 614.435  11
  -2   0 -18 12173.2 601.532  23
  -2  -1  17 540.229 165.306  28
   2   1 -17 405.793 214.925  23
   2   1 -16 410.538 335.589  21
  -2  -1  16 432.052 197.184  13
  -2  -1  16 438.979 272.396  28
   2   1 -15 1705.88 418.111  21
  -2  -1  15 1381.24 308.438  13
   2   1 -15 1394.69 311.249  11
  -2  -1  14 19379.2 1009.58  13
   2   1 -14 17823.8 988.205  11
   2   1 -13 71127.6 3431.05  11
  -2  -1  13 74551.9 3452.13  13
  -2  -1  12 6573.25 582.742  13
  -2  -1  12 7646.73 744.458   1
  -2  -1  12 7277.32 784.123   3
   2   1 -12 7458.36 565.986  11
   2   1 -12 7793.21 715.221   6
  -2  -1  11 64718.6 3113.64  13
   2   1 -11 67741.6 3254.80   6
  -2  -1  11 64857.1 3281.75   3
   2   1 -11 64258.8 3087.95  11
  -2  -1  10 5335.96 505.545  13
   2   1 -10 5045.09 524.717  21
   2   1 -10 6173.60 642.033   6
  -2  -1  10 5706.61 689.894   3
   2   1 -10 5344.82 473.915  11
   2   1  -9 710.264 347.889  21
   2   1  -9 945.670 357.647   4
  -2  -1   9 1064.99 509.482   3
  -2  -1   9 566.000 335.515  13
   2   1  -8 2941.70 419.643   4
   2   1  -8 3408.26 532.961   2
  -2  -1   8 3534.23 558.198   3
  -2  -1   7 1359.33 480.323   3
   2   1  -7 1112.90 329.597   4
   2   1  -7 1045.69 462.249   2
   2   1  -6 33793.8 1619.32   2
   2   1  -6 28879.2 1524.39   4
   2   1  -5 84777.5 3950.08   4
   2   1  -4 219070. 10019.0   4
   2   1  -3 4874.14 443.824   2
  -2  -1   3 4978.83 433.382   3
   2   1  -2 81.6204 292.335   2
  -2  -1   2 298.433 256.214   3
   2   1  -1 35717.0 1774.30   2
  -2  -1   1 37655.4 1767.69   3
  -2  -1   1 37506.4 1725.66   1
   2   1   0 51634.5 2463.21   2
  -2  -1   0 54962.0 2464.87   3
  -2  -1   0 52480.3 2408.81   1
   2   1   1 52519.7 2367.91   2
  -2  -1  -1 50191.6 2341.87   4
  -2  -1  -2 380523. 17443.8   4
  -2  -1  -2 389954. 17454.3   5
   2   1   2 381050. 17433.6   2
  -2  -1  -3 309381. 13864.9   4
  -2  -1  -3 309577. 13856.0   5
   2   1   3 299988. 13822.2   2
  -2  -1  -4 1133.02 185.918   5
   2   1   4 1095.87 100.843   2
  -2  -1  -4 1101.71 263.694   4
  -2  -1  -5 36878.1 1793.92   4
  -2  -1  -6 1539.07 358.269   4
  -2  -1  -7 14554.0 870.414   4
  -2  -1  -8 453.094 371.455   4
  -2  -1  -9 1357.82 427.849   4
  -2  -1 -10 13414.0 887.425   4
  -2  -1 -11 23169.9 1337.16   4
  -2  -1 -11 21564.1 1147.80   9
  -2  -1 -11 22801.1 1189.99  11
  -2  -1 -11 23693.4 1202.29  15
  -2  -1 -12 117580. 5581.66   9
  -2  -1 -12 119238. 5617.57  11
  -2  -1 -12 126993. 5630.47  15
  -2  -1 -13 14070.6 849.055  15
  -2  -1 -13 12568.4 775.259   9
  -2  -1 -13 14286.1 854.933  11
  -2  -1 -14 20274.1 1132.87  15
  -2  -1 -14 19569.3 1068.29   9
  -2  -1 -14 21917.3 1150.89   7
  -2  -1 -14 20982.6 1138.33  11
  -2  -1 -14 19512.5 1115.06  23
  -2  -1 -15 4682.65 438.068   9
  -2  -1 -15 5887.14 516.955  23
  -2  -1 -15 6527.12 589.026   7
  -2  -1 -15 5685.90 554.106  15
  -2  -1 -15 6015.56 562.028  11
  -2  -1 -16 2712.68 480.569   7
  -2  -1 -16 1872.38 369.535  23
  -2  -1 -16 2416.36 420.495  15
  -2  -1 -17 9940.37 628.714  15
  -2  -1 -17 10767.4 624.195  23
  -2  -1 -17 9233.02 649.844   7
  -2  -1 -18 4336.36 353.436  15
  -2  -1 -18 4852.11 352.098  23
   2   2 -16 1210.16 273.103  23
   2   2 -16 859.872 210.854  11
  -2  -2  16 1426.36 242.856  28
  -2  -2  15 7892.81 495.045  13
  -2  -2  15 7051.70 543.545  28
   2   2 -15 9048.70 588.165  21
   2   2 -15 8084.28 513.425  11
  -2  -2  14 7823.93 585.791  28
  -2  -2  14 7806.17 545.855  13
   2   2 -14 7483.12 553.019  11
  -2  -2  13 14853.7 884.664  13
   2   2 -13 16213.1 899.767  11
  -2  -2  12 5243.77 514.040  13
   2   2 -12 5807.41 529.160  11
  -2  -2  11 58671.1 2989.19   3
  -2  -2  11 57638.9 2827.56  13
   2   2 -11 59824.8 2990.51   6
   2   2 -11 64089.8 2829.38  11
   2   2 -10 110403. 4989.79  21
  -2  -2  10 90189.9 5102.95   1
   2   2 -10 110467. 5120.63   6
  -2  -2  10 105839. 5130.84   3
   2   2 -10 107765. 4965.50  11
  -2  -2  10 107692. 4976.92  13
  -2  -2   9 16423.0 1138.37   1
  -2  -2   9 19141.3 1191.23   3
   2   2  -9 19426.1 1158.11   6
   2   2  -9 18814.9 1048.74  21
   2   2  -9 18797.3 1013.11  11
  -2  -2   9 18816.2 1024.34  13
  -2  -2   8 3647.38 550.430   3
  -2  -2   8 2635.63 384.514  13
   2   2  -8 4166.91 410.611  21
   2   2  -8 2958.54 525.562   6
  -2  -2   7 55027.7 2746.26   3
  -2  -2   6 101428. 4818.73   3
  -2  -2   5 182450. 8464.06   3
  -2  -2   4 172925. 8001.14   3
  -2  -2   3 215804. 9549.59   1
   2   2  -3 199235. 9558.84   2
  -2  -2   2 105003. 4562.49   1
   2   2  -2 90803.2 4580.02   2
   2   2  -1 2614.28 340.287   2
  -2  -2   1 2705.08 223.937   1
  -2  -2   0 14704.6 705.405   1
   2   2   0 13574.2 751.142   2
   2   2   1 33804.0 1553.44   2
  -2  -2  -1 33236.1 1526.87   1
  -2  -2  -1 31862.1 1532.12   4
  -2  -2  -2 18896.4 906.546   1
  -2  -2  -2 19840.3 948.447   5
  -2  -2  -2 18973.5 928.492   4
  -2  -2  -3 24017.9 1144.86   4
  -2  -2  -3 23227.0 1147.39   5
  -2  -2  -4 149167. 6751.66   4
  -2  -2  -4 144845. 6747.46   5
  -2  -2  -5 80653.7 3855.92   4
  -2  -2  -5 84597.8 3849.60   5
  -2  -2  -6 33047.0 1644.44   4
  -2  -2  -7 43516.8 2137.73   4
  -2  -2  -8 471.998 387.166   4
  -2  -2  -9 2242.76 435.331   4
  -2  -2 -10 19828.1 1168.12   4
  -2  -2 -11 49562.4 2378.54   9
  -2  -2 -11 48174.9 2520.13   4
  -2  -2 -11 51329.9 2407.49  11
  -2  -2 -12 20862.3 1116.45   9
  -2  -2 -12 21801.0 1156.49  11
  -2  -2 -13 41751.4 2033.13   9
  -2  -2 -13 41572.7 2065.87  15
  -2  -2 -14 8820.72 637.340   9
  -2  -2 -14 9948.81 701.539  15
  -2  -2 -15 5808.70 595.981   7
  -2  -2 -15 6660.92 524.464   9
  -2  -2 -15 6095.18 570.899  15
  -2  -2 -15 6026.02 500.162  23
  -2  -2 -16 2429.54 433.840  15
  -2  -2 -16 2675.23 491.259   7
  -2  -2 -16 1916.06 353.682   9
  -2  -2 -16 1843.84 359.484  23
  -2  -2 -17 1933.73 374.463  15
  -2  -2 -17 1555.14 418.469   7
  -2  -2 -17 1859.98 321.428  23
  -2  -2 -18 7816.22 511.188  15
  -2  -2 -18 8300.15 542.985   7
  -2  -2 -18 8981.87 503.643  23
  -2  -2 -19 7761.07 475.299  11
   2   3 -16 9269.87 506.979  23
  -2  -3  16 9012.50 490.229  28
   2   3 -15 2801.84 350.130  23
  -2  -3  15 3923.11 352.797  28
  -2  -3  15 3192.96 275.384  13
   2   3 -15 3035.89 329.012  11
  -2  -3  14 13383.4 782.090  28
   2   3 -14 13064.3 748.676  11
  -2  -3  14 12623.5 717.999  13
  -2  -3  13 4156.08 411.034  13
  -2  -3  13 3360.24 465.025  28
   2   3 -13 3666.63 451.318  11
   2   3 -12 6673.92 574.770  11
  -2  -3  12 7063.59 553.618  13
  -2  -3  11 8736.82 623.448  13
   2   3 -11 8152.80 764.075   6
  -2  -3  11 8941.40 770.390   3
   2   3 -11 8973.61 646.283  11
  -2  -3  11 6388.96 724.069   1
   2   3 -10 176999. 7909.17  21
  -2  -3  10 165207. 8023.69   3
   2   3 -10 177639. 8048.82   6
  -2  -3  10 166027. 7885.29  13
  -2  -3  10 151207. 8046.39   1
   2   3 -10 177998. 7889.75  11
  -2  -3   9 58254.2 2879.51   3
  -2  -3   9 50998.9 2878.84   1
  -2  -3   9 55130.2 2729.47  13
   2   3  -9 59868.3 2892.38   6
   2   3  -9 60319.1 2739.53  11
   2   3  -9 55821.4 2741.60  21
  -2  -3   8 121.098 273.700  10
  -2  -3   8 107.605 337.811  13
   2   3  -8-100.783 338.918  21
   2   3  -8 575.667 475.880   6
  -2  -3   8 197.919 440.422   1
  -2  -3   8 294.758 477.468   3
   2   3  -8 625.369 336.844  11
   2   3  -7 56760.0 2572.96   6
  -2  -3   7 50704.5 2544.98   3
   2   3  -6 4193.33 523.936   6
  -2  -3   6 2883.27 480.072   1
  -2  -3   6 3955.82 502.501   3
  -2  -3   5 3093.35 453.306   1
  -2  -3   5 3480.34 476.412   3
  -2  -3   4 25805.3 1360.46   3
  -2  -3   4 25848.0 1356.19   1
   2   3  -4 25007.2 1373.33   6
   2   3  -3 124860. 5984.86   6
  -2  -3   3 128546. 5967.55   3
  -2  -3   3 131625. 5971.07   1
  -2  -3   2 132796. 6214.32   3
  -2  -3   2 138584. 6207.49   1
   2   3  -2 131029. 6229.58   6
   2   3  -1 273369. 12843.4   6
  -2  -3   1 286236. 12822.4   1
   2   3   0 184653. 8832.83   6
  -2  -3   0 200182. 8827.03   1
  -2  -3  -1 5339.09 326.637   1
   2   3   1 5235.02 356.036   6
   2   3   2 4715.39 306.004   6
  -2  -3  -2 4768.55 299.099   1
  -2  -3  -3 6315.42 377.720   1
  -2  -3  -3 6812.68 404.704   4
  -2  -3  -4 37260.7 1776.43   4
  -2  -3  -4 36939.9 1775.63   5
  -2  -3  -5 26267.0 1311.06   4
  -2  -3  -5 26461.2 1310.76   5
  -2  -3  -6 319821. 14632.9   4
  -2  -3  -6 319547. 14634.9   5
  -2  -3  -7 2682.33 409.671   4
  -2  -3  -8 102881. 4839.73   4
  -2  -3  -9 4851.72 521.808   4
  -2  -3 -10 1010.84 431.690   4
  -2  -3 -11 16090.2 881.019   9
  -2  -3 -12 6279.63 517.272   9
   2   3  12 6067.20 543.280  29
  -2  -3 -13 27218.0 1364.59   9
   2   3  13 25341.0 1374.23  29
   2   3  14 10913.6 757.948  29
  -2  -3 -14 13124.6 759.873   9
  -2  -3 -14 11616.2 783.966  15
   2   3  15 81214.0 4075.03  29
  -2  -3 -15 90979.1 4082.47   9
  -2  -3 -15 90231.6 4112.33  11
  -2  -3 -15 86082.5 4098.64  15
  -2  -3 -16 186.758 395.482  15
  -2  -3 -16 398.236 374.823   9
  -2  -3 -16 408.137 303.726  23
  -2  -3 -16 692.220 424.728  11
  -2  -3 -17 3255.17 407.839  15
  -2  -3 -17 3248.94 339.011  23
  -2  -3 -17 4002.13 454.440   7
  -2  -3 -17 2137.66 371.304   9
  -2  -3 -17 3521.11 444.660  11
  -2  -3 -18 972.040 281.627  15
  -2  -3 -18-107.194 330.832   7
  -2  -3 -18 728.407 219.717  23
  -2  -3 -18 452.104 328.318  11
  -2  -3 -19 2171.60 287.155  11
   2   4 -15 1470.63 236.126  23
  -2  -4  15 1671.57 238.003  28
  -2  -4  14 3147.77 367.230  28
  -2  -4  14 3541.73 307.943  13
   2   4 -14 3395.86 355.990  23
   2   4 -14 3745.26 376.696  11
  -2  -4  13 520.747 368.356  28
  -2  -4  13 30.2632 293.335  13
   2   4 -13-146.685 372.272  11
  -2  -4  12 1632.74 420.314  28
  -2  -4  12 1749.46 373.006  13
   2   4 -12 1600.77 427.296  11
  -2  -4  11 9623.54 732.267  28
   2   4 -11 11318.1 726.425  11
  -2  -4  11 9995.46 687.049  13
  -2  -4  10 10706.2 717.012  13
  -2  -4  10 10531.4 854.577   3
   2   4 -10 10357.8 779.278  21
   2   4 -10 12137.8 906.758   6
   2   4 -10 12169.5 773.209  11
  -2  -4  10 9410.06 869.520   1
   2   4  -9 48035.1 2234.01  21
   2   4  -9 46119.5 2372.65   6
  -2  -4   9 43021.0 2327.20   3
  -2  -4   9 44967.5 2199.90  13
   2   4  -9 45052.1 2212.33  11
  -2  -4   9 39559.2 2360.58   1
   2   4  -8 186598. 8415.73  11
   2   4  -8 186251. 8422.89  21
  -2  -4   8 183953. 8535.62   3
  -2  -4   8 180772. 8407.91  13
  -2  -4   8 159725. 8552.67   1
   2   4  -8 189078. 8568.81   6
   2   4  -7 8010.20 708.104   6
  -2  -4   7 7385.76 538.248  13
  -2  -4   7 6854.70 661.272   3
   2   4  -7 6465.21 553.422  11
   2   4  -7 8380.25 584.503  21
  -2  -4   6 40821.1 1985.85   3
  -2  -4   6 35018.5 2010.70   1
  -2  -4   5 894.002 395.879   3
  -2  -4   5 1114.63 408.101   1
  -2  -4   4 2423.40 414.080   1
   2   4  -4 2465.09 478.009   6
  -2  -4   4 2748.04 438.048   3
   2   4  -3 1825.67 431.515   6
  -2  -4   3 1600.22 356.283   1
  -2  -4   3 2074.48 397.175   3
   2   4  -2 588714. 27390.8   6
  -2  -4   2 610098. 27377.1   1
  -2  -4   1 531696. 23650.5   1
   2   4  -1 503878. 23658.5   6
   2   4   0 415.639 276.298   6
  -2  -4   0 280.708 254.351   1
  -2  -4  -1 19472.1 985.845   1
  -2  -4  -1 19191.4 998.039   5
   2   4   1 20201.1 1002.67   6
  -2  -4  -2 12991.3 694.169   1
  -2  -4  -2 13519.9 715.277   5
  -2  -4  -3 110.073 194.967   1
  -2  -4  -3 143.873 215.920   5
  -2  -4  -4 48951.0 2366.39   1
  -2  -4  -4 51075.1 2376.01   4
  -2  -4  -5 892.190 291.263   4
  -2  -4  -5 1040.38 116.613   2
  -2  -4  -6 1998.16 348.122   4
  -2  -4  -7 292448. 13423.6   4
  -2  -4  -8 303965. 13968.0   4
  -2  -4  -9 3553.60 459.577   4
  -2  -4 -10 4821.54 544.521   4
  -2  -4 -11 22211.1 1131.35  14
  -2  -4 -11 22332.9 1159.39   9
  -2  -4 -12 2467.46 405.675   9
  -2  -4 -12 1978.92 341.269  14
  -2  -4 -12 2175.78 414.074  11
  -2  -4 -13 1360.10 332.645  14
   2   4  13 1123.35 451.931  29
  -2  -4 -13 1138.50 437.103   9
  -2  -4 -13 241.753 446.453  11
  -2  -4 -14 29594.7 1716.34   4
  -2  -4 -14 31750.9 1543.61   9
  -2  -4 -14 28721.7 1562.22  11
   2   4  14 29765.7 1568.49  29
  -2  -4 -15 5175.27 544.612  15
  -2  -4 -15 5863.45 556.816   9
  -2  -4 -15 5475.51 569.811  11
   2   4  15 4866.61 550.580  29
  -2  -4 -16 26199.5 1348.83   7
  -2  -4 -16 27812.4 1340.83   9
   2   4  16 24849.5 1346.90  29
  -2  -4 -16 25535.6 1347.88  15
  -2  -4 -16 24944.0 1364.83  11
  -2  -4 -17 3351.46 418.960  15
  -2  -4 -17 4136.62 439.105   7
  -2  -4 -17 3051.86 418.197   9
  -2  -4 -17 3668.54 459.561  11
  -2  -4 -18 634.824 293.075  15
  -2  -4 -18 46.8156 288.197   9
  -2  -4 -18 365.096 314.597   7
  -2  -4 -18 21.9545 332.501  11
  -2  -4 -19 492.160 224.726   7
  -2  -4 -19 1337.69 274.233  11
   2   5 -14 357.482 202.987  23
  -2  -5  14 359.192 166.177  13
  -2  -5  14-89.3362 224.165  28
   2   5 -13 1663.30 307.255  23
  -2  -5  13 1560.55 276.895  13
  -2  -5  13 2356.15 343.454  28
   2   5 -13 1265.93 350.943  11
  -2  -5  12 779.465 308.125  13
  -2  -5  12 137.495 361.718  28
   2   5 -12 368.121 326.177  23
   2   5 -12 467.988 388.237  11
   2   5 -11 565.685 359.483  23
  -2  -5  11 453.045 399.271  28
  -2  -5  11 588.315 371.469  13
   2   5 -11 898.005 441.469  11
  -2  -5  10 2442.82 479.938  28
  -2  -5  10 1824.78 407.359  13
   2   5 -10 2232.52 503.852  11
  -2  -5   9 85817.9 4170.33  13
   2   5  -9 93661.8 4366.95   6
   2   5  -9 95458.8 4207.98  11
  -2  -5   9 78786.1 4344.72   1
  -2  -5   9 87965.5 4212.44  28
   2   5  -8 76124.9 3551.90  21
   2   5  -8 76819.3 3705.55   6
  -2  -5   8 74378.9 3558.14  28
   2   5  -8 75696.3 3546.89  11
  -2  -5   8 74146.2 3524.48  13
  -2  -5   8 65544.4 3686.03   1
   2   5  -7 17453.0 981.048  21
   2   5  -7 18739.8 1132.11   6
  -2  -5   7 17047.1 941.820  13
   2   5  -7 15452.3 969.831  11
  -2  -5   7 14495.7 1089.81   1
  -2  -5   6 9947.40 630.437  13
   2   5  -6 9234.40 655.485  11
   2   5  -6 8366.43 654.367  21
  -2  -5   6 9525.99 772.764   1
  -2  -5   5 7833.64 671.749   1
   2   5  -4 1031.26 438.176   6
  -2  -5   4 1039.11 383.275   1
  -2  -5   3 9811.99 714.212   1
   2   5  -3 10050.4 732.009   6
   2   5  -2 28572.5 1518.90   6
  -2  -5   2 29032.3 1502.69   1
   2   5  -1 1576.88 396.878   6
  -2  -5   1 1705.89 360.271   1
  -2  -5   0 513726. 22733.3   1
  -2  -5   0 478576. 22714.7   5
   2   5   0 503921. 22734.1   6
  -2  -5  -1 8139.69 526.974   1
  -2  -5  -1 8289.97 534.694   5
  -2  -5  -2 7345.83 496.636   5
  -2  -5  -2 7659.55 498.899   1
  -2  -5  -3 81891.8 3829.83   1
  -2  -5  -3 81829.2 3835.28   5
  -2  -5  -4 26294.3 1370.42   1
  -2  -5  -4 27493.4 1381.47   5
  -2  -5  -4 28513.6 1388.50   4
  -2  -5  -5 8474.70 582.907   1
  -2  -5  -5 9347.08 603.985   5
  -2  -5  -5 9723.42 613.977   4
  -2  -5  -6 950.799 347.304   4
  -2  -5  -6 1133.42 316.029   5
  -2  -5  -7 150593. 6997.43   4
  -2  -5  -8 5749.09 536.821   4
  -2  -5  -9 85870.1 4106.78   4
  -2  -5 -10 6186.04 471.408  11
  -2  -5 -10 5395.27 469.663   9
  -2  -5 -10 5807.28 572.108   4
  -2  -5 -11 3337.00 397.309  14
  -2  -5 -11 3542.00 440.167  11
  -2  -5 -12 2652.32 456.972  11
  -2  -5 -12 2838.82 391.805  14
  -2  -5 -13 2704.31 480.481  11
  -2  -5 -13 3024.62 423.876  14
  -2  -5 -14 1405.00 524.789   4
   2   5  14 1567.04 501.728  29
  -2  -5 -14 1017.06 460.758  11
  -2  -5 -14 2448.59 463.098   9
  -2  -5 -14 1674.36 382.204  14
  -2  -5 -15 39650.8 1909.72   9
  -2  -5 -15 37908.9 1921.01  11
   2   5  15 36765.5 1930.56  29
  -2  -5 -16 141558. 6423.06   9
   2   5  16 132369. 6439.10  29
  -2  -5 -16 145468. 6448.44  11
  -2  -5 -16 135716. 6426.75  15
  -2  -5 -17 18841.5 1027.10  15
   2   5  17 20227.9 1056.48  29
  -2  -5 -17 19105.3 1037.18   9
  -2  -5 -17 18799.0 1056.17  11
  -2  -5 -17 19788.4 1025.99   7
  -2  -5 -18 1266.00 279.220  15
  -2  -5 -18 1470.12 306.236   7
  -2  -5 -18 555.054 311.927   9
  -2  -5 -18 1350.10 350.087  11
  -2  -5 -19 2943.23 317.998  11
  -2  -6  14 2302.14 201.488  28
  -2  -6  13 15755.1 798.539  28
  -2  -6  13 15368.0 755.715  13
   2   6 -13 14351.1 752.280  23
  -2  -6  12 7550.33 462.067  13
  -2  -6  12 6555.79 505.924  28
   2   6 -12 6599.64 454.925  23
   2   6 -11 479.961 293.736  23
  -2  -6  11 676.510 368.304  28
  -2  -6  11 365.812 316.322  13
   2   6 -11 383.008 398.205  11
   2   6 -10 1038.47 334.607  23
  -2  -6  10 1817.73 386.225  13
  -2  -6  10 1182.75 424.995  28
   2   6 -10 1587.41 470.664  11
  -2  -6   9 1513.42 456.791  28
   2   6  -9 1609.99 360.066  23
   2   6  -9 1295.72 490.506  11
  -2  -6   9 1456.95 401.389  13
  -2  -6   8 8489.55 835.431   1
  -2  -6   8 9328.84 709.219  28
   2   6  -8 9001.21 618.938  23
   2   6  -8 9594.66 735.922  11
  -2  -6   8 9470.88 669.630  13
  -2  -6   7 37926.5 2150.11   1
  -2  -6   7 40699.5 1959.48  13
   2   6  -7 38594.0 1999.43  11
  -2  -6   6 21922.0 1387.51   1
  -2  -6   6 24187.3 1219.78  13
   2   6  -6 21774.9 1250.75  11
  -2  -6   5 78353.3 3874.62   1
  -2  -6   5 80138.8 3742.41  28
   2   6  -5 82786.9 3884.79   6
   2   6  -5 77736.9 3727.90  11
  -2  -6   5 76740.6 3707.40  13
  -2  -6   4 20075.4 1054.45  28
  -2  -6   4 17954.3 1165.53   1
   2   6  -4 19203.4 1049.74  11
   2   6  -4 19062.3 1182.93   6
  -2  -6   3 22267.9 1291.34   1
   2   6  -3 22389.1 1293.04   6
  -2  -6   2 442.672 268.482   5
  -2  -6   2 937.393 381.070   1
  -2  -6   1 25342.5 1341.53   5
  -2  -6   1 27262.2 1405.98   1
  -2  -6   0 146095. 6754.33   1
  -2  -6   0 144352. 6729.22   5
  -2  -6  -1 10133.4 652.461   1
  -2  -6  -1 10542.9 633.820   5
  -2  -6  -2 40056.2 1974.64   1
  -2  -6  -2 40203.9 1963.43   5
  -2  -6  -3 20255.5 1083.98   5
  -2  -6  -3 21037.3 1102.26   1
  -2  -6  -4 954.472 312.744   1
  -2  -6  -4 746.611 288.683   5
  -2  -6  -5 3365.45 408.442   4
  -2  -6  -5 2888.98 366.104   5
  -2  -6  -5 2410.57 369.194   1
  -2  -6  -6 4851.19 467.063   5
  -2  -6  -6 5548.34 495.935   4
  -2  -6  -7 1990.68 412.197   4
  -2  -6  -7 1716.76 348.193   5
  -2  -6  -8 80601.6 3861.23   4
  -2  -6  -9 185977. 8663.72   4
  -2  -6 -10 8784.45 584.483  14
  -2  -6 -10 9667.44 584.735  11
  -2  -6 -11 47624.8 2286.01  14
  -2  -6 -11 45531.7 2287.86   9
  -2  -6 -11 49032.7 2297.46  11
  -2  -6 -12 1948.35 407.744  14
  -2  -6 -12 1905.55 424.424  11
  -2  -6 -12 2143.92 437.731   9
  -2  -6 -13 8730.53 626.967  14
  -2  -6 -13 9261.28 661.908   9
  -2  -6 -13 7424.34 812.780   4
  -2  -6 -13 8116.07 657.217  11
  -2  -6 -14 1908.40 432.177  14
  -2  -6 -14 2229.75 571.425   4
  -2  -6 -14 2153.18 475.158  11
   2   6  15 9573.41 755.804  29
  -2  -6 -15 9991.60 722.698  11
   2   6  16 31056.6 1670.73  29
  -2  -6 -16 33797.0 1658.98  11
  -2  -6 -17 10594.1 692.090   9
   2   6  17 10111.8 713.755  29
  -2  -6 -17 11308.3 655.577   7
  -2  -6 -17 11661.3 706.520  11
  -2  -6 -17 10298.1 664.080  15
  -2  -6 -18 16252.0 878.150  15
   2   6  18 17530.8 918.367  29
  -2  -6 -18 17048.0 917.525  11
  -2  -6 -18 18525.3 917.214   9
  -2  -6 -18 16843.8 870.214   7
  -2  -6 -19 1488.37 258.174  11
  -2  -7  13 1757.73 189.468  28
  -2  -7  12 12583.0 680.258  28
  -2  -7  12 12054.6 637.099  13
  -2  -7  11 32609.2 1599.13  13
  -2  -7  11 33554.3 1638.05  28
  -2  -7  10 820.462 320.952  13
  -2  -7  10 329.859 353.359  28
  -2  -7   9 2377.31 440.418  28
  -2  -7   9 2800.89 401.899  13
  -2  -7   8 1517.27 445.004  28
  -2  -7   8 1711.86 402.098  13
  -2  -7   7 21148.1 1361.65   1
  -2  -7   7 20341.7 1130.27  13
   2   7  -7 20804.1 1195.94  11
  -2  -7   6 91886.5 4489.07   1
  -2  -7   6 92846.7 4256.49  13
   2   7  -6 86483.9 4282.05  11
  -2  -7   5 42468.7 2240.18   1
  -2  -7   5 39977.2 2017.99  13
  -2  -7   5 41312.5 2055.43  28
  -2  -7   4 3572.35 563.578   1
  -2  -7   4 3124.94 385.685   5
  -2  -7   4 3435.04 439.397  28
  -2  -7   4 2539.20 380.068  16
  -2  -7   3 3637.05 518.890   1
  -2  -7   3 2437.85 369.340   5
  -2  -7   3 2876.12 382.182  16
  -2  -7   2 41834.9 1882.41  28
  -2  -7   2 40691.2 2001.63   1
  -2  -7   2 38128.2 1854.07  13
  -2  -7   2 36190.9 1903.41   5
  -2  -7   2 35014.3 1851.45  16
  -2  -7   1 28222.9 1473.66   1
  -2  -7   1 26413.4 1400.08   5
  -2  -7   0 1227.22 339.536   1
  -2  -7   0 1165.46 274.973   5
  -2  -7  -1 39715.3 1994.73   1
  -2  -7  -1 39750.5 1960.05   5
  -2  -7  -2 8357.80 615.052   1
  -2  -7  -2 8925.17 579.051   5
  -2  -7  -3 90113.1 4356.99   5
  -2  -7  -3 95598.1 4383.16   1
  -2  -7  -4 180752. 8345.96   1
  -2  -7  -4 179235. 8334.16   5
  -2  -7  -5 95089.3 4672.76   1
  -2  -7  -5 101949. 4677.58   5
  -2  -7  -5 99950.0 4679.61   4
  -2  -7  -6 16955.7 990.002   1
  -2  -7  -6 16603.6 978.773   5
  -2  -7  -6 16842.7 994.839   4
  -2  -7  -7 471.066 377.318   4
  -2  -7  -8 369.168 319.357  14
  -2  -7  -8 271.010 397.856   4
  -2  -7  -9 3153.68 512.290   4
  -2  -7  -9 2485.33 395.891  14
  -2  -7  -9 2707.69 380.571   9
  -2  -7  -9 3182.04 339.116  19
  -2  -7  -9 2884.89 351.619  26
  -2  -7  -9 3704.13 424.872  27
  -2  -7 -10 97449.7 4778.61   9
  -2  -7 -10 107306. 4801.54  27
  -2  -7 -10 105225. 4783.39  11
  -2  -7 -10 100919. 4798.56  26
  -2  -7 -11 844.540 409.604   9
  -2  -7 -11 1145.96 412.461  14
  -2  -7 -11 1189.42 375.075  27
  -2  -7 -11 1072.50 383.157  11
  -2  -7 -12 57096.9 2629.90  14
  -2  -7 -12 54938.4 2625.16   9
  -2  -7 -12 51359.4 2624.93  11
  -2  -7 -13 23927.5 1228.10  14
  -2  -7 -13 21303.0 1389.29   4
  -2  -7 -13 23853.9 1231.38   9
  -2  -7 -13 20648.7 1223.50  11
  -2  -7 -14 112.718 413.630  14
  -2  -7 -14 237.796 432.418  11
   2   7  15 190.486 507.603  29
  -2  -7 -15 591.233 435.945  11
  -2  -7 -16 6062.63 526.318   9
   2   7  16 4900.38 593.099  29
  -2  -7 -16 4672.79 515.866  11
  -2  -7 -17 27990.7 1392.78   9
   2   7  17 28144.7 1423.63  29
  -2  -7 -17 26910.2 1390.68  11
  -2  -7 -17 27161.9 1371.75  15
   2   7  18 2732.76 385.220  29
  -2  -7 -18 2027.34 277.863  15
  -2  -7 -18 3079.42 337.298  11
  -2  -7 -19 26526.5 1274.51  11
  -2  -8  11 9033.62 481.276  13
  -2  -8  11 7913.16 510.506  28
  -2  -8  10 4387.48 416.793  28
  -2  -8  10 4953.41 376.655  13
  -2  -8   9 514.313 354.693  28
  -2  -8   9 629.275 313.889  13
  -2  -8   8 20251.1 1105.10  13
  -2  -8   8 21406.3 1154.68  28
  -2  -8   7 964.281 387.599  13
  -2  -8   6 2098.11 423.440  13
  -2  -8   5 17111.0 1167.98   1
  -2  -8   5 16993.8 975.942  13
  -2  -8   5 16977.7 1027.51  28
  -2  -8   4 110791. 5410.87   1
  -2  -8   4 112455. 5260.97  28
  -2  -8   3 150731. 6823.33  28
  -2  -8   3 139208. 6945.95   1
  -2  -8   2 63047.9 3105.28  13
  -2  -8   2 67314.6 3137.33  28
  -2  -8   2 67408.5 3261.35   1
  -2  -8   1 858.182 348.644  28
  -2  -8   1 432.219 324.131  13
  -2  -8   1 468.194 395.944   1
  -2  -8   1 266.394 272.176   5
  -2  -8   1 171.192 390.560  16
  -2  -8   0 1281.30 336.610  28
  -2  -8   0 519.998 259.658   5
  -2  -8   0 465.835 362.135   1
  -2  -8   0 1234.06 319.244  13
  -2  -8   0 685.532 340.748  16
  -2  -8  -1 7243.77 470.946  28
  -2  -8  -1 5400.60 441.205  13
  -2  -8  -1 5846.08 550.612   1
  -2  -8  -1 6266.13 476.834   5
  -2  -8  -1 5389.04 493.551  16
  -2  -8  -2 107524. 4999.86   1
  -2  -8  -2 104432. 4951.13   5
  -2  -8  -2 104955. 4885.81  13
  -2  -8  -3 127597. 5877.11   5
  -2  -8  -3 125081. 5908.87   1
  -2  -8  -3 124346. 5830.10  16
  -2  -8  -4 805.147 346.569   1
  -2  -8  -4 1373.05 332.146   5
  -2  -8  -4 857.943 364.829  27
  -2  -8  -4 1449.86 367.509  16
  -2  -8  -5 29270.5 1619.85   1
  -2  -8  -5 33224.4 1568.60  27
  -2  -8  -5 29874.5 1608.00   5
  -2  -8  -5 29919.6 1623.67   4
  -2  -8  -6 657.340 315.202  14
  -2  -8  -6 1415.64 425.485   4
  -2  -8  -6 1519.74 378.626   5
  -2  -8  -6 827.049 364.249   1
  -2  -8  -7 12985.9 790.093  14
  -2  -8  -7 15179.0 849.910  27
  -2  -8  -7 13413.6 772.407  26
  -2  -8  -7 13936.6 766.469  19
  -2  -8  -7 15831.9 929.577   4
  -2  -8  -8 2076.82 394.316  14
  -2  -8  -8 3130.04 444.449  27
  -2  -8  -8 2785.31 329.737  22
  -2  -8  -8 2906.35 340.980  26
  -2  -8  -8 3014.86 472.779   4
  -2  -8  -8 2367.83 345.214   9
  -2  -8  -8 2468.13 315.692  19
  -2  -8  -9 4803.41 486.235  14
  -2  -8  -9 3686.55 438.516   9
  -2  -8  -9 4728.80 440.219  26
  -2  -8  -9 5176.93 432.210  22
  -2  -8  -9 4579.18 403.621  19
  -2  -8  -9 5370.71 513.684  27
  -2  -8 -10 9569.29 647.730  27
  -2  -8 -10 7203.50 610.288  14
  -2  -8 -10 9023.86 573.050  22
  -2  -8 -10 6554.48 582.654   9
  -2  -8 -10 8155.79 553.756  19
  -2  -8 -10 8294.82 583.741  11
  -2  -8 -10 8186.48 590.525  26
  -2  -8 -11 83290.9 3951.63   9
  -2  -8 -11 83869.4 3966.14  22
  -2  -8 -11 85068.0 3962.44  11
  -2  -8 -12 126221. 5837.63   9
  -2  -8 -12 124725. 5846.47  11
  -2  -8 -13 6963.46 575.653  14
  -2  -8 -13 6164.55 565.164   9
  -2  -8 -13 5425.61 726.150   4
  -2  -8 -13 5203.79 554.137  11
  -2  -8 -14 728.816 425.537  14
  -2  -8 -14 1590.89 436.611   9
  -2  -8 -14 666.748 426.230  11
  -2  -8 -15 1174.69 411.041   9
  -2  -8 -15 628.882 411.328  11
   2   8  16 220.387 475.061  29
  -2  -8 -16 300.941 377.839  11
  -2  -8 -16 687.030 375.382   9
  -2  -8 -17 5739.01 446.985   9
  -2  -8 -17 4379.22 409.541  15
   2   8  17 5479.56 510.402  29
  -2  -8 -17 4952.73 444.299  11
   2   8  18 13588.9 747.447  29
  -2  -8 -18 12588.2 709.677   9
  -2  -8 -18 12965.2 702.737  11
  -2  -8 -19 6099.70 355.917  11
  -2  -9  10 3314.95 263.012  13
  -2  -9   9 391.726 284.590  28
  -2  -9   9 404.973 248.004  13
  -2  -9   8 27269.1 1368.62  13
  -2  -9   8 27549.2 1401.23  28
  -2  -9   7 16511.6 917.782  13
  -2  -9   6 16503.0 940.241  13
  -2  -9   5 15588.7 913.909  13
  -2  -9   4 9787.28 688.044  13
  -2  -9   4 10250.1 746.077  28
  -2  -9   3 103.816 418.864  28
  -2  -9   3 647.483 453.675   1
  -2  -9   2 18700.5 1198.82   1
  -2  -9   2 20050.5 1096.70  28
  -2  -9   2 18454.3 1061.73  13
  -2  -9   1 25388.3 1348.64  13
  -2  -9   1 26353.0 1368.13  28
  -2  -9   1 25913.9 1486.25   1
  -2  -9   0 4737.70 465.157  28
  -2  -9   0 4346.69 533.353   1
  -2  -9   0 4468.35 455.900  13
  -2  -9  -1 18730.1 1016.02  13
  -2  -9  -1 19515.9 1034.66  28
  -2  -9  -1 18646.3 1026.24  27
  -2  -9  -1 18075.7 1121.41   1
  -2  -9  -2 2262.28 423.552  27
  -2  -9  -2 2496.69 362.827  13
  -2  -9  -2 2487.50 374.541  22
  -2  -9  -2 2514.95 435.714   1
   2   9   2 2719.34 356.990  17
  -2  -9  -3 51445.9 2473.85  27
  -2  -9  -3 50047.7 2498.90   5
  -2  -9  -3 50959.9 2430.05  13
  -2  -9  -3 53586.1 2444.01  22
   2   9   3 48582.5 2414.94  17
  -2  -9  -3 50165.7 2550.17   1
  -2  -9  -4 74459.9 3558.84   1
  -2  -9  -4 73942.1 3474.82  27
  -2  -9  -4 72347.7 3426.03  13
  -2  -9  -4 76573.6 3436.69  22
   2   9   4 68228.7 3416.65  17
  -2  -9  -4 74112.6 3517.75   5
  -2  -9  -5 36923.9 1967.72  14
  -2  -9  -5 44158.5 2051.42  27
  -2  -9  -5 41017.0 2121.19   1
  -2  -9  -5 41181.7 2083.39   5
  -2  -9  -5 40538.1 1979.78  13
  -2  -9  -5 43538.1 1994.22  22
  -2  -9  -5 42048.9 2129.39   4
  -2  -9  -6 38479.6 1814.84  26
  -2  -9  -6 33816.9 1810.30  14
  -2  -9  -6 37994.4 1878.51  27
  -2  -9  -6 36853.5 1810.38  13
  -2  -9  -6 37486.6 1954.32   1
  -2  -9  -6 38008.3 1820.91  22
  -2  -9  -6 39121.1 1973.25   4
  -2  -9  -7 8934.03 659.922  14
  -2  -9  -7 10778.4 639.946  26
  -2  -9  -7 10816.0 653.775  22
  -2  -9  -7 9793.72 630.588  13
  -2  -9  -7 10940.7 628.219  19
  -2  -9  -7 10885.8 812.291   4
  -2  -9  -8 1898.91 346.442  22
  -2  -9  -8 1750.77 405.936  14
  -2  -9  -8 1874.00 498.299   4
  -2  -9  -8 1894.09 500.067  27
   2   9   8 2666.95 320.295  13
  -2  -9  -8 2271.89 319.837  19
  -2  -9  -8 2468.22 349.012  26
  -2  -9  -9 17380.6 1003.15  14
  -2  -9  -9 16708.7 970.513   9
  -2  -9  -9 18783.4 989.479  22
  -2  -9  -9 18400.9 964.130  19
  -2  -9  -9 17616.4 985.629  26
  -2  -9  -9 19124.6 1072.34  27
  -2  -9 -10 30400.7 1540.20  14
  -2  -9 -10 29157.7 1499.14   9
  -2  -9 -10 29627.0 1522.83  22
  -2  -9 -10 28864.9 1519.95  11
  -2  -9 -10 32042.3 1591.90  27
  -2  -9 -10 30372.7 1506.20  19
  -2  -9 -11 5398.33 513.476   9
  -2  -9 -11 5968.62 557.270  14
  -2  -9 -11 4967.86 511.580  11
  -2  -9 -11 5122.80 491.015  22
  -2  -9 -12 4703.26 527.681  14
  -2  -9 -12 5580.00 512.210   9
  -2  -9 -12 4034.59 503.272  11
  -2  -9 -13 31402.4 1480.07   9
  -2  -9 -13 27107.2 1492.14  11
  -2  -9 -13 28289.6 1462.00  21
  -2  -9 -14 13760.7 792.394   9
  -2  -9 -14 11842.6 801.427  11
  -2  -9 -15 1606.88 384.655   9
  -2  -9 -15 2397.75 407.784  11
  -2  -9 -16 10078.6 618.664   9
   2   9  16 9623.34 705.090  29
  -2  -9 -16 9381.28 628.034  11
  -2  -9 -17 1989.56 276.214  15
   2   9  17 1546.42 409.812  29
  -2  -9 -17 2156.02 312.738   9
  -2  -9 -17 1906.41 307.513  11
   2   9  18 1049.67 299.596  29
  -2  -9 -18 874.809 237.025   9
  -2  -9 -18 1493.08 225.114  11
  -2 -10   9 6522.94 384.616  22
  -2 -10   9 5752.98 343.863  13
  -2 -10   8 19634.3 979.871  13
  -2 -10   7 16911.3 890.516  13
  -2 -10   6 16829.2 915.374  13
  -2 -10   5 3663.58 443.672  13
  -2 -10   4 13499.0 912.867  28
  -2 -10   4 16846.7 901.583  13
  -2 -10   3 12046.2 791.765  28
  -2 -10   2 519.120 406.633  28
  -2 -10   1 217.781 389.008  13
  -2 -10   0 28057.7 1628.72   1
  -2 -10   0 29960.1 1508.99  13
  -2 -10  -1 21261.3 1140.21  22
  -2 -10  -1 21270.9 1130.86  13
  -2 -10  -1 22981.6 1272.81   1
   2  10   1 19225.6 1097.50  17
  -2 -10  -2 4451.73 499.201  27
  -2 -10  -2 4688.64 475.824  13
  -2 -10  -2 4161.92 544.550   1
   2  10   2 4480.48 437.392  17
  -2 -10  -2 5249.04 490.398  22
  -2 -10  -3 5590.28 505.242  13
  -2 -10  -3 5886.79 506.475  22
  -2 -10  -3 5557.42 563.689  27
   2  10   3 5496.46 488.363  17
  -2 -10  -3 5968.56 592.895   1
  -2 -10  -4 1992.27 372.469  22
  -2 -10  -4 1695.80 458.663   4
  -2 -10  -4 1581.78 364.228  13
  -2 -10  -4 2097.71 468.348   1
  -2 -10  -4 1663.13 482.407  27
  -2 -10  -5 295.198 429.686   4
  -2 -10  -5 424.633 343.623  13
  -2 -10  -5 348.438 336.422  22
  -2 -10  -5 460.762 281.109  26
  -2 -10  -5 558.545 478.776  27
  -2 -10  -5 704.005 414.318   1
  -2 -10  -6 14961.2 869.741  14
  -2 -10  -6 15414.2 852.913  19
  -2 -10  -6 15941.6 885.725  22
  -2 -10  -6 15940.3 1020.36   1
  -2 -10  -6 15448.1 857.239  26
  -2 -10  -6 15756.3 884.126  13
  -2 -10  -6 15597.7 979.800  27
  -2 -10  -6 16439.0 1054.66   4
  -2 -10  -7 787.733 487.900  27
  -2 -10  -7 562.218 384.113  14
  -2 -10  -7 523.311 351.673  22
  -2 -10  -7 465.603 310.454  26
  -2 -10  -7 464.822 273.358  19
  -2 -10  -7 916.108 489.197   4
  -2 -10  -8 2295.08 396.823  22
  -2 -10  -8 2632.94 449.719  14
  -2 -10  -8 2259.85 357.596  26
  -2 -10  -8 2757.81 547.056   4
   2  10   8 2672.92 344.784  13
  -2 -10  -8 2464.35 331.197  19
  -2 -10  -9 6633.95 591.856  14
   2  10   9 7502.74 512.237  13
  -2 -10  -9 7773.21 556.474  26
  -2 -10  -9 6823.88 559.518  22
  -2 -10  -9 8081.67 533.292  19
  -2 -10 -10 5277.33 515.550  14
  -2 -10 -10 5107.17 490.972  11
  -2 -10 -10 4151.75 472.780  22
  -2 -10 -11 6307.21 584.441  14
  -2 -10 -11 6370.15 480.256   9
  -2 -10 -11 4954.56 518.749  11
  -2 -10 -11 6186.88 514.304  22
  -2 -10 -12 12601.9 799.655  14
  -2 -10 -12 12125.8 728.946   9
  -2 -10 -12 12498.4 776.370  11
  -2 -10 -13 19118.6 1038.79  21
  -2 -10 -13 19483.4 1041.60   9
  -2 -10 -13 20581.0 1080.52  11
  -2 -10 -14 672.419 338.462   9
  -2 -10 -14-116.224 362.608  11
  -2 -10 -15 10903.6 683.486   9
  -2 -10 -15 13697.3 727.837  11
  -2 -10 -16 1843.97 287.758   9
  -2 -10 -16 2044.27 322.264  11
   2  10  17 396.647 332.346  29
  -2 -10 -17-410.154 218.343   9
  -2 -10 -17 414.984 211.616  11
   2  10  18 1290.62 248.135  29
  -2 -11   7 58544.9 2716.23  13
  -2 -11   7 58460.8 2730.21  22
  -2 -11   6 27068.7 1236.34  13
  -2 -11   6 22776.3 1243.93  22
  -2 -11   5 3235.05 362.803  13
  -2 -11   5 2665.63 369.256  22
  -2 -11   4 25782.7 1268.14  13
  -2 -11   4 23438.8 1277.37  22
  -2 -11   3 12665.6 788.097  22
  -2 -11   2 7635.89 607.039  22
  -2 -11   1 1813.28 431.447  22
  -2 -11   1 2386.07 437.365  13
  -2 -11   0 45866.9 2263.45  13
  -2 -11   0 46738.4 2280.53  22
  -2 -11  -1 1487.02 407.505  13
  -2 -11  -1 889.499 394.644  22
   2  11   1 853.593 362.433  17
  -2 -11  -2 29470.9 1513.92  13
  -2 -11  -2 31357.2 1516.54  22
   2  11   2 27897.4 1477.65  17
  -2 -11  -3 3024.90 436.492  13
  -2 -11  -3 2946.32 438.011  22
  -2 -11  -4 4451.16 486.302  13
  -2 -11  -4 4665.54 480.246  22
  -2 -11  -5 496.491 371.306  13
  -2 -11  -5 456.590 268.641  26
  -2 -11  -5 436.066 342.466  22
  -2 -11  -6 293.269 291.632  26
  -2 -11  -6 423.539 358.903  13
  -2 -11  -6 347.145 354.627  22
  -2 -11  -6 139.499 262.386  19
  -2 -11  -7 5436.16 457.081  14
  -2 -11  -7 6094.23 440.049  19
  -2 -11  -7 5193.30 452.627  26
  -2 -11  -7 5934.27 497.834  22
  -2 -11  -8 51041.6 2526.83  14
   2  11   8 54282.8 2526.83  13
  -2 -11  -8 52995.7 2529.95  26
  -2 -11  -8 52971.5 2547.00  22
  -2 -11  -9 39790.0 1919.22  14
   2  11   9 38867.2 1895.68  13
  -2 -11  -9 38440.8 1924.71  22
  -2 -11 -10 4688.66 502.074  14
  -2 -11 -10 4651.30 467.577  22
  -2 -11 -10 4258.74 455.936  11
  -2 -11 -11 10681.5 713.462  22
  -2 -11 -11 12159.0 714.941  11
  -2 -11 -12 3129.30 409.756  11
  -2 -11 -13 8064.77 524.090  21
  -2 -11 -13 8121.32 563.082  11
  -2 -11 -14 1177.90 321.579  11
   2  11  15 1252.24 395.675  29
  -2 -11 -15 889.601 282.505  11
   2  11  16 6940.75 484.823  29
  -2 -11 -16 6000.14 385.704  11
  -2 -12   5 19086.4 987.030  22
  -2 -12   5 20896.3 984.789  13
  -2 -12   4 20717.3 990.525  13
  -2 -12   4 18250.8 988.253  22
  -2 -12   3 4475.86 399.986  22
  -2 -12   2 8617.13 579.134  22
  -2 -12   1 17722.4 969.238  13
  -2 -12   1 17646.9 970.266  22
  -2 -12   0 10702.4 706.430  13
  -2 -12   0 11869.2 726.820  22
  -2 -12  -1 72001.8 3431.07  13
  -2 -12  -1 73038.5 3439.27  22
  -2 -12  -2 94929.1 4363.28  13
  -2 -12  -2 91042.7 4361.46  22
  -2 -12  -3 125.572 356.609  13
  -2 -12  -3 533.130 352.876  22
  -2 -12  -4 4856.94 457.169  13
  -2 -12  -4 3989.18 374.013  19
  -2 -12  -4 4355.56 463.455  22
  -2 -12  -5 11387.1 697.471  13
  -2 -12  -5 11075.4 646.404  19
  -2 -12  -5 10839.8 701.358  22
  -2 -12  -6 25158.9 1302.78  22
   2  12   7 854.461 320.895  13
  -2 -12  -7 1024.89 351.510  22
   2  12   8 532.600 297.671  13
  -2 -12  -8 411.941 335.575  22
   2  12   9 473.029 275.980  13
  -2 -12  -9-151.081 301.850  22
  -2 -12  -9-112.235 315.515  11
  -2 -12 -10 23638.3 1248.75  22
  -2 -12 -10 25145.2 1246.27  11
  -2 -12 -11 32500.6 1677.63  22
  -2 -12 -11 36138.6 1679.18  11
  -2 -12 -12 640.039 298.405  11
  -2 -12 -13 886.079 278.424  11
  -2 -12 -14 14176.6 746.008  11
   2  12  14 15109.8 836.287  29
   2  12  15 15308.4 822.149  29
   2  13  -2 12280.4 623.517  12
  -2 -13   2 10802.0 617.436  22
   2  13  -1 10427.2 582.441  12
  -2 -13   1 10421.7 592.465  13
  -2 -13   1 9680.95 580.423  22
   2  13   0 12194.7 672.694  12
  -2 -13   0 11650.7 677.637  22
  -2 -13   0 12115.7 684.608  13
   2  13   1 1311.38 291.981  12
  -2 -13  -1 905.883 213.761  19
  -2 -13  -1 1100.03 305.285  22
  -2 -13  -1 1412.80 317.406  13
  -2 -13  -2 644.334 318.743  13
  -2 -13  -2 704.881 306.858  22
   2  13   2 678.093 281.574  12
  -2 -13  -2 210.358 200.516  19
  -2 -13  -3 20628.0 1071.26  22
  -2 -13  -4 162.533 291.339  22
   2  13   5 18902.4 982.726  13
  -2 -13  -5 18637.7 994.388  22
   2  13   6 1288.75 300.339  13
  -2 -13  -6 999.394 310.967  22
   2  13   7 41164.2 1937.34  13
  -2 -13  -7 39482.6 1949.29  22
   2  13   8 21012.5 1093.59  13
  -2 -13  -8 22671.1 1118.68  22
  -2 -13  -8 21856.8 1100.89  11
   2  13   9 3495.07 321.081  13
  -2 -13  -9 3489.90 353.110  22
  -2 -13  -9 3524.32 343.515  11
  -2 -13 -10 13546.4 765.264  22
  -2 -13 -10 14979.5 759.147  11
  -2 -13 -11 9608.71 547.488  11
  -2 -13 -12 928.952 210.311  11
   2  13  13 2459.86 319.131  29
   2  13  14 6895.53 423.493  29
   2  14   1 486.626 183.926  13
  -2 -14  -1 259.312 170.893  22
   2  14   2 825.321 210.362  13
  -2 -14  -2 578.075 198.260  22
   2  14   3 2118.68 256.146  13
  -2 -14  -3 2295.58 257.471  22
   2  14   4 10039.7 567.310  13
  -2 -14  -4 10371.4 570.257  22
   2  14   5 26600.4 1301.80  13
  -2 -14  -5 27288.2 1307.51  22
  -2 -14  -6 1380.96 244.852  22
   2  14   6 1450.45 235.149  13
  -2 -14  -6 1328.90 211.594  11
  -2 -14  -7 14642.2 736.789  11
  -2 -14  -7 15083.4 761.770  22
   2  14   7 14604.0 749.197  13
   2  14   8 758.229 184.873  13
  -2 -14  -8 227.415 198.358  22
  -2 -14  -8 474.747 171.489  11
  -2 -14  -9 626.250 179.887  22
  -3  11   9 8001.55 512.671  13
   3 -11  -9 8766.67 496.322  21
  -3  11   8 4953.52 387.313  13
   3 -11  -8 5451.87 373.292  21
  -3  11   7 7732.31 495.889  13
  -3  11   7 6761.66 487.609  16
  -3  11   6 8830.09 560.690  13
   3 -11  -6 9343.35 556.974  22
  -3  11   6 8435.94 580.003  16
  -3  11   5 1134.67 297.428  13
   3 -11  -5 556.919 274.292  22
  -3  11   5 1442.98 353.740  25
  -3  11   4 384.137 270.909  13
   3 -11  -4 947.989 273.443  22
  -3  11   4 953.141 353.807  25
  -3  11   3 766.696 259.348  12
   3 -11  -3 428.624 249.836  22
  -3  11   3 1214.01 273.785  13
  -3  11   2 2242.13 322.185  12
   3 -11  -2 2440.70 278.166  22
  -3  11   2 2201.87 285.565  13
  -3  11   1 14116.0 736.012  13
   3 -11  -1 14278.7 734.007  22
  -3  11   1 13163.2 765.368  12
  -3  11   1 15889.4 797.657  25
  -3  11   0 30678.4 1528.44  13
  -3  11   0 34185.0 1581.60  25
  -3  11   0 34463.8 1567.99  12
  -3  11  -1 14476.9 762.443  25
  -3  11  -1 14024.8 758.134  12
  -3  11  -1 14701.8 770.217  16
  -3  11  -2 567.434 246.576  12
  -3  11  -2 377.971 222.076  25
  -3  10  12 5633.57 418.250  13
   3 -10 -12 6834.15 406.768  21
   3 -10 -11 404.328 274.796  21
  -3  10  11 491.857 285.841  13
  -3  10  11 184.670 227.868  24
   3 -10 -10 5387.01 443.674  21
  -3  10   9 184.565 335.045  13
   3 -10  -9 53.0116 337.765  21
  -3  10   8 9628.60 621.859  13
  -3  10   8 8629.73 601.173  16
  -3  10   7 12099.8 739.009  13
   3 -10  -7 11573.1 737.447  22
  -3  10   6 1205.37 432.530  25
  -3  10   6 951.099 374.505  13
   3 -10  -6 1329.58 376.910  22
   3 -10  -5 19011.1 1043.21  22
  -3  10   5 19086.2 1042.45  13
  -3  10   5 19253.0 1070.24  25
   3 -10  -4 201.079 343.909  22
  -3  10   4 529.470 428.266  25
  -3  10   4 214.220 345.420  13
  -3  10   4 148.409 345.660  12
  -3  10   3 3293.58 405.456  12
   3 -10  -3 3073.96 403.848  22
  -3  10   3 3087.66 393.578  13
  -3  10   2 1083.31 338.268  13
  -3  10   2 1308.32 440.883  25
  -3  10   2 1807.44 287.415  23
   3 -10  -2 1651.23 323.624  22
  -3  10   2 1071.72 394.688  12
  -3  10   1 5753.36 472.455  13
  -3  10   1 6484.21 544.709  12
  -3  10   1 6669.26 576.822  25
   3 -10  -1 7208.78 487.664  22
  -3  10   1 6940.27 551.109  17
  -3  10   1 6790.41 447.466  23
  -3  10   0 12404.6 697.820  13
  -3  10   0 12928.4 767.384  25
  -3  10   0 11848.6 676.840  23
   3 -10   0 12491.9 700.084  22
  -3  10   0 11459.6 765.161  12
  -3  10   0 13563.7 753.531  17
  -3  10  -1 1110.21 386.977  25
  -3  10  -1 1280.61 262.259  23
  -3  10  -1 970.564 404.647  12
  -3  10  -1 521.646 340.124  17
   3 -10   1 1050.70 262.492  22
  -3  10  -1 867.289 246.686  13
  -3  10  -2 7843.45 495.493  23
  -3  10  -2 9037.26 595.219  12
   3 -10   2 8413.09 496.450  22
  -3  10  -2 9022.33 585.645  17
  -3  10  -2 9036.84 571.658  25
  -3  10  -3 576.238 203.315  23
  -3  10  -3 416.105 303.420  25
  -3  10  -3 50.1148 311.866  17
  -3  10  -3 255.505 347.928  12
  -3  10  -4 9241.99 542.924  25
  -3  10  -4 9516.41 564.339  17
  -3  10  -5 1387.72 256.124  17
  -3  10  -5 1796.91 283.648  12
  -3   9  13 14250.9 790.646  13
   3  -9 -13 15265.5 788.232  21
  -3   9  12 34337.4 1562.37  13
   3  -9 -12 36911.6 1552.46  21
  -3   9  11 1125.48 376.123  13
   3  -9 -11 1786.66 383.134  21
  -3   9  11 1595.10 354.417  24
   3  -9 -10 1195.48 408.304  21
  -3   9   9 4909.69 447.326  16
   3  -9  -8 591.064 427.368  22
  -3   9   8 520.772 409.096  13
  -3   9   8 539.499 385.493  16
  -3   9   7 1590.97 488.102  25
  -3   9   7 1197.30 318.695  23
   3  -9  -7 1688.29 435.203  22
  -3   9   7 1875.39 451.960  13
  -3   9   6 35933.4 1854.98  13
  -3   9   6 38626.8 1880.86  25
  -3   9   6 34959.4 1794.29  23
   3  -9  -6 39595.3 1868.66  22
  -3   9   5 33538.5 1700.37  23
  -3   9   5 36187.0 1762.90  13
  -3   9   5 36714.4 1788.00  25
   3  -9  -5 35966.8 1760.97  22
  -3   9   5 32973.2 1710.56  12
  -3   9   4 22835.6 1211.24  13
  -3   9   4 22137.8 1194.60  12
   3  -9  -4 22500.4 1213.12  22
  -3   9   4 22302.9 1160.70  23
  -3   9   3 54045.4 2671.80  13
  -3   9   3 51915.4 2645.90  23
   3  -9  -3 56378.0 2679.53  22
  -3   9   3 56982.3 2673.31  12
  -3   9   3 60310.4 2698.00  17
  -3   9   2 753.557 477.175  25
  -3   9   2 1290.29 364.135  23
   3  -9  -2 621.140 359.188  22
  -3   9   2 513.568 440.578  12
  -3   9   2 1034.26 414.846  17
  -3   9   2 328.842 359.425  13
  -3   9   1 4974.57 456.310  13
  -3   9   1 5108.86 567.490  25
  -3   9   1 4555.40 462.073  23
   3  -9  -1 5481.20 457.349  22
  -3   9   1 4448.34 534.918  12
  -3   9   1 4470.59 518.108  17
  -3   9   0 5636.00 467.043  13
  -3   9   0 5167.70 473.498  23
   3  -9   0 5375.51 470.777  22
  -3   9   0 5955.69 575.517  12
  -3   9   0 5886.62 556.423  17
  -3   9   0 4792.22 560.616  25
  -3   9  -1 2918.15 355.833  13
  -3   9  -1 2949.70 501.565  12
   3  -9   1 3092.14 364.186  22
  -3   9  -1 2084.50 385.680  23
  -3   9  -1 3353.98 458.176  17
  -3   9  -2 2004.78 304.883  13
   3  -9   2 2645.68 341.020  22
  -3   9  -2 1534.00 354.690  23
  -3   9  -2 2360.40 482.133  12
  -3   9  -2 2255.50 434.415  17
   3  -9   3 32922.4 1647.12  22
  -3   9  -3 34205.1 1672.89  23
  -3   9  -3 35506.1 1709.48  17
  -3   9  -4 29679.5 1543.04  23
  -3   9  -4 33892.9 1586.06  17
  -3   9  -5 9015.67 568.138  25
  -3   9  -5 7787.60 554.936  23
  -3   9  -5 9000.04 617.454  17
  -3   9  -6 5759.91 423.154  23
  -3   9  -6 6825.49 426.943  25
  -3   9  -6 7134.63 486.663  17
  -3   9  -6 7048.66 501.321  12
  -3   9  -7 9477.26 492.365  12
  -3   9  -7 9314.16 497.585  17
  -3   8  15 16780.5 830.975  13
  -3   8  14 25044.5 1262.27  13
   3  -8 -14 25905.0 1262.85  21
   3  -8 -13 14310.8 764.997  21
  -3   8  13 15397.8 783.531  13
  -3   8  12 1855.83 367.692  24
   3  -8 -12 1491.08 390.804  21
  -3   8  12 1594.91 414.234  13
  -3   8  11 7688.29 625.395  13
   3  -8 -11 8090.73 626.461  21
   3  -8 -10 1284.41 462.929  21
  -3   8   9 7561.18 585.757  16
   3  -8  -8 25.0319 417.794  22
  -3   8   8-36.0280 351.645  23
  -3   8   8 371.845 430.462  13
   3  -8  -7 12142.6 801.820  22
  -3   8   7 11170.5 774.908  13
  -3   8   7 10717.7 701.178  23
  -3   8   7 11582.7 813.271  25
  -3   8   6 4632.68 589.807  25
  -3   8   6 3840.24 510.791  13
  -3   8   6 4007.36 456.801  23
   3  -8  -6 3777.73 497.180  22
  -3   8   5 46364.0 2278.08  13
  -3   8   5 45415.7 2238.27  23
  -3   8   5 47641.0 2299.85  25
   3  -8  -5 46423.5 2278.45  22
  -3   8   5 45511.8 2239.32  12
  -3   8   4 153537. 7007.56  13
   3  -8  -4 156479. 7015.37  22
  -3   8   4 147927. 6982.63  12
  -3   8   4 147406. 6981.72  23
  -3   8   3 49205.0 2467.61  23
  -3   8   3 49889.2 2482.74  13
   3  -8  -3 51556.9 2487.87  22
  -3   8   3 51722.5 2485.01  12
  -3   8   3 54243.2 2502.95  17
   3  -8  -2 4121.29 473.585  22
  -3   8   2 4471.87 478.160  13
  -3   8   2 4123.04 557.153  25
  -3   8   2 4524.94 560.351  12
  -3   8   2 4954.84 512.794  17
  -3   8   2 3852.91 476.716  23
  -3   8   1 234.649 361.722  13
  -3   8   1 214.587 386.296  23
   3  -8  -1 407.233 348.402  22
  -3   8   1 299.708 473.327  12
  -3   8   1 146.828 411.257  17
  -3   8   0 8165.26 597.372  13
  -3   8   0 9231.21 661.131  17
  -3   8   0 7291.62 622.640  23
   3  -8   0 9442.18 600.898  22
  -3   8   0 7573.46 692.520  12
  -3   8  -1 178.500 394.687  23
   3  -8   1 1033.49 369.171  22
  -3   8  -1 788.623 484.343  12
  -3   8  -1 967.951 324.626  13
  -3   8  -1 989.011 436.576  17
  -3   8  -2 6717.92 564.235  23
  -3   8  -2 7016.58 507.172  13
   3  -8   2 6765.76 526.358  22
  -3   8  -2 7131.86 641.169  12
  -3   8  -2 6434.65 617.424  17
  -3   8  -3 9061.99 635.507  23
   3  -8   3 9193.47 593.811  22
  -3   8  -3 9503.38 704.487  17
  -3   8  -4 776.984 458.460  17
  -3   8  -4 958.992 383.335  23
   3  -8   4 1122.93 298.825  22
  -3   8  -4 929.406 462.675  12
  -3   8  -5 49250.5 2414.24  23
  -3   8  -5 52379.0 2432.28  12
  -3   8  -5 48537.3 2444.56  17
  -3   8  -6 3911.19 431.886  23
  -3   8  -6 4047.03 467.722  17
  -3   8  -6 3646.16 482.999  12
  -3   8  -7 9760.84 619.324  12
  -3   8  -7 8213.73 575.587  23
  -3   8  -7 9239.81 629.633  17
  -3   8  -8 3520.11 345.298  23
  -3   8  -8 3964.62 384.254  12
  -3   8  -8 3431.22 397.951  17
  -3   8  -9 14148.3 713.302  12
  -3   8  -9 12673.1 713.033  23
  -3   8  -9 15201.4 751.139  17
  -3   7  15 490.668 253.295  13
   3  -7 -15 464.519 281.071  21
   3  -7 -14 7.52267 332.360  21
  -3   7  14 375.782 330.036  13
  -3   7  13 638.898 332.113  24
  -3   7  13 529.323 386.071  13
   3  -7 -13 460.596 384.410  21
  -3   7  12 20371.0 1191.54  13
  -3   7  12 21936.8 1157.89  24
   3  -7 -12 22501.9 1184.15  21
  -3   7  11 48345.4 2428.44  13
   3  -7 -11 50114.4 2418.10  21
   3  -7 -10 654.371 461.304  21
  -3   7   9 15572.5 897.095  23
  -3   7   8 4933.82 554.985  13
   3  -7  -8 3725.74 557.876  22
  -3   7   8 4818.62 489.315  23
  -3   7   7 15739.6 947.688  13
  -3   7   7 15850.6 969.222  25
  -3   7   7 15174.8 900.111  23
   3  -7  -7 14548.6 952.324  22
   3  -7  -7 16123.2 1127.26   2
  -3   7   6 11418.0 785.825  13
  -3   7   6 11168.3 745.193  23
  -3   7   6 12134.7 823.564  25
   3  -7  -6 12078.3 975.909   2
   3  -7  -6 11812.9 787.843  22
  -3   7   5 44800.5 2221.79  13
   3  -7  -5 43662.3 2226.63  22
  -3   7   5 44659.8 2195.10  12
  -3   7   5 47461.7 2247.74  25
  -3   7   5 45342.2 2197.79  23
   3  -7  -5 44987.7 2377.70   2
  -3   7   4 9715.49 705.697  13
  -3   7   4 10496.1 715.369  23
  -3   7   4 11200.5 717.373  12
  -3   7   4 11041.7 711.354  17
   3  -7  -4 10817.3 720.417  22
   3  -7  -3 42872.8 2066.99  22
  -3   7   3 41493.9 2060.04  13
  -3   7   3 42441.0 2067.38  12
  -3   7   3 40334.7 2053.95  23
  -3   7   3 42296.7 2072.82  17
   3  -7  -2 33219.7 1914.73   2
  -3   7   2 33229.3 1756.23  13
  -3   7   2 35405.5 1767.50  23
  -3   7   2 34633.1 1782.20  12
   3  -7  -2 37750.0 1769.41  22
  -3   7   2 36742.9 1784.24  17
  -3   7   1 8609.45 589.673  13
   3  -7  -1 8948.27 598.599  22
  -3   7   1 8080.07 665.557  12
  -3   7   1 9123.58 642.952  17
  -3   7   1 7624.90 623.394  23
  -3   7   0 1447.46 442.382  17
  -3   7   0 1059.52 355.702  13
  -3   7   0 737.758 460.971  12
   3  -7   0 1077.97 361.997  22
  -3   7   0 361.577 395.042  23
  -3   7  -1 48820.4 2439.67  23
  -3   7  -1 49593.7 2405.27  13
   3  -7   1 50679.1 2424.11  22
  -3   7  -1 48283.3 2449.74  12
  -3   7  -1 54000.8 2465.30  17
  -3   7  -2 33853.3 1779.73  13
  -3   7  -2 37889.6 1835.08  23
   3  -7   2 38117.4 1806.27  22
  -3   7  -2 37022.5 1857.11  17
   3  -7   3 15090.0 874.956  22
  -3   7  -3 16034.0 952.581  17
  -3   7  -3 15651.0 924.336  23
  -3   7  -4 54087.5 2478.87  17
   3  -7   4 48397.1 2403.00  22
  -3   7  -4 49997.7 2450.60  12
  -3   7  -4 49388.5 2449.84  23
  -3   7  -5 52548.9 2583.38  23
  -3   7  -5 54201.3 2586.10  12
  -3   7  -5 52741.1 2612.30  17
  -3   7  -6 1806.82 414.968  23
  -3   7  -6 1935.65 463.020  12
  -3   7  -6 1478.31 501.953  17
  -3   7  -7 15354.7 899.917  23
  -3   7  -7 15771.6 904.198  12
  -3   7  -7 14689.9 923.243  17
  -3   7  -8 22309.0 1108.20  12
  -3   7  -8 20650.8 1147.02  17
  -3   7  -8 19287.7 1110.41  23
  -3   7  -9 12724.2 760.648  23
  -3   7  -9 14134.8 751.534  12
  -3   7  -9 12535.3 794.545  17
  -3   7 -10 736.603 246.928  12
  -3   7 -10 278.905 267.846  23
  -3   7 -10 490.951 315.949  17
  -3   7 -11 107.609 198.136  23
  -3   7 -11 51.9658 236.999  17
   3  -6 -16 9494.12 526.695  21
  -3   6  16 8476.19 495.939  13
  -3   6  15 81.8857 282.356  13
   3  -6 -15-83.9408 313.173  21
   3  -6 -14 512.889 383.825  21
  -3   6  14 430.139 293.791  24
  -3   6  14 432.302 353.608  13
  -3   6  13 3167.13 437.476  24
  -3   6  13 3791.26 483.404  13
   3  -6 -13 2835.37 475.482  21
  -3   6  12-289.662 422.615  24
   3  -6 -12 246.356 455.143  21
  -3   6  12-323.964 429.312  13
  -3   6  11 1034.96 460.575  13
  -3   6  11 1078.57 481.310  24
   3  -6 -11 486.049 460.875  21
  -3   6  10 8997.24 743.703  13
   3  -6 -10 10313.2 738.909  21
   3  -6  -9 10175.0 882.983   2
  -3   6   9 7887.18 621.712  23
   3  -6  -8 4880.48 571.047  22
  -3   6   8 6220.79 584.388  13
   3  -6  -8 5953.11 727.516   2
  -3   6   8 4973.99 509.549  23
  -3   6   7 8034.31 652.562  13
  -3   6   7 8007.12 675.821  25
  -3   6   7 7941.32 598.463  23
   3  -6  -7 7351.17 645.636  22
   3  -6  -7 8978.72 849.739   2
  -3   6   6 2432.01 500.205  25
   3  -6  -6 2001.56 616.670   2
  -3   6   6 1502.14 419.172  13
  -3   6   6 2149.37 405.028  23
   3  -6  -6 1737.30 421.607  22
  -3   6   5 14655.4 888.417  13
  -3   6   5 15328.4 907.427  25
  -3   6   5 15074.5 873.738  23
   3  -6  -5 13947.0 885.000  22
  -3   6   5 15246.0 862.957  12
   3  -6  -5 16709.3 1084.28   2
  -3   6   4 25118.0 1317.32  13
  -3   6   4 25393.5 1313.24  23
   3  -6  -4 24672.0 1314.67  22
  -3   6   4 25536.6 1305.46  12
  -3   6   4 25790.7 1308.48  17
  -3   6   3 14925.6 861.428  13
  -3   6   3 15743.6 910.838  25
  -3   6   3 14341.8 867.397  23
   3  -6  -3 14935.2 863.155  22
  -3   6   3 15535.0 889.637  12
  -3   6   3 15928.3 874.545  17
   3  -6  -3 15020.0 1045.93   2
  -3   6   2 925.958 330.661  13
   3  -6  -2 426.185 500.745   2
   3  -6  -2 654.162 310.907  22
  -3   6   2 769.874 411.677  12
  -3   6   2 662.096 351.889  17
  -3   6   2 854.065 354.247  23
  -3   6   1 48034.1 2315.93  23
  -3   6   1 45658.8 2293.93  13
   3  -6  -1 51058.3 2309.35  22
  -3   6   1 45740.6 2318.33  12
  -3   6   1 48914.4 2324.76  17
  -3   6   0 19432.6 1016.57  13
  -3   6   0 19724.2 1055.83  23
   3  -6   0 19922.7 1030.70  22
  -3   6   0 17903.7 1064.62  12
  -3   6   0 19375.7 1063.28  17
  -3   6  -1 12838.0 751.902  13
  -3   6  -1 13312.5 790.449  23
   3  -6   1 14222.6 775.025  22
  -3   6  -1 12656.4 826.251  12
  -3   6  -1 12990.7 820.445  17
  -3   6  -2 39692.9 1934.16  23
   3  -6   2 39173.9 1897.44  22
  -3   6  -2 37781.0 1958.27  17
  -3   6  -3 2546.07 496.599  12
  -3   6  -3 3040.38 431.332  23
  -3   6  -3 2125.78 476.927  17
  -3   6  -4 4661.65 512.336  23
  -3   6  -4 5179.72 562.427  17
  -3   6  -4 4526.57 551.608  12
  -3   6  -5 3947.15 505.995  23
  -3   6  -5 4178.23 536.281  12
  -3   6  -5 3750.24 548.318  17
  -3   6  -6 17257.3 1014.30  12
  -3   6  -6 16721.8 1002.91  23
  -3   6  -6 18514.7 1068.82  17
  -3   6  -7 14838.1 941.044  23
  -3   6  -7 16369.9 925.040  12
  -3   6  -7 15927.2 991.893  17
  -3   6  -8 73306.0 3401.44  12
  -3   6  -8 70163.0 3428.72  23
  -3   6  -8 72149.4 3454.48  17
  -3   6  -9 3246.33 420.771  12
  -3   6  -9 3459.56 508.228  17
  -3   6  -9 4123.12 477.028  23
  -3   6 -10 23467.8 1189.33  12
  -3   6 -10 23080.2 1241.97  23
  -3   6 -10 24796.2 1265.02  17
  -3   6 -11 8188.00 564.840  23
  -3   6 -11 9326.66 597.899  17
  -3   6 -12 978.012 260.503  23
  -3   6 -12 1298.16 296.533  17
  -3   5  16 5086.42 379.268  13
   3  -5 -16 5922.97 416.826  21
   3  -5 -15 488.417 340.890  21
  -3   5  15 673.734 319.767  13
   3  -5 -14 15245.1 891.300  21
  -3   5  14 14941.8 889.612  13
  -3   5  13 19205.8 1073.46  24
  -3   5  13 20083.6 1110.35  13
   3  -5 -13 19338.5 1104.77  21
  -3   5  12 10679.3 779.742  13
  -3   5  12 11521.8 756.298  24
   3  -5 -12 9872.91 759.574  21
  -3   5  11 7766.99 682.863  13
  -3   5  11 8367.60 667.550  24
   3  -5 -11 7148.97 663.758  21
   3  -5 -10 42803.5 2146.28   2
  -3   5  10 40580.0 1991.10  13
  -3   5  10 36368.8 1939.70  29
   3  -5 -10 38942.5 1977.14  21
   3  -5  -9 108946. 5134.80   2
  -3   5   9 100894. 4952.77  29
  -3   5   9 107186. 4969.98  23
   3  -5  -9 109725. 4986.93  21
   3  -5  -8 91112.4 4438.74   2
  -3   5   8 90956.4 4279.56  23
  -3   5   7 13985.3 853.212  13
   3  -5  -7 12788.2 856.250  22
  -3   5   7 14176.6 822.781  23
   3  -5  -7 15033.8 1036.64   2
  -3   5   6 910.238 375.030  13
   3  -5  -6 723.002 358.227  22
  -3   5   6 1406.52 447.094  25
  -3   5   6 1696.87 356.158  23
   3  -5  -6 659.844 530.116   2
   3  -5  -5 270.069 308.736  22
  -3   5   5 966.774 417.028  25
  -3   5   5 583.811 321.542  13
  -3   5   5 1145.43 351.150  23
  -3   5   5 214.490 355.476  12
  -3   5   4 4123.61 417.627  13
  -3   5   4 4347.55 434.830  23
   3  -5  -4 4401.55 408.503  22
  -3   5   4 4238.99 436.174  12
  -3   5   4 4152.56 395.521  17
  -3   5   3 21569.8 1132.97  13
  -3   5   3 21558.4 1155.68  25
  -3   5   3 21883.6 1143.17  23
  -3   5   3 22345.3 1147.08  12
   3  -5  -3 23318.2 1292.39   2
  -3   5   2 29357.7 1467.56  23
  -3   5   2 29526.3 1468.86  12
   3  -5  -2 28466.4 1592.44   2
  -3   5   1 17788.2 948.408  23
  -3   5   1 17102.3 961.393  12
  -3   5   0 6958.13 568.770  12
  -3   5   0 8236.42 544.855  23
  -3   5   0 7732.85 538.849  17
  -3   5  -1 39346.7 1951.47  23
  -3   5  -1 37463.4 1943.41  12
  -3   5  -1 43017.0 1957.01  17
  -3   5  -2 7103.24 531.878  23
  -3   5  -2 7168.52 561.841  17
  -3   5  -3 1900.66 377.127  15
  -3   5  -3 1867.74 381.108  23
  -3   5  -3 1576.30 427.512  12
  -3   5  -3 1488.94 404.241  17
  -3   5  -4 2208.98 413.582  15
  -3   5  -4 2521.18 414.282  23
  -3   5  -4 2155.16 451.612  12
  -3   5  -4 2231.42 462.511  17
  -3   5  -5 9329.31 659.840  15
  -3   5  -5 8750.16 638.803  23
  -3   5  -5 8670.18 646.735  12
  -3   5  -5 8091.49 682.674  17
  -3   5  -6 1049.69 431.841  23
  -3   5  -6 906.065 461.773  15
  -3   5  -6 891.847 434.948  12
  -3   5  -6 954.863 476.346  17
  -3   5  -7 31415.8 1653.08  15
  -3   5  -7 30376.0 1684.07  17
  -3   5  -7 32531.0 1615.69  12
  -3   5  -7 32749.7 1653.25  23
  -3   5  -8 43493.5 2193.21  15
  -3   5  -8 43919.6 2139.96  12
  -3   5  -8 46675.7 2212.92  17
  -3   5  -8 42181.2 2179.53  23
  -3   5  -9 10212.8 766.874  15
  -3   5  -9 9691.58 711.929  23
  -3   5  -9 11449.0 680.163  12
  -3   5  -9 9842.50 780.088  17
  -3   5 -10 44095.5 2302.73  15
  -3   5 -10 48256.2 2308.36  23
  -3   5 -10 47291.4 2234.47  12
  -3   5 -10 47336.0 2318.05  17
  -3   5 -11 2597.65 471.797  15
  -3   5 -11 3551.30 425.202  23
  -3   5 -11 3600.81 508.663  17
  -3   5 -12 1019.42 317.211  23
  -3   5 -12 1577.60 381.186  17
  -3   5 -13 221.214 293.212  17
  -3   5 -13 45.0959 248.208  23
  -3   5 -14 739.543 191.974  23
  -3   5 -14 785.049 219.536  17
   3  -4 -17 23492.0 1139.46  21
  -3   4  16 27316.4 1379.67  13
   3  -4 -16 29853.9 1406.79  21
  -3   4  15 14975.9 834.242  13
   3  -4 -15 14135.3 840.474  21
   3  -4 -14 30352.9 1591.80  21
  -3   4  14 32097.8 1598.07  13
  -3   4  13 1413.17 435.991  24
   3  -4 -13 923.532 474.591  21
  -3   4  13 1023.01 456.778  13
  -3   4  12-25.6758 469.879  13
  -3   4  12 405.817 452.463  24
   3  -4 -12 657.105 462.889  21
   3  -4 -11 10004.2 908.840   2
  -3   4  11 9655.64 757.781  13
  -3   4  11 8442.07 822.165   3
   3  -4 -11 11193.5 769.426  21
  -3   4  11 12232.1 774.591  24
   3  -4 -10 83200.8 3923.17   2
  -3   4  10 79755.1 3773.04  13
  -3   4  10 83100.7 3769.93  24
  -3   4  10 74174.3 3854.84   3
   3  -4 -10 75092.5 3746.02  21
  -3   4   9 3711.91 485.032  29
   3  -4  -9 3567.82 670.368   2
  -3   4   9 2518.45 429.199  23
   3  -4  -9 3495.21 488.003  21
  -3   4   9 3656.58 537.799   3
   3  -4  -8 10087.0 851.909   2
  -3   4   8 8704.15 641.193  29
  -3   4   8 9569.25 649.238  23
  -3   4   8 9038.48 733.453   3
   3  -4  -7 1980.50 549.202   2
   3  -4  -7 1172.48 382.254  22
  -3   4   7 1985.76 420.033   3
  -3   4   7 1988.79 386.958  23
  -3   4   7 2056.13 418.349  13
  -3   4   6 3823.99 441.725  13
  -3   4   6 5141.69 474.128  25
   3  -4  -6 4753.08 639.598   2
  -3   4   6 4891.94 425.982  23
   3  -4  -6 3741.39 439.055  22
  -3   4   6 4677.17 451.922   3
  -3   4   5 304.014 319.054  23
   3  -4  -3 3844.28 524.278   2
   3  -4  -2 43975.4 2215.14   2
   3  -4  -1 188105. 8648.61   1
   3  -4   0 243481. 11163.8   1
   3  -4   1 48777.7 2330.11   1
   3  -4   2 18299.0 969.483   1
   3  -4   3 11433.5 686.495   1
  -3   4  -3 12418.1 701.154  23
  -3   4  -3 11164.3 707.790  12
   3  -4   4 10568.0 645.170   1
  -3   4  -4 9416.84 649.464  12
  -3   4  -4 9727.71 630.968  23
  -3   4  -4 9810.45 667.143  17
  -3   4  -5 19662.9 1080.87  15
  -3   4  -5 20610.6 1093.02  23
  -3   4  -5 20800.8 1078.80  12
  -3   4  -5 19371.0 1116.90  17
  -3   4  -6 4019.81 465.730  23
  -3   4  -6 4135.07 474.363  15
  -3   4  -6 4701.85 462.311  12
  -3   4  -6 3724.97 500.773  17
  -3   4  -7 5224.25 530.007  15
  -3   4  -7 4105.71 559.926  17
  -3   4  -7 4903.65 481.976  12
  -3   4  -7 3780.15 456.056   7
  -3   4  -8 38350.9 1888.71  15
  -3   4  -8 34782.2 1826.75   7
  -3   4  -8 38221.6 1823.40  12
  -3   4  -8 37384.6 1902.67  17
  -3   4  -9 36961.9 1794.06  15
  -3   4  -9 35863.4 1706.03  12
  -3   4  -9 38104.2 1811.51  17
  -3   4  -9 34320.1 1709.81  11
  -3   4 -10 29277.6 1506.29  15
  -3   4 -10 30407.0 1540.57  17
  -3   4 -10 26712.1 1435.68  11
  -3   4 -11 7920.20 655.189  15
  -3   4 -11 8512.09 682.839  17
  -3   4 -11 7952.90 571.928  11
  -3   4 -12 5562.02 564.330  15
  -3   4 -12 6253.41 590.916  17
  -3   4 -12 6243.72 468.183  11
  -3   4 -13 6804.62 520.018  17
  -3   4 -13 5207.39 424.692  11
  -3   4 -14 12284.1 629.903  17
  -3   4 -14 8809.79 540.470  11
  -3   4 -15 2652.33 246.932  23
  -3   4 -15 2457.40 270.720  17
   3  -3 -17 29659.1 1421.32  21
   3  -3 -16-218.377 305.187  21
  -3   3  16 105.731 245.901  13
   3  -3 -15 8081.62 586.575  21
  -3   3  15 7468.14 553.682  13
   3  -3 -14 1485.93 446.760  21
  -3   3  14 1776.34 426.994  13
  -3   3  13 16077.0 970.412  13
   3  -3 -13 15783.1 976.883  21
   3  -3 -12 1689.36 517.261  21
  -3   3  12 2725.92 524.955  13
  -3   3  12 2124.32 479.083  24
  -3   3  11 741.573 473.060  13
  -3   3  11 800.349 471.260  24
   3  -3 -11 1329.71 489.454  21
  -3   3  11 1194.77 554.262   3
   3  -3 -11 1272.53 610.146   2
  -3   3  10 2725.78 503.829  24
   3  -3 -10 2251.74 627.129   2
   3  -3 -10 2910.26 489.148  21
  -3   3  10 2152.68 567.637   3
  -3   3  10 2513.21 502.683  13
   3  -3  -9 128922. 5892.13   2
  -3   3   9 121740. 5739.95  29
  -3   3   9 118711. 5861.08   3
   3  -3  -9 123957. 5740.59  21
  -3   3   8 51384.1 2587.90  23
   3  -3  -8 58666.9 2760.16   2
  -3   3   8 54071.4 2596.20  29
  -3   3   8 50389.6 2686.77   3
   3  -3  -8 56015.8 2597.76  21
  -3   3   7 5027.09 479.654  13
   3  -3  -7 5561.75 656.735   2
  -3   3   7 3459.87 505.207   3
  -3   3   7 4956.24 435.506  23
  -3   3   6 10521.6 726.063   3
   3  -3  -6 10749.0 809.086   2
  -3   3   5 10058.9 662.877   3
  -3   3   4 12317.2 718.318   3
   3  -3  -4 12324.3 831.381   2
  -3   3   3 13133.9 710.102   3
   3  -3  -3 12919.5 854.924   2
   3  -3  -2 146713. 6834.38   2
   3  -3  -1 110820. 5195.57   2
   3  -3   0 16746.1 846.782   1
   3  -3   1 88378.8 4095.30   1
   3  -3   2 5099.51 358.724   1
   3  -3   3 142.996 200.329   1
   3  -3   4 2421.45 316.569   1
   3  -3   5 1543.76 327.718   1
  -3   3  -6 2901.06 397.132  15
   3  -3   6 3230.25 410.918   1
  -3   3  -6 2314.80 356.931  23
  -3   3  -6 2489.97 368.883  12
  -3   3  -7 65127.7 3098.08  15
   3  -3   7 72110.7 3183.45   1
  -3   3  -7 64428.0 3100.10  23
  -3   3  -7 63031.0 3059.53  12
  -3   3  -7 64011.4 3060.88   7
  -3   3  -8 30285.9 1514.42  15
  -3   3  -8 31107.1 1522.73  23
  -3   3  -8 28765.3 1454.54  12
  -3   3  -8 27554.8 1472.34   7
  -3   3  -9 10507.7 710.791  15
  -3   3  -9 9677.08 675.111  23
  -3   3  -9 8991.09 667.286   7
  -3   3  -9 8708.34 626.588  11
  -3   3 -10 16578.6 967.435  15
  -3   3 -10 16614.2 953.038  23
  -3   3 -10 13882.1 926.601   7
  -3   3 -10 15854.5 900.567  11
  -3   3 -11 4942.16 567.570  15
  -3   3 -11 5175.34 506.725  23
  -3   3 -11 3943.85 523.419   7
  -3   3 -11 4142.78 467.319  11
  -3   3 -12 353.324 401.609  23
  -3   3 -12-559.538 469.954   7
  -3   3 -12 757.908 373.424  11
  -3   3 -13 1656.96 450.940  17
  -3   3 -13 2538.72 418.961  23
  -3   3 -13 2329.86 367.740  11
  -3   3 -14 2147.27 366.525  23
  -3   3 -14 2666.69 406.888  17
  -3   3 -14 1881.09 315.868  11
  -3   3 -15 5682.27 446.983  15
  -3   3 -15 6011.22 426.018  23
  -3   3 -15 5917.28 448.631  17
  -3   3 -15 5336.80 386.443  11
  -3   3 -16 8736.08 506.091  17
  -3   3 -16 9143.93 492.881  23
   3  -2 -17-41.8236 216.490  21
  -3   2  16 14087.7 747.711  13
   3  -2 -16 14017.8 783.438  21
  -3   2  15 1354.63 344.183  13
   3  -2 -15 1601.72 394.099  21
  -3   2  14 14259.3 853.174  13
   3  -2 -14 13277.8 862.356  21
  -3   2  13 1996.55 459.701  13
   3  -2 -13 1105.21 480.916  21
  -3   2  12 1202.90 486.524  13
  -3   2  12 1827.14 472.944  24
   3  -2 -12 1133.14 486.935  21
  -3   2  11 49001.8 2336.39  24
  -3   2  11 45746.1 2485.60   3
   3  -2 -11 44615.4 2320.70  21
  -3   2  11 47650.3 2345.04  13
   3  -2 -11 49216.0 2481.31   2
   3  -2 -10 8120.84 680.073  21
  -3   2  10 8457.36 699.621  13
   3  -2 -10 9233.32 836.787   2
  -3   2  10 10111.2 714.115  24
  -3   2  10 9468.97 846.007   3
   3  -2  -9 41186.7 2096.92   2
  -3   2   9 39258.8 1940.86  13
  -3   2   9 38336.4 1938.39  24
  -3   2   9 36393.2 2058.19   3
   3  -2  -9 38338.3 1923.80  21
   3  -2  -8 28778.6 1629.34   2
  -3   2   8 29065.2 1620.25   3
   3  -2  -8 29412.1 1480.98  21
  -3   2   7 33601.2 1784.06  13
  -3   2   7 35204.4 1873.87   3
  -3   2   6 1236.13 397.212   3
  -3   2   5 471.639 338.944   3
  -3   2   4 9690.54 614.819   3
   3  -2  -4 9415.78 709.276   2
   3  -2  -3 2336.14 466.396   2
  -3   2   3 2143.18 306.195   3
  -3   2   2 17804.6 919.356   3
   3  -2  -2 17975.6 1019.72   2
   3  -2  -1 33484.1 1687.21   2
   3  -2   0 218910. 10068.5   2
   3  -2   1 7875.61 427.544   1
   3  -2   2 28356.1 1354.59   1
   3  -2   3 881.899 194.391   1
   3  -2   4 585.927 239.157   1
   3  -2   5 19818.4 1047.73   1
   3  -2   6 2781.56 352.652   1
  -3   2  -7 22861.5 1128.76  15
  -3   2  -7 20712.6 1116.24  23
   3  -2   7 20402.1 1178.10   1
  -3   2  -8 1826.97 392.097  15
  -3   2  -8 2408.11 399.104   7
  -3   2  -8 1401.39 343.327  23
  -3   2  -8 1561.62 325.600  11
   3  -2   8 1124.97 379.495   1
  -3   2  -9 10994.6 720.152  15
  -3   2  -9 9742.83 671.967  23
  -3   2  -9 9779.91 677.762   7
  -3   2  -9 9177.69 629.787  11
   3  -2   9 9550.73 719.519   1
  -3   2 -10 3339.59 530.313  15
  -3   2 -10 3106.74 499.407   7
  -3   2 -10 2832.58 450.732  23
  -3   2 -10 2464.17 422.933  11
  -3   2 -11 3952.23 534.013  15
  -3   2 -11 3905.51 531.051   7
  -3   2 -11 4361.47 479.541  23
  -3   2 -11 2811.18 450.251  11
  -3   2 -12 3916.76 494.604  23
  -3   2 -12 3621.40 523.226   7
  -3   2 -12 3545.01 462.671  11
  -3   2 -13 4564.11 524.440   7
  -3   2 -13 4122.96 482.307  11
  -3   2 -13 5841.28 514.350  23
  -3   2 -14 11229.3 736.549  15
  -3   2 -14 11515.6 712.044  23
  -3   2 -14 10229.3 712.276   7
  -3   2 -14 11183.4 689.097  11
  -3   2 -15 8525.32 601.965  15
  -3   2 -15 10141.9 591.546  23
  -3   2 -15 9211.73 623.339  17
  -3   2 -15 8290.19 561.421  11
  -3   2 -16 12295.0 689.386  15
  -3   2 -16 13672.9 683.687  23
  -3   2 -16 13331.2 706.051  17
  -3   1  17 503.178 181.527  28
   3  -1 -17-4.45856 210.705  21
  -3   1  16 4424.38 346.529  13
   3  -1 -16 3964.98 398.743  21
  -3   1  15 12713.1 750.541  13
   3  -1 -15 13221.1 782.270  21
   3  -1 -14 49821.6 2507.06  21
  -3   1  14 53479.6 2501.39  13
  -3   1  13 3969.70 520.861  13
   3  -1 -13 4126.91 538.416  21
   3  -1 -12 9893.88 731.477  21
  -3   1  12 9385.89 717.271  13
  -3   1  11 32523.4 1731.81  24
   3  -1 -11 37198.9 1903.80   2
  -3   1  11 35535.1 1918.14   3
   3  -1 -11 32138.2 1730.19  21
  -3   1  11 34300.2 1750.54  13
  -3   1  10 18604.7 1074.99  13
   3  -1 -10 16817.9 1197.55   2
  -3   1  10 19469.5 1083.49  24
  -3   1  10 18135.5 1221.40   3
   3  -1 -10 19335.5 1076.41  21
  -3   1   9 65556.5 3205.95  13
  -3   1   9 61869.8 3329.88   3
   3  -1  -9 65998.4 3191.75  21
  -3   1   9 70242.2 3209.20  24
   3  -1  -9 70980.1 3351.52   2
  -3   1   8 5617.49 521.451  24
   3  -1  -8 5040.21 683.477   2
   3  -1  -8 5657.94 494.129  21
  -3   1   8 5500.92 641.456   3
   3  -1  -7 31672.1 1658.98   2
  -3   1   7 28696.8 1621.60   3
  -3   1   6 104092. 4934.08   3
  -3   1   5 63910.8 3081.86   3
   3  -1  -4 10383.0 749.790   2
  -3   1   4 11086.7 690.756   3
  -3   1   3 30270.3 1529.87   3
   3  -1  -3 31587.0 1597.82   2
  -3   1   2 22540.7 1140.67   3
   3  -1  -2 22377.4 1199.33   2
   3  -1  -1 23699.2 1309.53   2
  -3   1   1 26670.7 1258.85   3
   3  -1   0 46510.7 2236.93   2
  -3   1  -1 34394.8 1653.79   5
   3  -1   1 37481.5 1729.57   2
   3  -1   2 53472.2 2452.85   1
  -3   1  -2 53199.5 2460.04   5
   3  -1   3 16267.8 806.565   1
  -3   1  -4 8516.74 595.194   4
   3  -1   4 9487.39 518.498   1
  -3   1  -5 50185.0 2426.39   4
   3  -1   5 49749.3 2376.69   1
  -3   1  -6 117828. 5533.37   4
   3  -1   6 117825. 5489.53   1
  -3   1  -7 55844.3 2570.49   4
   3  -1   7 48387.7 2508.28   1
  -3   1  -8 18811.2 987.716  15
   3  -1   8 18780.0 1054.22   1
  -3   1  -8 18241.3 1124.71   4
  -3   1  -8 17408.5 969.106  23
  -3   1  -9 53213.4 2456.34  15
  -3   1  -9 50549.6 2593.60   4
  -3   1  -9 50326.4 2446.30  23
   3  -1   9 47025.9 2522.52   1
  -3   1  -9 51070.6 2422.55  11
  -3   1 -10 19735.4 1107.50  15
  -3   1 -10 20868.5 1273.22   4
  -3   1 -10 18454.9 1083.76  23
  -3   1 -10 20475.6 1103.68   7
  -3   1 -10 21205.6 1083.05  11
   3  -1  10 20237.6 1191.91   1
  -3   1 -11 26293.7 1358.67  15
  -3   1 -11 25372.0 1339.66  23
  -3   1 -11 26124.8 1337.30   7
  -3   1 -11 27476.3 1529.74   4
  -3   1 -11 25496.2 1317.43  11
  -3   1 -12 7493.16 590.375  23
  -3   1 -12 7207.82 641.258   7
  -3   1 -12 6292.46 576.975  11
  -3   1 -13 349.767 393.353  23
  -3   1 -13 1240.12 476.517   7
  -3   1 -13 586.165 413.592  11
  -3   1 -14 5130.51 529.955  15
  -3   1 -14 4883.43 481.141  23
  -3   1 -14 4932.60 537.361   7
  -3   1 -14 4251.33 483.910  11
  -3   1 -15 964.785 415.559  15
  -3   1 -15 1293.99 335.490  23
  -3   1 -15 326.837 408.849   7
  -3   1 -15 875.043 350.423  11
  -3   1 -16 99.2025 336.914  15
  -3   1 -16 143.248 266.228  23
  -3   1 -16 582.505 291.421  11
  -3   1 -17 3656.92 341.822  15
  -3   1 -17 4265.45 316.037  23
  -3   1 -17 4534.22 363.998  17
  -3   1 -17 3487.16 316.665  11
   3   0 -16 15918.2 846.311  21
  -3   0  16 15936.3 806.864  13
   3   0 -15 11498.5 699.583  21
  -3   0  15 10796.5 656.121  13
  -3   0  14 3591.63 432.790  13
   3   0 -14 3287.60 487.434  21
  -3   0  13 64380.3 3015.84  13
   3   0 -13 60936.5 3010.94  21
  -3   0  12 56817.6 2837.79  13
   3   0 -12 60124.9 2843.03  21
  -3   0  11 29825.0 1610.08  13
   3   0 -11 31984.7 1611.41  21
   3   0 -10 100436. 4778.24   2
   3   0 -10 97220.2 4629.67  21
  -3   0  10 92608.7 4787.01   3
  -3   0  10 100787. 4639.97  24
  -3   0  10 99581.5 4644.83  13
  -3   0   9 21679.7 1176.79  13
  -3   0   9 22050.4 1344.92   3
   3   0  -9 21102.0 1171.19  21
   3   0  -9 22609.3 1325.70   2
  -3   0   9 21011.1 1184.50  24
  -3   0   8 37866.5 1802.07  24
  -3   0   8 33534.0 1925.08   3
   3   0  -8 35725.4 1775.73  21
   3   0  -8 34972.8 1911.98   2
   3   0  -7 3052.93 572.850   2
  -3   0   7 3237.82 534.230   3
  -3   0   6 212880. 9882.48   3
   3   0  -5 13808.7 889.145   2
  -3   0   5 12854.5 852.719   3
   3   0  -4 82522.3 3951.07   2
  -3   0   4 83641.6 3933.58   3
   3   0  -3 24421.4 1246.47   2
  -3   0   3 21914.1 1193.47   3
  -3   0   2 39433.6 1911.32   3
   3   0  -2 39300.6 1944.55   2
  -3   0   1 82102.5 3788.08   3
   3   0  -1 80172.6 3811.77   2
   3   0   0 2294.04 367.124   2
  -3   0  -1 66486.5 3134.68   5
   3   0   1 68910.4 3165.07   2
  -3   0  -2 25734.0 1241.24   5
   3   0   2 25941.2 1272.05   2
   3   0   3 549385. 26344.6   1
  -3   0  -3 600595. 26399.5   4
  -3   0  -3 610857. 26378.5   5
   3   0   3 612723. 26393.9   2
  -3   0  -4 291025. 13272.2   4
   3   0   4 283490. 13237.0   2
   3   0   4 294129. 13228.5   1
  -3   0  -4 291082. 13234.8   5
  -3   0  -5 143545. 6829.91   4
   3   0   5 150035. 6785.94   1
  -3   0  -6 13202.5 778.170   4
   3   0   6 11825.5 705.069   1
  -3   0  -7 902.448 375.872   4
   3   0   7 585.096 286.008   1
  -3   0  -8 55299.7 2631.82   4
   3   0   8 50530.1 2571.70   1
  -3   0  -9 867.703 350.741  15
  -3   0  -9 561.646 441.175   4
   3   0   9 621.429 335.351   1
  -3   0  -9 993.004 313.549  23
  -3   0 -10 55738.9 2767.94  23
  -3   0 -10 60348.6 2937.63   4
   3   0  10 52792.9 2858.13   1
  -3   0 -10 57395.0 2754.95  11
  -3   0 -10 63295.4 2792.57  15
  -3   0 -11 18545.5 1042.71  23
   3   0  11 17980.3 1164.90   1
  -3   0 -11 19579.7 1228.36   4
  -3   0 -11 20353.4 1056.13  11
  -3   0 -12 93792.9 4436.62   4
  -3   0 -12 93061.8 4249.08   7
  -3   0 -12 95542.4 4262.00  23
  -3   0 -12 91493.0 4245.42  11
  -3   0 -13 7303.59 639.953  15
  -3   0 -13 7389.65 581.817  23
  -3   0 -13 7142.08 636.958   7
  -3   0 -13 6198.41 761.192   4
  -3   0 -13 6577.70 584.571  11
  -3   0 -14 3792.15 518.144  15
  -3   0 -14 3252.94 430.442  23
  -3   0 -14 4256.58 533.441   7
  -3   0 -14 3434.03 467.654  11
  -3   0 -15 8191.69 633.047  15
  -3   0 -15 8074.32 587.348  23
  -3   0 -15 8806.15 647.952   7
  -3   0 -15 8552.22 609.534  11
  -3   0 -16 1468.28 379.305  15
  -3   0 -16 972.148 357.040  11
  -3   0 -16 1180.68 316.452  23
  -3   0 -17 1348.17 319.351  15
  -3   0 -17 1003.66 252.288  23
  -3   0 -17 975.710 282.157  11
  -3   0 -18 2791.58 267.209  15
  -3   0 -18 2654.34 216.419  23
  -3   0 -18 3108.83 288.538  17
  -3   0 -18 2698.17 260.013  11
  -3  -1  16 2344.12 274.397  28
   3   1 -16 2163.34 309.326  21
  -3  -1  16 1985.44 218.098  13
   3   1 -15 2267.82 373.792  21
  -3  -1  15 2523.15 319.479  13
   3   1 -14 15793.5 897.035  21
  -3  -1  14 14804.9 856.661  13
   3   1 -13 67163.3 3258.62  21
  -3  -1  13 69164.6 3249.21  13
   3   1 -12 5944.90 584.878  21
  -3  -1  12 5758.50 561.120  13
   3   1 -11 2608.59 491.372  21
  -3  -1  11 2413.54 613.174   3
  -3  -1  11 1814.56 478.601   1
   3   1 -11 3167.56 596.080   6
  -3  -1  11 3040.43 485.942  13
  -3  -1  10 1255.50 444.904  13
  -3  -1  10 650.142 419.918   1
   3   1 -10 883.663 454.142  21
  -3  -1   9 12484.6 800.567  13
   3   1  -9 12155.3 954.496   2
   3   1  -9 12980.3 804.929  21
  -3  -1   8 7556.77 600.861  24
   3   1  -8 6782.93 707.622   2
   3   1  -8 7818.22 567.703  21
  -3  -1   7 10659.6 823.690   3
  -3  -1   6 31663.5 1704.08   3
   3   1  -5 85986.1 4116.74   2
  -3  -1   5 86335.8 4116.56   3
   3   1  -4 313208. 14544.3   2
  -3  -1   4 319961. 14541.0   3
   3   1  -3 61865.8 2989.75   2
  -3  -1   3 62432.0 2974.74   3
   3   1  -2 14121.8 795.674   2
  -3  -1   2 14424.2 748.539   3
   3   1  -1 13639.3 795.355   2
  -3  -1   1 13209.4 748.858   3
   3   1   0 450.202 310.232   2
   3   1   1 46316.3 2201.50   2
  -3  -1  -2 68243.3 3184.21   4
  -3  -1  -2 70511.1 3222.91   5
   3   1   2 69703.7 3219.74   2
  -3  -1  -3 319502. 14303.1   4
  -3  -1  -3 315066. 14311.2   5
   3   1   3 307330. 14292.5   2
  -3  -1  -4 36639.4 1607.64   4
  -3  -1  -4 33142.9 1579.16   5
   3   1   4 31125.7 1540.21   2
  -3  -1  -5 336892. 15464.4   4
  -3  -1  -5 338932. 15441.3   5
  -3  -1  -6 954.105 336.181   4
  -3  -1  -7 15278.3 901.981   4
  -3  -1  -8 18833.3 1086.97   4
  -3  -1  -9 882.416 414.421   4
  -3  -1 -10 25274.6 1450.91   4
  -3  -1 -10 23869.7 1285.93  23
  -3  -1 -10 26141.8 1303.43  11
  -3  -1 -10 26531.8 1315.01  15
  -3  -1 -11 112836. 5190.88   9
  -3  -1 -11 105033. 5218.56  23
  -3  -1 -11 114435. 5226.57  11
  -3  -1 -11 123038. 5405.69   4
  -3  -1 -12 65918.7 3255.92  23
  -3  -1 -12 68974.1 3261.42  11
  -3  -1 -12 73711.4 3449.13   4
  -3  -1 -13 2319.62 481.207  15
  -3  -1 -13 2513.05 565.964   4
   3   1  13 2157.91 477.288   1
  -3  -1 -13 2119.74 400.520  23
  -3  -1 -13 2639.80 459.020  11
  -3  -1 -14 1466.32 478.526  15
  -3  -1 -14 1692.25 376.368  23
  -3  -1 -14 1864.96 446.667  11
  -3  -1 -15 463.791 417.621  15
  -3  -1 -15 544.591 332.340  23
  -3  -1 -15 395.882 400.906  11
  -3  -1 -16 3139.14 435.809  15
  -3  -1 -16 2463.67 352.272  23
  -3  -1 -16 2617.63 414.442  11
  -3  -1 -17 1911.87 357.967  15
  -3  -1 -17 2186.48 286.293  23
  -3  -1 -17 2175.66 385.017   7
  -3  -1 -17 1766.64 347.476  11
  -3  -1 -18 3342.22 317.728  15
  -3  -1 -18 2905.70 244.967  23
  -3  -1 -18 2990.92 336.025   7
  -3  -1 -18 3321.35 313.741  11
   3   2 -16 4164.18 298.399  23
  -3  -2  16 4614.72 307.589  28
  -3  -2  15 5901.95 454.841  28
  -3  -2  15 6764.36 416.843  13
   3   2 -14 6267.68 546.886  21
  -3  -2  14 6935.36 486.866  13
  -3  -2  13 14940.0 834.584  13
   3   2 -13 12811.8 849.635  21
   3   2 -12 29589.6 1533.27  21
  -3  -2  12 29139.8 1522.10  13
   3   2 -11 18224.1 1130.79   6
   3   2 -11 16784.0 978.333  21
  -3  -2  11 16135.7 1120.80   3
  -3  -2  11 16727.8 959.499  13
  -3  -2  10 3489.45 498.590  13
   3   2 -10 3717.84 512.955  21
   3   2 -10 4766.91 650.079   6
  -3  -2  10 3079.23 525.548   1
  -3  -2  10 3734.94 645.628   3
  -3  -2   9 19517.4 1076.93  13
   3   2  -9 18782.1 1226.23   6
   3   2  -9 20902.9 1085.40  21
  -3  -2   9 18564.0 1247.80   3
  -3  -2   9 19869.6 1012.52  10
   3   2  -8 12511.4 750.422  21
  -3  -2   8 11802.4 908.812   3
  -3  -2   8 11100.3 727.747  13
  -3  -2   8 11970.9 674.223  10
   3   2  -7 33557.0 1519.03  21
  -3  -2   7 24733.9 1562.67   1
  -3  -2   6 10016.7 696.023   1
  -3  -2   5 47335.2 2459.13   1
   3   2  -5 54998.4 2529.18   2
   3   2  -4 8331.14 701.824   2
  -3  -2   4 9316.18 671.189   3
  -3  -2   4 8359.98 566.308   1
  -3  -2   3 135596. 6035.27   3
  -3  -2   3 125769. 5971.61   1
   3   2  -3 128950. 6033.19   2
   3   2  -2 28358.7 1411.83   2
  -3  -2   2 27442.2 1382.50   3
  -3  -2   2 25881.6 1292.94   1
  -3  -2   1 11518.0 593.035   1
   3   2  -1 12771.4 738.632   2
   3   2   0 13418.0 719.480   2
  -3  -2   0 11761.6 568.327   1
  -3  -2  -1 11695.2 561.166   4
   3   2   1 11088.7 651.647   2
  -3  -2  -2 85427.9 3949.79   4
   3   2   2 84944.6 3967.23   2
  -3  -2  -2 88263.8 3998.47   5
  -3  -2  -3 39669.7 1736.19   4
   3   2   3 34682.9 1699.64   2
  -3  -2  -3 36319.6 1750.60   5
  -3  -2  -4 270175. 12205.2   4
  -3  -2  -4 263388. 12205.4   5
  -3  -2  -5 264305. 11961.3   4
  -3  -2  -5 257893. 11951.4   5
  -3  -2  -6 95405.1 4365.03   4
  -3  -2  -6 91053.9 4339.79   5
  -3  -2  -7 27262.3 1424.12   4
  -3  -2  -8 1030.54 376.266   4
  -3  -2  -9 680.752 384.504   4
  -3  -2 -10 10756.0 809.920   4
  -3  -2 -10 10992.1 679.972  11
  -3  -2 -11 65509.5 3249.75  23
  -3  -2 -11 67730.9 3246.17   9
  -3  -2 -11 73195.8 3424.80   4
  -3  -2 -11 73332.6 3279.51  11
  -3  -2 -12 1193.65 326.464  23
  -3  -2 -12 892.576 493.364   4
  -3  -2 -12 1148.18 406.781  11
  -3  -2 -12 1029.10 372.762   9
  -3  -2 -13 40283.7 2032.54   9
  -3  -2 -13 44350.0 2263.79   4
  -3  -2 -13 40437.3 2048.21  23
  -3  -2 -13 45912.5 2095.23  15
  -3  -2 -13 41335.5 2077.26  11
  -3  -2 -14 5899.01 494.162   9
  -3  -2 -14 5757.59 475.459  23
  -3  -2 -14 5489.73 553.527  11
  -3  -2 -15-73.4549 439.185  15
  -3  -2 -15 643.604 330.415   9
  -3  -2 -15 106.721 305.703  23
  -3  -2 -15 850.984 474.380   7
  -3  -2 -15 458.473 425.200  11
  -3  -2 -16 651.664 404.761  15
  -3  -2 -16-128.695 277.245   9
  -3  -2 -16 240.994 276.126  23
  -3  -2 -16 1010.86 455.788   7
  -3  -2 -16 46.0281 399.180  11
  -3  -2 -17 1596.35 381.420  15
  -3  -2 -17 1542.24 265.003  23
  -3  -2 -17 1942.16 409.915   7
  -3  -2 -17 1737.98 375.179  11
  -3  -2 -18 7034.33 470.982  15
  -3  -2 -18 6603.56 486.022   7
  -3  -2 -18 7044.79 472.515  11
  -3  -2 -19 735.648 178.195  15
  -3  -2 -19 545.892 203.566  11
  -3  -3  15 25512.2 1211.50  13
   3   3 -15 24913.9 1226.83  23
  -3  -3  15 25404.9 1243.37  28
  -3  -3  14 2335.19 357.558  28
  -3  -3  14 1772.05 300.987  13
   3   3 -13 4638.79 502.433  21
   3   3 -13 4662.28 409.644  11
  -3  -3  13 4460.37 497.432  28
  -3  -3  13 5824.25 459.377  13
  -3  -3  12 1240.86 392.848  13
   3   3 -12 884.232 445.492  21
   3   3 -12 725.336 336.028  11
  -3  -3  11 3632.13 478.208  13
   3   3 -11 3658.18 526.853  21
   3   3 -11 3426.44 437.335  11
  -3  -3  10 51847.8 2467.53  13
   3   3 -10 52673.8 2478.76  21
  -3  -3  10 51134.7 2638.00   3
   3   3 -10 51459.3 2440.20  11
   3   3 -10 54482.6 2645.13   6
  -3  -3   9 4164.10 506.109  13
  -3  -3   9 3973.85 412.940  10
   3   3  -9 4613.95 511.434  21
   3   3  -9 3854.36 634.476   6
  -3  -3   9 3777.76 630.697   3
  -3  -3   9 2426.07 534.770   1
   3   3  -9 4132.85 454.192  11
   3   3  -8 6024.65 534.873  21
   3   3  -8 5944.24 678.148   6
  -3  -3   8 5587.43 688.792   3
  -3  -3   8 5317.77 606.200   1
   3   3  -8 5589.15 481.466  11
  -3  -3   8 6498.15 543.361  13
  -3  -3   8 5584.55 466.472  10
  -3  -3   7 13827.9 993.848   3
  -3  -3   7 12224.1 894.263   1
   3   3  -7 12979.3 780.781  11
  -3  -3   7 14402.7 796.261  10
  -3  -3   6 25846.7 1321.96  13
   3   3  -6 26271.8 1449.82   6
  -3  -3   6 27186.2 1471.46   3
  -3  -3   6 23157.8 1380.85   1
  -3  -3   5 53911.1 2611.31   3
  -3  -3   5 50307.2 2547.16   1
  -3  -3   4 2283.64 464.759   3
  -3  -3   4 2459.85 347.445   1
  -3  -3   3 61190.2 2905.31   1
   3   3  -3 61008.2 2962.55   2
   3   3  -2 35559.8 1774.56   2
  -3  -3   2 34670.3 1691.52   1
  -3  -3   1 87020.4 3925.01   1
   3   3  -1 80515.6 3980.78   2
   3   3   0 46612.0 2297.35   2
  -3  -3   0 48640.6 2239.72   1
  -3  -3  -1 165098. 7436.40   1
  -3  -3  -1 160182. 7439.88   4
  -3  -3  -2 80192.5 3767.05   4
  -3  -3  -2 81889.5 3750.20   1
   3   3   2 81817.5 3774.52   6
  -3  -3  -2 83264.6 3817.50   5
  -3  -3  -3 30203.4 1432.42   4
   3   3   3 29300.6 1391.20   6
  -3  -3  -3 29871.7 1465.61   5
  -3  -3  -4 181160. 8212.40   4
  -3  -3  -4 176082. 8226.85   5
  -3  -3  -5 1842.40 323.819   4
  -3  -3  -5 1984.62 282.341   5
  -3  -3  -6 128253. 6066.81   4
  -3  -3  -6 133212. 6067.79   5
  -3  -3  -7 12975.1 750.946   4
  -3  -3  -7 10854.4 710.725   5
  -3  -3  -8 78473.7 3750.92   4
  -3  -3  -9 17381.0 1041.25   4
  -3  -3 -10 54344.9 2725.06   4
  -3  -3 -10 54756.4 2607.98  11
  -3  -3 -11 38050.6 1945.69   9
  -3  -3 -11 43043.4 2119.20   4
  -3  -3 -11 41116.1 1974.56  11
  -3  -3 -12 680.322 376.886   9
  -3  -3 -12 651.280 488.469   4
  -3  -3 -12 609.600 412.190  11
  -3  -3 -13 84580.9 4082.09   4
  -3  -3 -13 82630.1 3897.98   9
  -3  -3 -13 82694.4 3930.30  11
  -3  -3 -14 56661.1 2650.90   9
  -3  -3 -14 52389.4 2834.44   4
  -3  -3 -14 57270.0 2688.12  11
  -3  -3 -14 53384.4 2685.70  15
  -3  -3 -15 35170.6 1624.50   9
  -3  -3 -15 30751.9 1596.83  23
  -3  -3 -15 31615.6 1657.08  11
  -3  -3 -15 32490.8 1662.50  15
  -3  -3 -16 58.3003 415.007  15
  -3  -3 -16 339.999 437.551   7
  -3  -3 -16 388.409 332.015   9
  -3  -3 -16 484.775 418.276  11
  -3  -3 -17 9227.51 634.786  15
  -3  -3 -17 9111.47 557.333   9
  -3  -3 -17 9492.33 643.808   7
  -3  -3 -17 8935.27 622.426  11
  -3  -3 -18 1934.27 326.042  15
  -3  -3 -18 1654.71 344.457   7
  -3  -3 -18 949.799 324.901  11
  -3  -3 -19 2919.08 269.717  15
  -3  -3 -19 3245.53 297.131  11
  -3  -3 -19 3028.85 289.823   7
  -3  -4  15 1728.68 201.844  28
  -3  -4  14 11995.3 663.177  28
   3   4 -14 11401.0 622.728  23
  -3  -4  14 11316.4 620.439  13
  -3  -4  13 7098.77 481.972  13
  -3  -4  13 6167.58 510.772  28
  -3  -4  12 3113.08 407.368  13
   3   4 -12 2993.24 390.066  11
  -3  -4  12 2770.83 451.360  28
   3   4 -11 2300.66 491.815  21
  -3  -4  11 2474.92 439.784  13
  -3  -4  11 2247.45 452.644  28
   3   4 -11 2133.48 428.856  11
  -3  -4  10-11.3115 397.929  13
   3   4 -10 166.552 469.546  21
   3   4 -10 206.440 394.163  11
  -3  -4   9 81315.3 3904.16  13
   3   4  -9 83241.8 3915.93  21
   3   4  -9 87861.3 4093.29   6
  -3  -4   9 87344.2 4087.50   3
   3   4  -9 86420.3 3898.95  11
   3   4  -8 60809.9 2773.42  21
   3   4  -8 60884.7 2942.75   6
  -3  -4   8 58798.7 2762.10  13
  -3  -4   8 55018.3 2920.82   3
   3   4  -8 59159.8 2748.05  11
  -3  -4   8 55814.4 2731.88  10
   3   4  -7 182097. 8043.68  21
  -3  -4   7 180876. 8204.03   3
   3   4  -7 168923. 8019.03  11
  -3  -4   7 151029. 8144.94   1
  -3  -4   7 180572. 8024.17  10
   3   4  -6 96719.3 4424.82  21
  -3  -4   6 97233.8 4577.15   3
   3   4  -6 87965.2 4398.90  11
  -3  -4   6 88190.1 4530.67   1
  -3  -4   6 95523.2 4410.37  10
  -3  -4   5 29043.2 1504.28   3
   3   4  -5 28823.2 1504.32   6
   3   4  -4 5196.76 565.778   6
  -3  -4   4 5543.01 581.311   3
  -3  -4   4 5213.42 475.249   1
  -3  -4   3 102.645 283.673   1
   3   4  -3 343.132 396.338   6
  -3  -4   2 57081.8 2663.23   1
   3   4  -2 53629.3 2715.76   6
  -3  -4   1 62215.1 2843.22   1
   3   4  -1 56937.4 2884.91   6
  -3  -4   0 3245.90 304.117   1
   3   4   0 3342.46 405.228   6
  -3  -4  -1 156612. 7233.05   1
   3   4   1 158889. 7259.46   6
   3   4   2 79530.6 3609.38   6
  -3  -4  -2 77141.4 3600.45   1
  -3  -4  -2 76397.2 3609.31   4
  -3  -4  -3 4998.15 346.317   1
   3   4   3 5082.37 330.325   6
  -3  -4  -3 5319.67 417.078   5
  -3  -4  -3 5186.64 393.232   4
  -3  -4  -4-45.7549 260.993   4
  -3  -4  -4-36.7360 255.660   5
  -3  -4  -5 1217.32 300.948   4
  -3  -4  -5 886.788 265.348   5
  -3  -4  -6 738.053 315.980   4
  -3  -4  -6 632.472 274.735   5
  -3  -4  -7 132415. 6181.23   4
  -3  -4  -7 132873. 6187.01   5
  -3  -4  -8 154157. 7181.07   4
  -3  -4  -9 4277.67 491.142   4
  -3  -4 -10 612.736 415.072   4
  -3  -4 -10 928.682 323.841  11
  -3  -4 -10 822.548 324.572   9
  -3  -4 -11 6635.14 476.146  14
  -3  -4 -11 5934.22 523.706   9
  -3  -4 -11 6747.00 653.421   4
  -3  -4 -11 7072.53 552.700  11
  -3  -4 -12 10664.8 654.674  14
  -3  -4 -12 10215.9 713.465   9
  -3  -4 -12 12580.5 890.607   4
  -3  -4 -12 11608.0 732.674  11
  -3  -4 -13 49531.3 2372.34  14
  -3  -4 -13 50789.2 2414.67   9
   3   4  13 50389.0 2417.39  29
  -3  -4 -13 48061.5 2567.06   4
  -3  -4 -13 49230.9 2438.71  11
  -3  -4 -14 56083.7 2616.11   9
  -3  -4 -14 52547.6 2785.98   4
  -3  -4 -14 52934.0 2638.26  11
  -3  -4 -15 1521.33 479.881  15
  -3  -4 -15 2180.85 488.750  11
  -3  -4 -16 68796.8 3134.77   9
  -3  -4 -16 64309.2 3157.41  11
  -3  -4 -16 65133.8 3160.25  15
  -3  -4 -17 56666.3 2767.49  15
  -3  -4 -17 58752.9 2745.72   9
  -3  -4 -17 58849.5 2762.52   7
  -3  -4 -18 10627.4 624.932  15
  -3  -4 -18 9969.00 589.313   9
  -3  -4 -18 11079.6 633.635   7
  -3  -4 -19 8864.24 503.485  15
  -3  -4 -19 8946.24 507.432   7
  -3  -5  14 8364.32 454.501  13
  -3  -5  14 9149.86 495.742  28
  -3  -5  13-166.028 283.253  28
   3   5 -13 342.051 207.640  23
  -3  -5  13 225.275 239.862  13
  -3  -5  12 8385.56 602.712  28
  -3  -5  12 9151.28 563.800  13
   3   5 -12 8205.90 536.877  23
  -3  -5  11 8787.69 664.404  28
  -3  -5  11 9377.35 637.355  13
  -3  -5  10 1214.91 403.406  13
   3   5 -10 529.159 417.264  11
  -3  -5   9 9728.73 704.924  13
   3   5  -9 10382.7 721.162  11
  -3  -5   8 5692.03 690.653   1
  -3  -5   8 7637.97 634.878  28
   3   5  -8 7241.50 658.379  21
   3   5  -8 7587.63 627.675  11
  -3  -5   8 8095.11 618.773  13
  -3  -5   7 4026.63 575.048   1
   3   5  -7 4235.18 540.268  21
   3   5  -7 4295.00 503.163  11
   3   5  -6 27536.6 1326.07  21
   3   5  -6 23100.3 1294.36  11
   3   5  -6 26698.7 1484.27   6
  -3  -5   6 21067.6 1396.69   1
  -3  -5   6 25267.9 1293.17  10
  -3  -5   5 64192.9 3050.31  13
   3   5  -5 63778.2 3047.82  21
   3   5  -5 71366.0 3226.34   6
   3   5  -5 59956.4 3033.51  11
  -3  -5   5 65307.9 3044.66  10
  -3  -5   5 64522.6 3169.94   1
  -3  -5   4 831.875 276.896  10
  -3  -5   4 654.734 329.687   1
  -3  -5   4 643.210 331.214  13
   3   5  -4 699.587 443.660   6
  -3  -5   3 10245.9 682.366   1
   3   5  -3 9885.54 753.064   6
   3   5  -2 2426.67 453.702   6
  -3  -5   2 1872.25 337.335   1
  -3  -5   1 63507.8 2969.77   1
   3   5  -1 60534.5 3002.43   6
  -3  -5   0 144970. 6614.34   1
   3   5   0 142337. 6643.54   6
  -3  -5   0 141140. 6646.09   5
   3   5   1 66480.7 3083.66   6
  -3  -5  -1 64575.2 3060.25   1
  -3  -5  -1 63816.8 3100.00   5
   3   5   2 11498.9 644.849   6
  -3  -5  -2 11162.3 681.617   5
  -3  -5  -2 11020.3 630.353   1
  -3  -5  -3 3238.05 349.806   4
  -3  -5  -3 3010.04 302.556   1
  -3  -5  -4 3727.76 377.439   4
  -3  -5  -4 3637.24 334.322   1
  -3  -5  -5 15903.2 888.023   4
  -3  -5  -6 27732.3 1434.22   4
  -3  -5  -6 28183.4 1444.15   5
  -3  -5  -7 47220.7 2305.25   4
  -3  -5  -7 46302.4 2316.73   5
  -3  -5  -8 42056.9 2020.12   4
  -3  -5  -8 37594.0 2015.57   5
  -3  -5  -9 163287. 7630.97   4
  -3  -5 -10 56290.4 2832.50   4
  -3  -5 -10 57156.8 2709.65  11
  -3  -5 -11 20412.5 1088.29  14
  -3  -5 -11 20905.4 1100.57   9
  -3  -5 -11 20337.6 1240.44   4
  -3  -5 -11 21087.1 1123.00  11
  -3  -5 -12 11782.5 718.140  14
  -3  -5 -12 11117.1 743.305   9
  -3  -5 -12 12094.1 888.539   4
  -3  -5 -12 11075.0 765.508  11
  -3  -5 -13-29.3790 441.348   9
  -3  -5 -13 154.987 336.999  14
  -3  -5 -13 674.655 505.204   4
  -3  -5 -13 183.342 425.025  11
  -3  -5 -14 1511.54 436.624   9
  -3  -5 -14 1154.90 325.322  14
   3   5  14 650.497 452.377  29
  -3  -5 -14 143.143 475.573   4
  -3  -5 -15 21484.5 1111.17  14
  -3  -5 -15 22745.4 1167.55   9
   3   5  15 20505.4 1172.16  29
  -3  -5 -16 42473.0 1989.38   9
   3   5  16 39634.1 1982.73  29
  -3  -5 -16 39815.5 2013.66  15
  -3  -5 -17 9885.27 610.294   9
  -3  -5 -17 8429.20 621.189   7
  -3  -5 -17 8521.52 620.587  15
  -3  -5 -18 188.390 303.143  15
  -3  -5 -18 184.400 285.957   9
  -3  -5 -18 1035.95 313.984   7
  -3  -5 -19 505.346 220.708  15
  -3  -5 -19 310.724 238.671   7
  -3  -6  13 18228.7 935.563  28
  -3  -6  13 18862.6 907.718  13
  -3  -6  12 1279.62 258.015  13
  -3  -6  12 1023.30 298.427  28
  -3  -6  11 26961.6 1426.95  28
  -3  -6  11 28728.6 1398.63  13
  -3  -6  10 6238.36 513.173  13
  -3  -6   9 842.164 396.351  13
  -3  -6   8 882.558 417.059  13
  -3  -6   8 627.524 430.829  28
  -3  -6   7 70912.4 3248.47  28
   3   6  -7 72675.0 3405.85   6
  -3  -6   6 25505.6 1286.93  28
   3   6  -6 24882.5 1436.64   6
  -3  -6   5-158.653 377.871  10
  -3  -6   5 207.034 419.635   1
  -3  -6   5 532.799 367.958  13
   3   6  -5 161.119 513.325   6
  -3  -6   5 49.7536 376.129  28
  -3  -6   5 435.182 309.063  16
  -3  -6   4 112595. 4978.56   1
   3   6  -4 107309. 4976.77   6
  -3  -6   4 101834. 4815.48  13
  -3  -6   4 98761.6 4789.29  16
  -3  -6   4 104847. 4841.04  28
  -3  -6   4 102165. 4817.18  10
  -3  -6   3 1777.60 383.002   1
   3   6  -3 998.244 456.220   6
  -3  -6   3 1139.71 335.329  13
  -3  -6   3 1179.79 323.302  28
  -3  -6   3 1670.23 326.740  16
   3   6  -2 4810.55 540.376   6
  -3  -6   2 5204.17 501.203   1
  -3  -6   1 15924.7 906.210   1
   3   6  -1 15748.5 955.998   6
  -3  -6   1 15465.8 922.010   5
   3   6   0 2011.77 390.758   6
  -3  -6   0 2269.53 320.132   1
  -3  -6   0 2124.03 343.685   5
  -3  -6  -1 4015.86 365.605   1
  -3  -6  -1 3616.84 404.442   5
  -3  -6  -2 15004.9 848.532   5
  -3  -6  -2 14190.5 814.959   1
  -3  -6  -3 17511.0 998.198   5
  -3  -6  -3 17976.2 983.086   4
  -3  -6  -3 18679.5 973.518   1
  -3  -6  -4 11196.6 668.551   1
  -3  -6  -4 10935.5 699.468   5
  -3  -6  -4 11803.7 703.341   4
  -3  -6  -5 10902.4 664.449   1
  -3  -6  -5 10528.5 695.305   5
  -3  -6  -5 11323.6 705.982   4
  -3  -6  -6 9293.53 615.657   4
  -3  -6  -6 7618.04 601.864   5
  -3  -6  -7 13016.4 821.309   4
  -3  -6  -8 10595.5 745.847   4
  -3  -6  -9 49723.7 2480.63   4
  -3  -6  -9 49106.4 2343.56   9
  -3  -6  -9 48780.9 2347.50  11
  -3  -6  -9 49007.6 2361.54  19
  -3  -6 -10 877.061 347.987   9
  -3  -6 -10 19.2424 419.839   4
  -3  -6 -10 731.311 328.000  11
  -3  -6 -10 744.354 313.308  27
  -3  -6 -11 14738.6 859.218  14
  -3  -6 -11 14919.7 867.319   9
  -3  -6 -11 16128.4 1037.25   4
  -3  -6 -12 3821.88 460.940  14
  -3  -6 -12 4397.05 631.482   4
  -3  -6 -13 960.411 409.636  14
  -3  -6 -13 95.8782 477.314   4
  -3  -6 -14 522.560 380.661  14
  -3  -6 -14 647.333 437.592   9
  -3  -6 -15 1322.01 359.071  14
  -3  -6 -15 2016.85 449.633   9
   3   6  15 1435.24 470.754  29
   3   6  16 854.763 417.752  29
  -3  -6 -16 2123.34 454.131   9
  -3  -6 -17 49035.4 2176.80   9
   3   6  17 41196.0 2161.98  29
  -3  -6 -17 44752.8 2188.28  11
  -3  -6 -17 45932.0 2183.20  15
  -3  -6 -18 7435.53 512.044  15
  -3  -6 -18 7518.45 505.775   9
  -3  -6 -18 7650.11 507.568   7
  -3  -6 -18 7950.31 536.392  11
  -3  -6 -19 297.930 206.886  15
  -3  -6 -19 262.089 204.643   7
  -3  -6 -19 345.472 245.841  11
  -3  -7  12 44342.0 2068.02  28
  -3  -7  12 43304.2 2043.44  13
  -3  -7  11 85912.0 4178.36  28
  -3  -7  11 92820.1 4159.71  13
  -3  -7  10 3425.36 374.133  13
  -3  -7   9 1602.08 387.395  13
  -3  -7   8 6568.27 590.802  28
  -3  -7   8 7373.53 573.101  13
  -3  -7   7 224.331 393.700  13
  -3  -7   7 13.4398 414.433  28
  -3  -7   6 499.343 416.801  28
  -3  -7   6 622.720 483.203   1
  -3  -7   6 243.624 370.732   5
  -3  -7   5 3182.66 463.643  13
  -3  -7   5 3151.11 476.319  28
  -3  -7   5 2980.79 481.947   5
  -3  -7   5 3339.48 558.082   1
  -3  -7   5 2703.22 390.909  16
  -3  -7   4 23937.5 1236.77  13
  -3  -7   4 24837.7 1393.72   1
  -3  -7   4 22391.5 1320.96   5
  -3  -7   4 22990.2 1267.10  28
  -3  -7   4 22402.6 1208.54  16
  -3  -7   3 26610.9 1278.46  28
  -3  -7   3 24168.3 1243.91  13
  -3  -7   3 21706.7 1319.01   5
  -3  -7   3 22344.9 1359.18   1
  -3  -7   3 23364.0 1236.73  16
  -3  -7   2 73669.0 3492.30  10
  -3  -7   2 76128.2 3472.25  13
  -3  -7   2 74053.4 3488.18  28
  -3  -7   2 77835.5 3597.63   1
  -3  -7   2 72607.6 3570.60   5
  -3  -7   2 69347.4 3471.58  16
  -3  -7   1 10674.6 632.286  13
  -3  -7   1 10554.8 725.106   1
  -3  -7   1 11267.8 654.011  28
  -3  -7   1 9541.71 704.068   5
  -3  -7   1 10899.5 672.537  16
  -3  -7   1 10050.9 651.423  10
  -3  -7   0 10614.4 686.930   1
  -3  -7   0 10130.9 689.171   5
  -3  -7   0 10693.3 675.652  16
  -3  -7  -1 40898.9 2030.12   5
  -3  -7  -1 40070.3 2013.15   1
  -3  -7  -2 3658.36 373.427   1
  -3  -7  -2 3318.52 387.954   5
  -3  -7  -3 2866.27 344.147   1
  -3  -7  -3 2952.52 372.561   5
  -3  -7  -4 62298.9 2978.47   1
  -3  -7  -4 61371.1 2989.83   5
  -3  -7  -4 61737.7 2982.58   4
  -3  -7  -5 97020.0 4690.76   5
  -3  -7  -5 100127. 4680.92   1
  -3  -7  -5 100401. 4691.54   4
  -3  -7  -6 57726.3 2799.12   5
  -3  -7  -6 56203.8 2784.33   4
  -3  -7  -7 47498.7 2462.04   4
  -3  -7  -7 48778.5 2362.42  26
  -3  -7  -7 53647.1 2397.97  27
  -3  -7  -7 49250.6 2366.08  19
  -3  -7  -7 47147.6 2465.23   5
  -3  -7  -8 1732.81 460.928   4
  -3  -7  -8 1482.91 322.479   9
  -3  -7  -8 1912.12 375.201  27
  -3  -7  -8 1087.62 302.779  26
  -3  -7  -8 1571.64 308.336  19
  -3  -7  -8 1529.32 405.615   5
  -3  -7  -9 4019.28 409.662   9
  -3  -7  -9 4591.20 444.537  27
  -3  -7  -9 4049.72 537.034   4
  -3  -7  -9 3546.60 397.081  19
  -3  -7  -9 3947.53 397.717  26
  -3  -7 -10 11584.5 850.878   4
  -3  -7 -10 9634.91 687.417  14
  -3  -7 -10 10597.3 678.154   9
  -3  -7 -10 10750.5 691.339  27
  -3  -7 -10 11435.2 694.600  26
  -3  -7 -10 10447.3 677.708  19
  -3  -7 -11 866.370 399.000  14
  -3  -7 -11 877.676 400.345   9
  -3  -7 -11 1917.98 388.901  27
  -3  -7 -11 1385.92 492.727   4
  -3  -7 -12 4995.01 523.393  14
  -3  -7 -12 4870.21 541.728   9
  -3  -7 -12 5783.29 489.995  27
  -3  -7 -12 4812.47 663.476   4
  -3  -7 -13 37797.1 1828.24  14
  -3  -7 -13 37258.4 1844.74   9
  -3  -7 -13 37643.0 2028.63   4
  -3  -7 -13 34025.6 1845.43  11
  -3  -7 -14 18130.1 1013.34  14
  -3  -7 -14 17943.9 1038.16   9
  -3  -7 -14 17498.0 1046.08  11
  -3  -7 -15 14817.5 867.421  14
  -3  -7 -15 15274.1 917.752  11
   3   7  16 5787.69 573.034  29
  -3  -7 -16 5923.45 563.523  11
  -3  -7 -17 1738.16 389.284  15
   3   7  17 1616.23 390.154  29
  -3  -7 -17 2007.61 397.822  11
  -3  -7 -18 1173.69 305.036  15
   3   7  18 1527.41 299.980  29
  -3  -7 -18 1551.39 318.052   9
  -3  -7 -18 1836.00 290.281   7
  -3  -7 -18 1651.27 326.916  11
  -3  -7 -19 1160.87 201.677  15
  -3  -7 -19 427.013 219.318   9
  -3  -7 -19 1083.45 250.070  11
  -3  -8  11 1469.84 247.742  28
  -3  -8  11 2435.21 221.386  13
  -3  -8  10 36848.0 1763.96  13
  -3  -8   9 16786.7 902.090  13
  -3  -8   8 7054.30 543.420  13
  -3  -8   8 7152.85 570.197  28
  -3  -8   7 386.916 385.346  13
  -3  -8   7 86.5104 417.006  28
  -3  -8   6 10927.4 761.013  28
  -3  -8   5 3766.68 508.665  28
  -3  -8   4 5927.93 548.140  28
  -3  -8   4 4476.67 487.038  13
  -3  -8   4 3988.56 598.306   1
  -3  -8   4 4213.98 473.666  16
  -3  -8   3 92747.3 4537.67   1
  -3  -8   3 100106. 4424.83  28
  -3  -8   3 86881.8 4471.88   5
  -3  -8   3 91661.7 4385.78  16
  -3  -8   3 94420.6 4390.39  13
  -3  -8   2 123968. 5681.78  13
  -3  -8   2 127796. 5824.79   1
  -3  -8   2 125848. 5704.09  28
  -3  -8   2 117819. 5769.74   5
  -3  -8   2 116727. 5682.38  16
  -3  -8   1 3443.73 403.007  28
  -3  -8   1 2633.30 388.294  13
  -3  -8   1 3159.01 435.675   5
  -3  -8   1 2657.37 449.457   1
  -3  -8   1 3463.21 464.418  16
  -3  -8   0 1834.96 329.178  28
  -3  -8   0 1253.51 327.042  13
  -3  -8   0 1123.49 325.278  27
  -3  -8   0 1547.35 353.938   5
  -3  -8   0 1068.71 374.643  16
  -3  -8   0 1227.16 366.377   1
  -3  -8  -1 2012.55 372.500   1
  -3  -8  -1 2080.70 311.976  28
  -3  -8  -1 2413.45 365.834   5
  -3  -8  -1 1819.59 373.937  27
  -3  -8  -1 2064.26 309.253  13
  -3  -8  -1 1582.64 415.552  16
  -3  -8  -2 1387.03 372.880  27
  -3  -8  -2 784.628 309.481   1
  -3  -8  -2 695.327 265.895  13
  -3  -8  -2 658.074 326.082   5
  -3  -8  -3 2409.59 417.485  27
  -3  -8  -3 2484.34 365.859   1
  -3  -8  -3 2050.35 355.962   5
  -3  -8  -3 2205.82 418.259  16
  -3  -8  -4 1405.95 348.384   1
  -3  -8  -4 1341.75 376.724   4
  -3  -8  -4 1646.23 384.457  27
  -3  -8  -4 1073.08 320.775   5
  -3  -8  -4 1322.42 343.724  16
  -3  -8  -5 50899.2 2316.91  27
  -3  -8  -5 43925.4 2346.94   1
  -3  -8  -5 44625.8 2357.91   5
  -3  -8  -5 48681.2 2289.01  16
  -3  -8  -5 46773.6 2368.15   4
  -3  -8  -6 307893. 14749.4   9
  -3  -8  -6 333659. 14878.4   1
  -3  -8  -6 325745. 14886.8   5
  -3  -8  -6 328782. 14778.5  16
  -3  -8  -6 336900. 14887.3   4
  -3  -8  -7 92240.0 4277.12   4
  -3  -8  -7 82595.3 4128.58   9
  -3  -8  -7 87487.9 4150.73  26
  -3  -8  -7 94748.0 4191.66  27
  -3  -8  -7 89171.9 4154.79  19
  -3  -8  -7 90219.7 4273.55   5
  -3  -8  -7 90128.3 4146.75  16
  -3  -8  -8 294.578 298.101  26
  -3  -8  -8 440.267 328.894   9
  -3  -8  -8 611.761 393.758  27
  -3  -8  -8 961.452 462.194   4
  -3  -8  -8 257.345 294.716  19
  -3  -8  -9 302.914 379.575  14
  -3  -8  -9 611.747 356.963   9
  -3  -8  -9 526.770 318.207  26
  -3  -8  -9 862.526 448.666   4
  -3  -8  -9 429.141 303.210  19
  -3  -8  -9 672.413 420.814  27
  -3  -8 -10 810.315 487.337   4
  -3  -8 -10-334.888 358.338   9
  -3  -8 -10 108.732 406.119  27
  -3  -8 -10 443.818 339.146  19
  -3  -8 -10 79.4957 379.132  11
  -3  -8 -10 489.518 347.217  26
  -3  -8 -11 13769.8 988.460   4
  -3  -8 -11 11455.3 808.903   9
  -3  -8 -11 13551.1 822.760  11
  -3  -8 -11 13828.6 830.587  27
  -3  -8 -12 34738.8 1734.45  14
  -3  -8 -12 35216.3 1916.83   4
  -3  -8 -12 34620.7 1737.32   9
  -3  -8 -12 34056.2 1733.35  27
  -3  -8 -12 33645.4 1746.16  11
  -3  -8 -13 19236.1 1063.45  14
  -3  -8 -13 19242.8 1066.16   9
  -3  -8 -13 18321.0 1078.18  11
  -3  -8 -14 2286.17 457.741   9
  -3  -8 -14 1529.96 422.864  14
  -3  -8 -14 1214.97 455.602  11
  -3  -8 -15 6368.89 529.871  14
  -3  -8 -15 6784.20 564.887   9
  -3  -8 -15 6432.71 595.348  11
  -3  -8 -16 13044.0 770.136   9
   3   8  16 13776.7 844.197  29
  -3  -8 -16 11863.2 791.536  11
  -3  -8 -17 6749.67 497.773   9
   3   8  17 6550.25 549.767  29
  -3  -8 -17 7092.17 521.161  11
  -3  -8 -18 215.501 255.060  15
   3   8  18 489.699 299.748  29
  -3  -8 -18 731.129 282.777  11
  -3  -8 -19 1124.21 212.375  11
  -3  -9  10 44563.1 2075.32  13
  -3  -9   9 246.770 236.481  13
  -3  -9   8 16670.2 957.040  28
  -3  -9   8 18764.5 941.716  13
  -3  -9   7 1461.89 383.385  28
  -3  -9   7 1106.97 335.456  13
  -3  -9   6 2132.09 418.924  28
  -3  -9   5 263.538 402.096  28
  -3  -9   4 29916.0 1522.74  28
  -3  -9   4 28017.9 1491.41  13
  -3  -9   3 31517.5 1812.74   1
  -3  -9   3 33458.0 1675.49  13
  -3  -9   3 33580.0 1704.30  28
  -3  -9   2 44562.2 2109.62  28
  -3  -9   2 40800.2 2074.47  13
  -3  -9   2 41020.7 2213.28   1
  -3  -9   1 169147. 7877.28  13
  -3  -9   1 179732. 7905.28  28
  -3  -9   1 167416. 8014.45   1
  -3  -9   1 164991. 7897.38  16
  -3  -9   0 301.162 390.271   1
  -3  -9   0 630.339 364.072  28
  -3  -9   0 1323.78 343.340  27
  -3  -9   0 305.078 348.359  13
  -3  -9   0 303.754 328.313   5
  -3  -9   0 382.561 423.942  16
  -3  -9  -1 27869.1 1415.22  28
  -3  -9  -1 27748.7 1406.13  13
  -3  -9  -1 29578.3 1535.79   1
  -3  -9  -1 28121.6 1487.46   5
  -3  -9  -1 28008.1 1471.55  16
  -3  -9  -1 26235.2 1430.67  27
  -3  -9  -2 3993.50 395.077  13
  -3  -9  -2 4172.46 491.344   1
  -3  -9  -2 4425.90 398.624  22
  -3  -9  -2 4190.73 465.485   5
  -3  -9  -2 3737.56 483.030  27
  -3  -9  -3 29469.0 1556.56   1
  -3  -9  -3 29369.1 1434.13  22
  -3  -9  -3 27385.5 1486.29  27
  -3  -9  -3 27951.6 1426.45  13
  -3  -9  -3 28958.0 1540.02   5
  -3  -9  -3 29502.1 1499.19  16
  -3  -9  -4 18344.6 1115.43   1
  -3  -9  -4 18738.6 997.064  13
  -3  -9  -4 20673.3 1093.45  27
  -3  -9  -4 19422.2 1001.06  22
  -3  -9  -4 18579.8 1113.80   5
  -3  -9  -4 19604.1 1081.71  16
  -3  -9  -4 18340.7 1126.57   4
  -3  -9  -5 47329.5 2229.84  27
  -3  -9  -5 42564.5 2139.50  13
  -3  -9  -5 44885.3 2282.30   1
  -3  -9  -5 45121.2 2280.23   5
  -3  -9  -5 46437.2 2200.81  16
  -3  -9  -5 44468.3 2284.21   4
  -3  -9  -6 18980.8 1146.73   1
  -3  -9  -6 19215.5 1116.28  27
  -3  -9  -6 20038.0 1158.42   5
  -3  -9  -6 19178.2 1069.87  16
  -3  -9  -6 20128.1 1178.11   4
  -3  -9  -7 10881.8 677.385   9
  -3  -9  -7 10569.2 725.544  14
  -3  -9  -7 12401.9 711.063  19
  -3  -9  -7 11506.4 827.385   5
  -3  -9  -7 13060.4 718.093  26
  -3  -9  -7 12402.8 852.216   4
  -3  -9  -8 20953.8 1241.47   4
  -3  -9  -8 20336.0 1109.96  14
  -3  -9  -8 19459.7 1069.09   9
  -3  -9  -8 20116.2 1087.62  19
  -3  -9  -8 20466.5 1092.90  26
  -3  -9  -8 22532.9 1181.32  27
  -3  -9  -9 32497.2 1669.06   4
  -3  -9  -9 28994.5 1504.31  14
  -3  -9  -9 27612.3 1475.31   9
  -3  -9  -9 30690.8 1557.91  27
  -3  -9  -9 29065.0 1501.54  26
  -3  -9  -9 29591.7 1494.24  19
  -3  -9 -10 471.383 427.859  14
  -3  -9 -10-369.895 380.019   9
  -3  -9 -10 1169.85 456.027  27
  -3  -9 -10 1140.68 380.140  26
  -3  -9 -10 482.248 486.108   4
  -3  -9 -10 725.127 352.958  19
  -3  -9 -10 658.693 398.642  11
  -3  -9 -11 649.585 446.222  14
  -3  -9 -11 1137.48 458.366  27
  -3  -9 -11 1123.57 532.151   4
  -3  -9 -11 1227.56 412.042  11
  -3  -9 -11 428.333 399.471   9
  -3  -9 -12 123.797 422.360   9
  -3  -9 -12 418.353 408.502  27
  -3  -9 -12 11.0223 409.813  11
  -3  -9 -13 2037.66 475.955  14
  -3  -9 -13 2658.98 443.590   9
  -3  -9 -13 1638.99 459.402  11
  -3  -9 -14 71162.1 3273.38  14
  -3  -9 -14 69608.6 3266.84   9
  -3  -9 -14 65727.5 3286.27  11
  -3  -9 -15 67359.6 3049.93  14
  -3  -9 -15 65298.4 3044.28   9
  -3  -9 -15 59855.6 3059.13  11
   3   9  16 1733.36 454.460  29
  -3  -9 -16 2328.53 382.470   9
  -3  -9 -16 930.420 377.309  11
   3   9  17 2747.58 404.787  29
  -3  -9 -17 2030.04 349.946  11
  -3  -9 -17 2371.33 327.305   9
  -3  -9 -18-277.449 223.521  15
   3   9  18-146.001 269.030  29
  -3  -9 -18-151.217 229.178   9
  -3  -9 -18 287.642 240.301  11
  -3 -10   8 6503.61 406.651  13
  -3 -10   7 34622.1 1683.44  28
  -3 -10   7 34112.0 1659.71  13
  -3 -10   6 23939.5 1245.43  28
  -3 -10   5 117.229 364.247  28
  -3 -10   4 115.753 373.717  28
  -3 -10   4 387.149 373.937  13
  -3 -10   3 516.896 396.997  28
  -3 -10   3 459.381 390.924  13
  -3 -10   2 14372.8 868.389  28
  -3 -10   2 13923.4 848.947  13
  -3 -10   1 6460.80 569.634  28
  -3 -10   1 7073.45 572.292  13
  -3 -10   0 39883.3 1975.24  28
  -3 -10   0 39641.1 1957.49  13
  -3 -10   0 39342.4 2094.21   1
  -3 -10  -1 17964.0 946.253  13
  -3 -10  -1 16481.9 937.879  22
  -3 -10  -1 18619.1 1076.31   1
  -3 -10  -2 34791.4 1768.43  27
  -3 -10  -2 34843.2 1735.93  13
  -3 -10  -2 35737.8 1739.12  22
  -3 -10  -2 34088.5 1855.76   1
  -3 -10  -3 20881.5 1230.69   1
  -3 -10  -3 20134.2 1163.34  27
  -3 -10  -3 21448.9 1101.92  22
  -3 -10  -3 19780.7 1180.22   5
  -3 -10  -3 20774.3 1094.82  13
  -3 -10  -3 21089.0 1237.62   4
  -3 -10  -4 16190.1 989.240   1
  -3 -10  -4 14380.5 939.585  27
  -3 -10  -4 14609.3 834.535  13
  -3 -10  -4 14865.6 846.354  22
  -3 -10  -4 16036.3 959.654   5
  -3 -10  -4 15250.5 998.647   4
  -3 -10  -5 2684.15 404.652  14
  -3 -10  -5 2810.27 520.140   4
  -3 -10  -5 2933.77 523.830  27
  -3 -10  -5 2532.33 364.177  13
  -3 -10  -5 2877.00 363.819  22
  -3 -10  -5 2388.43 448.262   1
  -3 -10  -5 2839.24 445.092   5
  -3 -10  -6 805.739 353.952  14
  -3 -10  -6 1765.77 507.105   4
  -3 -10  -6 1892.42 347.087  26
  -3 -10  -6 1221.83 315.246  13
  -3 -10  -6 1502.39 343.145  19
  -3 -10  -6 1942.77 521.707  27
  -3 -10  -6 1010.44 393.888   5
  -3 -10  -7 31711.4 1685.54  14
  -3 -10  -7 36879.3 1777.06  27
  -3 -10  -7 33583.5 1686.40  26
  -3 -10  -7 34034.6 1691.49  19
  -3 -10  -7 34304.5 1838.77   4
  -3 -10  -8 25505.8 1408.33   4
  -3 -10  -8 22077.6 1238.97  14
  -3 -10  -8 23445.3 1233.04  26
  -3 -10  -8 23709.8 1228.62  19
  -3 -10  -9 125305. 5457.51   4
  -3 -10  -9 110686. 5273.50  14
  -3 -10  -9 107988. 5245.19   9
  -3 -10  -9 110611. 5279.52  26
  -3 -10  -9 114759. 5275.90  19
  -3 -10  -9 118762. 5324.56  27
  -3 -10 -10 34034.6 1691.81  14
  -3 -10 -10 30621.8 1646.57   9
  -3 -10 -10 33500.6 1689.48  26
  -3 -10 -10 33704.8 1681.00  11
  -3 -10 -10 33063.0 1670.20  19
  -3 -10 -10 36345.3 1742.76  27
  -3 -10 -11 4709.27 531.690  14
  -3 -10 -11 4970.18 562.893  27
  -3 -10 -11 4402.13 479.815   9
  -3 -10 -11 4498.93 504.360  11
  -3 -10 -12 16447.8 948.309  14
  -3 -10 -12 15798.7 901.826   9
  -3 -10 -12 15731.4 935.462  11
  -3 -10 -13 1804.67 424.548  14
  -3 -10 -13 2319.67 404.336   9
  -3 -10 -13 1067.16 422.725  11
  -3 -10 -14 6474.94 501.606   9
  -3 -10 -14 5408.51 533.376  11
  -3 -10 -15 1354.89 354.965   9
  -3 -10 -15 1116.79 370.431  11
  -3 -10 -16 20023.9 1048.40   9
   3  10  16 22525.9 1118.85  29
  -3 -10 -16 20109.6 1071.05  11
   3  10  17 612.328 313.407  29
  -3 -10 -17 417.355 236.154   9
  -3 -10 -17 359.199 255.200  11
   3  10  18 3401.90 284.861  29
  -3 -10 -18 2572.91 231.561   9
  -3 -10 -18 3243.84 247.201  11
  -3 -11   7 53182.3 2307.99  13
  -3 -11   7 46220.7 2303.36  22
  -3 -11   6 4493.57 339.035  13
  -3 -11   6 3862.98 340.941  22
  -3 -11   5 2322.67 317.338  22
  -3 -11   4 1339.23 345.611  22
  -3 -11   4 1735.97 346.249  13
  -3 -11   3 4029.04 424.813  13
  -3 -11   3 3024.29 423.277  22
  -3 -11   2 5830.53 520.966  22
  -3 -11   2 6194.04 506.481  13
  -3 -11   1 1262.98 391.380  22
  -3 -11   1 1037.00 382.266  13
  -3 -11   0 493.020 367.395  22
  -3 -11   0 279.182 362.553  13
  -3 -11  -1 30867.1 1577.09  13
  -3 -11  -1 31651.2 1588.86  22
  -3 -11  -2 92869.2 4242.86  13
  -3 -11  -2 90238.8 4242.24  22
  -3 -11  -2 87914.6 4251.41  27
  -3 -11  -3 10512.6 743.033  27
  -3 -11  -3 10517.5 686.906  13
  -3 -11  -3 11046.4 689.765  22
  -3 -11  -4 1407.57 463.806  27
  -3 -11  -4 1296.67 358.642  13
  -3 -11  -4 1373.88 331.664  22
  -3 -11  -5 8430.66 579.457  13
  -3 -11  -5 9012.26 583.516  22
  -3 -11  -5 8374.52 702.174  27
  -3 -11  -6 3360.92 408.609  14
  -3 -11  -6 3787.87 373.330  13
  -3 -11  -6 3615.04 375.035  22
  -3 -11  -6 2530.27 377.998  19
  -3 -11  -6 2857.42 377.869  26
  -3 -11  -6 2927.55 547.818  27
  -3 -11  -7 4440.38 490.392  14
  -3 -11  -7 5551.95 616.600  27
  -3 -11  -7 5112.90 464.780  26
  -3 -11  -7 5615.86 430.689  22
  -3 -11  -7 5553.82 459.656  19
  -3 -11  -8 6476.57 551.430  14
  -3 -11  -8 6714.43 518.822  26
  -3 -11  -8 6109.10 505.093  19
  -3 -11  -9 44816.7 2188.27  14
  -3 -11  -9 44112.0 2190.04  26
  -3 -11  -9 45149.5 2256.25  27
  -3 -11  -9 45648.4 2181.37  19
  -3 -11 -10 3980.30 472.572  14
  -3 -11 -10 3097.93 427.153  26
  -3 -11 -10 3883.55 403.296  19
  -3 -11 -10 3242.07 445.990  11
  -3 -11 -11 50374.7 2424.04  14
  -3 -11 -11 50070.2 2427.77  11
  -3 -11 -12 2044.17 409.062  14
  -3 -11 -12 1685.53 333.494   9
  -3 -11 -12 1434.77 394.471  11
  -3 -11 -13 6807.57 510.658  14
  -3 -11 -13 5937.45 452.068   9
  -3 -11 -13 5785.33 516.210  11
  -3 -11 -14 727.813 282.624   9
  -3 -11 -14 186.884 340.067  11
  -3 -11 -15 550.052 298.416  11
  -3 -11 -15 566.263 236.822   9
   3  11  16 275.621 326.868  29
  -3 -11 -16 404.092 197.019   9
  -3 -11 -16 143.889 255.390  11
   3  11  17 22669.1 1005.78  29
  -3 -11 -17 20772.2 966.569  11
  -3 -12   5 18731.3 912.543  22
  -3 -12   4 2367.03 267.496  22
  -3 -12   3 1969.47 306.413  13
  -3 -12   3 1921.70 286.872  22
  -3 -12   2 9801.62 582.628  13
  -3 -12   2 8516.17 566.695  22
  -3 -12   1 4076.85 411.341  13
  -3 -12   1 3588.54 393.433  22
  -3 -12   0 1597.32 365.189  13
  -3 -12   0 1548.24 347.542  22
  -3 -12  -1 54523.8 2521.78  13
  -3 -12  -1 50617.0 2518.72  22
  -3 -12  -2 56382.9 2639.98  13
  -3 -12  -2 54045.3 2634.59  22
  -3 -12  -3 5505.24 467.763  13
  -3 -12  -3 5106.01 456.929  22
  -3 -12  -4 15998.6 883.425  26
  -3 -12  -4 16844.8 909.906  13
  -3 -12  -4 16466.8 897.004  22
  -3 -12  -5 5333.81 425.509  26
  -3 -12  -5 5069.69 435.893  13
  -3 -12  -5 4674.04 428.956  22
  -3 -12  -5 4577.31 417.403  19
  -3 -12  -6 611.445 294.360  26
  -3 -12  -6 1191.96 305.992  22
  -3 -12  -6 798.798 302.351  19
   3  12   7 7124.73 473.107  13
  -3 -12  -7 6864.22 497.401  26
  -3 -12  -7 6705.29 486.996  22
  -3 -12  -7 6729.95 494.932  19
  -3 -12  -8 1151.79 321.173  14
  -3 -12  -8 855.087 298.092  26
  -3 -12  -8 893.859 301.502  19
  -3 -12  -9 18412.4 989.756  14
  -3 -12  -9 18638.6 982.312  19
  -3 -12  -9 18795.7 998.524  26
  -3 -12 -10 104961. 4899.45  14
  -3 -12 -10 106178. 4912.10  11
  -3 -12 -11 51868.5 2458.35  14
  -3 -12 -11 51275.0 2464.80  11
  -3 -12 -12 7644.35 539.013  11
  -3 -12 -13 5274.37 444.417  11
  -3 -12 -14 11393.4 648.342  11
  -3 -12 -15 5374.52 369.826  11
  -3 -13   2 5587.76 357.037  22
  -3 -13   2 6393.48 382.309  13
  -3 -13   1 8688.64 496.960  13
  -3 -13   1 7588.67 469.969  22
  -3 -13   0 229.942 240.429  22
  -3 -13   0 146.054 262.042  13
  -3 -13  -1 512.240 285.878  13
  -3 -13  -1 750.847 249.828  22
  -3 -13  -2 6581.54 460.556  13
  -3 -13  -2 6570.89 439.168  22
  -3 -13  -2 5919.78 439.388  19
  -3 -13  -3 25169.9 1247.62  13
  -3 -13  -3 24939.2 1238.52  22
  -3 -13  -3 24363.3 1236.29  19
  -3 -13  -4 11509.9 634.775  22
  -3 -13  -4 10707.1 630.721  19
  -3 -13  -5 2595.18 307.327  22
  -3 -13  -5 2618.34 298.601  19
   3  13   6 699.086 266.249  13
  -3 -13  -6 1178.41 262.008  22
  -3 -13  -6 1062.75 240.926  19
   3  13   7 4216.90 344.869  13
  -3 -13  -7 4383.87 344.020  19
  -3 -13  -8 4906.55 357.831  19
  -3 -13  -9 2700.01 350.819  11
  -3 -13 -10 6741.91 470.788  11
  -3 -13 -11 1076.44 285.637  11
  -3 -13 -12 34045.4 1634.12  11
  -3 -13 -13 4594.28 338.527  11
   3  13  14 2028.87 308.099  29
  -3 -13 -14 2879.77 226.466  11
   3  14   1 8738.68 466.835  13
   3  14   2 6384.24 384.455  13
   3  14   3 249.435 192.439  13
   3  14   4 4692.82 320.793  13
   3  14   5 5979.49 368.005  13
   3  14   6 1238.63 192.942  13
  -3 -14  -7 8307.57 488.013  11
  -3 -14  -8 344.508 227.393  11
  -3 -14  -9 1944.69 251.544  11
  -3 -14 -10 95.4787 192.483  11
  -3 -14 -11 1635.47 197.204  11
  -4  10   8 7442.01 464.410  13
  -4  10   7 12572.5 667.304  13
   4 -10  -7 12212.0 621.249  21
  -4  10   7 11545.8 663.661  16
  -4  10   6 268.684 245.820  13
  -4  10   6 471.116 289.851  16
  -4  10   5 3489.45 343.663  13
  -4  10   5 4560.67 411.527  16
  -4  10   4 1046.68 253.932  13
  -4  10   4 432.459 185.105  23
  -4  10   4 753.475 335.159  16
  -4  10   3 3691.51 320.946  13
  -4  10   3 3536.28 281.067  23
  -4  10   3 3611.29 338.918  12
  -4  10   2 579.507 322.026  25
  -4  10   2 741.164 203.192  13
  -4  10   2 711.791 196.382  23
  -4  10   2 955.905 287.350  12
  -4  10   1 599.499 303.460  25
  -4  10   1 1056.61 196.841  23
  -4  10   1 434.155 295.840  12
  -4  10   1 772.382 337.101  16
  -4  10   0 109.717 277.719  25
  -4  10   0 474.292 170.962  23
  -4  10   0 50.9981 283.032  12
  -4  10   0 280.973 296.905  16
  -4  10  -1 8705.89 501.989  25
  -4  10  -1 7764.31 516.559  12
  -4  10  -1 8474.85 520.594  16
  -4  10  -2 9332.14 471.068  25
  -4  10  -2 8638.07 503.818  12
  -4   9  11 229.857 206.603  24
  -4   9  11 58.9374 227.463  13
   4  -9 -10 614.254 234.560  21
  -4   9  10 334.620 281.673  24
  -4   9  10 400.697 281.383  13
   4  -9  -9 702.258 269.392  21
  -4   9   9 838.235 320.488  13
  -4   9   8 797.518 336.904  13
   4  -9  -8 839.010 284.623  21
  -4   9   8 644.359 294.799  16
  -4   9   7 532.526 345.495  13
   4  -9  -7 52.8876 288.529  21
  -4   9   7-49.3387 342.108  16
  -4   9   6 1819.37 365.849  13
  -4   9   6 2141.30 305.595  23
  -4   9   6 1954.58 424.693  16
  -4   9   5 923.387 347.105  13
  -4   9   5 914.510 290.368  23
  -4   9   5 1436.86 312.306  12
  -4   9   5 918.890 426.619  16
  -4   9   4 16030.9 917.715  13
  -4   9   4 18274.1 973.039  25
  -4   9   4 16163.0 901.668  23
   4  -9  -4 17346.3 904.833  22
  -4   9   4 17419.4 912.764  12
  -4   9   4 16573.6 990.122  16
  -4   9   3 9667.18 629.789  13
  -4   9   3 10783.0 713.486  25
  -4   9   3 10553.7 635.506  23
   4  -9  -3 10306.1 613.556  22
  -4   9   3 10636.5 663.377  12
  -4   9   2 2332.46 439.446  25
  -4   9   2 1986.04 433.067  12
  -4   9   2 2625.86 339.097  13
  -4   9   2 3221.35 362.456  23
  -4   9   1 2798.24 439.312  25
  -4   9   1 2828.28 313.615  13
  -4   9   1 3276.07 372.768  23
  -4   9   0 1142.43 376.675  25
  -4   9   0 1111.22 321.438  23
  -4   9   0 964.415 394.039  12
  -4   9   0 282.966 327.710  17
  -4   9  -1 2581.02 394.275  25
  -4   9  -1 2516.43 328.175  23
  -4   9  -1 1952.42 423.803  12
  -4   9  -1 2062.76 335.726  17
  -4   9  -2 157.253 318.163  25
  -4   9  -2 407.293 286.589  23
  -4   9  -2 630.440 371.128  12
  -4   9  -2 285.080 286.760  17
  -4   9  -2 619.872 350.451  16
  -4   9  -3 17215.6 896.570  25
  -4   9  -3 17875.4 907.558  17
  -4   9  -3 16830.8 890.143  23
  -4   9  -3 17104.0 912.963  16
  -4   9  -4 15194.4 723.374  25
  -4   9  -4 16038.9 781.683  12
  -4   9  -4 15110.2 748.626  17
  -4   9  -4 13723.4 734.153  23
  -4   9  -5 8786.51 518.911  23
  -4   9  -5 10637.5 571.674  12
  -4   9  -5 10188.8 542.697  17
  -4   8  12-143.836 236.291  24
   4  -8 -12 183.187 229.507  21
  -4   8  11 6362.66 481.744  13
  -4   8  11 6386.33 472.918  24
   4  -8 -11 5873.24 437.246  21
  -4   8  10 20231.5 1081.09  13
  -4   8  10 20279.5 1074.00  24
   4  -8 -10 19792.9 1043.44  21
  -4   8   9 11267.9 738.587  13
   4  -8  -9 11118.3 688.891  21
  -4   8   8 456.780 402.970  13
   4  -8  -8 1029.22 356.156  21
  -4   8   8 622.444 369.759  16
  -4   8   7 644.182 388.293  13
  -4   8   7-436.171 339.662  23
  -4   8   7 415.918 407.745  16
  -4   8   6 2558.24 456.589  13
  -4   8   6 2757.93 407.440  23
  -4   8   6 2505.44 498.500  16
  -4   8   5 12760.4 780.662  23
  -4   8   5 12982.1 810.558  13
   4  -8  -5 13272.1 781.143  22
  -4   8   5 12839.3 786.156  12
  -4   8   4 24369.9 1338.13  13
  -4   8   4 27229.5 1397.73  25
   4  -8  -4 26051.6 1333.19  22
  -4   8   4 24722.4 1337.58  12
  -4   8   4 27074.6 1332.67  23
  -4   8   3 11944.1 770.597  13
  -4   8   3 12743.1 848.442  25
  -4   8   3 13187.1 787.521  23
   4  -8  -3 13170.4 754.559  22
  -4   8   3 12363.7 801.070  12
  -4   8   2 2577.99 505.543  25
  -4   8   2 2106.65 388.790  13
  -4   8   2 3557.97 453.844  23
  -4   8   2 3003.16 509.546  12
   4  -8  -2 2997.60 370.457  22
  -4   8   1 9876.68 642.727  23
  -4   8   1 8859.02 597.527  13
  -4   8   1 8649.04 697.906  25
  -4   8   1 9032.84 686.180  12
  -4   8   1 9741.24 639.764  17
  -4   8   0 1048.76 400.865  23
  -4   8   0 1097.67 469.503  12
  -4   8   0 890.609 432.574  25
  -4   8   0 863.297 308.359  13
  -4   8   0 581.617 387.287  17
  -4   8  -1 206.137 411.976  25
  -4   8  -1 48.3656 383.325  23
  -4   8  -1 57.3643 443.817  12
  -4   8  -1 241.761 385.687  17
  -4   8  -2 3929.76 456.716  25
  -4   8  -2 2902.17 429.620  23
  -4   8  -2 3998.03 527.929  12
  -4   8  -2 4084.68 433.422  17
  -4   8  -3 10561.9 661.408  25
  -4   8  -3 10201.2 667.832  23
  -4   8  -3 10477.5 666.216  17
  -4   8  -4 38554.5 1829.89  25
  -4   8  -4 39824.9 1871.87  12
  -4   8  -4 35956.8 1848.29  23
  -4   8  -4 39499.2 1856.35  17
  -4   8  -4 35830.2 1846.42  16
  -4   8  -5 97592.4 4604.99  25
  -4   8  -5 105084. 4646.37  12
  -4   8  -5 100891. 4640.58  17
  -4   8  -5 97325.9 4638.51  23
  -4   8  -6 11977.0 718.471  23
  -4   8  -6 13660.8 742.273  12
  -4   8  -6 13225.4 724.255  17
  -4   8  -7 136.380 235.969  23
  -4   8  -7 977.129 286.514  12
  -4   8  -7 965.637 257.550  17
  -4   8  -8 1591.35 215.975  23
  -4   8  -8 2571.57 234.775  17
  -4   7  13 24583.2 1281.64  24
   4  -7 -13 27362.9 1292.85  21
  -4   7  13 28530.2 1323.68  13
  -4   7  12 15648.4 817.846  24
   4  -7 -12 13947.5 802.857  21
  -4   7  11 4735.93 490.562  24
   4  -7 -11 5200.62 461.848  21
  -4   7  10 7313.72 627.197  13
  -4   7  10 9039.49 643.293  24
   4  -7 -10 7885.81 587.790  21
  -4   7   9 1724.48 450.819  13
   4  -7  -9 2270.29 430.934  21
  -4   7   8 628.052 440.858  13
  -4   7   8 442.516 363.687  23
   4  -7  -8 1165.53 416.103  21
  -4   7   8 725.777 420.366  16
  -4   7   7 245.540 422.933  13
  -4   7   7 539.051 399.034  23
  -4   7   7 152.317 445.906  16
  -4   7   6 4154.63 530.606  13
  -4   7   6 5093.19 495.582  23
   4  -7  -6 4019.41 495.654  22
  -4   7   6 5157.80 495.439  12
  -4   7   6 4388.64 576.047  16
   4  -7  -5 3836.26 480.050  22
  -4   7   5 4709.07 477.590  23
  -4   7   5 3586.89 497.600  13
  -4   7   5 3841.41 509.627  12
  -4   7   4 9901.09 685.244  13
  -4   7   4 8898.23 749.797  25
  -4   7   4 10570.5 685.153  23
   4  -7  -4 8702.61 655.325  22
  -4   7   4 9962.59 708.958  12
  -4   7   3 33775.5 1757.71  13
  -4   7   3 36062.7 1804.67  25
  -4   7   3 35931.3 1774.69  23
  -4   7   3 35169.8 1772.96  12
   4  -7  -3 34644.1 1744.86  22
  -4   7   2 38333.4 2026.01  13
  -4   7   2 42563.5 2076.81  25
   4  -7  -2 41240.1 2026.65  22
  -4   7   2 40805.8 2062.52  12
  -4   7   2 43415.3 2057.89  23
  -4   7   2 43198.5 2045.27  17
  -4   7   1 2810.94 513.343  25
  -4   7   1 1969.54 394.209  13
  -4   7   1 2226.25 452.723  23
  -4   7   1 2433.09 519.938  12
  -4   7   1 3243.08 417.608  17
  -4   7   0 490.499 302.817  13
  -4   7   0 108.094 451.521  25
  -4   7   0 33.5478 424.043  23
  -4   7   0 149.486 482.588  12
  -4   7   0 313.472 377.918  17
  -4   7  -1 844.040 451.100  25
  -4   7  -1-22.5010 398.064  23
  -4   7  -1 731.838 487.366  12
  -4   7  -1 704.818 392.690  17
  -4   7  -2 5964.35 560.514  25
  -4   7  -2 4857.13 546.100  23
  -4   7  -3 26959.1 1412.45  25
  -4   7  -3 29299.8 1437.15  17
  -4   7  -3 26137.3 1425.58  23
  -4   7  -4 21141.3 1099.86  25
  -4   7  -4 20770.1 1123.39  23
  -4   7  -4 20666.6 1164.00  12
  -4   7  -4 20132.9 1128.65  17
  -4   7  -5 4725.83 418.929  25
  -4   7  -5 4482.00 485.069  23
  -4   7  -5 3918.10 527.582  12
  -4   7  -5 4729.76 484.445  17
  -4   7  -5 4150.39 459.041  16
  -4   7  -6 9058.56 643.348  12
  -4   7  -6 9016.86 621.458  23
  -4   7  -6 8447.18 609.503  17
  -4   7  -7 11872.3 715.408  23
  -4   7  -7 12072.5 721.307  12
  -4   7  -7 11551.8 716.788  17
  -4   7  -8 217.132 276.778  23
  -4   7  -8 716.026 307.556  12
  -4   7  -8 450.717 311.359  17
  -4   7  -9 1777.09 279.490  23
  -4   7  -9 1983.52 259.579  12
  -4   7  -9 2430.28 285.079  17
  -4   7 -10 1826.73 223.999  23
  -4   7 -10 2239.56 221.136  17
   4  -6 -14 2839.64 299.657  21
  -4   6  14 2737.00 322.138  13
   4  -6 -13 6252.29 450.680  21
  -4   6  13 5452.87 476.310  13
  -4   6  13 5312.40 442.663  24
   4  -6 -12 40.0592 351.223  21
  -4   6  12 134.983 369.728  24
  -4   6  11 367.258 435.615  24
   4  -6 -11 356.340 384.063  21
  -4   6  10 1017.52 485.024  24
  -4   6  10 1017.68 454.189  13
   4  -6 -10 598.316 415.508  21
  -4   6   9 2495.30 513.147  13
   4  -6  -9 2446.20 464.724  21
  -4   6   8 5115.41 549.561  13
  -4   6   8 4796.87 505.424  23
   4  -6  -8 4403.83 525.054  21
  -4   6   8 4179.53 512.920  16
  -4   6   7 37797.5 1895.29  13
  -4   6   7 36463.0 1865.17  23
  -4   6   7 37628.3 1896.49  16
  -4   6   6 22492.1 1285.16  13
  -4   6   6 24330.1 1260.64  23
   4  -6  -6 21306.0 1264.90  22
  -4   6   6 24882.4 1237.41  12
  -4   6   6 24136.0 1317.40  16
  -4   6   5 4990.01 537.241  13
   4  -6  -5 6321.66 795.560   2
  -4   6   5 5694.83 528.783  23
   4  -6  -5 4876.87 520.463  22
  -4   6   5 5247.81 536.147  12
  -4   6   4 41082.4 2141.74  13
  -4   6   4 45311.4 2179.73  25
  -4   6   4 43766.0 2149.28  23
   4  -6  -4 43464.7 2138.87  22
  -4   6   4 43014.8 2144.72  12
   4  -6  -4 46037.8 2348.67   2
  -4   6   3 5345.89 509.865  13
   4  -6  -3 4945.35 722.904   2
  -4   6   3 6003.00 615.598  25
  -4   6   3 6005.58 555.418  23
   4  -6  -3 5703.06 489.862  22
  -4   6   3 4854.87 572.619  12
  -4   6   2 4994.08 587.017  25
  -4   6   2 4194.10 477.587  13
   4  -6  -2 5805.96 738.256   2
  -4   6   2 5015.71 516.824  23
  -4   6   2 5263.95 570.310  12
  -4   6   2 5111.68 471.178  17
  -4   6   1 1229.40 350.260  13
  -4   6   1 1993.46 495.573  25
  -4   6   1 2309.79 466.547  23
   4  -6  -1 1388.17 591.838   2
  -4   6   1 1699.19 506.749  12
  -4   6   1 2602.62 388.562  17
  -4   6   0 3794.67 524.876  25
  -4   6   0 3510.04 405.209  13
   4  -6   0 3599.05 638.147   2
  -4   6   0 3421.69 500.494  23
  -4   6   0 3773.92 565.197  12
  -4   6   0 3920.03 439.785  17
  -4   6  -1 473.323 458.360  25
   4  -6   1 1743.43 559.997   2
  -4   6  -1 139.285 415.057  23
  -4   6  -1 1091.34 512.856  12
  -4   6  -1 1019.25 400.679  17
  -4   6  -2 1211.22 430.424  25
   4  -6   2 1605.61 527.527   2
  -4   6  -2 2068.77 455.890  23
  -4   6  -2 1662.98 410.804  17
  -4   6  -3 2566.18 441.155  25
  -4   6  -3 2647.28 460.658  23
  -4   6  -3 1595.05 520.821  12
  -4   6  -3 2098.54 444.886  17
  -4   6  -4 11991.5 817.719  12
  -4   6  -4 12190.8 769.234  17
  -4   6  -4 10655.3 767.492  23
  -4   6  -5 4773.71 453.574  25
  -4   6  -5 4882.12 541.062  23
  -4   6  -5 5210.11 579.786  12
  -4   6  -5 5051.75 520.994  17
  -4   6  -6 10513.5 734.182  12
  -4   6  -6 10132.5 726.718  17
  -4   6  -6 10732.8 733.671  23
  -4   6  -7 6871.82 588.943  23
  -4   6  -7 7679.26 593.444  12
  -4   6  -7 6759.33 578.844  17
  -4   6  -8 1567.68 400.193  23
  -4   6  -8 1780.37 407.635  12
  -4   6  -8 2031.23 399.786  17
  -4   6  -9 1180.03 329.991  23
  -4   6  -9 923.156 329.403  12
  -4   6  -9 1252.40 370.413  17
  -4   6 -10 259.895 285.863  23
  -4   6 -10 482.188 292.161  17
  -4   6 -11 3273.50 298.930  17
  -4   6 -11 3019.79 291.931  23
  -4   5  15 359.585 217.082  13
   4  -5 -15 462.150 210.652  21
  -4   5  14 28396.1 1346.51  13
   4  -5 -14 25719.9 1323.89  21
  -4   5  13 15979.8 897.645  13
  -4   5  13 15580.4 871.734  24
   4  -5 -13 15540.3 868.293  21
  -4   5  12 2247.83 429.008  24
   4  -5 -12 1771.30 410.893  21
  -4   5  11 808.676 462.319  24
   4  -5 -11 773.460 417.994  21
  -4   5  10 13761.8 922.423  13
   4  -5 -10 13265.6 869.417  21
  -4   5   9 7875.39 692.108  13
   4  -5  -9 9024.65 671.473  21
  -4   5   8 8671.39 683.428  13
  -4   5   8 8446.48 630.806  23
   4  -5  -8 8018.71 640.548  21
  -4   5   8 7229.50 621.915  16
  -4   5   7 20313.6 1162.91  13
   4  -5  -7 21194.8 1136.01  21
  -4   5   7 19900.5 1131.10  23
  -4   5   7 20402.3 1166.18  16
  -4   5   6 3037.88 501.898  13
  -4   5   6 4170.23 504.185  23
  -4   5   6 3720.37 473.555  12
  -4   5   6 3045.46 533.616  16
  -4   5   5 40360.6 2079.69  13
  -4   5   5 43063.9 2103.81  25
   4  -5  -5 39723.9 2061.48  22
  -4   5   5 41933.0 2057.44  12
   4  -5  -5 44287.1 2274.09   2
  -4   5   5 43796.6 2075.45  23
  -4   5   4 14236.4 891.750  13
  -4   5   4 15584.2 943.492  25
   4  -5  -4 15073.3 877.051  22
  -4   5   4 14563.6 914.556  12
  -4   5   4 15929.1 917.876  23
   4  -5  -4 16518.3 1111.56   2
  -4   5   3 10086.4 671.746  13
  -4   5   3 10340.4 736.796  25
  -4   5   3 10287.7 702.654  23
  -4   5   3 9193.71 711.601  12
   4  -5  -3 11447.6 904.689   2
  -4   5   2 598.805 336.621  13
  -4   5   2 503.244 421.778  25
   4  -5  -2 1145.87 572.402   2
  -4   5   2 470.032 383.012  23
  -4   5   2 886.067 458.672  12
  -4   5   2 839.958 310.451  17
  -4   5   1 39516.0 2033.92  13
  -4   5   1 39726.1 2070.82  25
  -4   5   1 41194.4 2068.72  23
  -4   5   1 43791.7 2082.52  12
  -4   5   1 43005.5 2033.51  17
   4  -5  -1 47686.0 2239.65   2
  -4   5   0 1036.94 430.349  25
   4  -5   0 520.380 536.841   2
  -4   5   0 393.197 408.196  23
  -4   5   0 829.643 473.623  12
  -4   5   0 832.163 335.515  17
  -4   5  -1 22077.1 1196.72  25
  -4   5  -1 21459.9 1204.57  23
  -4   5  -1 22808.9 1170.52  17
   4  -5   1 22687.6 1337.35   2
  -4   5  -2 54522.5 2679.65  25
  -4   5  -2 57785.0 2702.80  23
  -4   5  -2 56192.8 2684.98  17
   4  -5   2 53980.6 2799.31   2
  -4   5  -3 33992.2 1696.29  23
  -4   5  -3 31661.4 1695.20  12
  -4   5  -3 33403.1 1676.57  17
   4  -5   3 33178.7 1788.65   2
  -4   5  -4 27833.6 1463.48  23
  -4   5  -4 29926.4 1490.24  12
  -4   5  -4 26833.2 1466.41  17
  -4   5  -5 711.563 407.455  23
  -4   5  -5 850.511 472.115  12
  -4   5  -5 822.000 421.084  17
  -4   5  -6 2501.60 481.492  12
  -4   5  -6 1618.73 451.901  17
  -4   5  -7 1813.45 459.550  15
  -4   5  -7 2635.97 478.855  12
  -4   5  -7 2315.42 467.166  17
  -4   5  -8 9182.27 655.122  12
  -4   5  -8 8739.63 690.459  17
  -4   5  -9 758.519 363.621  12
  -4   5  -9 410.924 417.436  17
  -4   5 -10 16799.6 956.192  17
  -4   5 -11 13504.0 774.292  17
  -4   5 -12-11.6337 252.670  17
  -4   4  15 18443.4 920.245  13
   4  -4 -15 17489.0 904.766  21
  -4   4  14 33036.1 1585.94  13
   4  -4 -14 31097.3 1566.47  21
   4  -4 -13 1223.29 385.017  21
  -4   4  13 1520.92 407.941  13
  -4   4  12 22425.7 1197.41  24
   4  -4 -12 21131.1 1172.26  21
  -4   4  11 1286.58 487.523  24
   4  -4 -11 1712.76 448.074  21
  -4   4  10 25062.9 1362.65  13
  -4   4  10 25482.1 1375.16  24
   4  -4 -10 23976.8 1324.03  21
  -4   4   9 9982.70 738.355  13
   4  -4  -9 9337.31 705.124  21
   4  -4  -8 56803.4 2822.69   2
  -4   4   8 54281.3 2649.14  13
  -4   4   8 53974.5 2616.11  23
   4  -4  -8 52067.9 2607.49  21
  -4   4   7 31618.5 1698.19  13
   4  -4  -7 32416.7 1666.33  21
  -4   4   7 34257.9 1677.50  23
  -4   4   7 33143.4 1683.13  16
  -4   4   6 72273.4 3517.73  23
  -4   4   6 74756.5 3538.92  13
  -4   4   6 73340.2 3495.66  12
  -4   4   6 76812.0 3548.52  16
  -4   4   5 98131.3 4761.93  13
   4  -4  -5 97680.8 4751.05  22
  -4   4   5 103333. 4738.12  12
  -4   4   5 102146. 4755.76  23
  -4   4   5 105529. 4790.09  16
   4  -4  -5 104344. 4913.85   2
  -4   4   4 1448.43 451.079  25
  -4   4   4 1202.86 364.207  13
  -4   4   4 2224.72 434.548  23
  -4   4   4 1303.94 438.637  12
   4  -4  -4 1525.32 586.464   2
  -4   4   3 28359.7 1454.91  13
  -4   4   3 28880.5 1482.19  25
  -4   4   3 28930.5 1464.58  23
  -4   4   3 27158.8 1468.49  12
   4  -4  -3 32339.0 1649.06   2
  -4   4   2 7121.72 523.123  13
  -4   4   2 7135.64 584.283  25
  -4   4   2 7587.17 597.382  12
   4  -4  -2 7699.62 728.144   2
  -4   4   1 53754.2 2674.87  13
  -4   4   1 57045.9 2704.33  25
  -4   4   1 56618.2 2704.63  12
   4  -4  -1 61339.8 2840.55   2
  -4   4   0 24426.4 1200.19  25
  -4   4   0 21259.3 1206.93  12
   4  -4   0 21481.4 1301.75   2
  -4   4  -1 35799.8 1795.68  25
   4  -4   1 37402.5 1915.48   2
  -4   4  -2 20787.7 1113.65  25
  -4   4  -2 21197.5 1155.26  12
  -4   4  -2 21045.7 1106.24  17
   4  -4   2 20665.8 1233.22   2
  -4   4  -3 50301.0 2548.76  12
  -4   4  -3 55188.3 2530.73  17
   4  -4   3 51716.1 2629.89   2
  -4   4  -4 72046.3 3574.98  12
  -4   4  -4 78800.5 3575.09  17
  -4   4  -5 862.445 389.047  15
  -4   4  -5 1217.84 471.100  12
  -4   4  -5 1385.95 409.038  17
  -4   4  -6 26827.7 1423.50  15
  -4   4  -6 28226.7 1434.49  12
  -4   4  -6 27270.7 1441.28  17
  -4   4  -7 32258.5 1672.19  15
  -4   4  -7 35180.5 1659.96  12
  -4   4  -7 30918.0 1676.65  23
  -4   4  -7 32166.8 1691.59  17
  -4   4  -8 26590.9 1480.14  15
  -4   4  -8 29873.5 1499.48  23
  -4   4  -8 28620.1 1443.32  12
  -4   4  -8 28018.5 1504.08  17
  -4   4  -9 57226.4 2901.34  15
  -4   4  -9 62282.3 2916.18  23
  -4   4  -9 61182.4 2860.50  12
  -4   4  -9 60540.8 2919.34  17
  -4   4 -10 16131.3 980.213  15
  -4   4 -10 17616.3 983.034  23
  -4   4 -10 16880.7 991.983  17
  -4   4 -11 10385.3 723.715  15
  -4   4 -11 10894.2 711.223  23
  -4   4 -11 11748.4 727.314  17
  -4   4 -12 322.255 348.097  15
  -4   4 -12 8.23932 328.699  23
  -4   4 -12 734.200 340.230  17
  -4   4 -13 2474.47 303.420  23
  -4   4 -13 1829.86 313.712  17
  -4   4 -14 376.618 189.338  23
  -4   4 -14 363.849 200.300  17
  -4   3  15 83.7487 258.415  13
   4  -3 -15 111.706 258.273  21
  -4   3  14 1918.31 369.468  13
   4  -3 -14 1802.40 357.933  21
  -4   3  13 15307.6 937.267  13
   4  -3 -13 16902.3 923.323  21
  -4   3  12 7800.34 663.258  13
  -4   3  12 8513.93 651.726  24
   4  -3 -12 7255.75 610.972  21
  -4   3  11 35868.1 1733.72  24
   4  -3 -11 31020.9 1682.62  21
  -4   3  10 1339.92 520.474  24
   4  -3 -10 1055.40 454.807  21
   4  -3  -9 87395.4 4249.04   2
  -4   3   9 86190.4 4096.76  13
  -4   3   9 92011.2 4111.78  24
   4  -3  -9 81002.4 4059.97  21
   4  -3  -8 54256.0 2808.52   2
  -4   3   8 57227.2 2664.26  13
   4  -3  -8 51989.2 2623.24  21
  -4   3   7 14413.8 930.425  13
   4  -3  -7 15688.5 902.760  21
  -4   3   7 16247.9 921.831  16
   4  -3  -6 26636.0 1524.46   2
  -4   3   6 25566.2 1361.58  13
   4  -3  -6 26147.2 1337.11  21
  -4   3   6 26636.1 1342.93  12
  -4   3   6 24327.6 1357.27  16
  -4   3   5 543.518 361.270  13
   4  -3  -5 844.871 549.499   2
  -4   3   5 758.913 393.672  12
  -4   3   5 221.625 380.970  16
  -4   3   4 75263.5 3633.04  13
  -4   3   4 78056.1 3639.88  25
  -4   3   4 75654.8 3618.94  12
  -4   3   4 81361.1 3669.20  16
   4  -3  -4 74982.1 3760.40   2
  -4   3   3 34196.2 1687.02  13
  -4   3   3 34239.7 1708.09  25
  -4   3   3 32622.6 1692.65  23
  -4   3   3 33954.1 1695.31  12
   4  -3  -3 38831.0 1858.71   2
  -4   3   2 57355.3 2767.20  25
  -4   3   2 57110.5 2765.75  23
  -4   3   2 58259.7 2765.46  12
   4  -3  -2 61399.9 2891.71   2
  -4   3   1 43965.1 2167.79  12
  -4   3   1 44965.1 2167.45  23
   4  -3  -1 46325.1 2278.40   2
  -4   3   0 28650.9 1467.54  23
  -4   3   0 28865.4 1479.22  12
   4  -3   0 31396.5 1581.21   2
  -4   3  -1 90739.0 4259.25  23
   4  -3   1 91731.9 4347.03   2
  -4   3  -2 37777.8 1940.56  12
   4  -3   2 39279.6 2012.54   2
  -4   3  -2 41515.1 1938.55  23
  -4   3  -3 90396.2 4281.99  23
  -4   3  -3 90065.1 4284.29  12
   4  -3   3 95292.4 4364.86   2
  -4   3  -4 909.888 417.705  12
  -4   3  -4 1350.38 350.725  17
  -4   3  -4 1374.62 369.316  23
  -4   3  -5 11322.5 713.394  15
  -4   3  -5 12394.0 741.875  23
  -4   3  -5 11568.9 749.012  12
  -4   3  -5 11737.0 738.776  17
  -4   3  -6 7876.65 586.172  15
  -4   3  -6 7486.06 612.796  12
  -4   3  -6 7428.30 585.278  23
  -4   3  -6 8223.49 594.982  17
  -4   3  -7 108962. 5107.42  15
  -4   3  -7 104770. 5122.16  23
  -4   3  -7 113253. 5096.09  12
  -4   3  -7 109420. 5121.24  17
  -4   3  -8 1383.24 463.548  15
  -4   3  -8 816.227 390.978  23
  -4   3  -8 1057.58 385.024  12
  -4   3  -8 1205.24 443.038  17
  -4   3  -9 11399.4 776.698  15
  -4   3  -9 11654.0 756.497  23
  -4   3  -9 9867.30 700.444   7
  -4   3  -9 11204.7 698.787  12
  -4   3  -9 11471.5 781.708  17
  -4   3 -10 17801.1 982.758  15
  -4   3 -10 15014.4 919.157   7
  -4   3 -10 16744.6 971.625  23
  -4   3 -10 16090.7 991.732  17
  -4   3 -11 12242.9 812.419  15
  -4   3 -11 13038.9 794.992  23
  -4   3 -11 11656.5 812.216  17
  -4   3 -12 22572.9 1229.50  15
  -4   3 -12 22840.6 1226.96  23
  -4   3 -12 24373.4 1240.18  17
  -4   3 -13 3334.85 441.971  15
  -4   3 -13 3491.74 438.400  17
  -4   3 -14 5693.65 462.905  15
  -4   3 -14 6108.76 428.192  23
  -4   3 -14 6176.77 446.267  17
  -4   3 -15 1668.18 216.875  23
  -4   3 -15 1812.54 233.104  17
  -4   2  15 1860.66 303.503  13
   4  -2 -15 1234.97 290.755  21
  -4   2  14 494.074 337.080  13
   4  -2 -14 535.103 342.273  21
  -4   2  13 165.763 389.518  13
   4  -2 -13 128.680 386.917  21
  -4   2  12 7215.40 631.762  13
   4  -2 -12 6821.34 596.737  21
  -4   2  11 17302.5 988.083  24
   4  -2 -11 14301.7 935.573  21
  -4   2  10 2322.66 532.386  24
   4  -2 -10 3193.10 687.877   2
   4  -2 -10 1959.99 469.391  21
  -4   2  10 1212.71 529.741   3
   4  -2  -9 43528.1 2210.46   2
  -4   2   9 40817.1 2022.77  13
  -4   2   9 41192.7 2034.67  24
   4  -2  -9 38175.3 1978.86  21
  -4   2   9 36785.4 2097.29   3
  -4   2   8 1648.05 502.311  24
  -4   2   8 2024.12 477.802  13
   4  -2  -8 3030.54 448.357  21
  -4   2   8 2315.26 513.653   3
  -4   2   7 32513.9 1609.65  13
  -4   2   7 29458.0 1553.62   8
  -4   2   7 31048.6 1578.26  23
   4  -2  -7 32387.0 1571.59  21
  -4   2   7 29785.4 1659.29   3
   4  -2  -6 9986.06 848.962   2
  -4   2   6 9879.24 682.899  13
   4  -2  -6 10488.6 647.733  21
  -4   2   6 10303.1 714.833   3
  -4   2   6 10189.0 661.789  23
  -4   2   6 9961.14 685.572  16
  -4   2   5 3082.36 412.010  13
   4  -2  -5 4123.77 604.780   2
  -4   2   5 3279.21 406.518  23
  -4   2   5 4128.63 441.166  12
  -4   2   5 3902.84 431.047   3
  -4   2   5 3158.03 457.272  16
   4  -2  -4 17.4872 457.475   2
  -4   2   4 647.441 344.229  23
  -4   2   4-112.726 291.315   3
   4  -2  -3 58360.2 2886.39   2
   4  -2  -2 136084. 6387.88   2
   4  -2  -1 1766.67 447.576   2
   4  -2   0 225754. 10432.8   2
   4  -2   1 6051.46 556.155   2
   4  -2   2 34710.8 1769.14   2
   4  -2   3 1080.32 368.624   2
   4  -2   4 4688.60 474.693   2
  -4   2  -4 4277.83 411.859  23
  -4   2  -5 11283.3 691.995  23
  -4   2  -5 11870.2 716.006  12
  -4   2  -6 8823.25 573.952  15
  -4   2  -6 7917.88 557.734  23
  -4   2  -6 8135.49 574.636  12
  -4   2  -6 6721.21 550.289  17
  -4   2  -7 41289.5 1976.64  15
  -4   2  -7 41208.9 1976.08  23
  -4   2  -7 38139.9 1952.58  12
  -4   2  -7 40012.8 1976.38  17
  -4   2  -8 38976.9 1920.65  15
  -4   2  -8 37014.2 1917.44  23
  -4   2  -8 37907.9 1879.23   7
  -4   2  -8 39400.6 1886.30  12
  -4   2  -8 39408.5 1922.63  17
  -4   2  -9 91393.8 4143.78  15
  -4   2  -9 91206.8 4150.75  23
  -4   2  -9 82799.8 4095.09   7
  -4   2 -10 869.607 464.749  15
  -4   2 -10 919.680 407.964  23
  -4   2 -10 1170.00 433.045   7
  -4   2 -11 9817.90 706.475  15
  -4   2 -11 8941.07 639.130  23
  -4   2 -11 8785.19 638.783   7
  -4   2 -11 8746.64 689.383  17
  -4   2 -12 673.284 449.436  15
  -4   2 -12 615.514 355.646  23
  -4   2 -12 463.966 418.865   7
  -4   2 -12 677.326 449.017  17
  -4   2 -13 6708.35 574.225  15
  -4   2 -13 7435.59 542.156  23
  -4   2 -13 6282.03 537.606   7
  -4   2 -13 7749.61 579.012  17
  -4   2 -13 6657.93 476.577  11
  -4   2 -14 26062.8 1393.54  15
  -4   2 -14 29145.8 1395.48  23
  -4   2 -14 27991.9 1407.02  17
  -4   2 -15 13860.6 790.849  15
  -4   2 -15 15374.0 768.609  23
  -4   2 -15 14030.6 783.960  17
  -4   2 -16 14656.5 719.014  23
  -4   2 -16 14124.8 726.475  17
   4  -1 -15 338.929 262.379  21
  -4   1  15 260.489 259.946  13
  -4   1  14 2591.89 383.406  13
   4  -1 -14 2472.72 373.903  21
  -4   1  13 5956.25 542.085  13
   4  -1 -13 5829.08 530.943  21
  -4   1  12 3285.40 519.975  13
   4  -1 -12 3240.91 484.883  21
  -4   1  11 28417.3 1497.19  24
   4  -1 -11 27702.3 1463.96  21
   4  -1 -10 34444.7 1832.40   2
  -4   1  10 34986.7 1684.41  24
   4  -1 -10 31127.3 1629.08  21
  -4   1   9 24906.6 1405.91  13
   4  -1  -9 29299.1 1597.34   2
  -4   1   9 27325.1 1430.04  24
   4  -1  -9 25003.7 1369.45  21
  -4   1   9 25955.1 1533.48   3
  -4   1   8 12373.0 862.400  13
  -4   1   8 13874.5 974.612   3
  -4   1   8 14142.1 895.727  24
   4  -1  -8 14123.0 839.239  21
  -4   1   7 16262.9 958.568  13
  -4   1   7 16916.2 918.855   8
  -4   1   7 15639.6 933.249  23
   4  -1  -7 16284.0 921.619  21
  -4   1   7 16935.1 1057.19   3
   4  -1  -6 17674.0 1154.74   2
  -4   1   6 18159.4 1000.07  13
  -4   1   6 18200.7 970.048   8
  -4   1   6 16086.7 964.526  23
   4  -1  -6 18536.8 961.612  21
  -4   1   6 18123.9 1070.87   3
  -4   1   6 17353.1 970.016  16
   4  -1  -5 37039.9 1880.62   2
  -4   1   5 34113.7 1735.76  13
  -4   1   5 33681.3 1709.54  23
  -4   1   5 36396.7 1794.40   3
   4  -1  -4 16561.2 1064.22   2
  -4   1   4 17174.1 962.245   3
   4  -1  -3 7638.78 651.622   2
  -4   1   3 7453.63 557.474   3
   4  -1  -2 252.457 437.914   2
   4  -1  -1 130856. 6119.51   2
   4  -1   0 136529. 6364.26   2
   4  -1   1 15208.5 897.258   2
   4  -1   2 9627.86 651.869   2
   4  -1   3 104849. 4901.82   2
   4  -1   4 19260.2 1041.80   2
  -4   1  -6 103011. 4795.15  23
  -4   1  -7 77982.9 3689.77  15
  -4   1  -7 79080.4 3698.65  23
  -4   1  -8 17561.8 950.204  15
  -4   1  -8 15746.5 926.358  23
  -4   1  -9 9614.46 664.731  15
  -4   1  -9 9096.29 636.067  23
  -4   1  -9 8735.33 650.627   7
  -4   1 -10 81228.8 3834.19  15
  -4   1 -10 81699.1 3829.59  23
  -4   1 -10 79978.7 3803.68   7
  -4   1 -11 8736.59 646.111  15
  -4   1 -11 8088.82 612.954  23
  -4   1 -11 7632.97 619.639   7
  -4   1 -11 6720.54 541.145  11
  -4   1 -12 994.341 453.781  15
  -4   1 -12 1463.94 391.847  23
  -4   1 -12 1355.43 467.590   7
  -4   1 -12 979.170 360.012  11
  -4   1 -13 1620.87 452.581  15
  -4   1 -13 1427.52 381.618  23
  -4   1 -13 1853.85 452.541   7
  -4   1 -13 2125.20 365.099  11
  -4   1 -14 893.795 415.084  15
  -4   1 -14 1035.82 320.594  23
  -4   1 -14-110.387 387.545   7
  -4   1 -14 682.257 306.621  11
  -4   1 -15 18370.1 886.983  23
  -4   1 -15 15585.4 885.142   7
  -4   1 -15 17766.5 919.966  17
  -4   1 -15 15348.0 856.084  11
  -4   1 -16 930.387 216.058  23
  -4   1 -16 613.073 270.475  17
  -4   1 -16 474.939 192.725  11
  -4   0  15 1770.85 264.271  13
   4   0 -15 1281.52 276.752  21
   4   0 -14 1656.72 347.284  21
  -4   0  14 1485.16 336.617  13
  -4   0  13 27522.5 1388.02  13
   4   0 -13 26262.5 1377.57  21
   4   0 -12 22666.7 1239.81  21
  -4   0  12 23632.0 1257.69  13
   4   0 -11 22976.3 1247.34  21
   4   0 -10 15175.0 939.387  21
  -4   0  10 14498.0 1098.12   3
  -4   0   9 655.972 503.057  24
  -4   0   9 450.567 461.300  13
   4   0  -9 886.793 593.586   2
   4   0  -9 680.012 433.027  21
  -4   0   9 1097.93 533.900   3
  -4   0   8 22801.5 1208.72  24
  -4   0   8 21170.9 1136.68   8
   4   0  -8 22077.1 1164.78  21
  -4   0   8 20268.8 1312.26   3
  -4   0   8 20893.4 1190.87  13
  -4   0   7 724.229 392.470  13
  -4   0   7 330.663 349.762   8
   4   0  -7 614.880 538.239   2
   4   0  -7 663.844 358.535  21
  -4   0   7 819.706 479.332   3
   4   0  -6 30732.9 1588.27   2
  -4   0   6 28298.2 1419.63  13
  -4   0   6 28892.7 1437.94  24
  -4   0   6 29135.3 1395.74   8
  -4   0   6 23799.2 1375.40  23
  -4   0   6 25806.9 1500.82   3
  -4   0   5 1410.62 388.349  24
   4   0  -5 696.411 495.046   2
  -4   0   5 656.803 396.467   3
   4   0  -4 41565.6 2072.57   2
  -4   0   4 38905.3 2008.30   3
   4   0  -3 76435.9 3747.41   2
  -4   0   3 79183.3 3704.07   3
   4   0  -2 179657. 8338.73   2
   4   0  -1 137323. 6406.04   2
   4   0   0 38488.2 1924.90   2
  -4   0  -1 13443.8 749.366   5
   4   0   1 15077.3 845.839   2
   4   0   2 1678.44 386.084   2
  -4   0  -2 1745.31 215.235   5
  -4   0  -3 19435.3 965.965   5
   4   0   3 19652.0 1044.18   2
  -4   0  -5 682.050 280.661   4
  -4   0  -6 367.605 306.542   4
  -4   0  -7 11456.2 760.628   4
  -4   0  -8 116475. 5162.07  15
  -4   0  -8 99009.3 5238.79   4
  -4   0  -8 112092. 5148.79  23
  -4   0  -9 966.936 420.119  15
  -4   0  -9 1576.74 339.645  23
  -4   0  -9 767.742 441.939   4
  -4   0 -10 27717.9 1393.47  15
  -4   0 -10 23048.6 1480.92   4
  -4   0 -10 26909.7 1360.88  23
  -4   0 -10 25956.7 1327.88  11
  -4   0 -11 21130.3 1146.05  15
  -4   0 -11 21657.2 1299.30   4
  -4   0 -11 20621.8 1121.65  23
  -4   0 -11 19611.4 1090.91  11
  -4   0 -12 74643.0 3554.11  15
  -4   0 -12 74615.3 3534.35   7
  -4   0 -12 77277.1 3544.15  23
  -4   0 -12 72443.8 3515.67  11
  -4   0 -13 30441.1 1546.97  15
  -4   0 -13 32063.0 1526.20  23
  -4   0 -13 29754.4 1527.30   7
  -4   0 -13 27259.4 1496.65  11
  -4   0 -14 29376.6 1435.36  15
  -4   0 -14 27818.8 1403.98  23
  -4   0 -14 28305.7 1413.90   7
  -4   0 -14 25104.5 1384.09  11
  -4   0 -15 14329.2 753.601  23
  -4   0 -15 13120.9 783.474   7
  -4   0 -15 12166.0 744.214  11
  -4   0 -16 574.162 236.932  23
  -4   0 -16 219.520 328.873   7
  -4   0 -16 468.546 252.830  11
  -4   0 -17 19843.7 995.251  15
  -4   0 -17 19541.0 952.111  23
  -4   0 -17 18124.4 954.669  11
  -4  -1  15 55.2934 238.706  28
  -4  -1  15-4.74012 213.884  13
   4   1 -15 125.085 240.492  21
  -4  -1  14 291.120 294.734  13
   4   1 -14 347.702 307.121  21
  -4  -1  13 2631.54 396.770  13
   4   1 -13 2704.84 413.375  21
   4   1 -12 1070.49 411.613  21
  -4  -1  12 1384.93 423.092  13
  -4  -1  11 497.944 443.786  13
   4   1 -11 139.584 427.788  21
   4   1 -10 8671.82 657.348  21
  -4  -1  10 8403.03 818.361   3
  -4  -1   9 30400.2 1541.64  13
   4   1  -9 30140.9 1515.95  21
  -4  -1   9 27085.8 1694.67   3
  -4  -1   9 28264.9 1459.45  10
   4   1  -8 4648.09 510.076  21
  -4  -1   8 5198.98 536.829  13
  -4  -1   8 3897.93 641.241   3
  -4  -1   7 5292.81 520.610  13
  -4  -1   7 4591.36 469.785   8
   4   1  -7 5847.38 711.353   2
   4   1  -7 5325.57 490.217  21
  -4  -1   7 4091.22 641.304   3
  -4  -1   6 7199.74 587.586  13
   4   1  -6 7916.12 764.921   2
  -4  -1   6 7747.55 605.370  24
  -4  -1   6 7960.07 566.234   8
   4   1  -6 8112.86 555.934  21
  -4  -1   6 7162.40 685.782   3
   4   1  -5 13755.7 948.991   2
  -4  -1   5 13781.0 814.291  24
  -4  -1   5 12612.8 881.015   3
   4   1  -4 30837.7 1652.43   2
  -4  -1   4 30762.0 1619.26   3
   4   1  -3 14189.3 934.875   2
  -4  -1   3 14877.8 884.526   3
   4   1  -2 17850.4 1056.80   2
   4   1  -1 29728.3 1556.43   2
   4   1   0 41353.0 2049.84   2
   4   1   1 105208. 4824.91   2
  -4  -1  -1 101480. 4805.81   5
   4   1   2 10744.3 668.031   2
  -4  -1  -2 10100.7 607.928   5
   4   1   3 18706.8 1055.26   2
  -4  -1  -3 22290.4 1048.28   5
  -4  -1  -4 67427.5 3236.76   4
  -4  -1  -4 71600.1 3250.73   5
  -4  -1  -5 177059. 8498.05   4
  -4  -1  -5 191438. 8489.15   5
  -4  -1  -6 75128.8 3573.11   4
  -4  -1  -7 53792.0 2635.70   4
  -4  -1  -8 33058.0 1891.19   4
  -4  -1  -8 39478.8 1825.17  15
  -4  -1  -9 4001.15 467.128  15
  -4  -1  -9 3175.65 348.228  23
  -4  -1  -9 3699.04 516.114   4
  -4  -1  -9 3268.98 369.420  11
  -4  -1 -10 9473.32 811.259   4
  -4  -1 -10 10377.3 646.530  23
  -4  -1 -10 10629.4 668.151  11
  -4  -1 -10 11273.1 727.638  15
  -4  -1 -11 93975.2 4349.83   4
  -4  -1 -11 84968.6 4170.29  23
  -4  -1 -11 89041.4 4164.94  11
  -4  -1 -11 90926.9 4197.33  15
  -4  -1 -12 23834.8 1288.75  15
  -4  -1 -12 21225.6 1390.87   4
  -4  -1 -12 23836.0 1226.95  23
  -4  -1 -12 23502.5 1228.57  11
  -4  -1 -13 20962.4 1172.43  15
  -4  -1 -13 21224.7 1117.68  23
  -4  -1 -13 20757.4 1128.30  11
  -4  -1 -14 4697.75 538.951  15
  -4  -1 -14 4735.63 430.603  23
  -4  -1 -14 4609.31 542.833   7
  -4  -1 -14 4438.32 468.662  11
  -4  -1 -15 997.413 287.084  23
  -4  -1 -15 1763.80 451.616   7
  -4  -1 -15 1084.89 357.989  11
  -4  -1 -16 20107.3 1018.56  23
  -4  -1 -16 22088.1 1071.11   7
  -4  -1 -16 18918.6 1042.83  11
  -4  -1 -17 25169.0 1175.80  15
  -4  -1 -17 24634.7 1169.23   7
  -4  -1 -18 4510.42 323.542  15
  -4  -1 -18 4421.71 304.835  17
  -4  -2  15 4088.21 319.870  28
  -4  -2  15 4555.77 295.189  13
  -4  -2  14 3514.43 344.658  13
   4   2 -14 3334.46 357.704  21
  -4  -2  13 4939.92 450.738  13
   4   2 -13 5157.01 465.219  21
  -4  -2  12 1626.55 417.517  13
   4   2 -12 2243.28 425.252  21
  -4  -2  11 8592.28 671.057  13
   4   2 -11 9396.96 671.511  21
   4   2 -10 25054.6 1336.30  21
  -4  -2   9 669.365 337.000  10
   4   2  -9 530.881 413.902  21
  -4  -2   8 43260.3 2092.94  13
   4   2  -8 41941.4 2064.50  21
  -4  -2   8 39387.5 2252.59   3
  -4  -2   8 41495.8 2040.66  10
  -4  -2   7 399.814 407.941  13
   4   2  -7 619.888 558.906   2
   4   2  -7 301.965 382.325  21
  -4  -2   7 212.444 521.235   3
  -4  -2   6 23922.7 1233.01  13
   4   2  -6 25663.3 1401.08   2
  -4  -2   6 23158.3 1234.84  24
  -4  -2   6 21191.4 1202.17   8
   4   2  -6 22989.0 1207.45  21
  -4  -2   6 23480.6 1382.56   3
  -4  -2   5 23095.9 1306.18  13
  -4  -2   5 26482.2 1313.78  24
  -4  -2   5 24505.4 1284.58   8
  -4  -2   5 26279.5 1436.79   3
   4   2  -5 25892.1 1433.48   2
   4   2  -4 5158.69 591.354   2
  -4  -2   4 4362.94 539.054   3
   4   2  -3 2007.44 487.407   2
  -4  -2   3 2044.51 436.434   3
   4   2  -2 59417.9 2897.60   2
   4   2  -1 22146.0 1222.58   2
   4   2   0 4054.74 482.218   2
   4   2   1 30729.8 1586.18   2
  -4  -2  -1 32226.7 1580.45   5
   4   2   2 2154.03 338.439   2
  -4  -2  -2 2012.37 292.300   5
  -4  -2  -3 148038. 6845.43   5
  -4  -2  -4 27437.9 1414.42   4
  -4  -2  -4 31918.1 1459.76   5
  -4  -2  -5 4754.19 379.435   4
  -4  -2  -5 4760.51 370.854   5
  -4  -2  -6 365.687 268.248   4
  -4  -2  -6 414.091 225.447   5
  -4  -2  -7 18431.5 1034.79   4
  -4  -2  -8 2853.63 439.396   4
  -4  -2  -9 7823.80 506.979   9
  -4  -2  -9 7498.59 659.042   4
  -4  -2  -9 7935.64 537.219  11
  -4  -2 -10 334.171 288.774   9
  -4  -2 -10 798.449 439.892   4
  -4  -2 -10 472.570 352.067  11
  -4  -2 -11 42414.8 2152.75   9
  -4  -2 -11 45651.3 2180.76  11
  -4  -2 -11 44212.2 2328.37   4
  -4  -2 -11 47976.0 2223.98  15
  -4  -2 -12 7672.78 554.570   9
  -4  -2 -12 7321.24 742.848   4
  -4  -2 -12 6726.72 519.513  23
  -4  -2 -12 8190.15 599.848  11
  -4  -2 -12 7736.06 630.718  15
  -4  -2 -13 60448.5 2772.45   9
  -4  -2 -13 56440.8 2780.68  23
  -4  -2 -13 56939.7 2803.23  11
  -4  -2 -13 59103.7 2992.72   4
  -4  -2 -13 60026.2 2833.85  15
  -4  -2 -14 10198.1 623.749   9
  -4  -2 -14 10110.0 634.476  23
  -4  -2 -14 10865.2 696.812  11
  -4  -2 -15 613.756 270.894  23
  -4  -2 -15 962.990 468.528   7
  -4  -2 -15 822.314 377.948  11
  -4  -2 -16 1425.03 415.578   7
  -4  -2 -16 506.037 344.908  11
  -4  -2 -17 1240.26 333.820  15
  -4  -2 -17 1070.96 306.469  11
  -4  -2 -18 3028.12 296.943  15
  -4  -2 -18 2069.39 260.199  11
  -4  -3  14 185.681 219.568  13
  -4  -3  13 1083.36 310.209  13
   4   3 -12 2835.63 423.729  21
  -4  -3  12 2413.65 411.699  13
  -4  -3  11 16507.4 963.550  13
   4   3 -11 16898.8 967.873  21
   4   3 -10 3927.68 503.962  21
   4   3  -9 11762.0 776.329  21
  -4  -3   9 12337.4 962.750   3
  -4  -3   9 11129.0 711.587  10
  -4  -3   8 532.773 343.764  10
  -4  -3   8 600.735 429.361  13
   4   3  -8 573.139 417.301  21
   4   3  -8 764.300 572.087   6
  -4  -3   8 26.4263 566.037   3
  -4  -3   7 122990. 5634.50  13
   4   3  -7 119108. 5784.19   6
   4   3  -7 116904. 5612.26  21
  -4  -3   7 122358. 5607.18  10
   4   3  -6 116038. 5564.02  21
  -4  -3   6 125341. 5593.39  13
  -4  -3   6 118700. 5562.97  10
  -4  -3   5 38300.5 1960.73  13
  -4  -3   5 42373.8 2117.64   3
   4   3  -4 24817.4 1409.96   2
   4   3  -3 9220.20 730.300   2
   4   3  -2 366.986 411.830   2
   4   3  -1 1245.95 426.704   2
   4   3   0 25921.1 1363.52   2
   4   3   1 63418.0 3027.07   2
  -4  -3  -1 64284.0 3052.95   5
   4   3   2 80349.6 3841.62   2
  -4  -3  -2 85859.9 3894.75   5
  -4  -3  -3 25642.5 1313.97   5
  -4  -3  -4 71862.6 3433.25   4
  -4  -3  -4 76366.5 3485.03   5
  -4  -3  -5 39348.6 1978.33   4
  -4  -3  -5 42992.0 2007.10   5
  -4  -3  -6 1212.80 293.413   4
  -4  -3  -6 1239.73 292.427   5
  -4  -3  -7 2177.27 380.026   4
  -4  -3  -7 2327.87 333.036   5
  -4  -3  -8 9438.00 676.311   4
  -4  -3  -9 19145.2 988.298   9
  -4  -3  -9 17881.5 1107.64   4
  -4  -3  -9 18986.8 997.154  11
  -4  -3 -10 21181.5 1114.32   9
  -4  -3 -10 20344.5 1247.15   4
  -4  -3 -10 22100.8 1130.06  11
  -4  -3 -11 14732.7 840.035   9
  -4  -3 -11 13346.8 980.688   4
  -4  -3 -11 15396.9 873.885  11
  -4  -3 -12 6019.63 520.159   9
  -4  -3 -12 6224.77 679.203   4
  -4  -3 -12 6450.54 561.677  11
  -4  -3 -13 6369.85 595.379  15
  -4  -3 -13 6240.54 519.004   9
  -4  -3 -13 5590.18 667.498   4
  -4  -3 -13 5372.22 548.557  11
  -4  -3 -14 4403.95 456.781   9
  -4  -3 -14 3839.20 489.180  11
  -4  -3 -15 1672.39 360.846   9
  -4  -3 -15 1174.97 401.243  11
  -4  -3 -16 762.155 407.449  15
  -4  -3 -16 984.143 290.259   9
  -4  -3 -16 831.619 375.306  11
  -4  -3 -17 383.139 342.027  15
  -4  -3 -17 757.255 322.208  11
  -4  -3 -18 827.296 287.708  15
  -4  -3 -18 731.818 298.830   7
  -4  -3 -18 339.447 258.607  11
  -4  -4  14 62457.5 2885.75  13
  -4  -4  13 9751.04 531.889  13
   4   4 -13 8096.01 481.762  23
  -4  -4  12 4591.12 425.272  13
  -4  -4  11 6414.80 542.372  13
  -4  -4  11 6988.87 575.307  28
   4   4 -10 342.144 426.185  21
  -4  -4   9 223.805 339.661  10
   4   4  -9-169.675 439.982  21
  -4  -4   8 21294.7 1150.17  13
   4   4  -8 22171.2 1336.60   6
   4   4  -8 21454.6 1157.39  21
  -4  -4   8 18591.2 1107.54  10
  -4  -4   7 37183.5 1889.75  13
   4   4  -7 38757.2 2064.29   6
   4   4  -7 36746.9 1879.76  21
  -4  -4   7 37834.9 1867.48  10
  -4  -4   6 387.763 358.221  10
  -4  -4   6 514.171 406.591  13
   4   4  -6 395.448 384.228  21
   4   4  -6 556.064 509.405   6
  -4  -4   5 10449.3 677.548  13
   4   4  -5 9763.35 837.463   6
   4   4  -5 9349.01 650.390  21
  -4  -4   5 10375.7 631.631  16
  -4  -4   5 10161.9 660.770  10
  -4  -4   4 1423.47 364.357  10
  -4  -4   4 1281.63 370.147  13
   4   4  -4 1134.19 482.257   6
  -4  -4   4 1209.52 348.312  16
   4   4  -3 5147.01 576.057   6
   4   4  -2 20863.3 1210.54   6
   4   4  -1 4505.76 505.637   6
   4   4   0 1108.04 367.306   6
   4   4   1 146815. 6825.81   6
  -4  -4  -1 148183. 6862.43   5
   4   4   2 366613. 17102.2   6
  -4  -4  -2 387806. 17166.7   5
  -4  -4  -3 156859. 7237.60   4
  -4  -4  -3 158861. 7310.64   5
  -4  -4  -4 7968.66 512.591   4
  -4  -4  -4 9018.69 578.962   5
  -4  -4  -5 3773.12 370.238   4
  -4  -4  -5 3682.47 391.096   5
  -4  -4  -6 63456.7 3169.36   4
  -4  -4  -6 70363.0 3198.93   5
  -4  -4  -7 19267.0 1076.17   4
  -4  -4  -7 19772.8 1091.04   5
  -4  -4  -8 4422.29 480.947   4
  -4  -4  -8 4602.56 469.822   5
  -4  -4  -9 28664.9 1381.62   9
  -4  -4  -9 25885.7 1493.60   4
  -4  -4  -9 28090.5 1394.58  26
  -4  -4  -9 27077.0 1386.86  11
  -4  -4 -10 56312.9 2673.13   9
  -4  -4 -10 58397.5 2819.78   4
  -4  -4 -10 54860.0 2681.57  11
  -4  -4 -11 19546.8 1044.01   9
  -4  -4 -11 19039.9 1198.42   4
  -4  -4 -11 19342.9 1063.45  11
  -4  -4 -12 62832.3 3052.59  14
  -4  -4 -12 63232.6 3085.85   9
  -4  -4 -12 66359.0 3244.16   4
  -4  -4 -12 69253.7 3112.45  11
  -4  -4 -13 17903.0 1054.51   9
  -4  -4 -13 20663.1 1234.93   4
  -4  -4 -13 19845.6 1089.77  11
  -4  -4 -14 373.596 421.499  11
  -4  -4 -14 653.781 384.284   9
  -4  -4 -15 1984.78 396.872   9
  -4  -4 -15 1250.63 429.280  11
  -4  -4 -16 10952.3 760.868  15
  -4  -4 -16 12843.3 699.543   9
  -4  -4 -16 10956.9 733.298  11
  -4  -4 -17 15194.3 880.081  15
  -4  -4 -17 16534.7 827.732   9
  -4  -4 -17 16183.9 885.816   7
  -4  -4 -17 14770.1 867.680  11
  -4  -4 -18 6153.02 429.988  15
  -4  -4 -18 6667.20 444.603   7
  -4  -4 -18 5464.01 418.225  11
  -4  -4 -19 4965.49 317.418  15
  -4  -4 -19 4391.77 319.498   7
  -4  -4 -19 3916.92 308.712  11
  -4  -5  13 10591.1 563.303  13
  -4  -5  12 3336.83 339.185  13
  -4  -5  11 1126.08 362.086  28
  -4  -5  11 812.911 334.767  13
  -4  -5  10 1052.98 408.131  28
  -4  -5  10 817.735 397.883  13
  -4  -5   9 7449.90 629.084  28
  -4  -5   8 5932.65 600.773  28
  -4  -5   8 6874.34 582.951  13
  -4  -5   7 8792.72 661.808  13
   4   5  -7 8441.94 684.073  21
   4   5  -7 9657.05 843.959   6
  -4  -5   7 8777.59 651.939  10
  -4  -5   6 103505. 4812.85  13
   4   5  -6 95360.4 4797.69  21
   4   5  -6 110364. 5000.55   6
  -4  -5   6 105286. 4804.79  10
  -4  -5   5 189366. 8556.49  13
   4   5  -5 202057. 8737.32   6
   4   5  -5 176208. 8538.59  21
  -4  -5   5 175156. 8514.72  16
  -4  -5   5 197650. 8555.76  10
  -4  -5   4 323.859 350.604  10
  -4  -5   4 400.926 362.861  13
   4   5  -4 193.291 477.169   6
  -4  -5   4 741.901 332.507  16
  -4  -5   3 11049.5 679.683  13
   4   5  -3 11379.6 820.155   6
  -4  -5   3 10144.9 661.796  16
   4   5  -2 9457.42 718.152   6
  -4  -5   2 8673.66 577.808  10
   4   5  -1 1668.49 420.802   6
   4   5   0 5162.86 477.287   6
   4   5   1 156308. 7243.18   6
   4   5   2 21808.5 1101.42   6
  -4  -5  -2 21290.4 1163.16   5
  -4  -5  -2 21170.6 1077.12   4
  -4  -5  -3 206233. 9594.64   4
  -4  -5  -3 213921. 9666.03   5
  -4  -5  -4 92530.5 4309.80   4
  -4  -5  -4 91827.5 4361.34   5
  -4  -5  -5 29612.2 1509.82   4
  -4  -5  -5 30545.8 1548.83   5
  -4  -5  -6 32736.6 1643.48   4
  -4  -5  -6 32237.6 1667.33   5
  -4  -5  -7 376.868 347.558   4
  -4  -5  -7 383.046 316.528   5
  -4  -5  -8 904.284 300.782   9
  -4  -5  -8 1430.13 286.142  26
  -4  -5  -8 960.234 370.524   4
  -4  -5  -8 1161.09 305.990  19
  -4  -5  -8 951.697 355.662   5
  -4  -5  -9 591.099 307.306   9
  -4  -5  -9 247.558 285.888  27
  -4  -5  -9 856.863 301.324  26
  -4  -5  -9 493.216 399.239   4
  -4  -5  -9 720.376 328.716  11
  -4  -5 -10 139104. 6377.38   9
  -4  -5 -10 139661. 6513.09   4
  -4  -5 -10 135572. 6384.22  11
  -4  -5 -11 59171.7 2834.36   9
  -4  -5 -11 61545.9 2991.62   4
  -4  -5 -11 58451.8 2850.17  11
  -4  -5 -12 5587.67 494.137  14
  -4  -5 -12 5129.08 530.553   9
  -4  -5 -12 5560.12 653.864   4
  -4  -5 -12 5833.64 550.765  11
  -4  -5 -13 933.678 445.109   9
  -4  -5 -13 1850.89 385.796  14
  -4  -5 -13 2376.10 551.070   4
  -4  -5 -13 2588.97 475.347  11
  -4  -5 -14 5397.28 431.982  14
  -4  -5 -14 5104.19 541.527   9
  -4  -5 -14 4469.53 548.192  11
  -4  -5 -15 4860.17 493.214   9
  -4  -5 -15 3826.79 509.644  11
  -4  -5 -16 4618.67 540.543  15
  -4  -5 -16 5445.98 525.043  11
  -4  -5 -17 164.309 366.742  15
  -4  -5 -17 1154.60 306.800   9
  -4  -5 -17 527.150 346.772  11
  -4  -5 -18 10405.1 637.009  15
  -4  -5 -18 11113.8 600.308   9
  -4  -5 -18 12095.2 643.415   7
  -4  -5 -18 10087.1 632.259  11
  -4  -5 -19 29582.3 1414.61  15
  -4  -5 -19 30887.1 1412.01   7
  -4  -5 -19 28626.0 1415.87  11
  -4  -6  12 444.245 207.545  13
  -4  -6  11 22758.6 1104.34  13
  -4  -6  11 20568.8 1121.13  28
  -4  -6  10 6474.92 527.857  28
  -4  -6  10 6526.25 510.525  13
  -4  -6   9 10698.4 719.962  28
  -4  -6   8 20792.0 1179.55  28
  -4  -6   7 1061.40 460.002  28
  -4  -6   7 2024.77 443.393  13
  -4  -6   6 59291.1 3045.17  28
  -4  -6   6 64245.9 3031.20  13
   4   6  -6 66549.8 3220.64   6
  -4  -6   6 63134.3 3024.70  10
  -4  -6   5 2599.88 448.645  10
  -4  -6   5 2081.16 450.483  28
  -4  -6   5 2812.58 456.881  13
   4   6  -5 3649.78 610.499   6
  -4  -6   5 2887.84 394.209  16
  -4  -6   4 60871.7 2970.79  28
  -4  -6   4 61258.3 2952.31  13
   4   6  -4 62983.3 3119.44   6
  -4  -6   4 61438.9 2932.78  16
  -4  -6   4 62168.4 2957.89  10
  -4  -6   3 1036.15 376.901  28
  -4  -6   3 1458.13 373.012  13
   4   6  -3 1902.02 506.297   6
  -4  -6   3 1903.33 394.824  16
  -4  -6   2 49172.5 2302.67  28
   4   6  -2 49296.1 2434.87   6
  -4  -6   2 47510.0 2428.19   5
  -4  -6   2 47524.1 2301.36  16
  -4  -6   2 45506.7 2301.10  10
  -4  -6   2 47079.6 2293.85  13
  -4  -6   1 14071.3 759.763  13
   4   6  -1 13480.4 881.752   6
  -4  -6   1 12955.2 874.981   5
  -4  -6   1 13123.3 802.083  16
  -4  -6   1 13595.5 799.538  10
  -4  -6   0 3414.80 335.788   1
   4   6   0 3578.61 461.355   6
  -4  -6   0 3488.96 441.329   5
  -4  -6   0 4064.50 437.091  16
  -4  -6  -1 440.778 214.396   1
   4   6   1 292.810 287.697   6
  -4  -6  -1 249.887 315.297   5
  -4  -6  -2 46944.0 2213.57   1
  -4  -6  -2 46109.4 2300.33   5
  -4  -6  -2 45260.0 2221.02   4
  -4  -6  -3 156665. 7084.25   1
  -4  -6  -3 149875. 7095.09   4
  -4  -6  -4 2112.48 331.881   4
  -4  -6  -5 97791.2 4515.88   4
  -4  -6  -5 93629.8 4548.09   5
  -4  -6  -6 28774.7 1447.40   4
  -4  -6  -6 26275.1 1463.26   5
  -4  -6  -7 3345.46 346.074  26
  -4  -6  -7 2862.30 418.510   4
  -4  -6  -7 3466.44 348.767  19
  -4  -6  -7 2817.92 431.026   5
  -4  -6  -7 2883.75 338.163   9
  -4  -6  -8 1239.02 323.819   9
  -4  -6  -8 1637.80 320.891  26
  -4  -6  -8 1887.97 407.796   4
  -4  -6  -8 1422.89 386.098   5
  -4  -6  -9 31315.4 1507.09  27
  -4  -6  -9 27197.5 1600.41   4
  -4  -6  -9 30331.0 1505.70  26
  -4  -6  -9 29458.4 1497.65  11
  -4  -6 -10 371.918 328.874  27
  -4  -6 -10 445.390 337.516  26
  -4  -6 -10 512.609 438.007   4
  -4  -6 -10 311.897 359.088  11
  -4  -6 -11 15641.2 915.667   9
  -4  -6 -11 17275.7 1080.83   4
  -4  -6 -11 15828.1 937.897  11
  -4  -6 -12 99004.3 4524.65  14
  -4  -6 -12 97187.1 4535.53   9
  -4  -6 -12 96048.5 4689.65   4
  -4  -6 -12 93734.0 4547.98  11
  -4  -6 -13 803.150 371.378  14
  -4  -6 -13-203.293 437.408   9
  -4  -6 -13 1415.30 510.582   4
  -4  -6 -13 844.870 455.523  11
  -4  -6 -14 107.560 403.279   9
  -4  -6 -14 396.485 367.529  14
  -4  -6 -14 771.658 456.859  11
  -4  -6 -15 10053.1 616.023  14
  -4  -6 -15 10471.4 683.168   9
   4   6  15 9857.81 668.910  29
  -4  -6 -15 9268.61 712.871  11
  -4  -6 -16 16185.2 826.769   9
  -4  -6 -16 14123.1 855.813  11
  -4  -6 -17 7019.09 506.140   9
  -4  -6 -17 7102.57 534.383  11
  -4  -6 -17 6451.29 532.539  15
  -4  -6 -18 10118.1 611.379  15
  -4  -6 -18 9348.74 573.295   9
  -4  -6 -18 10422.7 596.625   7
  -4  -6 -18 10377.1 600.327  11
  -4  -6 -19 4441.79 314.264  15
  -4  -6 -19 4542.69 307.132   7
  -4  -6 -19 4446.19 319.028  11
  -4  -6 -19 3515.38 279.487   9
  -4  -7  11 53460.7 2383.74  13
  -4  -7  11 47985.5 2393.68  28
  -4  -7  10 1177.25 310.653  28
  -4  -7  10 1120.71 282.793  13
  -4  -7   9 871.474 352.779  28
  -4  -7   8 3903.60 477.406  28
  -4  -7   7 10496.7 722.881  28
  -4  -7   7 9637.53 690.687  13
  -4  -7   6 5383.63 521.362  13
  -4  -7   6 4227.14 519.297  28
  -4  -7   5 21391.7 1218.84  28
  -4  -7   5 23178.2 1206.75  13
   4   7  -5 22762.3 1380.36   6
  -4  -7   5 19068.0 1314.46   5
  -4  -7   5 22551.2 1155.57  16
  -4  -7   4 2205.69 436.512  28
  -4  -7   4 2515.82 425.278  13
   4   7  -4 2757.31 582.842   6
  -4  -7   4 1637.24 477.932   5
  -4  -7   4 2205.20 408.014  16
  -4  -7   3 226102. 10174.2  28
  -4  -7   3 218143. 10154.0  13
   4   7  -3 221663. 10317.5   6
  -4  -7   3 215885. 10302.7   5
  -4  -7   3 219720. 10147.7  16
  -4  -7   2 111926. 5041.19  28
   4   7  -2 104175. 5166.58   6
  -4  -7   2 108095. 5025.21  13
  -4  -7   2 107069. 5166.66   5
  -4  -7   2 104709. 5030.13  16
  -4  -7   2 108619. 5047.55  10
  -4  -7   1 7143.34 504.539  28
  -4  -7   1 5710.07 498.349   1
   4   7  -1 6568.74 633.891   6
  -4  -7   1 6397.54 600.407   5
  -4  -7   1 6454.23 563.233  16
  -4  -7   1 6722.07 492.720  13
  -4  -7   1 6577.41 542.934  10
  -4  -7   0 726.817 329.915  10
  -4  -7   0 341.711 247.188   1
  -4  -7   0 821.733 287.403  13
  -4  -7   0 721.535 277.508  20
  -4  -7   0 699.112 366.403   5
  -4  -7   0 674.456 396.019  16
  -4  -7  -1 22691.6 1106.31  13
  -4  -7  -1 19684.3 1112.63  20
  -4  -7  -1 22396.3 1246.38   5
  -4  -7  -1 22277.4 1165.95   1
  -4  -7  -1 21620.8 1180.70  16
  -4  -7  -1 23659.5 1152.82  10
  -4  -7  -2 2076.59 346.624  10
  -4  -7  -2 2409.97 347.123   4
  -4  -7  -2 2174.54 286.850  20
  -4  -7  -2 2070.78 295.479   1
  -4  -7  -2 2142.35 385.794   5
  -4  -7  -2 2699.25 429.086  16
  -4  -7  -3 7818.41 522.290   1
  -4  -7  -3 7234.49 490.950  20
  -4  -7  -3 7258.85 584.672   5
  -4  -7  -3 7759.97 576.048  16
  -4  -7  -3 7569.96 543.407   4
  -4  -7  -4 74636.8 3572.57   1
  -4  -7  -4 74067.8 3527.71  20
  -4  -7  -4 74892.9 3632.18   5
  -4  -7  -4 79456.0 3560.60  16
  -4  -7  -4 73551.2 3584.91   4
  -4  -7  -5 71015.9 3285.39   4
  -4  -7  -5 65149.8 3205.72  20
  -4  -7  -5 66136.7 3305.67   5
  -4  -7  -5 71045.7 3227.28  16
  -4  -7  -6 75031.1 3605.85   4
  -4  -7  -6 75075.6 3527.26  16
  -4  -7  -7 63462.5 3144.06   9
  -4  -7  -7 66842.7 3253.73   4
  -4  -7  -7 70634.4 3191.87  27
  -4  -7  -7 68523.0 3168.70  26
  -4  -7  -7 66371.9 3150.27  16
  -4  -7  -8 20276.7 1136.77   9
  -4  -7  -8 22562.3 1258.87   4
  -4  -7  -8 22565.1 1181.55  27
  -4  -7  -8 23345.0 1160.75  26
  -4  -7  -8 20802.5 1264.60   5
  -4  -7  -9 46837.7 2355.30   9
  -4  -7  -9 48741.2 2486.38   4
  -4  -7  -9 53287.0 2392.15  27
  -4  -7  -9 49443.5 2367.10  11
  -4  -7  -9 47295.3 2385.24  19
  -4  -7  -9 48994.1 2377.71  26
  -4  -7 -10 4362.02 575.742   4
  -4  -7 -10 4157.26 459.431   9
  -4  -7 -10 3494.14 443.803  26
  -4  -7 -10 3203.39 443.289  19
  -4  -7 -10 3692.20 464.066  11
  -4  -7 -10 4084.26 459.444  27
  -4  -7 -11 16282.4 918.503   9
  -4  -7 -11 15035.5 1044.47   4
  -4  -7 -11 13981.0 913.585  26
  -4  -7 -11 15251.0 912.102  11
  -4  -7 -11 16061.6 886.566  27
  -4  -7 -12 5718.04 543.614  14
  -4  -7 -12 6986.23 514.498  27
  -4  -7 -12 5786.34 687.745   4
  -4  -7 -12 5950.00 586.125  11
  -4  -7 -13 77752.7 3600.71  14
  -4  -7 -13 74165.6 3630.71  11
  -4  -7 -14 6556.82 545.434  14
  -4  -7 -14 7051.48 627.838  11
  -4  -7 -15 8334.98 578.321  14
  -4  -7 -15 9080.88 641.164   9
  -4  -7 -15 7983.82 654.043  11
  -4  -7 -16 4107.46 375.672  14
   4   7  16 3658.43 444.888  29
  -4  -7 -16 3324.05 483.815  11
  -4  -7 -17 3068.63 423.133  15
  -4  -7 -17 4535.31 417.588   9
  -4  -7 -17 4156.27 433.363  11
  -4  -7 -18 699.974 294.226  15
  -4  -7 -18 1458.19 275.829   9
  -4  -7 -18 750.310 288.291   7
  -4  -7 -18 1101.00 297.981  11
  -4  -7 -19 674.454 196.312  15
  -4  -7 -19 731.356 179.883   7
  -4  -8  10 53804.9 2588.83  28
  -4  -8  10 56445.3 2575.97  13
  -4  -8   9 24616.0 1243.39  28
  -4  -8   8 5852.09 493.047  28
  -4  -8   7 6955.96 564.333  28
  -4  -8   7 7153.47 543.409  13
  -4  -8   6 9953.71 708.019  28
  -4  -8   6 10647.6 694.444  13
  -4  -8   5 1095.07 413.968  28
  -4  -8   5 1400.52 407.459  13
  -4  -8   5 1148.97 348.238  16
  -4  -8   4 402.975 402.162  28
  -4  -8   4 454.118 402.036  13
  -4  -8   4 594.636 376.446  16
  -4  -8   3 22424.6 1291.97  28
  -4  -8   3 24775.1 1283.88  13
  -4  -8   3 24580.8 1412.53   5
  -4  -8   3 24905.4 1285.10  16
  -4  -8   2 1784.19 398.001  28
  -4  -8   2 1931.04 389.090  13
  -4  -8   2 2348.90 448.181   5
  -4  -8   2 1301.10 419.830  16
  -4  -8   1 86407.5 3989.02  28
  -4  -8   1 81852.0 3971.21  27
  -4  -8   1 85262.7 3974.26  13
  -4  -8   1 84741.6 4117.74   5
  -4  -8   1 85458.4 4003.36  16
  -4  -8   0 52121.9 2558.22  27
  -4  -8   0 55027.7 2545.06  28
  -4  -8   0 53508.2 2537.59  13
  -4  -8   0 52564.1 2527.44  20
  -4  -8   0 50971.8 2605.98   1
  -4  -8   0 53511.0 2673.91   5
  -4  -8   0 53538.1 2581.13  16
  -4  -8   0 52954.1 2571.04  10
  -4  -8  -1 2218.02 386.449  10
  -4  -8  -1 2726.49 422.163  27
  -4  -8  -1 1920.18 339.973   1
  -4  -8  -1 2982.15 334.047  13
  -4  -8  -1 2966.06 328.017  20
  -4  -8  -1 1993.57 412.180   5
  -4  -8  -1 2207.50 429.346  16
  -4  -8  -2 10142.8 655.539   1
  -4  -8  -2 9753.42 685.240  27
  -4  -8  -2 10268.0 581.891  13
  -4  -8  -2 9718.98 591.802  20
  -4  -8  -2 10416.5 722.173   5
  -4  -8  -2 9380.57 656.183   4
  -4  -8  -2 9028.03 629.892  10
  -4  -8  -3 17940.5 982.367   1
  -4  -8  -3 16654.4 914.825  20
  -4  -8  -3 15744.8 986.689  27
  -4  -8  -3 17948.8 1040.57   5
  -4  -8  -3 17613.4 981.435  16
  -4  -8  -3 17559.5 993.866   4
  -4  -8  -3 17611.5 932.141  10
  -4  -8  -4 4017.66 505.402  27
  -4  -8  -4 4742.76 466.239   4
  -4  -8  -4 4726.33 434.655   1
  -4  -8  -4 4190.05 489.905   5
  -4  -8  -4 4485.06 503.253  16
  -4  -8  -5 38924.6 1919.50  27
  -4  -8  -5 36416.3 1974.88   5
  -4  -8  -5 40473.2 1900.88  16
  -4  -8  -5 36350.1 1944.80   4
  -4  -8  -6 387800. 17382.9   4
  -4  -8  -6 357406. 17265.3   9
  -4  -8  -6 383089. 17302.8  19
  -4  -8  -6 382033. 17412.4   5
  -4  -8  -6 392439. 17294.6  16
  -4  -8  -7 52922.1 2625.82   4
  -4  -8  -7 50084.4 2501.02   9
  -4  -8  -7 55668.1 2562.89  27
  -4  -8  -7 51671.1 2533.66  19
  -4  -8  -7 52631.9 2652.59   5
  -4  -8  -7 53330.5 2518.58  16
  -4  -8  -8 4748.48 453.120   9
  -4  -8  -8 4820.09 525.590  27
  -4  -8  -8 4859.53 554.529   4
  -4  -8  -8 5359.35 487.204  19
  -4  -8  -8 5152.50 440.201  16
  -4  -8  -8 4561.27 556.796   5
  -4  -8  -9 12528.8 862.725   4
  -4  -8  -9 12121.2 740.040   9
  -4  -8  -9 12022.6 781.096  27
  -4  -8  -9 10962.5 744.111  19
  -4  -8 -10 31523.8 1787.51   4
  -4  -8 -10 32581.4 1655.98   9
  -4  -8 -10 33729.0 1678.68  27
  -4  -8 -10 34270.3 1668.63  11
  -4  -8 -10 31463.1 1673.16  19
  -4  -8 -11-20.2107 449.468  14
  -4  -8 -11 147.202 401.548  27
  -4  -8 -11 121.879 395.914  11
  -4  -8 -11 772.481 428.306   9
  -4  -8 -11 1142.42 483.277   4
  -4  -8 -12 1140.58 428.475  14
  -4  -8 -12 1566.65 396.570  27
  -4  -8 -12 797.589 442.995  11
  -4  -8 -12 1029.76 459.505   9
  -4  -8 -13 1422.95 429.623  14
  -4  -8 -13 883.895 456.012   9
  -4  -8 -13 1232.76 343.719  27
  -4  -8 -13 1258.45 466.087  11
  -4  -8 -14 9910.97 645.795  14
  -4  -8 -14 7539.28 655.870   9
  -4  -8 -14 8480.00 680.052  11
  -4  -8 -15 43385.8 2091.10  14
  -4  -8 -15 43133.7 2105.42   9
  -4  -8 -16 1542.63 324.014  14
   4   8  16 1711.83 404.984  29
  -4  -8 -17 2311.03 390.473  15
   4   8  17 3151.13 345.659  29
  -4  -8 -18 563.877 268.988  15
  -4  -8 -18 702.148 250.927   9
  -4  -8 -18 1105.18 254.648   7
  -4  -9   9-25.5234 195.214  28
  -4  -9   9-17.4681 187.544  13
  -4  -9   8 997.490 271.307  28
  -4  -9   7 963.776 323.384  28
  -4  -9   7 1099.70 319.713  13
  -4  -9   6-10.2096 337.346  28
  -4  -9   6 8.74957 341.822  13
  -4  -9   5 779.402 383.692  28
  -4  -9   5 350.374 361.338  13
  -4  -9   4 4440.93 494.230  28
  -4  -9   4 4144.26 478.199  13
  -4  -9   3 275.038 397.194  28
  -4  -9   3-84.2955 383.719  13
  -4  -9   3 242.353 390.040  16
  -4  -9   2 20360.9 1116.17  28
  -4  -9   2 20202.3 1095.36  13
  -4  -9   2 19658.5 1120.50  16
  -4  -9   1 57085.7 2678.32  28
  -4  -9   1 54279.3 2659.79  13
  -4  -9   1 55273.5 2784.11   5
  -4  -9   1 54814.1 2694.04  16
  -4  -9   0 2267.43 392.197  27
  -4  -9   0 2208.95 362.660  28
  -4  -9   0 2175.13 392.390  13
  -4  -9   0 1991.28 420.062   5
  -4  -9   0 2203.91 502.990  16
  -4  -9  -1 229.679 290.556  28
  -4  -9  -1 703.609 386.933  27
  -4  -9  -1 545.870 325.946  13
  -4  -9  -1 647.443 373.083   5
  -4  -9  -1 131.137 436.737  16
  -4  -9  -2 6373.50 530.815   1
  -4  -9  -2 6269.79 584.593  27
  -4  -9  -2 6328.80 468.525  13
  -4  -9  -2 6311.31 582.732   5
  -4  -9  -3 261.283 425.833  27
  -4  -9  -3 260.692 353.164   4
  -4  -9  -3 368.935 283.121  13
  -4  -9  -3 307.907 302.215   1
  -4  -9  -3 189.824 354.479   5
  -4  -9  -3 256.781 433.541  16
  -4  -9  -4 965.923 305.324   9
  -4  -9  -4 679.564 458.919  27
  -4  -9  -4 866.807 379.936   4
  -4  -9  -4 1195.15 317.588   1
  -4  -9  -4 802.811 388.815   5
  -4  -9  -4 942.265 453.456  16
  -4  -9  -5 28636.5 1467.10   9
  -4  -9  -5 28234.3 1558.30  27
  -4  -9  -5 30517.6 1621.71   5
  -4  -9  -5 32324.0 1545.85  16
  -4  -9  -5 29118.8 1585.38   4
  -4  -9  -6 17698.7 1029.81   4
  -4  -9  -6 16662.3 900.276   9
  -4  -9  -6 15891.5 934.984  19
  -4  -9  -6 17341.1 1052.58   5
  -4  -9  -6 16677.3 954.995  16
  -4  -9  -6 15375.2 996.894  27
  -4  -9  -7 93102.4 4440.95   4
  -4  -9  -7 89227.7 4306.63   9
  -4  -9  -7 90258.8 4335.34  26
  -4  -9  -7 92512.5 4346.05  19
  -4  -9  -7 94304.5 4473.27   5
  -4  -9  -7 96440.4 4335.40  16
  -4  -9  -8 93475.6 4512.60   4
  -4  -9  -8 89954.3 4372.30   9
  -4  -9  -8 93408.7 4403.25  26
  -4  -9  -8 100788. 4440.88  27
  -4  -9  -8 95160.8 4409.23  19
  -4  -9  -8 90971.2 4535.83   5
  -4  -9  -8 92961.2 4381.67  16
  -4  -9  -9 1461.17 417.868   9
  -4  -9  -9 2200.98 517.071   4
  -4  -9  -9 2131.24 513.312  27
  -4  -9  -9 2173.69 392.949  26
  -4  -9  -9 2527.49 408.349  19
  -4  -9 -10 14626.6 1007.33   4
  -4  -9 -10 13057.5 887.060  14
  -4  -9 -10 14122.0 849.582   9
  -4  -9 -10 14274.7 883.282  26
  -4  -9 -10 15400.1 889.015  11
  -4  -9 -10 15772.0 921.780  27
  -4  -9 -10 15630.8 894.377  19
  -4  -9 -11 10698.7 743.813   9
  -4  -9 -11 11832.6 773.091  27
  -4  -9 -11 12360.9 767.573  11
  -4  -9 -11 10851.8 749.311  26
  -4  -9 -12-1035.53 425.416   9
  -4  -9 -12 259.491 407.301  27
  -4  -9 -13 564.938 408.555  14
  -4  -9 -13 262.818 411.507   9
  -4  -9 -13 894.610 375.419  27
  -4  -9 -14 46101.7 2166.21  14
  -4  -9 -14 42852.2 2158.83   9
  -4  -9 -15 29364.3 1443.33  14
  -4  -9 -15 28370.5 1446.84   9
  -4  -9 -16 1442.22 309.836  14
  -4  -9 -16 1950.10 360.630   9
   4   9  17 1733.39 316.869  29
  -4  -9 -17 1621.89 308.212   9
  -4  -9 -18-451.979 235.488  15
  -4  -9 -18 312.456 210.063   9
  -4  -9 -18-42.2722 220.390  11
  -4 -10   7 3162.04 308.351  28
  -4 -10   6 8193.44 543.702  28
  -4 -10   6 8827.55 538.248  13
  -4 -10   5 11361.4 728.428  28
  -4 -10   5 13365.4 724.796  13
  -4 -10   4 5784.79 509.092  28
  -4 -10   4 6248.07 497.587  13
  -4 -10   3 398.228 351.860  28
  -4 -10   3 384.664 359.936  13
  -4 -10   2 12854.9 822.369  28
  -4 -10   2 14256.1 812.261  13
  -4 -10   1 64.5095 335.288  28
  -4 -10   1 295.940 352.541  13
  -4 -10   0 60254.8 2841.12  28
  -4 -10   0 59765.7 2832.74  13
  -4 -10   0 58359.3 2825.65  22
  -4 -10   0 58670.0 2870.08  16
  -4 -10  -1 27541.3 1380.42  13
  -4 -10  -1 26913.5 1404.96  27
  -4 -10  -1 26759.0 1452.00  16
  -4 -10  -2 25005.0 1268.02  13
  -4 -10  -2 23777.5 1323.27  27
  -4 -10  -2 25861.2 1399.21   5
  -4 -10  -3 7228.46 506.736  13
  -4 -10  -3 7009.93 623.413   5
  -4 -10  -3 7793.76 649.746  16
  -4 -10  -3 7475.60 634.060  27
  -4 -10  -4 2422.02 510.352  27
  -4 -10  -4 3074.36 464.664   4
  -4 -10  -4 2245.52 323.046  13
  -4 -10  -4 2924.63 462.068   5
  -4 -10  -4 2158.91 486.727  16
  -4 -10  -5 243.942 476.536  27
  -4 -10  -5 374.324 403.009   4
  -4 -10  -5 514.082 413.370   5
  -4 -10  -5 632.846 431.865  16
  -4 -10  -6 564.322 333.207   9
  -4 -10  -6 362.859 478.759  27
  -4 -10  -6 500.992 410.163   4
  -4 -10  -6 1154.85 367.087  19
  -4 -10  -6 631.277 405.244   5
  -4 -10  -6 1104.20 435.879  16
  -4 -10  -7 75891.3 3676.19   4
  -4 -10  -7 72692.4 3526.46   9
  -4 -10  -7 74929.2 3566.41  19
  -4 -10  -7 71824.5 3558.84  26
  -4 -10  -7 79696.5 3714.14   5
  -4 -10  -7 79661.8 3573.54  16
  -4 -10  -8 15013.5 978.539   4
  -4 -10  -8 14507.1 895.616  14
  -4 -10  -8 14656.5 846.311   9
  -4 -10  -8 15248.4 949.445  27
  -4 -10  -8 14846.9 882.250  26
  -4 -10  -8 15381.0 883.751  19
  -4 -10  -9 5588.79 481.870   9
  -4 -10  -9 5024.02 530.611  14
  -4 -10  -9 5833.22 594.979  27
  -4 -10  -9 5311.08 513.526  26
  -4 -10  -9 5939.78 512.760  19
  -4 -10 -10-30.2781 437.426  14
  -4 -10 -10 323.531 363.714   9
  -4 -10 -10 1191.51 463.937  27
  -4 -10 -10 1009.41 386.062  26
  -4 -10 -10 1029.27 387.978  19
  -4 -10 -11 1322.21 392.264   9
  -4 -10 -11 1145.80 424.790  14
  -4 -10 -11 2428.71 463.746  27
  -4 -10 -11 1638.99 404.515  26
  -4 -10 -12 3949.96 490.356  14
  -4 -10 -12 2427.48 431.187   9
  -4 -10 -12 3491.14 476.685  27
  -4 -10 -13 946.471 386.396   9
  -4 -10 -14 13776.4 805.494  14
  -4 -10 -14 14222.7 809.023   9
  -4 -10 -15 579.760 322.559  14
  -4 -10 -15 1119.44 346.972   9
  -4 -10 -15 776.712 355.562  11
  -4 -10 -16 33455.2 1596.48   9
   4  10  16 32663.3 1639.21  29
  -4 -10 -16 33152.9 1623.43  11
  -4 -10 -17 2640.28 274.937   9
   4  10  17 2902.63 320.966  29
  -4 -10 -17 2549.38 309.650  11
  -4 -11   6 362.654 188.255  13
  -4 -11   5 1665.26 271.725  13
  -4 -11   5 1746.21 234.805  22
  -4 -11   4 30747.6 1386.90  13
  -4 -11   4 25704.8 1364.35  22
  -4 -11   3 27134.1 1294.24  13
  -4 -11   3 24068.2 1275.45  22
  -4 -11   2 3575.36 392.882  13
  -4 -11   2 2807.84 351.844  22
  -4 -11   1 2590.30 378.844  13
  -4 -11   1 2097.25 356.086  22
  -4 -11   0 2757.82 381.584  13
  -4 -11   0 1956.22 352.736  22
  -4 -11  -1 3740.06 436.202  27
  -4 -11  -1 4342.49 424.233  13
  -4 -11  -1 4311.13 410.728  22
  -4 -11  -2 50965.7 2554.51  27
  -4 -11  -2 54521.4 2530.03  13
  -4 -11  -3 36303.6 1875.93  27
  -4 -11  -3 37992.7 1821.90  13
  -4 -11  -4 10674.3 756.850  27
  -4 -11  -4 10695.4 644.666  13
  -4 -11  -5 1194.96 482.855  27
  -4 -11  -5 1100.46 354.609  19
  -4 -11  -6 676.549 358.409  14
  -4 -11  -6 924.296 483.639  27
  -4 -11  -6 765.411 360.372  26
  -4 -11  -6 762.744 340.531  19
  -4 -11  -7 517.512 395.391  14
  -4 -11  -7 861.577 470.235  27
  -4 -11  -7 818.931 358.214  19
  -4 -11  -7 372.622 334.094  26
  -4 -11  -8 5055.78 506.204  14
  -4 -11  -8 5585.80 491.268  26
  -4 -11  -8 4932.00 476.034  19
  -4 -11  -9 17122.1 987.603  14
  -4 -11  -9 16347.2 937.078   9
  -4 -11  -9 18596.2 1049.97  27
  -4 -11  -9 17562.6 976.196  26
  -4 -11  -9 18625.5 989.237  19
  -4 -11 -10 9960.95 668.614  14
  -4 -11 -10 9320.64 621.553   9
  -4 -11 -10 10745.6 718.524  27
  -4 -11 -10 8955.45 656.988  26
  -4 -11 -10 9610.23 646.188  19
  -4 -11 -11 38231.1 1850.06  14
  -4 -11 -11 34432.6 1810.52   9
  -4 -11 -11 39842.9 1885.40  27
  -4 -11 -11 38223.7 1851.85  11
  -4 -11 -12 11453.5 716.534  14
  -4 -11 -12 10375.2 673.003   9
  -4 -11 -12 12507.6 734.490  11
  -4 -11 -13 1107.48 364.688  14
  -4 -11 -13 948.661 325.836   9
  -4 -11 -13 583.195 372.357  11
  -4 -11 -14 1387.23 360.844  11
  -4 -11 -14 1672.31 297.470   9
  -4 -11 -15 948.325 252.881   9
  -4 -11 -15 451.389 307.104  11
   4  11  16-172.865 306.261  29
  -4 -11 -16 599.093 207.212   9
  -4 -11 -16-404.232 266.706  11
  -4 -12   4 37531.5 1767.26  13
  -4 -12   3 5323.83 346.809  13
  -4 -12   3 3728.97 290.912  22
  -4 -12   2 1890.36 297.867  13
  -4 -12   2 1513.93 238.907  22
  -4 -12   1 7096.27 473.031  13
  -4 -12   1 5901.82 422.749  22
  -4 -12   0 16120.5 821.867  13
  -4 -12   0 13846.3 782.412  22
  -4 -12  -1 3019.70 360.339  13
  -4 -12  -2 821.342 311.018  13
  -4 -12  -3 14960.8 882.535  27
  -4 -12  -3 15586.2 836.740  13
  -4 -12  -4 34512.2 1779.85  27
  -4 -12  -4 35977.4 1720.69  13
  -4 -12  -4 35788.0 1766.17  19
  -4 -12  -5 9277.24 699.929  27
  -4 -12  -5 10044.1 621.642  26
  -4 -12  -5 9728.50 631.021  19
  -4 -12  -6 9826.97 714.320  27
  -4 -12  -6 8994.34 619.101  26
  -4 -12  -6 10077.5 629.981  19
  -4 -12  -7 1735.85 335.857  14
  -4 -12  -7 1945.34 467.945  27
  -4 -12  -7 1922.86 359.695  26
  -4 -12  -7 2041.86 345.761  19
  -4 -12  -8 2942.48 368.594  14
  -4 -12  -8 3458.25 507.541  27
  -4 -12  -8 2518.98 371.885  26
  -4 -12  -8 2850.50 384.749  19
  -4 -12  -9 334.852 324.083  14
  -4 -12  -9 316.163 314.050  26
  -4 -12  -9 807.230 314.789  19
  -4 -12  -9 489.065 355.861  11
  -4 -12 -10 69304.9 3206.00  14
  -4 -12 -10 63518.8 3217.03  26
  -4 -12 -10 71463.7 3222.45  11
  -4 -12 -11 12175.8 705.882  14
  -4 -12 -11 11430.4 713.747  11
  -4 -12 -12 754.090 327.756  14
  -4 -12 -12 453.812 330.569  11
  -4 -12 -13 1582.26 313.991  14
  -4 -12 -13 749.748 322.501  11
  -4 -12 -14 432.167 277.242  11
  -4 -12 -15 4931.01 363.563  11
  -4 -13   1 4317.41 310.382  13
  -4 -13   0 775.595 182.976  26
  -4 -13   0 1359.19 241.574  13
  -4 -13  -1 5363.82 372.748  26
  -4 -13  -1 6141.16 401.562  13
  -4 -13  -1 6043.72 424.971  19
  -4 -13  -2 8004.69 500.200  26
  -4 -13  -2 9047.47 510.717  13
  -4 -13  -2 8712.41 545.803  19
  -4 -13  -3 24755.5 1247.26  26
  -4 -13  -3 26017.6 1242.97  13
  -4 -13  -3 25147.2 1273.10  19
  -4 -13  -4 32849.0 1563.00  19
  -4 -13  -4 30860.8 1537.22  26
  -4 -13  -5 531.954 258.398  26
  -4 -13  -5 666.921 276.290  19
  -4 -13  -6 1097.81 274.577  26
  -4 -13  -6 990.833 273.970  19
  -4 -13  -7 109.353 248.426  19
  -4 -13  -7-90.9339 254.698  26
  -4 -13  -8 7195.85 480.154  26
  -4 -13  -8 7295.47 481.225  19
  -4 -13  -9 605.615 298.969  11
  -4 -13 -10 634.180 296.108  11
  -4 -13 -11 14293.1 774.900  11
  -4 -13 -12 25173.0 1242.99  11
  -4 -13 -13 13294.1 703.230  11
  -4 -13 -14 7165.33 415.907  11
  -4 -14  -2 447.046 149.831  19
  -4 -14  -3 1464.24 194.229  19
  -4 -14  -4 1451.08 198.959  19
  -4 -14  -5 702.607 191.239  19
  -4 -14  -6 4096.17 292.882  19
  -4 -14  -7 3256.24 310.725  11
  -4 -14  -8 20429.5 1016.09  11
  -4 -14  -9 363.959 223.075  11
  -4 -14 -10 12328.0 650.392  11
  -4 -14 -11 4284.90 304.847  11
  -5   9   6 51.6387 212.055  16
  -5   9   5 2800.96 315.669  16
  -5   9   4 4289.24 316.221  23
  -5   9   4 4958.58 405.515  16
  -5   9   3 8593.80 490.752  23
  -5   9   3 8624.28 499.337  12
  -5   9   3 9364.37 573.392  16
  -5   9   2 11806.1 618.512  23
  -5   9   2 11406.6 637.002  12
  -5   9   1 368.483 206.677  23
  -5   9   1 72.6970 255.635  12
  -5   9   1 277.102 290.220  16
  -5   9   0 4320.43 314.898  23
  -5   9   0 4756.65 365.585  12
  -5   9   0 4537.48 380.505  16
  -5   9  -1 1901.27 211.241  23
  -5   9  -1 1259.30 269.534  12
  -5   9  -1 1560.36 260.558  16
  -5   8   9 11775.3 687.207  13
  -5   8   9 14946.0 722.802  24
  -5   8   8 194.745 318.067  24
  -5   8   8 178.622 242.432  13
  -5   8   7 580.364 274.680  13
  -5   8   7 343.700 279.461  16
  -5   8   6 7255.84 455.922  23
  -5   8   6 6377.14 497.454  16
  -5   8   5 1747.17 309.582  13
  -5   8   5 2753.91 341.821  23
  -5   8   5 2632.06 420.670  16
  -5   8   4 2270.56 313.115  13
  -5   8   4 2237.49 346.387  23
  -5   8   4 2769.32 364.355  12
  -5   8   4 1913.95 419.511  16
  -5   8   3 51.4802 302.274  23
  -5   8   3 489.062 358.638  12
  -5   8   3-140.227 405.593  16
  -5   8   2 3310.26 385.406  23
  -5   8   2 2181.90 415.706  12
  -5   8   1 51332.2 2444.79  23
  -5   8   1 52066.2 2451.48  12
  -5   8   1 50619.9 2488.32  16
  -5   8   0 37446.4 1823.69  23
  -5   8   0 37551.6 1832.90  12
  -5   8   0 37791.8 1865.58  16
  -5   8  -1-27.8117 366.972  12
  -5   8  -1 445.064 295.325  23
  -5   8  -1 96.4541 356.007  16
  -5   8  -2 506.944 282.913  23
  -5   8  -2 105.500 347.239  12
  -5   8  -2 291.898 319.856  16
  -5   8  -3 3745.07 353.230  23
  -5   8  -3 3358.90 352.418  16
  -5   8  -4 3690.50 304.779  23
  -5   8  -4 3027.86 349.103  12
  -5   8  -5 25257.1 1272.18  23
  -5   8  -5 28091.1 1287.40  12
  -5   7  11 792.831 244.352  24
  -5   7  11 678.769 233.186  13
  -5   7  10 2424.01 331.531  13
  -5   7  10 3298.22 369.659  24
  -5   7   9 1820.00 383.397  24
  -5   7   9 1551.33 328.174  13
  -5   7   8 28114.0 1352.94  13
  -5   7   8 25378.3 1313.26  16
  -5   7   7 5857.60 460.145  23
  -5   7   7 4857.86 473.946  13
  -5   7   7 5417.22 494.496  16
  -5   7   6 8175.62 593.606  13
  -5   7   6 8592.39 574.638  23
  -5   7   6 7993.78 633.237  16
  -5   7   5 469.827 331.161  13
  -5   7   5 1390.16 370.601  23
  -5   7   5 1471.46 392.848  12
  -5   7   5 547.032 438.448  16
  -5   7   4 11309.8 754.675  13
  -5   7   4 14423.6 796.087  23
  -5   7   4 14452.7 798.857  12
  -5   7   4 11774.4 855.081  16
  -5   7   3 4665.49 449.364  13
  -5   7   3 6863.22 535.960  23
  -5   7   3 6324.87 541.604  12
  -5   7   3 5298.20 604.308  16
  -5   7   2 43516.1 2054.27  23
  -5   7   2 39958.3 2052.17  12
  -5   7   1 61659.9 3059.76  25
  -5   7   1 66392.6 3059.20  23
  -5   7   1 64979.8 3067.41  12
  -5   7   1 63733.2 3109.48  16
  -5   7   0 301.645 394.839  25
  -5   7   0 734.902 394.340  23
  -5   7   0-54.9747 465.548  12
  -5   7   0 549.924 466.974  16
  -5   7  -1 35186.0 1807.97  25
  -5   7  -1 35961.4 1824.90  23
  -5   7  -1 37884.0 1842.81  12
  -5   7  -1 37896.7 1777.44  17
  -5   7  -1 37094.7 1869.79  16
  -5   7  -2 22.0146 340.705  25
  -5   7  -2 9.20370 360.491  23
  -5   7  -2 91.6198 264.525  17
  -5   7  -2-10.5688 413.959  16
  -5   7  -3 8015.37 534.920  25
  -5   7  -3 8450.53 513.266  17
  -5   7  -3 7667.00 602.511  16
  -5   7  -3 7998.00 579.206  23
  -5   7  -4 723.740 327.989  23
  -5   7  -4 768.673 411.249  12
  -5   7  -4 1140.22 278.184  17
  -5   7  -4 1074.35 330.886  16
  -5   7  -5 1476.77 331.486  23
  -5   7  -5 1776.64 379.310  12
  -5   7  -5 2272.82 271.719  17
  -5   7  -6 7464.28 501.289  23
  -5   7  -6 7915.73 513.799  12
  -5   7  -6 7293.20 440.753  17
  -5   7  -7 26688.9 1200.57  12
  -5   7  -7 25867.4 1207.90  23
  -5   7  -7 22761.6 1163.84  17
  -5   6  12 750.262 248.761  24
  -5   6  12 831.287 248.617  13
  -5   6  11 904.393 325.557  24
  -5   6  11 1069.58 317.224  13
   5  -6 -10 459.827 244.413  21
  -5   6  10 396.847 373.701  24
  -5   6  10 314.117 341.536  13
  -5   6   9 14950.1 899.300  13
  -5   6   9 16663.9 928.646  24
  -5   6   8 3869.50 470.514  13
  -5   6   8 3725.05 420.223  16
  -5   6   7 19275.9 1089.36  13
  -5   6   7 20685.6 1092.75  23
  -5   6   7 19279.2 1090.50  16
  -5   6   6 46309.7 2284.87  13
  -5   6   6 47781.7 2282.50  23
  -5   6   6 45631.9 2305.10  16
  -5   6   5 2608.30 425.798  13
  -5   6   5 3056.70 467.675  23
  -5   6   5 3306.09 476.407  12
  -5   6   5 2295.52 530.236  16
  -5   6   4 10696.3 739.768  13
  -5   6   4 11570.7 773.275  23
  -5   6   4 12119.4 781.452  12
  -5   6   4 11617.0 847.828  16
  -5   6   3 610.246 371.635  13
  -5   6   3 1751.57 454.521  23
  -5   6   3 852.805 498.450  12
  -5   6   3 14.1420 529.379  16
  -5   6   2 3793.37 536.087  25
  -5   6   2 3404.24 395.283  13
  -5   6   2 4431.02 486.898  23
  -5   6   2 2952.49 534.437  12
  -5   6   2 3330.34 596.806  16
  -5   6   1 2722.43 501.176  25
  -5   6   1 3246.61 466.617  23
  -5   6   1 1993.58 521.858  12
  -5   6   0 20009.2 1131.68  25
  -5   6   0 21413.3 1151.66  23
  -5   6   0 20365.8 1178.21  12
  -5   6   0 20342.2 1206.72  16
  -5   6  -1 2884.43 486.687  25
  -5   6  -1 3122.10 476.137  23
  -5   6  -1 2142.50 547.289  12
  -5   6  -1 2797.36 541.813  16
  -5   6  -2 21434.7 1202.08  25
  -5   6  -2 23388.7 1248.63  23
  -5   6  -2 23637.6 1175.57  17
  -5   6  -2 23359.5 1277.53  16
  -5   6  -3 6294.79 506.283  25
  -5   6  -3 6027.59 548.191  23
  -5   6  -3 6085.75 630.605  12
  -5   6  -3 6504.46 467.318  17
  -5   6  -3 6039.35 585.634  16
  -5   6  -4 35889.6 1810.37  23
  -5   6  -4 38425.9 1828.64  12
  -5   6  -4 34946.1 1765.15  17
  -5   6  -4 36760.2 1816.56  16
  -5   6  -5 19785.2 1042.56  12
  -5   6  -5 18344.7 982.704  17
  -5   6  -5 18075.3 1003.54  16
  -5   6  -5 18960.0 1041.80  23
  -5   6  -6 4402.75 469.502  23
  -5   6  -6 4707.79 489.399  12
  -5   6  -6 4947.83 397.964  17
  -5   6  -7 9007.73 575.213  12
  -5   6  -7 7975.06 510.353  17
  -5   6  -8 2196.85 319.104  12
  -5   6  -8 2330.69 273.571  17
  -5   6  -9 6268.09 366.578  17
  -5   5  13 4136.17 333.232  13
  -5   5  12 2154.13 332.886  24
  -5   5  12 2057.98 329.284  13
   5  -5 -12 1977.43 244.804  21
  -5   5  11 544.077 365.919  24
  -5   5  11 480.450 346.397  13
   5  -5 -11 548.111 269.886  21
  -5   5  10-148.006 417.012  24
  -5   5  10 19.3995 378.262  13
   5  -5 -10-86.6708 284.064  21
  -5   5   9 376.417 462.248  24
  -5   5   9 318.221 407.036  13
   5  -5  -9 351.477 321.443  21
  -5   5   8 2304.13 463.574  13
  -5   5   8 2096.38 412.159  23
   5  -5  -8 2421.09 373.764  21
  -5   5   8 1531.24 393.916  16
  -5   5   7 6603.74 584.258  13
  -5   5   7 4349.66 485.573   8
  -5   5   7 5609.71 563.318  23
  -5   5   7 6049.83 555.981  16
  -5   5   6 20377.6 1212.66  13
  -5   5   6 23176.4 1213.88  23
  -5   5   6 22984.1 1244.18  16
  -5   5   5 74950.5 3820.74  13
  -5   5   5 84319.8 3828.54  23
  -5   5   5 83017.0 3812.77  12
  -5   5   5 80397.9 3867.99  16
  -5   5   4 25000.4 1441.48  13
  -5   5   4 30914.4 1467.07  23
  -5   5   4 28752.6 1467.05  12
  -5   5   4 26563.5 1520.42  16
  -5   5   3 13298.9 878.420  13
  -5   5   3 16697.0 932.576  23
  -5   5   3 15625.0 940.068  12
  -5   5   3 14377.1 1001.34  16
  -5   5   2 2787.03 520.443  25
  -5   5   2 2665.11 397.688  13
  -5   5   2 2226.74 553.142  12
  -5   5   2 2589.83 581.395  16
  -5   5   1 15743.6 930.787  25
  -5   5   1 13390.7 929.574  12
  -5   5   0 5948.55 576.641  25
  -5   5   0 5785.74 642.767  12
  -5   5   0 5767.47 679.359  16
  -5   5  -1 6429.67 585.939  25
  -5   5  -1 6307.08 681.812  16
  -5   5  -2 52930.4 2560.79  25
  -5   5  -2 53243.2 2626.15  16
  -5   5  -3 1625.30 369.033  25
  -5   5  -3 493.707 500.828  12
  -5   5  -3 1083.74 494.481  16
  -5   5  -4 38325.1 1911.01  12
  -5   5  -4 37675.6 1845.51  17
  -5   5  -4 37081.4 1899.39  16
  -5   5  -5 970.502 462.693  12
  -5   5  -5 676.989 325.210  17
  -5   5  -5 802.186 407.293  16
  -5   5  -6 9491.85 683.979  12
  -5   5  -6 9041.46 601.246  17
  -5   5  -7 347.806 379.165  23
  -5   5  -7 237.150 396.785  12
  -5   5  -7 549.695 305.355  17
  -5   5  -8 730.929 356.517  23
  -5   5  -8 765.887 352.149  12
  -5   5  -8 906.270 304.500  17
  -5   5  -9 2717.05 366.535  23
  -5   5  -9 3364.69 342.097  12
  -5   5  -9 2617.66 323.522  17
  -5   5 -10 9677.37 547.300  23
  -5   5 -10 8400.07 504.773  17
  -5   5 -11 26231.1 1268.93  23
   5  -4 -13 11446.5 594.844  21
  -5   4  12 26849.8 1274.18  13
   5  -4 -12 23541.9 1210.11  21
  -5   4  11 1911.18 411.863  13
   5  -4 -11 2521.06 354.143  21
  -5   4  10-32.5092 447.151  24
  -5   4  10 128.527 390.255  13
   5  -4 -10 662.357 344.247  21
  -5   4   9 1704.42 527.631  24
  -5   4   9 1605.70 453.170  13
   5  -4  -9 1595.11 366.484  21
  -5   4   8 21038.9 1151.85  13
   5  -4  -8 20300.1 1070.46  21
  -5   4   8 18880.5 1079.56  16
  -5   4   7 30298.1 1509.59  13
  -5   4   7 25570.0 1438.63   8
  -5   4   7 30152.6 1486.19  16
  -5   4   6 87210.0 4119.14  13
  -5   4   6 86379.0 4125.28  16
   5  -4  -5 67663.1 3420.46   2
  -5   4   5 62516.6 3245.16  13
  -5   4   5 72830.0 3240.59  12
  -5   4   5 68210.7 3284.67  16
   5  -4  -4 11059.3 911.624   2
  -5   4   4 9052.73 696.210  13
  -5   4   4 10866.4 738.879  12
  -5   4   4 9836.38 813.244  16
  -5   4   3 6451.04 565.997  13
   5  -4  -3 8088.97 807.039   2
  -5   4   3 7623.02 657.670  12
  -5   4   3 6881.17 708.024  16
  -5   4   2 25678.4 1442.76  25
  -5   4   2 27910.9 1428.87  23
  -5   4   2 27107.5 1455.92  12
  -5   4   2 25324.7 1501.24  16
  -5   4   1 1448.09 476.594  25
   5  -4  -1 1920.03 605.280   2
  -5   4   1 990.044 441.402  23
  -5   4   1 797.973 514.386  12
  -5   4   0 32495.9 1687.68  25
  -5   4   0 33557.5 1692.95  23
  -5   4   0 32151.1 1712.80  12
  -5   4   0 34068.5 1768.59  16
   5  -4   0 34094.5 1841.28   2
  -5   4  -1 7187.17 592.566  25
   5  -4   1 7073.64 724.735   2
  -5   4  -1 6942.95 598.610  23
  -5   4  -1 7920.98 694.890  16
  -5   4  -2 3356.37 465.970  25
  -5   4  -2 2610.36 493.158  23
  -5   4  -2 3472.09 571.101  16
  -5   4  -3 51468.5 2468.88  23
  -5   4  -3 49170.9 2481.22  12
  -5   4  -3 50976.2 2503.19  16
  -5   4  -4 100364. 4582.66  23
  -5   4  -4 95615.4 4577.45  12
  -5   4  -4 95686.5 4587.64  16
  -5   4  -5 4600.08 480.840  23
  -5   4  -5 4471.95 566.878  12
  -5   4  -5 3838.70 428.944  17
  -5   4  -5 4265.11 518.159  16
  -5   4  -6 5215.58 512.240  23
  -5   4  -6 5272.03 568.239  12
  -5   4  -6 4224.88 443.388  17
  -5   4  -6 3822.60 483.128  16
  -5   4  -7 17669.3 1007.30  23
  -5   4  -7 19498.1 1015.13  12
  -5   4  -7 16827.8 982.750  17
  -5   4  -8 2498.08 420.052  23
  -5   4  -8 2291.31 401.807  12
  -5   4  -8 2670.78 400.090  17
  -5   4  -9 1647.80 383.198  23
  -5   4  -9 1561.63 359.889  12
  -5   4  -9 2002.40 362.038  17
  -5   4 -10 13923.1 802.109  23
  -5   4 -10 14225.0 772.631  17
  -5   4 -11 2900.87 336.422  23
  -5   4 -11 2834.47 306.910  17
  -5   4 -12 22567.3 1142.85  17
  -5   4 -12 26139.1 1177.50  23
   5  -3 -13 11224.4 605.981  21
  -5   3  12 3461.03 413.267  13
   5  -3 -12 2860.84 341.839  21
  -5   3  11 1952.54 451.737  24
  -5   3  11 2098.98 422.920  13
   5  -3 -11 2347.79 354.074  21
  -5   3  10 3991.12 526.885  13
   5  -3 -10 4170.24 448.523  21
   5  -3  -9 8.95864 349.271  21
  -5   3   9 664.864 456.364  13
  -5   3   8 759.290 456.174  13
   5  -3  -8 986.386 363.826  21
  -5   3   8 997.796 371.163   8
  -5   3   7-105.243 513.124  24
  -5   3   7 745.907 450.741  13
  -5   3   7 561.936 396.925   8
  -5   3   7 444.858 399.333  23
  -5   3   7 687.377 428.453  16
  -5   3   6 390.162 425.770  13
   5  -3  -6 587.900 604.723   2
  -5   3   6-101.381 448.736  23
  -5   3   6 413.768 455.484  16
  -5   3   5 1642.41 448.781  13
   5  -3  -5 2358.88 683.505   2
  -5   3   5 2180.87 430.420  23
  -5   3   5 1661.47 490.845  16
   5  -3  -4 68185.5 3343.39   2
  -5   3   4 62593.4 3173.79  13
  -5   3   4 67502.6 3182.75  23
  -5   3   4 66853.9 3172.78  12
  -5   3   4 68121.2 3224.40  16
  -5   3   3 42210.6 2238.97  13
  -5   3   3 47718.0 2264.32  23
  -5   3   3 45646.2 2262.71  12
  -5   3   3 48653.1 2332.53  16
   5  -3  -3 48283.0 2431.51   2
  -5   3   2 6240.44 524.191  23
   5  -3  -2 4893.83 684.144   2
  -5   3   2 4368.46 574.287  12
  -5   3   2 4760.83 642.302  16
  -5   3   1 1175.78 438.246  25
   5  -3  -1 517.901 539.694   2
  -5   3   1 1054.95 398.475  23
  -5   3   1 430.805 476.927  12
  -5   3   0 68276.2 3352.68  23
  -5   3   0 68852.6 3346.49  25
  -5   3   0 71257.6 3420.94  16
   5  -3   0 77397.0 3503.84   2
  -5   3  -1 3818.54 466.946  25
   5  -3   1 4408.44 601.746   2
  -5   3  -1 3446.96 464.472  23
  -5   3  -1 4657.92 616.710  16
  -5   3  -2 50567.6 2631.68  25
  -5   3  -2 56971.7 2665.40  23
  -5   3  -2 55607.5 2679.36  12
  -5   3  -2 56455.4 2722.84  16
   5  -3   2 59064.4 2777.45   2
  -5   3  -3 35612.1 1696.99  23
  -5   3  -3 30901.5 1710.78  12
  -5   3  -3 33343.7 1743.77  16
  -5   3  -4 13162.3 796.863  23
  -5   3  -4 12429.3 850.602  12
  -5   3  -4 12842.4 844.788  16
  -5   3  -5 66432.8 3102.83  23
  -5   3  -5 64492.1 3100.83  12
  -5   3  -5 62857.6 3108.56  16
  -5   3  -6 876.490 383.897  23
  -5   3  -6 1199.37 464.945  12
  -5   3  -6 845.299 387.601  16
  -5   3  -7 28653.3 1567.18  15
  -5   3  -7 32843.7 1614.30  23
  -5   3  -7 33274.2 1598.48  12
  -5   3  -7 31017.3 1575.09  17
  -5   3  -8 628.723 380.798  15
  -5   3  -8 535.593 392.565  23
  -5   3  -8 272.931 396.334  12
  -5   3  -8 884.771 346.167  17
  -5   3  -9 7887.13 615.183  15
  -5   3  -9 8663.52 620.039  23
  -5   3  -9 8757.47 580.988  12
  -5   3  -9 8437.03 607.709  17
  -5   3 -10 3028.67 440.455  15
  -5   3 -10 3638.56 423.321  23
  -5   3 -10 3418.09 421.593  17
  -5   3 -11 7873.61 586.933  15
  -5   3 -11 9339.32 578.677  23
  -5   3 -11 8285.37 565.941  17
  -5   3 -12 46608.0 2228.35  15
  -5   3 -12 48921.3 2239.10  23
  -5   3 -12 45281.2 2212.75  17
  -5   3 -13 17699.4 809.527  23
  -5   3 -13 14057.8 774.315  17
   5  -2 -13 733.327 252.026  21
  -5   2  12 9854.54 637.919  13
   5  -2 -12 8706.87 568.223  21
  -5   2  11 3950.81 503.511  24
  -5   2  11 3423.58 482.759  13
   5  -2 -11 3211.77 411.627  21
  -5   2  10 5750.32 572.834  24
  -5   2  10 4507.68 527.292  13
   5  -2 -10 4065.27 450.582  21
   5  -2  -9 12463.8 781.240  21
  -5   2   9 14241.7 863.037  13
  -5   2   8 3864.50 552.294  13
  -5   2   8 3578.34 454.190   8
   5  -2  -8 3776.13 446.849  21
  -5   2   7 850.217 522.727  24
  -5   2   7 495.746 403.102   8
  -5   2   7-394.890 455.512  23
   5  -2  -7 1260.57 644.582   2
  -5   2   7 287.609 433.517  13
  -5   2   7 213.809 409.730  16
   5  -2  -6 15891.3 1124.84   2
  -5   2   6 13979.8 902.124  13
  -5   2   6 16327.0 953.095  24
  -5   2   6 14801.0 894.503   8
  -5   2   6 13640.4 879.526  23
  -5   2   6 13471.9 897.027  16
   5  -2  -5 44574.6 2270.58   2
  -5   2   5 38936.6 2081.65  13
  -5   2   5 42162.7 2072.45  23
  -5   2   5 43346.5 2103.96  16
   5  -2  -4 20416.5 1254.35   2
  -5   2   4 17900.1 1062.98  13
  -5   2   4 19347.1 1064.44  23
  -5   2   4 19282.6 1077.63  12
  -5   2   4 18809.9 1110.12  16
  -5   2   3 3417.34 442.800  13
  -5   2   3 4614.78 456.221  23
   5  -2  -3 3986.97 638.101   2
  -5   2   3 3634.71 520.929  12
  -5   2   3 3704.34 544.776  16
  -5   2   2 17817.2 954.299  23
  -5   2   2 15240.9 964.775  12
  -5   2   2 17164.5 1027.00  16
   5  -2  -2 16237.1 1101.78   2
  -5   2   1 6718.50 527.791  23
  -5   2   1 6361.43 601.533  12
   5  -2  -1 7894.57 719.447   2
  -5   2   0 19250.4 1062.54  23
  -5   2   0 19393.9 1159.30  16
   5  -2   0 21427.5 1225.66   2
  -5   2  -1 759.885 360.049  25
   5  -2   1 751.877 463.640   2
  -5   2  -1 88.1169 337.471  23
  -5   2  -1 413.988 452.604  12
  -5   2  -1 1124.75 468.770  16
   5  -2   2 4748.48 545.111   2
  -5   2  -2 3327.14 431.849  23
  -5   2  -2 3462.67 525.592  12
  -5   2  -2 3830.88 542.780  16
  -5   2  -3 12749.6 780.146  23
  -5   2  -3 13562.4 838.387  12
  -5   2  -3 12485.9 852.916  16
  -5   2  -4 26677.0 1314.72  23
  -5   2  -4 22611.8 1325.34  12
  -5   2  -4 25472.2 1361.94  16
  -5   2  -5 29729.6 1509.89  23
  -5   2  -5 28473.9 1520.67  12
  -5   2  -5 30079.1 1537.27  16
  -5   2  -6 23108.6 1194.51  23
  -5   2  -6 21982.7 1203.34  12
  -5   2  -6 21423.9 1191.90  16
  -5   2  -7 49402.2 2548.12  15
  -5   2  -7 57614.4 2592.36  23
  -5   2  -7 53991.1 2566.90  12
  -5   2  -8 5141.90 515.376  15
  -5   2  -8 4683.26 517.858  23
  -5   2  -8 5925.22 506.381  12
  -5   2  -8 5041.06 468.804  17
  -5   2  -9 9343.70 681.061  15
  -5   2  -9 9372.71 639.068  17
  -5   2  -9 10551.8 691.887  23
  -5   2 -10 2821.39 461.496  15
  -5   2 -10 3846.60 455.166  23
  -5   2 -10 3177.78 429.935  17
  -5   2 -11 6605.03 579.694  15
  -5   2 -11 7879.51 553.509  23
  -5   2 -11 7051.47 549.203  17
  -5   2 -12 5692.55 508.684  15
  -5   2 -12 6292.89 472.170  23
  -5   2 -12 5869.97 474.614  17
  -5   2 -13 12678.3 733.287  15
  -5   2 -13 12989.3 707.109  23
  -5   2 -13 12388.9 697.212  17
  -5   2 -14 17945.5 942.414  15
  -5   2 -14 20315.4 931.318  23
  -5   2 -14 17512.9 912.023  17
  -5   1  14 1645.88 251.318  13
   5  -1 -14 1459.31 199.476  21
   5  -1 -13 2912.38 308.955  21
  -5   1  12 1586.22 390.459  13
   5  -1 -12 1926.13 337.093  21
  -5   1  11 43002.1 2061.06  13
   5  -1 -11 40461.5 2009.09  21
  -5   1  10 71403.1 3282.93  13
  -5   1  10 73924.3 3293.83  24
   5  -1 -10 62693.5 3224.42  21
  -5   1   9 41607.9 1974.49  13
   5  -1  -9 37022.5 1911.35  21
  -5   1   8 11238.0 771.499  13
  -5   1   8 10714.4 710.732   8
   5  -1  -8 10252.2 704.459  21
  -5   1   7 3276.82 568.110  24
  -5   1   7 3177.72 507.895  13
   5  -1  -7 4633.96 758.849   2
  -5   1   7 3838.16 489.769   8
  -5   1   7 4316.15 556.312   3
  -5   1   7 2980.44 461.637  16
   5  -1  -6 24431.7 1440.85   2
  -5   1   6 22728.0 1239.69  13
  -5   1   6 23521.5 1269.87  24
  -5   1   6 22871.0 1226.43   8
  -5   1   6 21184.8 1216.67  23
  -5   1   6 21677.5 1222.91  16
  -5   1   5 36.1464 473.333  24
  -5   1   5 888.464 412.921  13
  -5   1   5 547.138 379.584  23
   5  -1  -5 716.654 609.527   2
  -5   1   5 1006.35 431.489  16
   5  -1  -4 29966.8 1610.71   2
  -5   1   4 27191.5 1437.27  13
  -5   1   4 27667.7 1417.60  23
  -5   1   4 27212.0 1467.28  16
  -5   1   3 2420.26 388.516  13
   5  -1  -3 3261.70 608.153   2
  -5   1   3 2867.55 388.244  23
  -5   1   3 1943.68 483.707  12
  -5   1   3 2653.39 473.511  16
  -5   1   2 6282.96 508.224  23
   5  -1  -2 5625.11 674.861   2
  -5   1   2 6091.14 569.682  12
  -5   1   2 5893.27 615.248  16
   5  -1  -1 66727.0 3228.67   2
  -5   1   1 65548.6 3095.68  23
  -5   1   1 62021.1 3104.14  12
  -5   1   1 69144.4 3172.67  16
  -5   1   0 55342.7 2710.44  23
   5  -1   0 60721.1 2844.41   2
   5  -1   1 559.320 457.084   2
  -5   1  -1 60.8302 329.512  23
  -5   1  -1 418.542 415.672  12
  -5   1  -1 339.932 452.537  16
  -5   1  -2 17126.3 939.906  23
  -5   1  -2 17049.8 983.080  12
  -5   1  -2 17276.3 1025.79  16
   5  -1   2 17783.4 1047.86   2
  -5   1  -3 14137.0 799.596  23
  -5   1  -3 13560.5 851.742  12
  -5   1  -3 14307.8 924.875  16
  -5   1  -4 2204.25 365.577  23
  -5   1  -4 1230.86 447.592  12
  -5   1  -4 1639.51 438.529  16
  -5   1  -5 13264.9 758.515  23
  -5   1  -5 11497.3 793.801  12
  -5   1  -5 12698.5 812.050  16
  -5   1  -6 4471.98 450.520  23
  -5   1  -6 3926.03 495.750  12
  -5   1  -6 4443.84 474.753  16
  -5   1  -7 16210.9 930.564  15
  -5   1  -7 16454.4 945.185  23
  -5   1  -7 17843.2 955.719  12
  -5   1  -8 79942.0 3861.71  15
  -5   1  -8 84738.3 3884.39  23
  -5   1  -9 6945.48 586.061  15
  -5   1  -9 7361.75 561.385  23
  -5   1 -10 554.285 413.179  15
  -5   1 -10 21.0176 357.902  23
  -5   1 -10 869.968 390.627   7
  -5   1 -10 307.280 366.251  17
  -5   1 -11 434.225 418.796  15
  -5   1 -11 876.414 350.657  23
  -5   1 -11 633.049 385.544   7
  -5   1 -11 620.955 363.443  17
  -5   1 -12 998.835 409.354  15
  -5   1 -12 766.347 344.162  23
  -5   1 -12 774.913 343.158   7
  -5   1 -12 799.740 362.721  17
  -5   1 -13 11421.9 702.367  15
  -5   1 -13 12346.7 668.421  23
  -5   1 -13 10387.2 654.541   7
  -5   1 -13 10540.4 670.992  17
  -5   1 -14 1674.85 339.072  15
  -5   1 -14 1178.12 259.230  23
  -5   1 -14 1039.92 278.499  17
  -5   1 -15 36597.1 1718.47  15
  -5   1 -15 37378.3 1691.13  23
  -5   1 -15 34078.7 1685.87  17
  -5   0  14 1155.99 225.855  13
   5   0 -13 961.767 256.372  21
   5   0 -12 22225.4 1130.89  21
  -5   0  11 15600.7 881.574  13
   5   0 -11 13838.2 819.117  21
  -5   0  10 21574.7 1142.25  13
   5   0 -10 19023.2 1073.08  21
  -5   0   9 29280.7 1482.85  13
   5   0  -9 28453.3 1437.15  21
  -5   0   9 26752.6 1400.13  10
  -5   0   8 11857.0 819.620  13
   5   0  -8 13945.7 1001.13   2
  -5   0   8 11571.9 762.340   8
   5   0  -8 12867.9 771.737  21
  -5   0   8 11642.2 924.580   3
  -5   0   7 32317.4 1774.90  13
   5   0  -7 37521.1 1964.51   2
  -5   0   7 37352.0 1811.20  24
  -5   0   7 35113.7 1754.45   8
  -5   0   7 32819.3 1879.79   3
  -5   0   6 29744.5 1635.00  13
  -5   0   6 33009.8 1660.83  24
  -5   0   6 33522.6 1629.14   8
  -5   0   6 29506.6 1609.91  16
   5   0  -6 34554.3 1817.13   2
  -5   0   5 3050.43 499.063  24
  -5   0   5 3550.91 471.611  13
  -5   0   5 3245.38 494.746   8
  -5   0   5 2271.97 423.560  23
   5   0  -5 3382.21 668.385   2
  -5   0   5 3272.30 463.117  16
  -5   0   4 683.533 433.621  24
  -5   0   4 509.255 410.445   8
  -5   0   4 615.370 378.823  13
  -5   0   4-126.763 326.340  23
   5   0  -4 124.658 546.088   2
  -5   0   4 1316.84 432.102  16
   5   0  -3 78082.5 3558.59   2
  -5   0   3 69627.8 3408.88  13
  -5   0   3 73285.5 3425.22  24
  -5   0   3 68077.5 3383.16  23
  -5   0   3 75797.0 3440.77  16
   5   0  -2 89604.5 4061.23   2
  -5   0   2 80277.9 3903.81  23
  -5   0   2 79811.8 3923.15  12
  -5   0   2 90516.3 3977.87  16
   5   0  -1 13795.4 930.583   2
  -5   0   1 14581.1 763.308  23
  -5   0   1 14673.8 856.697  16
   5   0   0 10439.6 739.523   2
  -5   0   0 8591.66 647.154  12
   5   0   1 8388.22 680.459   2
  -5   0  -1 8544.09 622.499  12
  -5   0  -1 8694.65 693.674  16
   5   0   2 12614.9 818.280   2
  -5   0  -2 12924.9 774.933  12
  -5   0  -2 11946.8 817.283  16
  -5   0  -3 3004.46 444.088  12
  -5   0  -3 2497.51 496.973  16
  -5   0  -4 4730.80 401.518  23
  -5   0  -4 4991.05 499.487  12
  -5   0  -4 4583.51 539.012  16
  -5   0  -5 508.109 290.326  23
  -5   0  -5-88.8749 388.283  12
  -5   0  -5 450.109 388.693  16
  -5   0  -6 81490.4 3810.15  23
  -5   0  -6 75716.5 3809.44  12
  -5   0  -6 87704.9 3839.77  16
  -5   0  -7 114186. 5431.08  15
  -5   0  -7 120505. 5448.77  23
  -5   0  -8 138764. 6525.52  15
  -5   0  -8 143264. 6534.37  23
  -5   0  -9 1549.49 433.609  15
  -5   0  -9 901.483 349.216  23
  -5   0 -10 3368.71 473.323  15
  -5   0 -10 2748.51 393.536  23
  -5   0 -10 2315.69 443.861   7
  -5   0 -11 258.069 415.449  15
  -5   0 -11 411.292 348.305  23
  -5   0 -11 809.896 414.441   7
  -5   0 -11 137.042 343.468  17
  -5   0 -12 537.195 422.950  15
  -5   0 -12 255.459 328.001  23
  -5   0 -12 1112.86 428.960   7
  -5   0 -12 462.265 332.931  17
  -5   0 -13 3831.14 466.925  15
  -5   0 -13 3764.16 390.151  23
  -5   0 -13 4488.41 461.653   7
  -5   0 -13 3119.71 407.789  17
  -5   0 -14 3653.47 441.424  15
  -5   0 -14 3567.39 335.187  23
  -5   0 -14 3823.13 412.604   7
  -5   0 -14 3516.40 378.886  17
  -5   0 -15 271.679 301.700  15
  -5   0 -15 648.469 204.623  23
  -5   0 -15 168.397 299.118   7
  -5   0 -15 895.250 249.364  17
  -5   0 -16 3816.23 337.323  15
  -5  -1  14 3621.15 298.267  28
  -5  -1  14 4198.74 297.460  13
   5   1 -13 718.073 247.841  21
   5   1 -12 2780.45 351.941  21
  -5  -1  11 7030.91 564.671  13
   5   1 -11 6768.32 511.764  21
  -5  -1  10 76599.3 3510.73  13
   5   1 -10 71454.0 3471.58  21
  -5  -1   9 39445.5 1958.90  13
   5   1  -9 37167.4 1906.53  21
  -5  -1   9 39776.8 1898.34  10
  -5  -1   8 1164.24 364.455  10
  -5  -1   8 380.264 429.669  13
   5   1  -8 1104.17 375.490  21
  -5  -1   7-124.550 479.273  24
  -5  -1   7 577.807 434.864  13
  -5  -1   7 72.0920 411.396   8
   5   1  -7 1175.00 598.057   2
  -5  -1   6 2496.42 503.614  24
  -5  -1   6 1854.56 453.668  13
  -5  -1   6 1488.45 442.467   8
   5   1  -6 2473.60 666.264   2
  -5  -1   6 2952.10 429.133  16
  -5  -1   5 3947.30 516.032  24
  -5  -1   5 3808.60 472.971  13
  -5  -1   5 3223.47 504.803   8
   5   1  -5 3552.35 654.121   2
  -5  -1   5 3264.88 454.154  16
  -5  -1   4 4284.91 507.800  24
  -5  -1   4 3186.01 445.476  13
  -5  -1   4 3661.93 389.803  23
   5   1  -4 4010.58 639.431   2
  -5  -1   4 3771.39 479.430  16
  -5  -1   4 5095.87 520.973   8
   5   1  -3 57373.6 2617.11   2
  -5  -1   3 48749.1 2448.55  13
  -5  -1   3 50551.4 2467.15  24
  -5  -1   3 54914.0 2472.27   8
  -5  -1   3 46917.6 2416.49  23
  -5  -1   3 52433.2 2479.10  16
  -5  -1   2 5019.78 491.643  24
   5   1  -2 5984.29 646.884   2
  -5  -1   2 5005.68 510.985  16
   5   1  -1 157643. 7353.88   2
  -5  -1   1 156678. 7285.55  16
   5   1   0 58911.9 2792.36   2
  -5  -1   0 54867.6 2694.23  12
  -5  -1   0 56975.0 2732.51   5
   5   1   1 20832.6 1216.37   2
  -5  -1  -1 21752.3 1157.89   5
  -5  -1  -1 23252.0 1204.02  16
  -5  -1  -2 5541.70 416.053   5
  -5  -1  -5 15969.7 936.869  16
  -5  -1  -6 47361.3 2464.67  12
  -5  -1  -6 57330.7 2501.22  16
  -5  -1  -8 46.1674 363.959  15
  -5  -1  -8 420.941 298.438  23
  -5  -1  -9 12091.4 768.267  15
  -5  -1  -9 12081.4 723.751  23
  -5  -1 -10 20888.7 1159.51  15
  -5  -1 -10 21210.9 1113.48  23
  -5  -1 -11 1711.40 461.940  15
  -5  -1 -11 1030.62 325.301  23
  -5  -1 -12 481.813 425.416  15
  -5  -1 -12 411.776 297.762  23
  -5  -1 -13 2770.27 463.950  15
  -5  -1 -13 2024.51 328.444  23
  -5  -1 -13 3424.30 468.436   7
  -5  -1 -14 7538.20 595.749  15
  -5  -1 -14 7766.62 500.730  23
  -5  -1 -14 8996.53 595.312   7
  -5  -1 -15 18377.1 978.503  15
  -5  -1 -15 18228.1 959.135   7
  -5  -1 -15 17815.3 936.249  17
  -5  -1 -16 24747.5 1165.72  15
  -5  -1 -16 22685.7 1143.40   7
  -5  -1 -16 22521.8 1122.82  17
  -5  -1 -17 2664.67 270.102  15
  -5  -2  13 6879.89 461.495  28
   5   2 -12 5319.33 404.684  21
  -5  -2  11 4208.68 449.526  13
   5   2 -11 3846.37 405.299  21
  -5  -2  10 17220.5 962.097  13
   5   2 -10 14873.3 915.834  21
  -5  -2  10 17487.2 886.831  10
  -5  -2   9 3923.97 428.089  10
  -5  -2   9 4493.67 525.980  13
   5   2  -9 4254.87 477.514  21
  -5  -2   8 21952.7 1197.43  13
   5   2  -8 21003.5 1140.84  21
  -5  -2   8 21201.5 1147.37  10
  -5  -2   7 1013.43 451.610  13
  -5  -2   6 335.339 422.580  13
  -5  -2   6 10.6272 413.240   8
   5   2  -6 706.149 612.895   2
  -5  -2   6 577.314 371.622  16
  -5  -2   5 3080.16 503.073  24
  -5  -2   5 2877.00 461.333  13
  -5  -2   5 2335.29 447.948   8
   5   2  -5 2838.73 649.853   2
  -5  -2   5 3999.05 464.507  16
  -5  -2   4 49089.8 2540.23  13
   5   2  -4 57569.0 2703.21   2
  -5  -2   4 53261.8 2548.82   8
  -5  -2   4 53695.4 2559.85  24
  -5  -2   4 52054.2 2546.06  16
  -5  -2   3 48568.1 2506.30  13
  -5  -2   3 51085.2 2523.91  24
  -5  -2   3 54817.8 2530.51   8
  -5  -2   3 51430.9 2528.64  16
  -5  -2   2 63462.7 3102.00  24
   5   2  -2 68489.0 3228.65   2
  -5  -2   2 65612.5 3119.78  16
   5   2  -1 95672.4 4582.93   2
  -5  -2   1 96414.3 4521.08  16
   5   2   0 19549.1 1114.31   2
  -5  -2   0 18959.7 1063.91   5
   5   2   1 14664.7 903.672   2
  -5  -2  -1 15612.4 886.411   5
  -5  -2  -2 2684.00 334.132   5
  -5  -2  -3 12630.7 734.577   5
  -5  -2  -4 1881.55 285.559   5
  -5  -2  -5 26685.1 1360.42   5
  -5  -2  -6 960.308 275.420  18
  -5  -2  -7 136436. 6497.48   9
  -5  -2  -7 147227. 6525.91  15
  -5  -2  -8 49627.7 2415.49   9
  -5  -2  -8 52573.7 2454.68  15
  -5  -2  -9 944.044 401.080  15
  -5  -2  -9 1074.78 303.624   9
  -5  -2 -10-264.746 427.968  15
  -5  -2 -10 663.249 319.320   9
  -5  -2 -11 6799.69 606.364  15
  -5  -2 -12 141.310 439.770  15
  -5  -2 -12 1074.09 362.227  11
  -5  -2 -13 2792.08 489.179  15
  -5  -2 -13 3025.98 399.151  11
  -5  -2 -14 14150.4 883.210  15
  -5  -2 -14 15854.5 889.400   7
  -5  -2 -14 14634.8 820.022  11
  -5  -2 -15 4620.78 465.915  15
  -5  -2 -15 4770.89 464.609   7
  -5  -2 -15 3897.42 385.090  11
  -5  -2 -16 852.795 327.158  15
  -5  -2 -16 1251.48 345.281   7
  -5  -2 -16 584.324 243.975  17
  -5  -2 -16 863.449 245.306  11
  -5  -2 -17 5182.14 391.080  15
  -5  -2 -17 5380.91 388.597   7
  -5  -3  13 967.599 215.306  13
  -5  -3  13 844.159 229.869  28
  -5  -3  12 9978.10 610.687  28
  -5  -3  11 41269.9 2007.30  13
  -5  -3  10 19371.7 1037.44  13
   5   3 -10 17830.3 1006.64  21
  -5  -3   9 21379.5 1145.57  13
   5   3  -9 19713.5 1116.13  21
  -5  -3   9 21293.9 1104.18  10
  -5  -3   8 20.3638 353.311  10
  -5  -3   8 106.659 430.096  13
   5   3  -8 263.596 384.377  21
  -5  -3   7 134460. 6455.34  13
   5   3  -7 138363. 6628.03   6
  -5  -3   7 142534. 6444.61  10
  -5  -3   6 56459.3 2796.73  13
   5   3  -6 59162.9 2974.19   6
  -5  -3   6 58529.1 2755.76  16
  -5  -3   6 57142.7 2780.20  10
  -5  -3   5 12815.6 805.559  13
  -5  -3   5 12203.8 768.299  16
  -5  -3   4 4276.74 490.558  13
  -5  -3   4 5854.48 545.798   8
  -5  -3   4 4936.33 498.070  16
  -5  -3   3 2272.89 381.978  13
  -5  -3   3 2891.12 455.947   8
  -5  -3   3 2529.66 448.034  16
   5   3  -2 18427.2 1112.01   2
  -5  -3   2 16703.1 980.418  24
  -5  -3   2 18532.8 1008.92  16
   5   3  -1 13315.3 889.123   2
  -5  -3   1 13535.6 793.721   8
  -5  -3   1 12918.3 830.699  16
   5   3   0 143719. 7025.65   2
  -5  -3   0 154276. 6975.26   8
  -5  -3   0 142962. 7039.66   5
  -5  -3   0 158605. 6999.27  16
   5   3   1 2641.33 401.556   2
  -5  -3  -1 2093.33 362.518   5
  -5  -3  -2 60178.3 2916.68   5
  -5  -3  -3 19177.7 1062.33   5
  -5  -3  -4 38010.7 1895.14   5
  -5  -3  -5 77055.8 3579.08  18
  -5  -3  -5 75319.9 3630.18   5
  -5  -3  -6 256.771 244.879  20
  -5  -3  -6 558.309 282.255  18
  -5  -3  -6 144.571 266.074   5
  -5  -3  -7 103276. 4902.16   9
  -5  -3  -7 110824. 4996.11   5
  -5  -3  -8 1050.52 314.251   9
  -5  -3  -9 48563.6 2325.23   9
  -5  -3 -10 8919.33 601.459   9
  -5  -3 -10 9610.72 615.781  11
  -5  -3 -11 12353.8 730.425   9
  -5  -3 -11 12272.7 751.265  11
  -5  -3 -11 12156.1 815.137  15
  -5  -3 -12 27824.4 1457.13   9
  -5  -3 -12 29376.0 1473.56  11
  -5  -3 -12 30196.7 1521.60  15
  -5  -3 -13 12317.6 713.221   9
  -5  -3 -13 11560.8 721.936  11
  -5  -3 -13 11118.7 796.662  15
  -5  -3 -14 3770.22 502.781  15
  -5  -3 -14 4397.42 393.611   9
  -5  -3 -14 4124.47 431.156  11
  -5  -3 -15 109.130 399.833  15
  -5  -3 -15 101.672 305.796  11
  -5  -3 -16 6427.94 521.944  15
  -5  -3 -16 7328.79 520.559   7
  -5  -3 -16 6091.26 450.330  11
  -5  -3 -17 1181.49 296.035  15
  -5  -3 -17 919.638 302.797   7
  -5  -3 -17 753.000 228.410  11
  -5  -3 -18 13471.6 686.706   7
  -5  -4  12 6198.86 426.717  28
  -5  -4  11 6859.04 506.610  28
  -5  -4  10 502.071 353.256  28
  -5  -4  10 984.543 365.115  13
  -5  -4   9 3656.75 417.924  10
  -5  -4   9 4419.52 465.474  13
  -5  -4   8 9375.69 679.408  13
   5   4  -8 9210.78 650.300  21
  -5  -4   8 9405.79 646.581  10
  -5  -4   7 13121.4 807.499  13
   5   4  -7 10737.9 756.942  21
  -5  -4   7 13014.7 781.674  10
  -5  -4   6 35903.3 1773.89  13
   5   4  -6 35615.0 1946.02   6
  -5  -4   6 33876.0 1732.84  18
  -5  -4   6 34394.1 1719.09  16
  -5  -4   6 34987.9 1756.50  10
  -5  -4   5 114015. 5458.74  13
   5   4  -5 121747. 5639.86   6
  -5  -4   5 115096. 5430.98  16
  -5  -4   5 119104. 5457.25  10
  -5  -4   4 48946.0 2483.62  13
   5   4  -4 52999.5 2658.93   6
  -5  -4   4 52750.8 2481.75  16
  -5  -4   3 98994.2 4845.51  13
  -5  -4   3 105504. 4859.43   8
   5   4  -3 105492. 5003.53   6
  -5  -4   3 106121. 4854.60  16
  -5  -4   2 47162.0 2292.16  13
   5   4  -2 46311.3 2425.62   6
  -5  -4   2 48831.3 2324.87  16
  -5  -4   1 1277.77 398.091   8
   5   4  -1 1317.76 459.101   6
  -5  -4   1 1620.79 378.612  18
  -5  -4   1 963.209 377.885   5
  -5  -4   1 1202.95 401.514  16
  -5  -4   0 27634.3 1360.06   8
   5   4   0 24135.4 1398.05   6
  -5  -4   0 25749.3 1418.82   5
  -5  -4   0 25002.8 1343.01  18
  -5  -4   0 27670.1 1375.86  16
  -5  -4  -1 103254. 4884.20   8
  -5  -4  -1 107746. 4891.74  18
  -5  -4  -1 102772. 4963.63   5
  -5  -4  -2 163393. 7513.43   5
  -5  -4  -2 159373. 7454.87  16
  -5  -4  -3 4141.04 364.088  20
  -5  -4  -3 3527.90 421.205   5
  -5  -4  -4 503.991 274.861  20
  -5  -4  -4 388.415 303.561  18
  -5  -4  -4 158.285 280.814   5
  -5  -4  -5 1694.23 308.525  20
  -5  -4  -5 1616.68 316.502  18
  -5  -4  -5 1211.42 322.707   5
  -5  -4  -6 4066.11 367.320  20
  -5  -4  -6 3733.96 364.753  19
  -5  -4  -6 3306.15 406.063   5
  -5  -4  -7 3221.60 328.352  26
  -5  -4  -7 3543.68 432.588   5
  -5  -4  -8 5889.28 471.664   9
  -5  -4  -8 5871.60 457.817  26
  -5  -4  -8 6086.28 534.153   5
  -5  -4  -9 532.657 347.327   9
  -5  -4  -9 421.079 331.127  11
  -5  -4 -10 82711.7 3883.75   9
  -5  -4 -10 82696.7 3888.23  11
  -5  -4 -11 37838.9 1852.23   9
  -5  -4 -11 37226.1 1859.42  11
  -5  -4 -12 3204.51 454.674   9
  -5  -4 -12 4071.57 459.135  11
  -5  -4 -13 681.968 440.844  15
  -5  -4 -13 915.037 403.734   9
  -5  -4 -13 938.047 404.232  11
  -5  -4 -14 8998.16 601.724   9
  -5  -4 -14 8571.38 608.809  11
  -5  -4 -14 8042.30 664.941  15
  -5  -4 -15 2062.51 332.141   9
  -5  -4 -15 1512.28 364.339  11
  -5  -4 -16 5013.64 492.896  15
  -5  -4 -16 5730.23 393.227   9
  -5  -4 -16 5176.22 448.939  11
  -5  -4 -17 4410.76 409.035  15
  -5  -4 -17 4907.14 417.756   7
  -5  -4 -17 3868.57 351.897  11
  -5  -4 -18 3605.96 268.585  11
  -5  -5  12 6770.16 405.138  28
  -5  -5  11 951.280 267.115  28
  -5  -5  10 5445.16 460.274  28
  -5  -5  10 5202.89 442.289  13
  -5  -5   9 3209.43 420.855  28
  -5  -5   9 2731.99 418.832  13
  -5  -5   8 311.909 346.650  10
  -5  -5   8 1008.05 416.491  28
  -5  -5   8 938.644 394.597  13
  -5  -5   7 4521.90 491.674  10
  -5  -5   7 4769.65 529.572  28
  -5  -5   7 4736.92 522.912  13
  -5  -5   6 60975.7 3070.01  28
  -5  -5   6 65796.4 3064.00  13
  -5  -5   6 62239.7 3009.95  16
  -5  -5   6 66079.6 3060.35  10
  -5  -5   5 17285.7 1025.09  13
   5   5  -5 19914.1 1223.49   6
  -5  -5   5 16081.0 969.504  18
  -5  -5   5 17983.0 991.060  16
  -5  -5   5 20005.3 1047.16  10
  -5  -5   4 500.950 418.840  10
  -5  -5   4 415.833 393.836  13
   5   5  -4 403.622 500.197   6
  -5  -5   4 316.474 359.267  18
  -5  -5   4 89.9807 394.591  16
  -5  -5   3 11033.3 710.086  13
   5   5  -3 12623.3 902.988   6
  -5  -5   3 10683.2 710.624  18
  -5  -5   3 10695.8 736.804  16
  -5  -5   2 20277.7 1069.04  13
   5   5  -2 20796.2 1225.84   6
  -5  -5   2 18682.3 1215.51   5
  -5  -5   2 19372.8 1087.10  18
  -5  -5   2 20841.7 1116.05  16
   5   5  -1 47494.3 2448.79   6
  -5  -5   1 46718.6 2467.00   5
  -5  -5   1 48891.2 2356.06  18
  -5  -5   1 49758.4 2368.00  16
  -5  -5   0 2343.52 436.485   8
   5   5   0 2468.22 415.841   6
  -5  -5   0 3095.56 394.658  18
  -5  -5   0 2514.26 430.472   5
  -5  -5   0 3046.34 449.569  16
  -5  -5  -1 56152.1 2707.95   8
  -5  -5  -1 58378.7 2712.01  18
  -5  -5  -1 54260.4 2795.86   5
  -5  -5  -2 43097.0 1998.53   8
  -5  -5  -2 38225.7 1976.81  20
  -5  -5  -2 40190.3 1992.76  18
  -5  -5  -2 42248.5 2088.79   5
  -5  -5  -2 41403.7 2020.49  16
  -5  -5  -3 318813. 14631.1  18
  -5  -5  -3 322851. 14724.5   5
  -5  -5  -3 318316. 14647.7  16
  -5  -5  -4 25849.9 1258.66  19
  -5  -5  -4 23584.1 1342.51   5
  -5  -5  -4 24501.6 1305.09  16
  -5  -5  -5 10826.1 650.398  20
  -5  -5  -5 11132.1 650.249  19
  -5  -5  -5 11072.0 669.061  18
  -5  -5  -5 10179.8 729.133   5
  -5  -5  -5 10943.1 710.724  16
  -5  -5  -6 12212.7 697.638  26
  -5  -5  -6 11626.6 707.260  20
  -5  -5  -6 12409.0 711.614  19
  -5  -5  -6 12349.3 801.320   5
  -5  -5  -6 12388.7 743.732  16
  -5  -5  -7 42190.6 2020.12  26
  -5  -5  -7 42176.8 2005.13  11
  -5  -5  -7 40552.5 2038.79  19
  -5  -5  -7 45059.1 2151.78   5
  -5  -5  -7 40166.1 2014.76  16
  -5  -5  -8 16099.7 880.261   9
  -5  -5  -8 15566.1 878.806  26
  -5  -5  -8 16057.7 871.847  11
  -5  -5  -8 15556.9 988.386   5
  -5  -5  -9 117.277 346.085   9
  -5  -5  -9 467.537 316.826  26
  -5  -5  -9 336.662 334.131  11
  -5  -5 -10 59752.7 2755.76   9
  -5  -5 -10 55392.4 2754.83  11
  -5  -5 -11 519.647 376.994   9
  -5  -5 -11 1096.28 395.795  11
  -5  -5 -12 45580.2 2212.65   9
  -5  -5 -12 45142.4 2223.84  11
  -5  -5 -13 7049.27 514.416  14
  -5  -5 -13 6757.34 585.033   9
  -5  -5 -13 6742.71 589.548  11
  -5  -5 -14 1018.62 461.226  15
  -5  -5 -14 1380.94 390.341   9
  -5  -5 -14 1612.53 422.581  11
  -5  -5 -15 20875.1 1045.84   9
  -5  -5 -15 18817.5 1053.59  11
  -5  -5 -15 18873.5 1086.08  15
  -5  -5 -16 3073.07 457.217  15
  -5  -5 -16 3462.54 413.158  11
  -5  -5 -17 6286.37 396.935   9
  -5  -5 -17 5422.94 426.583  11
  -5  -5 -18 2131.65 244.858  11
  -5  -6  11 230.385 199.331  28
  -5  -6  10 1339.96 290.568  28
  -5  -6  10 1931.60 294.017  13
  -5  -6   9 3353.54 386.880  28
  -5  -6   9 3484.39 392.175  13
  -5  -6   8 3725.75 436.278  28
  -5  -6   8 3378.10 431.649  13
  -5  -6   7 1118.88 387.779  28
  -5  -6   7 1218.16 397.535  13
  -5  -6   6 8078.98 645.715  28
  -5  -6   6 8620.91 645.490  13
  -5  -6   6 8888.13 639.998  10
  -5  -6   5 368.832 384.440  10
  -5  -6   5 138.085 378.553  28
  -5  -6   5 457.050 404.205  13
  -5  -6   5 701.794 358.152  16
  -5  -6   4 77809.0 3927.31  28
  -5  -6   4 78599.3 3919.77  13
   5   6  -4 89265.7 4111.83   6
  -5  -6   4 82204.9 4109.90   5
  -5  -6   4 85235.5 3913.39  16
  -5  -6   4 88008.3 3941.01  10
  -5  -6   3 36030.0 1771.61  28
  -5  -6   3 32771.0 1754.22  13
   5   6  -3 35440.9 1927.70   6
  -5  -6   3 34054.1 1925.57   5
  -5  -6   3 34819.1 1737.48  18
  -5  -6   3 37667.5 1777.47  16
  -5  -6   2 12915.0 789.430  13
   5   6  -2 14849.6 969.198   6
  -5  -6   2 13809.4 959.961   5
  -5  -6   2 12236.5 781.067  18
  -5  -6   2 13254.4 833.572  16
  -5  -6   2 14652.5 835.198  10
  -5  -6   1 13224.7 784.468  13
   5   6  -1 13757.1 926.227   6
  -5  -6   1 13986.9 806.293  18
  -5  -6   1 15053.5 870.031  16
  -5  -6   1 12932.0 843.250  10
  -5  -6   0 14450.3 799.488  18
  -5  -6   0 13641.5 851.664  16
  -5  -6   0 12117.6 798.213  10
  -5  -6  -1 8632.82 593.146  20
  -5  -6  -1 9491.74 614.320  18
  -5  -6  -1 8648.10 698.038   5
  -5  -6  -1 8967.50 628.275  10
  -5  -6  -2 4479.37 431.908  20
  -5  -6  -2 5568.86 467.598  18
  -5  -6  -2 4640.08 513.316   5
  -5  -6  -2 5200.41 459.794  10
  -5  -6  -2 5207.28 533.437  16
  -5  -6  -3 132647. 6201.33  20
  -5  -6  -3 136004. 6213.38  18
  -5  -6  -3 139846. 6321.02   5
  -5  -6  -3 129576. 6224.26  16
  -5  -6  -4 875.264 293.619  20
  -5  -6  -4 721.281 284.025  19
  -5  -6  -4 898.497 370.343   5
  -5  -6  -4 888.786 409.966  16
  -5  -6  -5 818.821 303.390  20
  -5  -6  -5 1133.31 306.320  19
  -5  -6  -5 1174.26 373.210   5
  -5  -6  -5 878.810 379.954  16
  -5  -6  -6 23059.3 1189.08  19
  -5  -6  -6 23263.6 1287.87   5
  -5  -6  -6 21908.7 1191.39  16
  -5  -6  -7 218.748 303.279  26
  -5  -6  -7 396.097 316.350  19
  -5  -6  -7 331.493 298.379  11
  -5  -6  -7 297.921 383.489   5
  -5  -6  -7 725.928 337.055  16
  -5  -6  -8 20713.1 1113.89  26
  -5  -6  -8 20954.3 1098.69  11
  -5  -6  -8 20472.6 1132.01  19
  -5  -6  -8 21878.1 1241.38   5
  -5  -6  -9 1641.08 395.047   9
  -5  -6  -9 1445.49 371.045  26
  -5  -6  -9 1330.10 365.997  11
  -5  -6 -10 54855.9 2561.89   9
  -5  -6 -10 50554.8 2545.25  27
  -5  -6 -10 52237.6 2574.93  26
  -5  -6 -10 54830.4 2566.37  11
  -5  -6 -11 7573.43 585.911   9
  -5  -6 -11 7513.52 604.338  11
  -5  -6 -11 7092.50 540.464  27
  -5  -6 -12 42959.3 2014.28   9
  -5  -6 -12 38410.1 2018.52  11
  -5  -6 -13 4510.51 462.831  14
  -5  -6 -13 5287.54 533.359  11
  -5  -6 -14 1647.31 346.786  14
  -5  -6 -14 1362.45 411.066   9
  -5  -6 -14 904.947 423.442  11
  -5  -6 -15 2089.07 470.216  15
  -5  -6 -15 2979.00 322.630  14
  -5  -6 -15 2703.49 398.680   9
  -5  -6 -15 2120.32 434.156  11
  -5  -6 -16 2957.53 449.237  15
  -5  -6 -16 4007.98 383.392   9
  -5  -6 -16 3310.20 412.224  11
  -5  -6 -17 2516.14 314.059   9
  -5  -6 -17 1884.60 321.212  11
  -5  -6 -18 5875.23 367.361   9
  -5  -6 -18 5563.37 396.491  11
  -5  -7  10 273.303 199.053  28
  -5  -7  10 524.759 209.191  13
  -5  -7   9 5043.47 395.947  28
  -5  -7   9 4876.47 387.330  13
  -5  -7   8 27365.3 1472.70  28
  -5  -7   8 31636.2 1474.37  13
  -5  -7   7 34111.5 1720.75  28
  -5  -7   7 34656.9 1706.15  13
  -5  -7   6 9729.06 680.110  28
  -5  -7   6 10184.3 677.776  13
  -5  -7   5 3283.22 475.930  10
  -5  -7   5 2767.99 433.759  28
  -5  -7   5 3747.29 466.235  13
  -5  -7   5 3534.93 406.313  16
  -5  -7   4 5027.94 498.996  28
  -5  -7   4 4874.02 526.439  13
  -5  -7   4 5664.86 513.146  16
  -5  -7   3 16840.6 961.733  28
  -5  -7   3 15576.7 953.537  13
   5   7  -3 17094.6 1127.20   6
  -5  -7   3 17081.7 1133.19   5
  -5  -7   3 17596.5 975.067  16
  -5  -7   2 26858.6 1383.61  28
  -5  -7   2 26134.7 1385.68  13
   5   7  -2 26484.9 1546.63   6
  -5  -7   2 27535.6 1565.80   5
  -5  -7   2 27534.0 1424.67  16
  -5  -7   2 27528.8 1423.57  10
  -5  -7   1 15767.5 844.666  13
  -5  -7   1 13947.9 854.104  18
  -5  -7   1 14923.2 1017.69   5
  -5  -7   1 14444.1 905.055  16
  -5  -7   1 15744.0 903.476  10
  -5  -7   0 6385.74 520.471  20
  -5  -7   0 7704.98 542.837  18
  -5  -7   0 6786.79 643.335   5
  -5  -7   0 6864.86 599.443  16
  -5  -7   0 6376.35 563.876  10
  -5  -7   0 7827.77 497.146  13
  -5  -7  -1 5062.98 509.009  10
  -5  -7  -1 5283.03 456.379  20
  -5  -7  -1 5617.26 574.342   5
  -5  -7  -2 109436. 5091.34  20
  -5  -7  -2 111959. 5121.35  16
  -5  -7  -2 106636. 5092.79  10
  -5  -7  -3 33448.4 1669.28  20
  -5  -7  -3 34900.9 1719.27  16
  -5  -7  -3 32778.3 1667.30  10
  -5  -7  -4 6488.50 517.887  20
  -5  -7  -4 6751.43 601.758   5
  -5  -7  -4 8149.53 598.333  16
  -5  -7  -5 11972.8 732.574  20
  -5  -7  -5 12723.4 743.304  19
  -5  -7  -5 12633.4 847.831   5
  -5  -7  -5 12112.1 775.812  16
  -5  -7  -6 42037.3 2121.73  19
  -5  -7  -6 44694.2 2242.32   5
  -5  -7  -6 44102.1 2125.90  16
  -5  -7  -7 575.545 348.586   9
  -5  -7  -7 749.808 332.650  26
  -5  -7  -7 1057.38 355.447  19
  -5  -7  -7 781.412 403.585   5
  -5  -7  -7 1115.58 365.748  16
  -5  -7  -8 45529.9 2215.30   9
  -5  -7  -8 45798.2 2246.81  27
  -5  -7  -8 47115.4 2234.48  26
  -5  -7  -8 45609.3 2210.06  11
  -5  -7  -8 44443.9 2242.47  19
  -5  -7  -8 48348.9 2369.57   5
  -5  -7  -8 44319.7 2196.49  16
  -5  -7  -9 19794.6 1083.70  27
  -5  -7  -9 19523.6 1068.18  26
  -5  -7  -9 18952.4 1059.16  11
  -5  -7  -9 18718.9 1088.51  19
  -5  -7  -9 19121.1 1194.32   5
  -5  -7 -10 11546.2 770.153  27
  -5  -7 -10 11968.4 786.242  26
  -5  -7 -10 13030.9 778.821  11
  -5  -7 -11 38554.8 1875.99  27
  -5  -7 -11 37197.8 1898.19  11
  -5  -7 -12 1880.53 412.450  14
  -5  -7 -12 2578.91 439.068   9
  -5  -7 -12 1960.71 366.862  27
  -5  -7 -12 2069.32 461.325  11
  -5  -7 -13 42468.3 2027.58  14
  -5  -7 -13 40097.3 2051.63   9
  -5  -7 -13 41832.7 2064.49  11
  -5  -7 -14 10358.4 638.809  14
  -5  -7 -14 8868.29 668.863   9
  -5  -7 -14 10458.3 704.158  11
  -5  -7 -15 14271.0 758.973  14
  -5  -7 -15 14001.5 799.379   9
  -5  -7 -15 12057.2 806.746  11
  -5  -7 -16 12203.3 625.167  14
  -5  -7 -16 12382.6 695.900   9
  -5  -7 -16 10536.3 694.541  11
  -5  -7 -16 10062.5 709.793  15
  -5  -7 -17 3723.28 347.766   9
  -5  -7 -17 2927.14 352.454  11
[truncated: 103,953 more chars]
