# Supplementary material for: Structural Investigations of α-MnS Nanocrystals and Thin Films Synthesized from Manganese(II) Xanthates by Hot Injection, Solvent-Less Thermolysis, and Doctor Blade Routes
Source: ACS Omega. 2021 Oct 11;6(42):27716–25. doi: 10.1021/acsomega.1c02907 (PMC8552351; doi:10.1021/acsomega.1c02907)
Supplement: Supplementary file 7 — ao1c02907_si_007.cif [file ao1c02907_si_007.cif]

data_s4957r
_audit_creation_date               2021-07-19
_audit_creation_method
;
Olex2 1.3
(compiled 2020.11.12 svn.r5f609507 for OlexSys, GUI svn.r6272)
;
_shelx_SHELXL_version_number       '2018/3'
_audit_contact_author_address      ?
_audit_contact_author_email        ?
_audit_contact_author_name         ''
_audit_contact_author_phone        ?
_publ_contact_author_id_orcid      ?
_publ_section_references
;
Dolomanov, O.V., Bourhis, L.J., Gildea, R.J, Howard, J.A.K. & Puschmann, H.
 (2009), J. Appl. Cryst. 42, 339-341.

Sheldrick, G.M. (2015). Acta Cryst. C71, 3-8.
;
_chemical_name_common              ?
_chemical_name_systematic          ?
_chemical_formula_moiety           'C20 H42 Mn N2 O2 S4'
_chemical_formula_sum              'C20 H42 Mn N2 O2 S4'
_chemical_formula_weight           525.73
_chemical_melting_point            ?
loop_
  _atom_type_symbol
  _atom_type_description
  _atom_type_scat_dispersion_real
  _atom_type_scat_dispersion_imag
  _atom_type_scat_source
 'C' 'C' 0.0181 0.0091 'International Tables Vol C Tables 4.2.6.8 and 6.1.1.4'
 'H' 'H' 0.0000 0.0000 'International Tables Vol C Tables 4.2.6.8 and 6.1.1.4'
 'Mn' 'Mn' -0.5299 2.8052
 'International Tables Vol C Tables 4.2.6.8 and 6.1.1.4'
 'N' 'N' 0.0311 0.0180 'International Tables Vol C Tables 4.2.6.8 and 6.1.1.4'
 'O' 'O' 0.0492 0.0322 'International Tables Vol C Tables 4.2.6.8 and 6.1.1.4'
 'S' 'S' 0.3331 0.5567 'International Tables Vol C Tables 4.2.6.8 and 6.1.1.4'

_shelx_space_group_comment
;
The symmetry employed for this shelxl refinement is uniquely defined
by the following loop, which should always be used as a source of
symmetry information in preference to the above space-group names.
They are only intended as comments.
;
_space_group_crystal_system        'monoclinic'
_space_group_IT_number             15
_space_group_name_H-M_alt          'I 1 2/a 1'
_space_group_name_Hall             '-I 2ya'
loop_
  _space_group_symop_operation_xyz
 'x, y, z'
 '-x+1/2, y, -z'
 'x+1/2, y+1/2, z+1/2'
 '-x+1, y+1/2, -z+1/2'
 '-x, -y, -z'
 'x-1/2, -y, z'
 '-x+1/2, -y+1/2, -z+1/2'
 'x, -y+1/2, z+1/2'

_cell_length_a                     15.6601(3)
_cell_length_b                     8.15454(13)
_cell_length_c                     23.5223(5)
_cell_angle_alpha                  90
_cell_angle_beta                   108.507(2)
_cell_angle_gamma                  90
_cell_volume                       2848.48(10)
_cell_formula_units_Z              4
_cell_measurement_reflns_used      13369
_cell_measurement_temperature      240.00(10)
_cell_measurement_theta_max        67.7170
_cell_measurement_theta_min        3.9580
_shelx_estimated_absorpt_T_max     0.873
_shelx_estimated_absorpt_T_min     0.152
_exptl_absorpt_coefficient_mu      6.636
_exptl_absorpt_correction_T_max    1.00000
_exptl_absorpt_correction_T_min    0.44512
_exptl_absorpt_correction_type     multi-scan
_exptl_absorpt_process_details
;
CrysAlisPro 1.171.39.30c (Rigaku Oxford Diffraction, 2017)
Empirical absorption correction using spherical harmonics,
 implemented in SCALE3 ABSPACK scaling algorithm.
;
_exptl_absorpt_special_details     ?
_exptl_crystal_colour              'clear yellow'
_exptl_crystal_colour_lustre       clear
_exptl_crystal_colour_primary      yellow
_exptl_crystal_density_diffrn      1.226
_exptl_crystal_density_meas        ?
_exptl_crystal_density_method      ?
_exptl_crystal_description         plate
_exptl_crystal_F_000               1124
_exptl_crystal_size_max            0.455
_exptl_crystal_size_mid            0.312
_exptl_crystal_size_min            0.021
_exptl_transmission_factor_max     ?
_exptl_transmission_factor_min     ?
_diffrn_reflns_av_R_equivalents    0.0415
_diffrn_reflns_av_unetI/netI       0.0182
_diffrn_reflns_Laue_measured_fraction_full  0.996
_diffrn_reflns_Laue_measured_fraction_max  0.996
_diffrn_reflns_limit_h_max         18
_diffrn_reflns_limit_h_min         -18
_diffrn_reflns_limit_k_max         9
_diffrn_reflns_limit_k_min         -9
_diffrn_reflns_limit_l_max         28
_diffrn_reflns_limit_l_min         -28
_diffrn_reflns_number              29808
_diffrn_reflns_point_group_measured_fraction_full  0.996
_diffrn_reflns_point_group_measured_fraction_max  0.996
_diffrn_reflns_theta_full          67.684
_diffrn_reflns_theta_max           68.212
_diffrn_reflns_theta_min           5.777
_diffrn_ambient_temperature        240
_diffrn_detector_area_resol_mean   ?
_diffrn_measured_fraction_theta_full  0.996
_diffrn_measured_fraction_theta_max  0.996
_diffrn_measurement_details
;
List of Runs (angles in degrees, time in seconds):

  # Type    Start    End  Width  t~exp~   \w     \q     \k     \f   Frames
--------------------------------------------------------------------------
  1  \w    -81.00   8.00   1.00    1.00    --    5.00 -76.00-120.00   89
  2  \w     16.00  92.00   1.00    1.00    --    5.00  57.00-150.00   76
  3  \w    -69.00  38.00   1.00    1.00    --    5.00 -57.00  90.00  107
  4  \w     15.00  45.00   1.00    1.00    --    5.00 -76.00-120.00   30
  5  \w   -116.00 -90.00   1.00    1.00    --  -30.00 -54.00 -44.14   26
  6  \w    -42.00  -6.00   1.00    1.00    --  -30.00 -54.00 -44.14   36
  7  \w    -77.00  26.00   1.00    1.00    --  -45.10  57.00   0.00  103
  8  \w   -144.00-119.00   1.00    1.00    --  -62.00 -73.00 -25.47   25
  9  \w    -53.00 -24.00   1.00    1.00    --  -62.00 -73.00 -25.47   29
 10  \w   -133.00-107.00   1.00    1.00    --  -66.00 -75.00 137.01   26
 11  \w    -54.00 -26.00   1.00    1.00    --  -66.00 -76.00 -86.86   28
 12  \w   -146.00-120.00   1.00    1.00    --  -66.00 -76.00 -86.86   26
 13  \w    -51.00 -26.00   1.00    1.00    --  -66.00 -76.00 160.52   25
 14  \w    -75.00 -26.00   1.00    1.00    --  -66.00 -76.00-139.20   49
 15  \w    -53.00 -28.00   1.00    1.00    --  -66.00 -75.00 137.01   25
 16  \w   -152.00-126.00   1.00    1.00    --  -66.00 -71.00  83.24   26
 17  \w    -59.00 -29.00   1.00    1.00    --  -66.00 -71.00  83.24   30
 18  \w   -128.00-103.00   1.00    1.00    --  -66.00 -76.00 160.52   25
 19  \w   -109.00 -31.00   1.00    1.00    --  -70.00 -74.00  62.05   78
 20  \w    -64.00 -32.00   1.00    1.00    --  -70.00 -74.00 -30.47   32
 21  \w    -80.00 -34.00   1.00    1.00    --  -74.00 -76.00  25.46   46
 22  \w   -162.00-113.00   1.00    1.00    --  -74.00 -76.00  25.46   49
 23  \w    -71.00 -43.00   1.00    1.00    --  -78.00 -73.00 145.04   28
 24  \w    -76.00 -45.00   1.00    1.00    --  -82.00 -71.00 -12.85   31
 25  \w    -74.00 -42.00   1.00    1.00    --  -82.00 -76.00-126.69   32
 26  \w    -73.00 -48.00   1.00    1.00    --  -86.00 -73.00 -36.01   25
 27  \w    -76.00 -50.00   1.00    1.00    --  -90.00 -76.00 -48.51   26
 28  \w   -108.00 -54.00   1.00    1.00    --  -90.00 -71.00 -77.56   54
 29  \w    -81.00 -51.00   1.00    1.00    --  -90.00 -75.00-175.57   30
 30  \w   -177.00-100.00   1.00    1.00    --  -90.00 -76.00 -48.51   77
 31  \w   -135.00-107.00   1.00    1.00    --  -90.00 -75.00-175.57   28
 32  \w   -159.00-124.00   1.00    1.00    --  -94.00 -73.00-123.94   35
 33  \w    -89.00 -56.00   1.00    1.00    --  -94.00 -75.00 169.18   33
 34  \w   -141.00-115.00   1.00    1.00    --  -94.00 -75.00 169.18   26
 35  \w    -82.00 -55.00   1.00    1.00    --  -94.00 -76.00  -6.53   27
 36  \w   -130.00-104.00   1.00    1.00    --  -94.00 -76.00  -6.53   26
 37  \w    -94.00 -54.00   1.00    1.00    --  -94.00 -76.00  40.30   40
 38  \w    -89.00 -58.00   1.00    1.00    --  -94.00 -73.00-123.94   31
 39  \w   -181.00 -99.00   1.00    1.00    --  -94.00 -76.00  40.30   82
 40  \w    -81.00 -54.00   1.00    1.00    --  -94.00 -76.00 128.89   27
 41  \w   -175.00-127.00   1.00    1.00    --  -94.00 -76.00 128.89   48
 42  \w    -92.00 -59.00   1.00    1.00    --  -98.00 -74.00 -82.40   33
 43  \w   -184.00-102.00   1.00    1.00    --  -98.00 -74.00 -82.40   82
 44  \w   -185.00 -58.00   1.00    1.00    --  -98.00 -76.00-130.65  127
 45  \w   -186.00 -60.00   1.00    1.00    --  -98.00 -73.00  89.50  126
 46  \w   -170.00 -62.00   1.00    1.00    --  -98.00 -68.00-160.37  108
 47  \w   -191.00 -64.00   1.00    1.00    -- -102.00 -72.00 149.92  127
 48  \w   -120.00 -67.00   1.00    1.00    -- -107.20  76.00-150.00   53
 49  \w   -163.00 -69.00   1.00    1.00    -- -107.20 -72.00 -48.19   94
 50  \w   -123.00 -18.00   1.00    1.00    -- -107.20  76.00 -30.00  105
 51  \w   -154.00 -67.00   1.00    1.00    -- -107.20 -76.00  74.36   87
 52  \w   -194.00 -69.00   1.00    1.00    -- -107.20 -73.00 -23.05  125
 53  \w   -196.00-157.00   1.00    1.00    -- -107.20 -76.00  74.36   39
 54  \w   -159.00 -69.00   1.00    1.00    -- -107.20 -76.00 -90.00   90
 55  \w   -196.00-170.00   1.00    1.00    -- -107.20 -76.00 -90.00   26
 56  \w   -128.00 -49.00   1.00    1.00    -- -107.20  76.00 120.00   79
 57  \w   -197.00 -73.00   1.00    1.00    -- -107.20 -76.00  30.00  124
 58  \w   -154.00 -69.00   1.00    1.00    -- -107.20 -73.00 127.98   85
 59  \w   -196.00-171.00   1.00    1.00    -- -107.20 -73.00 127.98   25
 60  \w   -133.00 -58.00   1.00    1.00    -- -107.20  76.00  60.00   75
;
_diffrn_measurement_device         'four-circle diffractometer'
_diffrn_measurement_device_type    'XtaLAB AFC11 (RINC): Kappa single'
_diffrn_measurement_method         '\w scans'
_diffrn_radiation_type             CuK\a
_diffrn_radiation_wavelength       1.54184
_diffrn_source                     ?
_reflns_Friedel_coverage           0.000
_reflns_Friedel_fraction_full      .
_reflns_Friedel_fraction_max       .
_reflns_number_gt                  2422
_reflns_number_total               2598
_reflns_special_details
;
 Reflections were merged by SHELXL according to the crystal
 class for the calculation of statistics and refinement.
 
 _reflns_Friedel_fraction is defined as the number of unique
 Friedel pairs measured divided by the number that would be
 possible theoretically, ignoring centric projections and
 systematic absences.
;
_reflns_threshold_expression       'I > 2\s(I)'
_computing_cell_refinement         'CrysAlisPro 1.171.39.30c (Rigaku OD, 2017)'
_computing_data_collection         'CrysAlisPro 1.171.39.30c (Rigaku OD, 2017)'
_computing_data_reduction          'CrysAlisPro 1.171.39.30c (Rigaku OD, 2017)'
_computing_molecular_graphics      'Olex2 1.3 (Dolomanov et al., 2009)'
_computing_publication_material    'Olex2 1.3 (Dolomanov et al., 2009)'
_computing_structure_refinement    'SHELXL 2018/3 (Sheldrick, 2015)'
_computing_structure_solution      'ShelXT (Sheldrick, 2015)'
_refine_diff_density_max           1.328
_refine_diff_density_min           -0.424
_refine_diff_density_rms           0.063
_refine_ls_extinction_coef         .
_refine_ls_extinction_method       none
_refine_ls_goodness_of_fit_ref     1.084
_refine_ls_hydrogen_treatment      constr
_refine_ls_matrix_type             full
_refine_ls_number_parameters       209
_refine_ls_number_reflns           2598
_refine_ls_number_restraints       330
_refine_ls_R_factor_all            0.0695
_refine_ls_R_factor_gt             0.0665
_refine_ls_restrained_S_all        1.053
_refine_ls_shift/su_max            0.001
_refine_ls_shift/su_mean           0.000
_refine_ls_structure_factor_coef   Fsqd
_refine_ls_weighting_details      
 'w=1/[\s^2^(Fo^2^)+(0.0854P)^2^+7.0621P] where P=(Fo^2^+2Fc^2^)/3'
_refine_ls_weighting_scheme        calc
_refine_ls_wR_factor_gt            0.1757
_refine_ls_wR_factor_ref           0.1786
_refine_special_details            ?
_olex2_refinement_description
;
1. Fixed Uiso
 At 1.2 times of:
  All C(H,H) groups
 At 1.5 times of:
  All C(H,H,H) groups
2. Restrained distances
 C7A-C6A = C7-C6 = C5A-C6A = C6-C5 = C5A-C4A = C4-C5 = C4A-C3A = C4-C3 = C3-C2
 = C3A-C2A
 1.54 with sigma of 0.01
 O1-C2 \\sim O1A-C2A
 with sigma of 0.02
 C7-C5 \\sim C6-C4
 with sigma of 0.02
 C7A-C5A \\sim C6A-C4A
 with sigma of 0.02
 S1-C1 \\sim S1-C1A
 with sigma of 0.02
 S2-C1 \\sim S2-C1A
 with sigma of 0.02
 O1-C1 \\sim O1A-C1A
 with sigma of 0.02
3. Uiso/Uaniso restraints and constraints
O1 \\sim C2A \\sim C5 \\sim C6A \\sim C7A \\sim C3A \\sim C4A \\sim C2 \\sim C3
\\sim C4 \\sim C5A \\sim C6 \\sim C7: within 2A with sigma of 0.04 and sigma
for terminal atoms of 0.08 within 2A
O1 \\sim C1 \\sim C1A \\sim O1A \\sim C2A \\sim C2 \\sim S2 \\sim S1: within 2A
with sigma of 0.04 and sigma for terminal atoms of 0.08 within 2A
4. Rigid body (RIGU) restrains
 S1, C1, S2, O1
 with sigma for 1-2 distances of 0.001 and sigma for 1-3 distances of 0.001
 O1, C2A, C5, C6A, C7A, C3A, C4A, C2, C3, C4, C5A, C6, C7
 with sigma for 1-2 distances of 0.004 and sigma for 1-3 distances of 0.004
5. Others
 Sof(C2A)=Sof(H2AA)=Sof(H2AB)=Sof(C6A)=Sof(H6AA)=Sof(H6AB)=Sof(C7A)=Sof(H7AA)=
 Sof(H7AB)=Sof(H7AC)=Sof(C3A)=Sof(H3AA)=Sof(H3AB)=Sof(C4A)=Sof(H4AA)=Sof(H4AB)=
 Sof(C5A)=Sof(H5AA)=Sof(H5AB)=Sof(C1A)=Sof(O1A)=1-FVAR(1)
 Sof(O1)=Sof(C1)=Sof(C5)=Sof(H5A)=Sof(H5B)=Sof(C2)=Sof(H2A)=Sof(H2B)=Sof(C3)=
 Sof(H3A)=Sof(H3B)=Sof(C4)=Sof(H4A)=Sof(H4B)=Sof(C6)=Sof(H6A)=Sof(H6B)=Sof(C7)=
 Sof(H7A)=Sof(H7B)=Sof(H7C)=FVAR(1)
6.a Secondary CH2 refined with riding coordinates:
 C2A(H2AA,H2AB), C5(H5A,H5B), C6A(H6AA,H6AB), C10(H10A,H10B), C3A(H3AA,H3AB),
 C4A(H4AA,H4AB), C2(H2A,H2B), C3(H3A,H3B), C4(H4A,H4B), C5A(H5AA,H5AB), C6(H6A,
 H6B)
6.b Idealised Me refined as rotating group:
 C9(H9A,H9B,H9C), C8(H8A,H8B,H8C), C7A(H7AA,H7AB,H7AC), C7(H7A,H7B,H7C)
;
_atom_sites_solution_hydrogens     geom
_atom_sites_solution_primary       ?
_atom_sites_solution_secondary     ?
loop_
  _atom_site_label
  _atom_site_type_symbol
  _atom_site_fract_x
  _atom_site_fract_y
  _atom_site_fract_z
  _atom_site_U_iso_or_equiv
  _atom_site_adp_type
  _atom_site_occupancy
  _atom_site_site_symmetry_order
  _atom_site_calc_flag
  _atom_site_refinement_flags_posn
  _atom_site_refinement_flags_adp
  _atom_site_refinement_flags_occupancy
  _atom_site_disorder_assembly
  _atom_site_disorder_group
 Mn1 Mn 0.250000 0.13698(9) 0.500000 0.0522(3) Uani 1 2 d S T P A .
 S2 S 0.42255(8) 0.21548(16) 0.52793(6) 0.0779(4) Uani 1 1 d D U . . .
 S1 S 0.29506(8) 0.34180(16) 0.58750(6) 0.0788(4) Uani 1 1 d D U . . .
 O1 O 0.446(2) 0.449(5) 0.5996(13) 0.088(6) Uani 0.333(11) 1 d D U P A 1
 C1 C 0.3778(13) 0.351(3) 0.5660(11) 0.079(7) Uani 0.333(11) 1 d D U P A 1
 N006 N 0.2490(3) -0.0801(5) 0.4385(2) 0.0907(13) Uani 1 1 d . . . . .
 C2A C 0.5439(10) 0.465(2) 0.6042(8) 0.106(4) Uani 0.667(11) 1 d D U P A 2
 H2AA H 0.537517 0.532695 0.568710 0.127 Uiso 0.667(11) 1 calc R U P A 2
 H2AB H 0.568897 0.357919 0.599068 0.127 Uiso 0.667(11) 1 calc R U P A 2
 C5 C 0.624(2) 0.816(2) 0.7049(15) 0.104(6) Uani 0.333(11) 1 d D U P A 1
 H5A H 0.688025 0.818325 0.728538 0.124 Uiso 0.333(11) 1 calc R U P A 1
 H5B H 0.619576 0.852420 0.664416 0.124 Uiso 0.333(11) 1 calc R U P A 1
 C9 C 0.3152(5) -0.0589(10) 0.4062(4) 0.136(3) Uani 1 1 d . . . . .
 H9A H 0.299009 0.036010 0.380115 0.204 Uiso 1 1 calc R U . . .
 H9B H 0.315309 -0.155923 0.382325 0.204 Uiso 1 1 calc R U . . .
 H9C H 0.374636 -0.043061 0.434875 0.204 Uiso 1 1 calc R U . . .
 C8 C 0.1585(5) -0.0962(11) 0.3936(4) 0.156(4) Uani 1 1 d . . . . .
 H8A H 0.114935 -0.122327 0.413764 0.234 Uiso 1 1 calc R U . . .
 H8B H 0.159251 -0.183160 0.365621 0.234 Uiso 1 1 calc R U . . .
 H8C H 0.141919 0.006317 0.371973 0.234 Uiso 1 1 calc R U . . .
 C6A C 0.5757(8) 0.9949(13) 0.7103(4) 0.092(3) Uani 0.667(11) 1 d D U P A 2
 H6AA H 0.569815 1.033790 0.669830 0.111 Uiso 0.667(11) 1 calc R U P A 2
 H6AB H 0.515731 0.991387 0.714998 0.111 Uiso 0.667(11) 1 calc R U P A 2
 C10 C 0.2743(6) -0.2253(7) 0.4778(5) 0.151(4) Uani 1 1 d . . . . .
 H10A H 0.259658 -0.325268 0.453511 0.182 Uiso 1 1 calc R U . . .
 H10B H 0.339331 -0.224285 0.498556 0.182 Uiso 1 1 calc R U . . .
 C7A C 0.6377(12) 1.1068(17) 0.7571(7) 0.112(5) Uani 0.667(11) 1 d D U P A 2
 H7AA H 0.651801 1.056150 0.796351 0.168 Uiso 0.667(11) 1 calc R U P A 2
 H7AB H 0.608107 1.211143 0.757340 0.168 Uiso 0.667(11) 1 calc R U P A 2
 H7AC H 0.692923 1.124498 0.747602 0.168 Uiso 0.667(11) 1 calc R U P A 2
 C3A C 0.6017(5) 0.5510(10) 0.6622(5) 0.093(3) Uani 0.667(11) 1 d D U P A 2
 H3AA H 0.664136 0.559794 0.662217 0.111 Uiso 0.667(11) 1 calc R U P A 2
 H3AB H 0.601171 0.486509 0.697213 0.111 Uiso 0.667(11) 1 calc R U P A 2
 C4A C 0.5632(5) 0.7239(10) 0.6656(5) 0.091(3) Uani 0.667(11) 1 d D U P A 2
 H4AA H 0.501585 0.712963 0.666918 0.109 Uiso 0.667(11) 1 calc R U P A 2
 H4AB H 0.560466 0.784355 0.629035 0.109 Uiso 0.667(11) 1 calc R U P A 2
 C2 C 0.543(2) 0.463(4) 0.610(2) 0.107(7) Uani 0.333(11) 1 d D U P A 1
 H2A H 0.555220 0.439539 0.572107 0.129 Uiso 0.333(11) 1 calc R U P A 1
 H2B H 0.574839 0.381280 0.639254 0.129 Uiso 0.333(11) 1 calc R U P A 1
 C3 C 0.5807(12) 0.634(3) 0.6319(7) 0.089(5) Uani 0.333(11) 1 d D U P A 1
 H3A H 0.538002 0.720211 0.611752 0.106 Uiso 0.333(11) 1 calc R U P A 1
 H3B H 0.637941 0.653337 0.624378 0.106 Uiso 0.333(11) 1 calc R U P A 1
 C4 C 0.5945(13) 0.634(2) 0.6999(7) 0.091(4) Uani 0.333(11) 1 d D U P A 1
 H4A H 0.642006 0.558945 0.722622 0.109 Uiso 0.333(11) 1 calc R U P A 1
 H4B H 0.538787 0.615153 0.709568 0.109 Uiso 0.333(11) 1 calc R U P A 1
 C5A C 0.6195(9) 0.8251(12) 0.7210(6) 0.102(4) Uani 0.667(11) 1 d D U P A 2
 H5AA H 0.615885 0.776969 0.758328 0.122 Uiso 0.667(11) 1 calc R U P A 2
 H5AB H 0.682882 0.830915 0.722853 0.122 Uiso 0.667(11) 1 calc R U P A 2
 C6 C 0.577(2) 0.944(3) 0.7315(14) 0.125(8) Uani 0.333(11) 1 d D U P A 1
 H6A H 0.579932 0.904656 0.771442 0.149 Uiso 0.333(11) 1 calc R U P A 1
 H6B H 0.513101 0.941838 0.707190 0.149 Uiso 0.333(11) 1 calc R U P A 1
 C7 C 0.605(3) 1.124(4) 0.7386(18) 0.141(12) Uani 0.333(11) 1 d D U P A 1
 H7A H 0.633840 1.148391 0.780694 0.212 Uiso 0.333(11) 1 calc R U P A 1
 H7B H 0.551823 1.192820 0.723157 0.212 Uiso 0.333(11) 1 calc R U P A 1
 H7C H 0.646296 1.145760 0.716452 0.212 Uiso 0.333(11) 1 calc R U P A 1
 C1A C 0.3977(6) 0.3394(13) 0.5802(5) 0.058(2) Uani 0.667(11) 1 d D U P A 2
 O1A O 0.4578(9) 0.448(2) 0.6167(6) 0.088(3) Uani 0.667(11) 1 d D U P A 2

loop_
  _atom_site_aniso_label
  _atom_site_aniso_U_11
  _atom_site_aniso_U_22
  _atom_site_aniso_U_33
  _atom_site_aniso_U_23
  _atom_site_aniso_U_13
  _atom_site_aniso_U_12
 Mn1 0.0501(5) 0.0360(4) 0.0633(5) 0.000 0.0078(4) 0.000
 S2 0.0608(6) 0.0768(8) 0.0968(8) -0.0176(6) 0.0260(6) -0.0102(5)
 S1 0.0682(7) 0.0782(8) 0.0916(8) -0.0247(6) 0.0275(6) -0.0151(5)
 O1 0.068(8) 0.105(9) 0.095(12) -0.065(9) 0.030(7) -0.027(6)
 C1 0.101(9) 0.057(8) 0.052(9) -0.019(7) -0.012(7) -0.016(6)
 N006 0.073(2) 0.071(3) 0.122(3) -0.042(2) 0.021(2) 0.000(2)
 C2A 0.068(6) 0.110(8) 0.155(9) -0.057(7) 0.057(6) -0.027(6)
 C5 0.111(13) 0.099(9) 0.104(12) -0.010(8) 0.039(10) -0.015(9)
 C9 0.127(6) 0.143(6) 0.152(6) -0.070(5) 0.065(5) 0.003(5)
 C8 0.103(5) 0.152(7) 0.182(8) -0.120(6) 0.001(5) -0.012(5)
 C6A 0.094(6) 0.112(7) 0.073(5) -0.004(5) 0.030(5) -0.014(5)
 C10 0.158(8) 0.043(3) 0.255(12) -0.030(4) 0.068(7) 0.011(3)
 C7A 0.139(11) 0.085(7) 0.094(9) -0.005(6) 0.013(8) -0.005(7)
 C3A 0.058(4) 0.082(5) 0.129(7) -0.004(5) 0.017(4) -0.006(4)
 C4A 0.068(4) 0.083(5) 0.115(6) -0.017(5) 0.021(4) -0.012(4)
 C2 0.068(9) 0.108(12) 0.141(13) -0.048(11) 0.026(11) -0.036(11)
 C3 0.063(8) 0.102(11) 0.111(9) -0.026(8) 0.043(8) -0.035(8)
 C4 0.082(9) 0.091(9) 0.098(9) -0.010(8) 0.026(8) -0.004(8)
 C5A 0.089(6) 0.101(6) 0.120(9) -0.038(5) 0.040(6) -0.029(5)
 C6 0.142(15) 0.124(12) 0.111(16) -0.011(12) 0.044(13) 0.000(12)
 C7 0.20(3) 0.114(13) 0.11(2) 0.006(16) 0.05(2) 0.014(18)
 C1A 0.064(4) 0.048(4) 0.052(5) -0.008(4) 0.005(4) -0.020(3)
 O1A 0.060(4) 0.103(5) 0.100(8) -0.056(6) 0.027(5) -0.034(4)

_geom_special_details
;
 All esds (except the esd in the dihedral angle between two l.s. planes)
 are estimated using the full covariance matrix.  The cell esds are taken
 into account individually in the estimation of esds in distances, angles
 and torsion angles; correlations between esds in cell parameters are only
 used when they are defined by crystal symmetry.  An approximate (isotropic)
 treatment of cell esds is used for estimating esds involving l.s. planes.
;
loop_
  _geom_bond_atom_site_label_1
  _geom_bond_atom_site_label_2
  _geom_bond_distance
  _geom_bond_site_symmetry_2
  _geom_bond_publ_flag
 Mn1 S2 2.6487(11) . ?
 Mn1 S2 2.6487(11) 2_556 ?
 Mn1 S1 2.5693(13) 2_556 ?
 Mn1 S1 2.5693(13) . ?
 Mn1 N006 2.283(4) . ?
 Mn1 N006 2.283(4) 2_556 ?
 S2 C1 1.707(14) . ?
 S2 C1A 1.728(7) . ?
 S1 C1 1.535(16) . ?
 S1 C1A 1.670(7) . ?
 O1 C1 1.368(16) . ?
 O1 C2 1.466(16) . ?
 N006 C9 1.477(8) . ?
 N006 C8 1.480(8) . ?
 N006 C10 1.477(9) . ?
 C2A H2AA 0.9800 . ?
 C2A H2AB 0.9800 . ?
 C2A C3A 1.545(10) . ?
 C2A O1A 1.474(11) . ?
 C5 H5A 0.9800 . ?
 C5 H5B 0.9800 . ?
 C5 C4 1.546(10) . ?
 C5 C6 1.526(10) . ?
 C9 H9A 0.9700 . ?
 C9 H9B 0.9700 . ?
 C9 H9C 0.9700 . ?
 C8 H8A 0.9700 . ?
 C8 H8B 0.9700 . ?
 C8 H8C 0.9700 . ?
 C6A H6AA 0.9800 . ?
 C6A H6AB 0.9800 . ?
 C6A C7A 1.520(9) . ?
 C6A C5A 1.530(9) . ?
 C10 C10 1.475(16) 2_556 ?
 C10 H10A 0.9800 . ?
 C10 H10B 0.9800 . ?
 C7A H7AA 0.9700 . ?
 C7A H7AB 0.9700 . ?
 C7A H7AC 0.9700 . ?
 C3A H3AA 0.9800 . ?
 C3A H3AB 0.9800 . ?
 C3A C4A 1.545(8) . ?
 C4A H4AA 0.9800 . ?
 C4A H4AB 0.9800 . ?
 C4A C5A 1.558(9) . ?
 C2 H2A 0.9800 . ?
 C2 H2B 0.9800 . ?
 C2 C3 1.539(10) . ?
 C3 H3A 0.9800 . ?
 C3 H3B 0.9800 . ?
 C3 C4 1.544(10) . ?
 C4 H4A 0.9800 . ?
 C4 H4B 0.9800 . ?
 C5A H5AA 0.9800 . ?
 C5A H5AB 0.9800 . ?
 C6 H6A 0.9800 . ?
 C6 H6B 0.9800 . ?
 C6 C7 1.527(10) . ?
 C7 H7A 0.9700 . ?
 C7 H7B 0.9700 . ?
 C7 H7C 0.9700 . ?
 C1A O1A 1.378(8) . ?

loop_
  _geom_angle_atom_site_label_1
  _geom_angle_atom_site_label_2
  _geom_angle_atom_site_label_3
  _geom_angle
  _geom_angle_site_symmetry_1
  _geom_angle_site_symmetry_3
  _geom_angle_publ_flag
 S2 Mn1 S2 152.03(7) 2_556 . ?
 S1 Mn1 S2 69.21(4) . . ?
 S1 Mn1 S2 92.33(4) 2_556 . ?
 S1 Mn1 S2 92.33(4) . 2_556 ?
 S1 Mn1 S2 69.21(4) 2_556 2_556 ?
 S1 Mn1 S1 98.91(7) . 2_556 ?
 N006 Mn1 S2 103.22(11) 2_556 . ?
 N006 Mn1 S2 103.22(11) . 2_556 ?
 N006 Mn1 S2 98.39(11) 2_556 2_556 ?
 N006 Mn1 S2 98.39(11) . . ?
 N006 Mn1 S1 92.93(14) . 2_556 ?
 N006 Mn1 S1 163.06(12) 2_556 2_556 ?
 N006 Mn1 S1 92.93(14) 2_556 . ?
 N006 Mn1 S1 163.06(12) . . ?
 N006 Mn1 N006 78.4(3) 2_556 . ?
 C1 S2 Mn1 74.3(7) . . ?
 C1A S2 Mn1 82.9(3) . . ?
 C1 S1 Mn1 79.3(7) . . ?
 C1A S1 Mn1 86.5(3) . . ?
 C1 O1 C2 136(2) . . ?
 S1 C1 S2 132.2(14) . . ?
 O1 C1 S2 107.7(18) . . ?
 O1 C1 S1 115.2(18) . . ?
 C9 N006 Mn1 111.8(4) . . ?
 C9 N006 C8 108.3(6) . . ?
 C9 N006 C10 108.8(5) . . ?
 C8 N006 Mn1 109.5(3) . . ?
 C10 N006 Mn1 106.1(4) . . ?
 C10 N006 C8 112.4(6) . . ?
 H2AA C2A H2AB 109.4 . . ?
 C3A C2A H2AA 111.7 . . ?
 C3A C2A H2AB 111.7 . . ?
 O1A C2A H2AA 111.7 . . ?
 O1A C2A H2AB 111.7 . . ?
 O1A C2A C3A 100.6(10) . . ?
 H5A C5 H5B 106.8 . . ?
 C4 C5 H5A 107.0 . . ?
 C4 C5 H5B 107.0 . . ?
 C6 C5 H5A 107.0 . . ?
 C6 C5 H5B 107.0 . . ?
 C6 C5 C4 121(2) . . ?
 N006 C9 H9A 109.5 . . ?
 N006 C9 H9B 109.5 . . ?
 N006 C9 H9C 109.5 . . ?
 H9A C9 H9B 109.5 . . ?
 H9A C9 H9C 109.5 . . ?
 H9B C9 H9C 109.5 . . ?
 N006 C8 H8A 109.5 . . ?
 N006 C8 H8B 109.5 . . ?
 N006 C8 H8C 109.5 . . ?
 H8A C8 H8B 109.5 . . ?
 H8A C8 H8C 109.5 . . ?
 H8B C8 H8C 109.5 . . ?
 H6AA C6A H6AB 108.7 . . ?
 C7A C6A H6AA 110.6 . . ?
 C7A C6A H6AB 110.6 . . ?
 C7A C6A C5A 105.9(9) . . ?
 C5A C6A H6AA 110.6 . . ?
 C5A C6A H6AB 110.6 . . ?
 N006 C10 H10A 109.6 . . ?
 N006 C10 H10B 109.6 . . ?
 C10 C10 N006 110.3(5) 2_556 . ?
 C10 C10 H10A 109.6 2_556 . ?
 C10 C10 H10B 109.6 2_556 . ?
 H10A C10 H10B 108.1 . . ?
 C6A C7A H7AA 109.5 . . ?
 C6A C7A H7AB 109.5 . . ?
 C6A C7A H7AC 109.5 . . ?
 H7AA C7A H7AB 109.5 . . ?
 H7AA C7A H7AC 109.5 . . ?
 H7AB C7A H7AC 109.5 . . ?
 C2A C3A H3AA 109.8 . . ?
 C2A C3A H3AB 109.8 . . ?
 C2A C3A C4A 109.3(10) . . ?
 H3AA C3A H3AB 108.3 . . ?
 C4A C3A H3AA 109.8 . . ?
 C4A C3A H3AB 109.8 . . ?
 C3A C4A H4AA 108.8 . . ?
 C3A C4A H4AB 108.8 . . ?
 C3A C4A C5A 113.6(8) . . ?
 H4AA C4A H4AB 107.7 . . ?
 C5A C4A H4AA 108.8 . . ?
 C5A C4A H4AB 108.8 . . ?
 O1 C2 H2A 109.0 . . ?
 O1 C2 H2B 109.0 . . ?
 O1 C2 C3 113(2) . . ?
 H2A C2 H2B 107.8 . . ?
 C3 C2 H2A 109.0 . . ?
 C3 C2 H2B 109.0 . . ?
 C2 C3 H3A 110.7 . . ?
 C2 C3 H3B 110.7 . . ?
 C2 C3 C4 105(2) . . ?
 H3A C3 H3B 108.8 . . ?
 C4 C3 H3A 110.7 . . ?
 C4 C3 H3B 110.7 . . ?
 C5 C4 H4A 113.5 . . ?
 C5 C4 H4B 113.5 . . ?
 C3 C4 C5 90.9(16) . . ?
 C3 C4 H4A 113.5 . . ?
 C3 C4 H4B 113.5 . . ?
 H4A C4 H4B 110.8 . . ?
 C6A C5A C4A 103.7(9) . . ?
 C6A C5A H5AA 111.0 . . ?
 C6A C5A H5AB 111.0 . . ?
 C4A C5A H5AA 111.0 . . ?
 C4A C5A H5AB 111.0 . . ?
 H5AA C5A H5AB 109.0 . . ?
 C5 C6 H6A 106.5 . . ?
 C5 C6 H6B 106.5 . . ?
 C5 C6 C7 123(2) . . ?
 H6A C6 H6B 106.5 . . ?
 C7 C6 H6A 106.5 . . ?
 C7 C6 H6B 106.5 . . ?
 C6 C7 H7A 109.5 . . ?
 C6 C7 H7B 109.5 . . ?
 C6 C7 H7C 109.5 . . ?
 H7A C7 H7B 109.5 . . ?
 H7A C7 H7C 109.5 . . ?
 H7B C7 H7C 109.5 . . ?
 S1 C1A S2 121.4(5) . . ?
 O1A C1A S2 123.8(8) . . ?
 O1A C1A S1 114.7(8) . . ?
 C1A O1A C2A 115.0(11) . . ?

loop_
  _geom_torsion_atom_site_label_1
  _geom_torsion_atom_site_label_2
  _geom_torsion_atom_site_label_3
  _geom_torsion_atom_site_label_4
  _geom_torsion
  _geom_torsion_site_symmetry_1
  _geom_torsion_site_symmetry_2
  _geom_torsion_site_symmetry_3
  _geom_torsion_site_symmetry_4
  _geom_torsion_publ_flag
 Mn1 S2 C1 S1 24(2) . . . . ?
 Mn1 S2 C1 O1 178(2) . . . . ?
 Mn1 S2 C1A S1 2.1(7) . . . . ?
 Mn1 S2 C1A O1A -174.7(11) . . . . ?
 Mn1 S1 C1 S2 -25(2) . . . . ?
 Mn1 S1 C1 O1 -176(3) . . . . ?
 Mn1 S1 C1A S2 -2.1(7) . . . . ?
 Mn1 S1 C1A O1A 175.0(10) . . . . ?
 Mn1 N006 C10 C10 44.3(10) . . . 2_556 ?
 S2 C1A O1A C2A 6(2) . . . . ?
 S1 C1A O1A C2A -171.2(15) . . . . ?
 O1 C2 C3 C4 81(4) . . . . ?
 C1 O1 C2 C3 157(4) . . . . ?
 C2A C3A C4A C5A -177.2(11) . . . . ?
 C9 N006 C10 C10 164.8(8) . . . 2_556 ?
 C8 N006 C10 C10 -75.3(10) . . . 2_556 ?
 C7A C6A C5A C4A -170.3(11) . . . . ?
 C3A C2A O1A C1A -164.4(13) . . . . ?
 C3A C4A C5A C6A 173.3(10) . . . . ?
 C2 O1 C1 S2 0(6) . . . . ?
 C2 O1 C1 S1 159(4) . . . . ?
 C2 C3 C4 C5 -176(2) . . . . ?
 C4 C5 C6 C7 179(3) . . . . ?
 C6 C5 C4 C3 125(3) . . . . ?
 O1A C2A C3A C4A -65.6(17) . . . . ?

_shelx_res_file
;
TITL s4957r_a.res in I2/a
    s4957r.res
    created by SHELXL-2018/3 at 10:05:29 on 19-Jul-2021
REM Old TITL
REM SHELXT solution in I2/a
REM R1 0.393, Rweak 0.457, Alpha 0.073, Orientation as input
REM Formula found by SHELXT: C18 N8 O2 Mn
CELL 1.54184 15.660138 8.154542 23.522272 90 108.5072 90
ZERR 4 0.000299 0.000128 0.000484 0 0.0021 0
LATT 2
SYMM 0.5-X,+Y,-Z
SFAC C H Mn N O S
UNIT 80 168 4 8 8 16
DFIX 1.54 0.01 C7A C6A C7 C6 C5A C6A C6 C5 C5A C4A C4 C5 C4A C3A C4 C3 C3 =
 C2 C3A C2A
RIGU 0.001 0.001 S1 C1 S2 O1
SIMU O1 C2A C5 C6A C7A C3A C4A C2 C3 C4 C5A C6 C7
RIGU O1 C2A C5 C6A C7A C3A C4A C2 C3 C4 C5A C6 C7
SADI O1 C2 O1A C2A
SADI C7 C5 C6 C4
SADI C7A C5A C6A C4A
SADI S1 C1 S1 C1A
SADI S2 C1 S2 C1A
SADI O1 C1 O1A C1A
SIMU O1 C1 C1A O1A C2A C2 S2 S1

L.S. 25
PLAN  7
SIZE 0.021 0.312 0.455
TEMP -33.15
CONF
BOND $H
list 4
fmap 2
acta
MORE -1
REM <olex2.extras>
REM <HklSrc "%.\\s4957r.hkl">
REM </olex2.extras>

WGHT    0.085400    7.062100
FVAR       4.52634   0.33340
MN1   3    0.250000    0.136981    0.500000    10.50000    0.05012    0.03598 =
         0.06325    0.00000    0.00782    0.00000
S2    6    0.422547    0.215484    0.527930    11.00000    0.06083    0.07683 =
         0.09684   -0.01761    0.02604   -0.01015
S1    6    0.295057    0.341797    0.587499    11.00000    0.06816    0.07824 =
         0.09159   -0.02466    0.02753   -0.01507
PART 1
O1    5    0.446164    0.448905    0.599593    21.00000    0.06769    0.10494 =
         0.09501   -0.06512    0.03029   -0.02655
C1    1    0.377759    0.351068    0.565978    21.00000    0.10139    0.05664 =
         0.05184   -0.01883   -0.01221   -0.01619
PART 0
N006  4    0.248974   -0.080068    0.438460    11.00000    0.07272    0.07055 =
         0.12188   -0.04178    0.02118   -0.00004
PART 2
C2A   1    0.543906    0.464979    0.604243   -21.00000    0.06838    0.11002 =
         0.15459   -0.05695    0.05714   -0.02688
AFIX  23
H2AA  2    0.537517    0.532695    0.568710   -21.00000   -1.20000
H2AB  2    0.568897    0.357919    0.599068   -21.00000   -1.20000
AFIX   0
PART 1
C5    1    0.624021    0.815544    0.704909    21.00000    0.11143    0.09910 =
         0.10390   -0.00999    0.03920   -0.01479
AFIX  23
H5A   2    0.688025    0.818325    0.728538    21.00000   -1.20000
H5B   2    0.619576    0.852420    0.664416    21.00000   -1.20000
AFIX   0
PART 0
C9    1    0.315159   -0.058949    0.406174    11.00000    0.12690    0.14347 =
         0.15193   -0.06975    0.06516    0.00300
AFIX 137
H9A   2    0.299009    0.036010    0.380115    11.00000   -1.50000
H9B   2    0.315309   -0.155923    0.382325    11.00000   -1.50000
H9C   2    0.374636   -0.043061    0.434875    11.00000   -1.50000
AFIX   0
C8    1    0.158474   -0.096199    0.393589    11.00000    0.10316    0.15154 =
         0.18187   -0.11969    0.00123   -0.01235
AFIX 137
H8A   2    0.114935   -0.122327    0.413764    11.00000   -1.50000
H8B   2    0.159251   -0.183160    0.365621    11.00000   -1.50000
H8C   2    0.141919    0.006317    0.371973    11.00000   -1.50000
AFIX   0
PART 2
C6A   1    0.575696    0.994901    0.710319   -21.00000    0.09415    0.11198 =
         0.07254   -0.00379    0.02967   -0.01417
AFIX  23
H6AA  2    0.569815    1.033790    0.669830   -21.00000   -1.20000
H6AB  2    0.515731    0.991387    0.714998   -21.00000   -1.20000
AFIX   0
PART 0
C10   1    0.274284   -0.225284    0.477793    11.00000    0.15804    0.04336 =
         0.25465   -0.02990    0.06801    0.01056
AFIX  23
H10A  2    0.259658   -0.325268    0.453511    11.00000   -1.20000
H10B  2    0.339331   -0.224285    0.498556    11.00000   -1.20000
AFIX   0
PART 2
C7A   1    0.637744    1.106794    0.757138   -21.00000    0.13912    0.08525 =
         0.09412   -0.00538    0.01318   -0.00457
AFIX 137
H7AA  2    0.651801    1.056150    0.796351   -21.00000   -1.50000
H7AB  2    0.608107    1.211143    0.757340   -21.00000   -1.50000
H7AC  2    0.692923    1.124498    0.747602   -21.00000   -1.50000
AFIX   0
C3A   1    0.601706    0.551045    0.662182   -21.00000    0.05829    0.08206 =
         0.12870   -0.00409    0.01655   -0.00645
AFIX  23
H3AA  2    0.664136    0.559794    0.662217   -21.00000   -1.20000
H3AB  2    0.601171    0.486509    0.697213   -21.00000   -1.20000
AFIX   0
C4A   1    0.563241    0.723890    0.665584   -21.00000    0.06843    0.08287 =
         0.11455   -0.01665    0.02089   -0.01178
AFIX  23
H4AA  2    0.501585    0.712963    0.666918   -21.00000   -1.20000
H4AB  2    0.560466    0.784355    0.629035   -21.00000   -1.20000
AFIX   0
PART 1
C2    1    0.543138    0.463440    0.609665    21.00000    0.06827    0.10806 =
         0.14063   -0.04797    0.02632   -0.03616
AFIX  23
H2A   2    0.555220    0.439539    0.572107    21.00000   -1.20000
H2B   2    0.574839    0.381280    0.639254    21.00000   -1.20000
AFIX   0
C3    1    0.580695    0.634420    0.631943    21.00000    0.06333    0.10199 =
         0.11130   -0.02575    0.04275   -0.03458
AFIX  23
H3A   2    0.538002    0.720211    0.611752    21.00000   -1.20000
H3B   2    0.637941    0.653337    0.624378    21.00000   -1.20000
AFIX   0
C4    1    0.594451    0.633839    0.699912    21.00000    0.08170    0.09055 =
         0.09825   -0.01001    0.02642   -0.00409
AFIX  23
H4A   2    0.642006    0.558945    0.722622    21.00000   -1.20000
H4B   2    0.538787    0.615153    0.709568    21.00000   -1.20000
AFIX   0
PART 2
C5A   1    0.619548    0.825118    0.721000   -21.00000    0.08945    0.10120 =
         0.11988   -0.03758    0.03952   -0.02885
AFIX  23
H5AA  2    0.615885    0.776969    0.758328   -21.00000   -1.20000
H5AB  2    0.682882    0.830915    0.722853   -21.00000   -1.20000
AFIX   0
PART 1
C6    1    0.576819    0.944041    0.731471    21.00000    0.14200    0.12377 =
         0.11074   -0.01062    0.04427    0.00048
AFIX  23
H6A   2    0.579932    0.904656    0.771442    21.00000   -1.20000
H6B   2    0.513101    0.941838    0.707190    21.00000   -1.20000
AFIX   0
C7    1    0.604739    1.124171    0.738593    21.00000    0.19645    0.11439 =
         0.11127    0.00602    0.04712    0.01378
AFIX 137
H7A   2    0.633840    1.148391    0.780694    21.00000   -1.50000
H7B   2    0.551823    1.192820    0.723157    21.00000   -1.50000
H7C   2    0.646296    1.145760    0.716452    21.00000   -1.50000
AFIX   0
PART 2
C1A   1    0.397716    0.339448    0.580189   -21.00000    0.06362    0.04773 =
         0.05217   -0.00770    0.00488   -0.01981
O1A   5    0.457815    0.448313    0.616678   -21.00000    0.06044    0.10273 =
         0.10035   -0.05569    0.02658   -0.03385
HKLF 4


REM  s4957r_a.res in I2/a
REM wR2 = 0.1786, GooF = S = 1.084, Restrained GooF = 1.053 for all data
REM R1 = 0.0665 for 2422 Fo > 4sig(Fo) and 0.0695 for all 2598 data
REM 209 parameters refined using 330 restraints

END

WGHT      0.0855      7.0573

REM Highest difference peak  1.328,  deepest hole -0.424,  1-sigma level  0.063
Q1    1   0.4317  0.1329  0.5039  11.00000  0.05    1.33
Q2    1   0.3406  0.3537  0.5717  11.00000  0.05    0.75
Q3    1   0.5132  0.3715  0.5702  11.00000  0.05    0.38
Q4    1   0.3779  0.2746  0.5038  11.00000  0.05    0.37
Q5    1   0.4149  0.3627  0.5871  11.00000  0.05    0.27
Q6    1   0.2829  0.1483  0.4922  11.00000  0.05    0.26
Q7    1   0.4074  0.3147  0.5619  11.00000  0.05    0.26
;
_shelx_res_checksum                73777
_shelx_hkl_file
;
   0   0  -4 21489.8 845.808   5
   0   0   4 21146.6 872.902   7
   0   0   4 19965.6 849.216   2
   0   0  -4 21188.0 868.429   1
   0   0   4 19986.8 870.021   1
   0   0  -4 21167.5 850.344   2
   0   0   6 280068. 10866.6   1
   0   0  -6 272577. 10860.6  11
   0   0   6 278530. 10866.8   7
   0   0   6 271065. 10841.3   2
   0   0  -6 280275. 10839.5   2
   0   0   6 265124. 10854.4  10
   0   0  -6 279398. 10858.4   1
   0   0  -8 142445. 5517.54   5
   0   0   8 135313. 5527.89   2
   0   0   8 142534. 5562.58   7
   0   0   8 139364. 5559.44   1
   0   0   8 135535. 5547.76  10
   0   0  -8 139846. 5525.50   2
   0   0  -8 141560. 5549.68   1
   0   0 -10 341355. 13081.8   1
   0   0 -10 337062. 13066.9   3
   0   0  10 325292. 13080.6  10
   0   0  10 334277. 13095.2   1
   0   0  10 333173. 13098.7   7
   0   0  10 330278. 13049.8  19
   0   0  10 320270. 13056.6   2
   0   0  12 111254. 4581.85  10
   0   0 -12 115838. 4565.03   3
   0   0 -12 124071. 4588.42  28
   0   0  12 111509. 4540.39  19
   0   0  12 108503. 4592.42   1
   0   0 -12 114299. 4576.24  14
   0   0 -14 8110.70 476.715  25
   0   0 -14 8390.74 473.011  28
   0   0  14 8813.45 513.011  41
   0   0 -14 7160.71 454.144  14
   0   0  14 9332.81 486.677  45
   0   0 -14 9580.31 500.683  42
   0   0  16 5228.63 463.372  47
   0   0  16 6015.34 416.489  45
   0   0  16 5364.48 438.384  41
   0   0  16 4865.27 447.176  50
   0   0 -16 5732.20 415.140  42
   0   0 -16 6055.45 400.078  28
   0   0 -16 6749.95 414.271  14
   0   0 -16 5285.01 463.786  54
   0   0  16 5027.55 511.108  58
   0   0 -16 6804.75 422.388  25
   0   0 -18 742.165 270.633  28
   0   0  18 673.469 341.079  50
   0   0 -18 908.469 292.070  25
   0   0  18 268.144 404.404  47
   0   0  18 698.969 353.258  41
   0   0  18 635.923 455.594  58
   0   0 -18 738.079 372.361  54
   0   0 -18 592.210 261.608  14
   0   0 -18 136.518 304.865  42
   0   0  18 451.411 319.216  45
   0   0 -20 956.482 267.058  14
   0   0  20 1206.40 264.597  16
   0   0 -20 670.045 291.453  28
   0   0  20 401.939 434.998  41
   0   0 -20 777.264 343.109  38
   0   0  20 725.838 416.125  47
   0   0  20 971.319 356.619  45
   0   0  20 724.570 473.400  58
   0   0  20 994.844 371.768  50
   0   0 -20 497.497 304.622  25
   0   0 -20 792.567 437.694  54
   0   0 -20 528.638 342.219  42
   0   0 -22 1500.55 261.617  14
   0   0  22 1739.44 417.545  41
   0   0 -22 1751.05 475.650  54
   0   0  22 1663.57 433.454  47
   0   0  22 1754.51 357.574  45
   0   0 -22 1358.86 307.994  28
   0   0 -22 1845.75 363.973  38
   0   0 -22 1667.26 357.429  44
   0   0 -22 1458.72 326.404  25
   0   0  22 610.478 516.982  58
   0   0 -24 5153.02 413.780  38
   0   0 -24 5388.52 409.445  44
   0   0  24 4839.52 446.739  41
   0   0  24 5077.28 388.518  45
   0   0 -24 5090.05 506.063  54
   0   0  24 4884.32 458.898  47
   0   0 -26 598.025 269.762  54
   0   0  26 413.748 212.988  41
   0   0 -26 169.374 163.853  38
   0   0 -26 571.990 201.779  43
   0  -1  -1 36280.5 1414.44   4
   0  -1   1 35842.2 1408.34   3
   0   1   1 35311.1 1410.52   7
   0   1  -1 35752.5 1408.92   3
   0   1   1 34124.5 1401.54   3
   0  -1  -1 36423.4 1402.44   3
   0   1   5 439790. 17694.6  10
   0  -1   5 433790. 17692.8   2
   0   1   5 482099. 17705.9   7
   0   1   7 15436.2 696.940   2
   0   1  -7 16096.8 703.530   8
   0  -1   7 15550.4 735.739   1
   0   1  -7 15254.0 730.087   1
   0  -1  -7 17021.4 737.390  11
   0  -1   7 17802.7 732.611  10
   0   1   7 16999.0 745.730  10
   0  -1  -7 16117.5 697.253   2
   0  -1   7 17212.5 724.341  19
   0   1  -7 16696.9 727.733  14
   0   1  -9 29596.4 1297.88  14
   0   1  -9 34748.7 1303.86   3
   0  -1  -9 31403.6 1259.74   2
   0  -1  -9 30256.0 1312.12  11
   0  -1  -9 30365.8 1259.09   5
   0  -1  -9 28681.6 1307.89   1
   0   1  -9 28578.5 1304.21   1
   0   1   9 28376.6 1263.98   2
   0  -1   9 32146.9 1288.76  19
   0   1  -9 34533.0 1265.71   8
   0  -1   9 30421.0 1317.69   1
   0  -1   9 32450.5 1301.09  10
   0  -1   9 30041.4 1288.02   2
   0   1 -11 7282.15 379.044   3
   0  -1 -11 6712.94 316.900   5
   0   1  11 7105.96 340.478   2
   0   1 -11 6419.06 388.661  25
   0  -1  11 5783.43 356.600  19
   0  -1  11 6789.82 410.021   1
   0   1 -11 6554.41 396.547  28
   0  -1 -11 7497.44 356.652   3
   0  -1  11 6030.25 380.915  10
   0   1 -11 6314.71 381.193  14
   0   1 -11 6846.66 315.053   8
   0  -1 -11 6911.87 413.649  11
   0   1  11 6674.25 404.532   4
   0  -1  13 3718.66 273.217  19
   0   1 -13 4526.49 320.755  25
   0   1 -13 3968.65 302.481  14
   0  -1 -13 3617.62 316.462  28
   0   1 -13 4490.07 280.765  30
   0   1 -13 4673.21 321.148  28
   0  -1  13 3814.12 311.584  10
   0  -1  13 4088.76 325.018  45
   0   1 -13 3824.95 325.462  42
   0  -1 -13 3928.56 258.667   3
   0   1  13 4057.24 332.274  41
   0   1  15 14920.1 820.163  47
   0   1  15 15645.4 845.922  58
   0  -1  15 15842.9 797.435  41
   0   1 -15 15164.7 789.247  42
   0   1 -15 15464.4 768.641  28
   0  -1 -15 15860.8 774.766  14
   0  -1  15 16233.5 793.195  45
   0   1 -15 15497.8 765.525  25
   0   1 -15 14941.9 722.468  30
   0  -1  15 15590.1 802.199  47
   0  -1  15 16337.7 829.669  58
   0  -1  15 14821.9 717.901  19
   0  -1 -15 15773.8 765.141  28
   0   1 -15 16044.2 791.733  38
   0   1 -15 17605.4 857.179  54
   0   1 -15 15172.8 743.125  14
   0  -1 -15 15691.3 789.163  42
   0   1  15 16453.2 784.809  45
   0   1  17 8766.68 543.331  45
   0   1 -17 8154.86 548.293  38
   0  -1  17 7690.85 459.878  19
   0  -1  17 9540.66 580.390  45
   0  -1 -17 8698.73 552.515  25
   0   1  17 9080.56 487.340  16
   0  -1  17 8763.36 577.163  41
   0   1 -17 8347.92 551.950  42
   0   1 -17 9073.76 623.113  54
   0   1 -17 8406.16 534.467  28
   0  -1  17 9890.88 550.515  51
   0   1 -17 8682.35 558.074  44
   0   1 -17 8278.34 497.075  14
   0   1 -17 8074.84 518.019  25
   0  -1 -17 8614.58 537.216  14
   0   1  17 8798.21 615.018  50
   0   1  17 7481.88 633.663  47
   0  -1  17 9285.77 654.329  58
   0  -1 -17 8778.29 529.495  28
   0  -1  17 8454.16 583.344  47
   0  -1 -17 9289.25 563.352  42
   0  -1 -19 8448.02 543.403  28
   0   1 -19 8020.57 548.636  25
   0   1 -19 8299.62 565.108  28
   0  -1  19 8577.86 634.484  41
   0  -1 -19 9756.33 676.489  54
   0  -1  19 8970.08 571.493  51
   0   1 -19 8412.26 508.228  14
   0  -1 -19 9420.17 594.661  25
   0  -1 -19 8884.29 581.554  42
   0   1 -19 8864.66 574.999  38
   0   1 -19 9625.31 590.391  44
   0  -1  19 9336.76 620.018  45
   0  -1  19 7538.42 611.418  47
   0  -1 -19 8753.74 555.890  14
   0   1  19 8238.84 701.304  47
   0  -1  19 8786.27 673.244  58
   0   1  19 8215.57 491.598  16
   0   1  19 9162.77 678.229  50
   0   1 -19 9141.11 670.588  54
   0   1  19 8894.79 565.052  45
   0   1 -21 900.170 323.633  38
   0  -1  21 392.778 405.927  41
   0  -1 -21 863.977 276.866  28
   0   1 -21 466.711 293.546  28
   0   1  21 740.051 282.633  45
   0  -1 -21 741.116 319.018  25
   0   1 -21 1270.31 476.031  54
   0   1  21 656.706 468.914  47
   0  -1  21 568.813 372.296  45
   0  -1 -21 414.882 326.490  42
   0   1 -21 539.890 282.050  25
   0  -1  21 718.522 303.933  51
   0   1 -21 610.089 311.161  44
   0  -1  21 816.675 360.993  47
   0  -1 -21 887.037 353.223  38
   0  -1  21 413.040 449.794  58
   0  -1 -21 506.540 274.817  14
   0  -1 -21 593.044 436.196  54
   0   1  21 484.520 420.728  50
   0  -1  23 599.759 310.576  47
   0   1 -23 553.791 327.697  43
   0  -1 -23 625.205 325.486  44
   0   1  23 529.145 405.637  47
   0  -1 -23 338.907 313.732  38
   0   1 -23 576.533 289.889  38
   0  -1 -23 757.867 224.202  14
   0   1 -23 623.402 416.404  54
   0  -1  23 232.546 324.717  45
   0  -1 -23 471.079 270.934  25
   0  -1 -23 489.346 415.310  54
   0  -1 -23 386.967 295.306  42
   0  -1 -23 636.532 246.085  28
   0   1 -23 944.143 277.506  44
   0  -1  23 475.356 339.342  41
   0  -1  23 522.976 221.531  16
   0   1  23 477.350 353.486  50
   0  -1 -25 143.100 233.952  38
   0  -1 -25 9.13126 310.634  54
   0   1 -25 321.938 241.793  43
   0  -1 -25 39.0726 183.918  25
   0   1 -25-100.903 316.904  54
   0  -1 -25 78.5273 222.555  44
   0   1  25 57.8486 299.979  47
   0  -1  25-79.7680 241.136  41
   0  -1  25 112.239 221.018  45
   0   1  25-40.4795 290.905  41
   0   2   0 60525.5 2470.22  12
   0  -2   0 63248.6 2453.35   3
   0   2   0 61313.3 2461.08   7
   0   2   0 61950.1 2453.31   3
   0   2  -2 352200. 13933.1   3
   0  -2   2 349579. 13938.8   2
   0  -2  -2 362059. 13945.0   4
   0   2  -4 428033. 16731.6   3
   0  -2   4 421591. 16738.5   2
   0  -2  -6 141088. 5478.57   9
   0   2   6 139537. 5513.62   4
   0  -2  -6 139793. 5461.06   2
   0  -2   6 132571. 5488.73  10
   0   2  -6 139123. 5513.11   3
   0   2   6 146288. 5519.64   7
   0  -2   6 139278. 5503.93  19
   0  -2  -6 139978. 5513.81   1
   0  -2   6 151131. 5499.94   1
   0   2  -6 131926. 5487.24  14
   0  -2  -6 133137. 5471.76   3
   0   2  -6 137234. 5498.58   1
   0  -2  -8 1019.81 121.688  20
   0   2  -8 1122.91 160.768   1
   0  -2  -8 1070.21 91.0135   2
   0   2   8 1035.52 191.588   4
   0  -2   8 1705.74 185.222   1
   0  -2   8 765.312 173.892   2
   0   2   8 813.282 221.754   7
   0  -2   8 992.000 162.468  10
   0  -2  -8 949.365 188.080   1
   0  -2   8 791.132 195.657  19
   0   2  -8 977.898 142.877  14
   0  -2   8 1651.48 155.545  21
   0   2   8 900.377 119.561  16
   0  -2  -8 1040.18 108.372   9
   0   2  -8 980.775 187.024   3
   0  -2 -10 1165.46 234.760  11
   0   2 -10 2059.09 228.245   3
   0   2  10 1565.93 280.793   7
   0  -2  10 1414.95 200.459  10
   0  -2  10 1622.59 228.911  19
   0  -2  10 1444.61 163.046  21
   0   2 -10 1101.30 207.088  25
   0  -2  10 1574.86 244.026   1
   0   2 -10 1168.04 213.150  28
   0   2 -10 1412.74 194.933  14
   0  -2 -10 1755.45 116.129   2
   0   2  10 1490.23 162.880  16
   0  -2 -10 1488.36 155.717  20
   0   2 -12 5209.10 405.550  25
   0   2 -12 6266.39 435.140  38
   0   2  12 7685.70 460.600  41
   0   2 -12 6963.86 442.421  28
   0  -2 -12 6274.24 439.950  11
   0   2  12 7599.10 464.188   7
   0  -2  12 6918.68 398.206  19
   0   2 -12 6963.08 390.984  30
   0  -2 -12 6497.83 380.342  27
   0  -2  12 6322.34 380.481  10
   0  -2 -12 6551.40 334.687   3
   0   2 -12 6007.37 382.361  14
   0   2  12 5480.20 357.029  16
   0   2  14 1676.51 327.072  41
   0  -2  14 887.166 292.417  45
   0   2 -14 807.735 233.965  25
   0   2  14 681.057 323.385  47
   0   2 -14 1087.76 196.271  30
   0   2 -14 1433.22 278.751  38
   0   2  14 1036.80 194.601  16
   0   2  14 947.457 310.475  50
   0  -2 -14 1099.34 262.855  28
   0   2 -14 1249.39 207.561  14
   0  -2 -14 1137.37 266.938  11
   0   2  14 1467.07 312.182   7
   0   2 -14 994.658 261.474  28
   0  -2 -14 1534.06 206.932  27
   0  -2  14 1132.93 241.809  19
   0   2 -14 1141.13 259.142  44
   0   2 -16 11511.7 664.667  38
   0  -2  16 11470.9 660.076  51
   0   2  16 11479.2 710.572  41
   0   2  16 10887.2 746.639  58
   0   2  16 10923.8 691.195  60
   0   2 -16 11036.9 658.934  44
   0  -2  16 12281.8 661.450  41
   0  -2  16 11578.9 696.868  58
   0   2 -16 11507.2 599.682  14
   0  -2 -16 10911.7 665.078  42
   0   2 -16 12049.1 666.325  28
   0  -2  16 11767.0 683.638  45
   0   2  16 10863.3 724.229  50
   0   2 -16 11404.0 641.999  25
   0   2  16 13043.0 704.443   7
   0  -2  16 11902.5 605.783  19
   0  -2 -16 11687.9 640.799  28
   0   2 -16 11478.0 590.285  30
   0  -2  18 12869.0 733.018  41
   0   2 -18 11982.7 713.393  28
   0   2  18 12666.1 770.649  41
   0   2  18 10754.2 837.485  58
   0  -2 -18 14110.5 733.078  14
   0   2  18 12603.9 826.730  50
   0  -2  18 12474.2 645.926  19
   0   2  18 10584.4 722.838  60
   0  -2  18 13991.4 756.145  45
   0  -2 -18 14313.3 731.311  42
   0   2 -18 12102.8 716.377  38
   0  -2  18 11754.8 774.655  58
   0  -2  18 12975.9 720.438  51
   0   2 -18 12425.1 711.865  44
   0  -2 -18 13582.4 699.968  28
   0   2  20 1971.52 460.581  41
   0  -2  20 2805.27 443.711  45
   0   2 -20 2046.54 340.727  38
   0   2 -20 1855.84 400.694  43
   0  -2  20 1489.12 471.274  58
   0   2 -20 1678.18 320.937  44
   0  -2  20 2075.30 413.591  41
   0   2 -20 2199.84 474.150  54
   0  -2 -20 1711.27 335.741  28
   0   2  20 2823.38 563.942  47
   0  -2  20 2269.80 373.842  51
   0  -2 -20 2379.17 354.890  14
   0  -2 -20 2505.85 361.400  42
   0  -2 -20 2803.37 394.950  25
   0   2  20 2008.00 486.297  50
   0   2  22 332.170 414.566  50
   0  -2 -22 145.726 304.904  42
   0  -2  22 489.027 298.602  51
   0  -2 -22 156.399 396.857  54
   0  -2 -22 666.654 303.777  25
   0   2 -22 118.706 277.163  38
   0   2 -22 462.429 344.163  43
   0  -2 -22 322.180 237.847  28
   0  -2  22-67.4664 377.568  45
   0   2 -22 75.9904 416.966  54
   0  -2  22 340.852 325.795  41
   0  -2 -22-62.7184 259.972  14
   0   2  22 352.246 400.381  41
   0   2  22 235.066 461.413  47
   0  -2  22 127.172 386.230  58
   0  -2 -24 391.324 298.370  44
   0  -2 -24 148.053 178.662  28
   0  -2 -24 9.96511 342.500  54
   0  -2 -24 335.122 241.807  25
   0  -2 -24 286.434 272.968  38
   0   2 -24-142.875 350.755  54
   0  -2  24-106.230 294.097  45
   0  -2  24 398.382 244.393  41
   0   2  24 143.628 288.794  41
   0   2  24 241.527 353.954  47
   0   2 -24 101.816 266.834  43
   0   2  24-183.498 323.434  50
   0   2  26 80.9613 193.176  41
   0  -2 -26 64.6972 170.725  38
   0   2  26 159.382 152.553  50
   0   2  26 86.8404 227.321  47
   0  -2 -26-11.0306 173.328  44
   0  -2 -26 356.243 237.203  54
   0  -2  26 88.9613 160.760  45
   0   2  26 567.082 298.501  59
   0   2 -26 27.1140 233.659  54
   0   2 -26 5.37277 164.871  43
   0  -3   1 54252.2 2192.01  19
   0  -3   1 53927.5 2182.97  17
   0  -3   1 55083.1 2191.07   2
   0   3   1 54202.4 2164.20   3
   0  -3  -1 54336.7 2165.95   3
   0   3  -1 53104.8 2202.26  12
   0  -3  -1 56575.1 2204.39   4
   0   3  -1 54896.7 2184.81   7
   0  -3  -1 55481.7 2178.30  17
   0   3  -1 54487.7 2177.23   3
   0  -3   1 53374.4 2177.38   3
   0   3   1 54702.4 2186.37   7
   0   3  -3 242647. 9580.01  12
   0  -3   3 238917. 9571.35   2
   0  -3   3 239529. 9559.94  17
   0   3  -3 237998. 9555.85   3
   0  -3  -3 245765. 9576.72   4
   0  -3   3 237862. 9561.72   1
   0  -3  -3 249133. 9529.53   3
   0  -3  -3 243437. 9553.97   6
   0   3   3 239040. 9559.78   7
   0  -3   3 238300. 9564.98  19
   0  -3  -5 408265. 15970.1   3
   0   3   5 415948. 16017.7   7
   0  -3  -5 402389. 15990.8   6
   0   3  -5 408447. 16011.9   3
   0  -3   5 404429. 16001.4   1
   0  -3   5 419771. 16018.8  19
   0  -3   5 380899. 16023.9   2
   0  -3  -7 238161. 9929.07   2
   0   3  -7 270103. 10020.0   3
   0  -3  -7 269544. 9973.61   9
   0   3   7 290825. 10029.6   7
   0  -3  -7 252609. 9950.05   3
   0  -3   7 262999. 9988.38   1
   0  -3   9 47422.3 1989.85  21
   0   3   9 48970.3 2027.36   4
   0   3   9 47298.9 2035.30   7
   0  -3  -9 49119.5 1951.95   9
   0   3  -9 43575.7 2012.00   3
   0  -3   9 49042.4 1996.02   1
   0  -3   9 48820.2 1962.55  10
   0  -3   9 47769.3 2013.92  19
   0   3  -9 49505.3 2011.92  30
   0  -3  -9 48287.3 1955.73  20
   0  -3  11 2978.36 245.299  21
   0  -3  11 2843.61 228.979  10
   0  -3  11 2620.23 266.083  37
   0   3 -11 2697.07 289.626  38
   0   3  11 2543.01 316.268  41
   0  -3 -11 2996.65 311.026  11
   0   3 -11 2137.81 257.345  30
   0   3  11 2953.90 335.708   7
   0  -3 -11 2673.55 209.433  20
   0   3 -11 2308.17 336.134  43
   0  -3  11 2729.89 311.256  19
   0  -3  11 2635.98 328.775  45
   0  -3  13 4806.14 445.445  45
   0   3  13 6017.78 482.805  41
   0  -3 -13 4708.45 406.234  11
   0   3 -13 4592.61 443.625  43
   0  -3 -13 4621.86 351.348  27
   0   3 -13 3895.80 486.290  54
   0  -3  13 5220.32 354.250  37
   0  -3  13 5721.65 455.007  51
   0   3  13 5363.01 494.733  47
   0   3  13 6118.62 450.171   7
   0   3 -13 3536.61 393.653  38
   0  -3  13 5334.89 395.691  19
   0   3 -13 5140.29 366.030  30
   0   3 -15 1273.99 262.407  49
   0   3  15 1242.95 377.785  41
   0  -3 -15 872.034 301.923  11
   0   3 -15 872.492 225.824  30
   0   3  15 641.854 303.040   7
   0   3  15 815.871 373.498  60
   0  -3  15 900.856 301.798  58
   0   3 -15 1079.72 350.846  43
   0   3  15 265.334 412.483  47
   0  -3  15 938.689 261.927  41
   0  -3  15 1373.39 345.897  51
   0   3  15 1236.80 398.320  50
   0  -3 -15 682.195 301.581  28
   0   3 -15 213.217 273.450  38
   0  -3  15 1031.22 295.352  19
   0  -3  17 15697.4 788.364  19
   0  -3 -17 16188.6 828.372  28
   0   3  17 14755.8 875.693  60
   0   3  17 14654.3 922.624  47
   0   3  17 16741.5 873.000   7
   0  -3  17 16240.2 861.758  51
   0  -3  17 15110.9 850.451  58
   0  -3  17 15671.1 808.707  41
   0   3  17 15516.4 946.806  50
   0   3 -17 15489.8 762.826  30
   0   3 -17 17309.8 914.007  43
   0   3  17 15906.9 884.049  41
   0   3 -19 10631.0 693.791  43
   0  -3  19 11388.1 668.419  51
   0  -3  19 9627.99 561.510  19
   0   3  19 8087.86 634.394  60
   0   3  19 10470.8 787.301  50
   0  -3  19 9129.14 661.647  58
   0   3  19 10548.4 700.313  41
   0  -3 -19 10990.5 608.333  28
   0  -3 -19 11787.3 665.533  42
   0   3  19 10872.8 777.457  47
   0  -3 -19 10518.6 651.190  14
   0  -3  19 9845.97 614.274  41
   0  -3  19 10997.6 701.122  45
   0  -3  21 1151.81 341.596  51
   0   3  21 1123.71 492.675  47
   0  -3 -21 1330.33 339.483  25
   0  -3 -21 483.629 256.258  28
   0   3  21 770.699 335.120  41
   0  -3  21 727.739 283.288  41
   0  -3 -21 850.375 297.819  14
   0  -3  21 1210.41 394.318  45
   0  -3 -21 1040.24 311.451  42
   0  -3  21 570.204 362.617  58
   0   3 -21 1174.68 354.398  43
   0   3  21 1078.37 479.665  50
   0   3  23 326.582 306.070  41
   0   3  23 63.5005 386.244  50
   0  -3 -23 355.337 303.033  38
   0  -3  23 216.863 260.004  51
   0  -3  23-97.7387 307.529  45
   0  -3 -23 66.0978 257.486  42
   0  -3 -23-50.3174 348.536  54
   0  -3 -23 281.436 187.328  28
   0   3 -23 26.7985 269.002  43
   0  -3 -23 343.072 269.947  25
   0  -3 -25 274.192 256.819  54
   0   3  25 318.529 279.553  59
   0   3  25 300.402 252.124  50
   0   3 -25 96.8225 194.432  43
   0  -3 -25 126.316 198.466  38
   0  -3  25 220.319 222.102  45
   0  -3 -25 334.329 228.308  44
   0  -4   0 85602.8 3339.70   2
   0   4   0 82386.4 3324.48   7
   0  -4   0 85346.7 3340.60  19
   0  -4   0 84989.3 3322.04  17
   0   4   0 79628.9 3299.41   3
   0  -4   0 84244.4 3352.85   4
   0  -4   2 27895.9 1226.95   2
   0  -4  -2 29036.7 1190.87  17
   0  -4   2 30078.7 1212.38  17
   0  -4  -2 29377.4 1214.62   6
   0  -4   2 26207.4 1209.72   1
   0  -4  -2 28172.6 1194.51   2
   0   4  -2 30899.5 1243.27  12
   0   4  -2 31965.5 1242.04  30
   0   4  -2 27100.4 1192.30   3
   0   4  -2 28783.2 1201.60   7
   0   4   2 28019.7 1204.89   7
   0  -4  -2 31094.5 1215.53  19
   0  -4   2 30622.3 1230.95  19
   0   4   4 5618.53 322.820   7
   0  -4  -4 5539.72 303.446   6
   0  -4   4 6164.76 364.775  19
   0   4  -4 4877.35 296.972   3
   0   4  -4 6358.01 339.087  30
   0  -4   4 5066.50 310.023   1
   0   4  -4 5773.24 301.861   7
   0   4  -4 6065.22 362.990  12
   0  -4   6 21417.6 906.914   1
   0   4  -6 19021.5 927.729  30
   0   4   6 21890.2 935.688   7
   0  -4   6 20729.6 946.836  19
   0   4  -6 19942.8 912.366   3
   0   4  -6 20412.6 943.199  12
   0  -4  -6 21706.4 892.210   6
   0  -4   8 3411.51 341.281  45
   0   4   8 2844.84 305.334   7
   0  -4  -8 3101.83 229.137   9
   0  -4   8 2984.61 239.338   1
   0   4  -8 3186.61 287.840  30
   0   4   8 3253.22 341.432  44
   0  -4   8 2836.09 292.981  21
   0   4  -8 3176.38 312.832  43
   0   4  10 25687.9 1266.81  47
   0   4  10 24692.9 1226.94   7
   0  -4 -10 27135.3 1141.87  20
   0  -4  10 26976.4 1190.29  21
   0  -4  10 27643.5 1227.07  19
   0  -4  10 27252.5 1236.15  45
   0   4  10 25359.4 1183.16  41
   0   4 -10 26125.6 1204.48  30
   0  -4 -10 27541.8 1134.43   9
   0  -4  12 67817.7 2838.01  21
   0   4  12 71516.7 2974.93  47
   0  -4  12 73173.8 2916.27  45
   0  -4 -12 73926.8 2916.67  11
   0   4 -12 66580.7 2994.82  54
   0   4  12 74115.2 2910.48  60
   0   4 -12 67831.8 2909.89  49
   0  -4  12 66756.9 2863.02  37
   0  -4  12 71543.2 2889.36  19
   0   4  12 73966.9 2994.35  50
   0   4 -12 65183.7 2877.01  30
   0   4  12 75060.5 2927.00   7
   0   4  12 57144.5 2873.93  41
   0   4 -14 45423.1 2335.11  54
   0   4 -14 46779.4 2298.87  43
   0   4 -14 53804.7 2217.06  30
   0   4  14 54658.9 2265.64   7
   0   4  14 55789.8 2352.78  50
   0   4  14 44916.6 2241.19  41
   0  -4  14 54974.2 2259.95  45
   0  -4  14 55820.8 2278.51  51
   0  -4  14 54280.3 2219.59  19
   0   4  14 50439.3 2267.07  60
   0  -4  14 50823.2 2183.34  37
   0  -4 -14 51732.3 2262.35  11
   0   4 -14 55785.4 2250.79  49
   0   4  14 54543.6 2324.41  47
   0  -4 -14 48641.1 2194.40  27
   0   4  16 26058.6 1311.64  41
   0   4  16 27459.4 1294.42   7
   0  -4  16 27635.3 1308.89  45
   0  -4 -16 28615.1 1308.32  11
   0   4  16 27746.1 1336.93  60
   0   4 -16 27014.2 1227.31  30
   0  -4  16 25253.0 1234.44  19
   0   4 -16 29627.5 1434.90  54
   0  -4 -16 26355.5 1281.23  28
   0   4 -16 26519.7 1363.75  43
   0  -4  16 27288.9 1306.50  51
   0   4  16 26646.5 1357.77  47
   0   4 -16 27430.2 1256.83  49
   0  -4  18 1371.59 295.510  19
   0  -4 -18 1434.84 399.691  42
   0   4  18 1495.21 466.918  47
   0  -4  18 1590.38 402.908  51
   0   4  18 2446.06 428.969  60
   0   4 -18 2160.29 443.237  43
   0   4  18 1681.78 519.366  50
   0  -4 -18 1930.80 333.942  28
   0  -4  18 1526.80 424.774  45
   0   4 -18 2391.92 483.924  54
   0   4  18 1291.46 361.819  41
   0  -4 -20 4573.14 371.569  28
   0  -4  20 4248.47 443.935  51
   0   4  20 3359.24 401.754  60
   0  -4  20 4059.35 336.252  19
   0   4  20 4148.82 517.402  59
   0   4  20 4470.93 529.785  47
   0   4  20 5411.07 583.930  50
   0   4  20 3959.99 419.781  41
   0  -4 -20 5698.42 435.049  42
   0  -4 -20 4957.82 417.175  14
   0   4 -20 4645.48 478.297  43
   0   4  22 3761.25 463.894  59
   0  -4 -22 7079.65 515.323  54
   0   4 -22 5743.71 452.667  43
   0  -4 -22 6415.92 416.911  42
   0   4  22 5349.20 502.473  47
   0  -4 -22 7253.59 448.942  25
   0  -4  22 5385.30 438.436  51
   0   4  22 6312.82 558.171  50
   0   4  24 3811.66 377.485  50
   0  -4  24 3279.96 264.775  51
   0   4 -24 3915.75 291.943  43
   0  -4 -24 4493.35 332.835  54
   0  -4  24 4300.99 310.293  45
   0  -5  -1 751.084 209.022  19
   0   5   1 1332.85 206.296  32
   0   5  -1 1304.00 196.337  32
   0  -5  -1 1091.18 152.736  17
   0   5   1 1443.87 217.418  30
   0  -5   1 1010.16 239.076  19
   0   5   1 515.716 145.522   7
   0   5  -1 609.697 131.851   7
   0  -5  -1 399.740 177.545   6
   0   5  -1 1752.38 231.817  43
   0   5   1 1793.81 227.229  43
   0  -5  -3 2712.50 233.127   6
   0   5  -3 2586.38 272.762  12
   0   5  -3 2425.96 183.288   7
   0   5   3 2294.93 253.548  44
   0   5  -3 2059.55 237.138  30
   0  -5  -3 2560.18 240.187  19
   0   5   3 1703.13 241.499  43
   0  -5   3 2274.94 298.337  19
   0   5  -3 1449.90 264.261  43
   0   5  -3 1866.17 226.533  32
   0   5   3 2841.63 211.966   7
   0   5  -5 35331.5 1549.70  30
   0  -5  -5 38460.6 1512.13   6
   0   5   5 37642.7 1534.73   7
   0  -5   5 36754.6 1564.15  19
   0   5  -5 33742.9 1574.92  43
   0   5   5 37337.1 1563.81  43
   0  -5   5 35636.8 1551.43  45
   0   5  -5 37488.7 1567.71  12
   0   5  -5 30822.1 1525.95  32
   0   5   5 36244.5 1578.00  44
   0   5  -7 809.309 285.940  49
   0  -5  -7 890.487 193.703   9
   0   5   7 1001.45 224.586   7
   0   5   7 717.760 227.294  60
   0  -5   7 431.253 268.372  45
   0   5  -7 553.865 189.321  32
   0   5  -7 447.295 239.698  43
   0  -5   7 836.945 301.585  19
   0  -5  -7 602.546 181.756  21
   0   5   7 989.050 299.021  44
   0   5  -7 535.842 267.293  54
   0   5  -7 772.741 247.603  12
   0   5  -7 559.856 232.984  30
   0   5   7 812.644 257.824  55
   0   5  -7 947.394 274.654  52
   0  -5   7 591.700 267.910  21
   0   5   9 2435.97 427.513  50
   0   5  -9 1942.72 320.141  12
   0  -5  -9 2157.55 237.777   9
   0   5  -9 2366.52 331.067  30
   0  -5   9 1758.65 379.018  45
   0  -5   9 2626.74 389.022  51
   0   5   9 2343.37 403.553  44
   0   5  -9 2776.33 388.250  54
   0  -5   9 2026.62 322.955  21
   0   5   9 2984.31 334.208  60
   0  -5  -9 2068.81 251.377  20
   0   5  -9 2746.25 288.332  56
   0   5  -9 2995.77 341.431  52
   0   5   9 1561.94 303.057   7
   0   5  -9 2993.93 373.774  43
   0   5  -9 2709.60 362.701  49
   0  -5  11 50198.4 2059.92  45
   0   5 -11 51065.5 2173.51  54
   0   5  11 54609.6 2064.86  60
   0   5 -11 52661.3 2016.72  52
   0  -5  11 43674.4 1999.14  21
   0   5 -11 45907.5 2075.49  12
   0   5  11 49975.3 2134.22  50
   0   5  11 44421.5 2029.18   7
   0  -5 -11 47113.9 1959.05  20
   0   5  11 39964.1 2057.20  47
   0   5 -11 41596.0 2016.69  30
   0   5 -11 45414.5 2070.33  49
   0  -5  11 47305.5 2080.85  51
   0  -5  11 44024.2 2024.57  37
   0  -5  13 13068.3 744.446  21
   0   5 -13 12117.2 854.897  12
   0   5 -13 16342.2 814.852  30
   0  -5  13 14419.2 822.265  19
   0   5  13 16690.6 883.620  60
   0  -5  13 14715.1 805.204  37
   0   5  13 14471.3 801.201   7
   0  -5 -13 14381.8 849.808  11
   0  -5  13 15599.9 841.129  45
   0   5  13 14806.6 890.042  47
   0   5 -13 17573.3 879.264  49
   0   5  13 15537.3 935.163  50
   0   5 -13 15521.4 980.146  54
   0  -5 -15 1878.56 397.266  11
   0   5  15 1702.35 537.427  50
   0   5  15 2088.03 458.444  47
   0  -5  15 1510.19 333.032  37
   0   5 -15 1623.59 291.315  30
   0   5 -15 1140.22 507.109  54
   0  -5  15 1641.31 358.126  19
   0  -5  15 1660.88 408.305  45
   0   5 -15 1479.45 390.475  12
   0   5  15 1569.32 454.963  60
   0   5 -15 1521.01 361.676  49
   0   5  15 1718.49 325.232   7
   0  -5 -17 4466.92 449.346  11
   0  -5  17 3877.47 380.668  19
   0   5  17 3419.55 480.471  47
   0   5  17 3328.79 499.092  60
   0  -5  17 3850.92 457.801  45
   0  -5  17 3583.48 483.851  51
   0   5 -17 4337.68 436.445  12
   0   5  17 3126.00 470.118  59
   0   5 -17 3293.84 570.260  54
   0   5  17 3697.77 552.037  50
   0  -5 -17 4510.03 422.116  28
   0   5 -17 3889.00 525.058  43
   0   5 -17 3685.00 321.390  30
   0  -5  19 6398.17 426.356  19
   0  -5 -19 7768.00 495.267  14
   0  -5  19 7029.32 519.324  45
   0  -5 -19 7603.84 446.446  28
   0  -5 -19 7915.75 507.601  42
   0  -5  19 6990.79 527.091  51
   0   5  19 5851.65 480.202  60
   0   5  19 7817.41 666.693  50
   0   5 -19 6834.67 546.090  43
   0   5 -19 6746.42 602.408  54
   0   5  19 6085.27 533.354  47
   0   5 -21 4671.62 435.943  54
   0  -5  21 4191.58 392.102  51
   0   5  21 3597.73 386.159  47
   0  -5  21 4221.50 376.529  45
   0  -5 -21 5141.17 367.784  25
   0   5 -21 4513.26 378.460  43
   0  -5 -21 4468.28 323.245  42
   0   5  23 592.927 289.508  50
   0  -5 -23 586.375 205.878  54
   0   5 -23 467.554 186.335  43
   0   5 -23 618.448 232.497  54
   0  -5 -23 878.560 190.322  38
   0  -5  23 616.153 194.247  51
   0  -5  23 721.833 204.495  45
   0   6   0 14412.4 755.386  43
   0   6   0 14147.3 756.499  56
   0   6   0 13173.8 714.397  44
   0  -6   0 13711.0 705.109   6
   0   6   0 15953.6 776.635  52
   0  -6   0 16041.8 761.987  19
   0   6  -2 2833.83 340.772  43
   0  -6  -2 2948.04 320.925  19
   0  -6  -2 3167.22 287.894   6
   0  -6   2 3001.08 482.060  21
   0   6   2 2769.53 303.816  44
   0   6  -2 2680.60 277.361  32
   0   6  -2 3495.98 397.565  56
   0  -6   2 2727.85 369.553  19
   0   6   2 3456.55 355.718  43
   0   6  -2 3286.54 389.796  54
   0   6   2 2633.81 317.765  56
   0  -6  -2 2128.73 400.740  21
   0  -6   2 2383.95 280.388   6
   0   6  -4 854.577 307.161  52
   0   6  -4 892.087 335.639  54
   0   6  -4 675.923 197.397  32
   0   6  -4 516.299 287.329  56
   0  -6  -4 142.478 289.582  21
   0  -6  -4 351.230 183.104   6
   0   6  -4 691.209 285.611  43
   0   6  -4 873.278 262.453  30
   0  -6   4 461.537 328.282  19
   0   6   4 763.721 282.408  55
   0   6   4 749.772 256.942  44
   0   6   4 731.832 256.322  56
   0   6   4 821.801 275.064  43
   0   6   6 12033.3 700.486  44
   0  -6   6 10516.8 657.511  45
   0   6  -6 12185.9 695.517  56
   0   6  -6 10797.9 666.678  43
   0   6   6 12029.5 639.021  56
   0   6   6 13164.7 760.871  50
   0  -6  -6 10357.3 595.789  21
   0   6   6 11903.1 678.062  55
   0  -6  -6 11111.4 605.869   9
   0   6   6 12107.7 648.109  60
   0   6  -6 11994.5 728.710  54
   0   6  -6 13028.1 716.316  52
   0   6  -6 10842.4 648.723  30
   0  -6   6 11287.3 710.018  21
   0   6  -6 10649.0 648.888  12
   0  -6   6 11154.6 689.991  19
   0   6   8 2470.50 447.370  50
   0  -6  -8 2256.43 295.033  20
   0  -6   8 2739.86 474.638  51
   0  -6   8 1885.80 385.603  21
   0  -6  -8 2501.96 294.711   9
   0   6   8 2596.60 440.887  44
   0  -6   8 1940.34 425.332  19
   0   6   8 2609.18 313.841  56
   0   6  -8 2910.59 419.870  52
   0   6  -8 2781.13 373.933  30
   0  -6   8 2346.19 387.750  45
   0   6   8 3381.79 404.984  55
   0   6  -8 3110.24 381.586  56
   0   6  -8 2132.53 346.969  12
   0   6  -8 2831.48 436.958  54
   0   6   8 3554.70 388.084  60
   0   6  -8 3024.41 417.761  43
   0  -6  10 24108.6 1174.32  21
   0   6 -10 26232.1 1216.60  12
   0  -6  10 25401.8 1220.21  19
   0  -6  10 23879.9 1215.73  37
   0  -6 -10 26027.9 1110.65  20
   0   6  10 22285.2 1167.18  60
   0   6  10 22438.6 1236.17  50
   0   6 -10 26821.4 1187.31  52
   0  -6  10 24866.8 1185.64  45
   0   6 -10 23943.9 1292.35  54
   0   6 -10 23838.6 1124.36  56
   0  -6 -10 24827.3 1095.23   9
   0  -6  10 22832.3 1241.51  51
   0   6 -10 23522.4 1178.41  30
   0   6 -10 22949.0 1232.19  43
   0   6  12 14466.4 839.305  60
   0   6 -12 14970.1 863.532  12
   0   6  12 13492.4 885.276  50
   0   6 -12 15594.0 769.759  52
   0  -6  12 13781.0 767.111  21
   0   6 -12 13138.0 897.713  43
   0   6 -12 14284.2 966.162  54
   0  -6 -12 15395.3 849.890  11
   0  -6  12 14694.9 880.482  51
   0   6 -12 13992.0 794.288  30
   0  -6  12 15286.5 820.196  45
   0  -6  12 13633.5 818.943  37
   0  -6  14 5555.28 488.184  37
   0  -6  14 6801.85 506.182  19
   0  -6 -14 6931.95 529.988  11
   0  -6  14 6471.64 601.701  51
   0   6  14 5756.96 571.157  60
   0  -6  14 6068.72 508.187  45
   0  -6  14 6075.10 419.369  21
   0   6 -14 4671.39 630.700  54
   0   6 -14 6389.36 533.507  12
   0   6  14 5860.27 598.278  50
   0   6 -14 6404.63 457.463  30
   0  -6 -14 5226.13 457.833  27
   0   6  16 735.994 403.010  60
   0  -6 -16 1071.82 320.135  28
   0   6 -16 1401.72 253.433  30
   0  -6  16 1271.53 315.581  19
   0  -6 -16 1607.95 328.944  11
   0   6 -16 825.019 477.222  54
   0   6  16 1749.83 494.042  50
   0   6 -16 1570.85 351.228  12
   0  -6  16 793.595 276.010  37
   0  -6  16 1104.96 339.950  45
   0   6  18 1556.34 434.192  50
   0   6 -18 1305.46 395.643  54
   0   6  18 899.264 286.940  60
   0  -6 -18 963.265 283.597  42
   0  -6  18 991.021 308.649  45
   0   6 -20 1570.92 300.269  54
   0  -6 -20 1343.52 191.114  42
   0  -6  20 1160.22 250.851  45
   0  -6  20 1206.92 278.006  51
   0   6  20 1166.30 364.665  50
   0   6 -20 1046.17 240.599  43
   0   7   1 11829.0 691.637  43
   0   7   1 9302.11 683.948  55
   0   7   1 9803.87 659.372  56
   0   7  -1 10620.0 680.928  43
   0  -7  -1 11230.6 648.353  19
   0  -7  -1 11774.3 741.323  21
   0  -7   1 11996.4 699.757  19
   0  -7   1 10642.2 757.923  21
   0   7  -3 967.256 406.901  56
   0   7   3 1367.89 324.620  44
   0   7   3 1243.52 342.397  43
   0  -7   3 1268.52 389.508  19
   0  -7  -3 1456.20 364.744  21
   0   7  -3 803.383 353.820  43
   0   7   3 998.275 342.510  56
   0  -7   3 1335.57 459.725  21
   0   7   3 1248.32 364.354  55
   0   7   3 932.655 388.806  60
   0  -7   3 1576.10 420.242  51
   0   7   5 26211.5 1231.97  60
   0  -7  -5 24408.0 1173.27  21
   0   7  -5 25980.0 1286.29  54
   0   7  -5 27673.4 1284.01  56
   0   7   5 25325.7 1246.89  44
   0  -7   5 25033.5 1246.91  19
   0  -7   5 25726.7 1272.96  51
   0  -7  -5 27091.2 1189.75   9
   0   7  -5 26617.0 1228.57  30
   0   7   5 25286.7 1205.24  56
   0   7   5 25095.2 1246.06  55
   0   7  -5 24522.1 1227.89  43
   0   7   7 43125.4 1854.71  55
   0  -7  -7 41885.0 1779.96  20
   0  -7  -7 42463.2 1776.39   9
   0  -7   7 38037.5 1860.95  51
   0   7   7 40369.3 1815.55  60
   0   7  -7 38038.4 1841.35  43
   0  -7   7 38480.8 1834.25  19
   0   7   7 41351.2 1795.78  56
   0   7  -7 39701.5 1886.08  54
   0  -7   7 39737.0 1851.93  21
   0   7  -7 44229.1 1845.50  30
   0   7  -7 44820.6 1848.55  56
   0  -7   9 16725.3 968.344  37
   0  -7   9 15760.7 904.411  19
   0   7  -9 17244.6 907.655  30
   0   7  -9 17550.1 863.492  56
   0   7  -9 16557.4 936.130  43
   0   7   9 17512.6 948.931  50
   0  -7   9 16509.4 851.852  45
   0  -7  -9 16760.9 821.842  20
   0   7  -9 17648.6 987.628  54
   0   7   9 16255.5 829.559  56
   0  -7  -9 16699.2 809.297   9
   0   7   9 17138.8 897.434  60
   0  -7   9 16110.5 889.247  21
   0  -7   9 17101.4 955.535  51
   0   7  11 4464.90 475.962  60
   0   7  11 3931.65 469.810  50
   0  -7  11 3400.57 367.020  45
   0  -7  11 3123.59 389.255  21
   0   7 -11 3367.55 401.718  30
   0  -7 -11 3854.00 346.829  26
   0  -7  11 3244.90 483.840  37
   0  -7  11 2883.07 397.826  19
   0   7 -11 3231.65 462.822  43
   0  -7  11 3345.31 502.562  51
   0   7 -11 3672.11 349.581  56
   0  -7 -11 3282.03 424.937  11
   0   7 -11 3257.00 524.206  54
   0  -7  13 2491.95 323.440  45
   0  -7  13 2251.48 380.521  37
   0  -7  13 2930.20 381.340  19
   0   7  13 2758.85 429.659  50
   0  -7  13 2677.47 303.287  21
   0  -7 -13 2228.29 324.856  27
   0  -7 -13 2869.45 358.420  11
   0  -7  13 2327.01 456.911  51
   0   7 -13 2073.05 442.953  43
   0   7 -13 3227.27 349.496  30
   0   7  13 2367.92 424.691  60
   0   7 -13 1750.84 475.576  54
   0  -7  15 7355.16 461.125  19
   0  -7  15 6112.09 516.560  51
   0   7 -15 6022.37 509.429  43
   0   7 -15 7162.90 577.171  54
   0   7  15 6319.80 516.316  50
   0  -7  15 6983.26 439.049  45
   0   7  15 5402.79 496.414  60
   0  -7  15 5197.60 437.523  57
   0  -7 -15 6901.45 445.491  28
   0  -7  15 6321.71 440.212  37
   0   7 -15 7362.54 406.823  30
   0   7  17 12714.6 692.387  50
   0  -7  17 13178.8 673.273  51
   0  -7  17 11528.6 611.695  45
   0   7 -17 12517.7 693.679  54
   0  -7 -17 12676.5 611.878  42
   0   8   0 5300.75 461.463  43
   0  -8   0 4103.46 397.423   9
   0   8   0 5485.43 512.675  56
   0  -8   0 4375.43 495.225  21
   0  -8   0 3605.43 524.390  37
   0   8   0 4620.93 471.338  55
   0  -8  -2 7395.63 548.552  21
   0  -8  -2 6206.07 452.530   9
   0   8  -2 7306.64 553.223  43
   0   8   2 7639.16 585.758  60
   0  -8   2 6650.99 638.463  37
   0   8   2 8022.43 571.840  55
   0   8   2 7185.80 543.976  56
   0  -8   2 6390.35 604.271  21
   0   8  -2 6942.31 559.779  55
   0  -8  -2 7006.03 547.894  37
   0  -8  -4 14089.2 788.415  21
   0   8  -4 17205.6 916.090  56
   0   8   4 18253.5 890.625  60
   0  -8   4 17136.2 883.891  51
   0   8   4 16115.0 840.411  56
   0  -8   4 15716.5 933.813  21
   0  -8   4 15919.1 953.738  37
   0  -8   4 14826.7 848.112  19
   0   8  -4 17257.7 881.341  43
   0  -8  -4 14158.2 784.982   9
   0   8   4 18331.4 898.020  55
   0   8  -6 9736.95 642.080  56
   0   8   6 9728.84 615.350  60
   0  -8  -6 8300.33 508.279  24
   0  -8   6 8164.03 577.593  19
   0  -8   6 9631.58 615.221  51
   0  -8  -6 8084.82 506.251   9
   0   8  -6 8624.33 603.386  43
   0  -8   6 7481.19 649.307  37
   0   8   6 9403.01 560.773  56
   0  -8  -6 8545.41 520.590  20
   0  -8   6 8126.02 626.653  21
   0  -8   8 4123.47 422.204  21
   0  -8  -8 4712.13 366.928  20
   0   8   8 4927.14 389.808  56
   0  -8   8 4593.22 422.337  19
   0   8  -8 4347.32 472.455  43
   0   8   8 5572.30 482.396  60
   0   8  -8 5565.40 450.312  56
   0  -8   8 5280.16 468.029  51
   0   8 -10 3996.98 476.842  54
   0   8 -10 3769.80 444.958  43
   0   8  10 5217.55 468.520  60
   0  -8  10 4191.28 415.201  51
   0   8 -10 4371.94 350.088  56
   0  -8  10 4125.26 386.563  21
   0  -8  10 4285.47 372.544  19
   0  -8  10 3976.02 447.809  37
   0   8 -12 5675.47 520.233  54
   0  -8  12 6593.45 448.105  51
   0   8 -12 5619.95 482.115  43
   0  -8  12 6416.17 450.688  37
   0   8  12 6385.65 482.391  60
   0  -8  14 5067.96 378.752  57
   0   8  14 5457.70 397.521  60
   0  -8  14 6080.60 393.472  51
   0  -8  14 5454.56 370.937  37
   0   8 -14 5634.74 449.446  54
   0  -9   1 10664.8 659.574  37
   0   9   1 12701.8 680.887  56
   0  -9  -1 11572.9 617.723  37
   0   9  -1 11790.6 651.696  55
   0  -9   1 10259.8 657.161  21
   0   9   1 11795.9 649.634  55
   0   9  -1 11306.4 658.546  60
   0   9  -1 13529.1 720.738  56
   0   9   1 11737.2 659.011  60
   0   9  -3 3460.41 424.627  56
   0   9  -3 2941.43 400.466  60
   0   9   3 3242.13 350.296  56
   0  -9  -3 3131.34 284.505  24
   0   9  -3 3956.86 343.369  43
   0   9   3 3626.46 389.273  60
   0  -9   3 3328.71 413.484  37
   0  -9   3 2674.57 352.749  21
   0   9  -3 2785.30 350.370  55
   0  -9  -5 27.0217 178.224  24
   0  -9   5-8.83104 308.096  37
   0   9   5 163.698 242.163  56
   0   9  -5-269.503 280.848  55
   0   9  -5 145.887 236.990  43
   0   9  -5-25.8643 326.871  56
   0   9   5 127.804 283.230  60
   0   9  -7 604.448 257.668  43
   0   9   7 402.497 285.928  60
   0   9  -7-8.92481 276.336  55
   0  -9   7 388.763 283.708  37
   0   9   7 163.077 194.330  56
   0  -9  -7 105.493 178.733  35
   0   9  -7 32.4998 255.493  56
   0   9  -9 363.690 248.414  55
   0   9  -9 259.275 230.719  43
   0   9   9 729.839 262.953  60
   0   9  -9 840.905 193.208  56
   1   0 -27-118.602 212.985  54
  -1   0  27 211.014 278.071  59
  -1   0  27-42.4997 167.146  41
   1   0 -25 255.767 243.520  43
   1   0 -25 323.440 334.626  54
  -1   0  25-88.7038 242.923  45
  -1   0  25 264.554 279.537  47
  -1   0  25 103.281 295.251  41
   1   0 -25-118.107 257.158  44
   1   0 -25-99.4054 244.739  38
   1   0 -23 527.841 349.263  44
   1   0 -23-174.776 417.725  54
   1   0 -23 124.328 224.271  14
   1   0 -23-47.2186 287.574  25
   1   0 -23-116.718 323.834  38
  -1   0  23 174.765 326.410  50
  -1   0  23 494.853 390.808  41
  -1   0  23 293.348 323.468  45
  -1   0  23-11.2527 383.725  47
   1   0 -23-134.868 239.767  28
  -1   0  21 527.346 257.434  16
   1   0 -21-125.018 270.274  28
   1   0 -21 123.504 297.434  25
  -1   0  21 77.2768 404.941  47
  -1   0  21 14.4557 515.755  58
   1   0 -21 175.305 254.343  14
   1   0 -21-499.535 341.539  42
  -1   0  21 74.6590 379.744  50
  -1   0  21-368.409 388.888  45
  -1   0  21 243.938 386.176  41
   1   0 -21 102.915 331.291  38
   1   0 -21 243.490 353.322  44
   1   0 -21-67.3345 399.125  54
  -1   0  19-152.207 439.630  58
  -1   0  19 296.297 234.275  16
   1   0 -19-26.0195 246.873  28
   1   0 -19 19.5676 306.974  25
  -1   0  19-81.0861 389.289  41
  -1   0  19-151.039 270.349  51
  -1   0  19 239.332 363.123  47
   1   0 -19 249.976 254.117  14
   1   0 -19 146.477 295.790  42
   1   0 -19 267.110 384.978  54
  -1   0  19-91.0775 310.924  45
  -1   0  19-62.4572 367.572  50
   1   0 -19 399.695 340.611  38
  -1   0  17 8.89154 279.374  45
   1   0 -17 305.413 224.690  28
   1   0 -17 611.483 336.502  54
   1   0 -17-135.132 233.728  14
  -1   0  17 109.378 372.562  58
   1   0 -17-111.532 243.148  42
  -1   0  17-161.751 277.149  41
  -1   0  17 24.4639 238.418  51
   1   0 -17 317.405 274.444  25
  -1   0  17 329.972 306.091  50
  -1   0  17-135.051 305.077  47
  -1   0  15 119.135 220.146  41
   1   0 -15-265.566 214.563  28
   1   0 -15 86.9223 199.494  42
   1   0 -15 364.024 213.368  25
  -1   0  15 15.0057 206.445  45
   1   0 -15-61.2434 202.640  14
  -1   0  15 201.420 278.339  47
   1   0 -13 150.294 157.270   3
   1   0 -13-119.504 167.466  28
   1   0 -13 179.249 195.108  14
  -1   0  13 326.966 226.050  41
   1   0 -13 449.075 203.328  25
  -1   0  13 97.2790 146.837  19
  -1   0  11 74.2926 137.590  19
   1   0 -11 72.9749 117.062   2
  -1   0  11 87.0583 122.267   2
   1   0 -11 138.103 175.535  14
  -1   0  11 220.281 187.883   1
  -1   0   9 49.3334 94.8989   2
   1   0  -9 74.1550 150.491   1
  -1   0   9 19.5920 155.623   1
  -1   0   9 42.6663 110.808  19
   1   0  -9 62.7655 130.075  14
   1   0  -9 8.85891 98.9410   2
  -1   0   7 27.4577 105.648  10
   1   0  -7 23.5566 83.2204   2
  -1   0   7 36.3776 88.9824   2
  -1   0   5 26.3408 78.7381   2
   1   0  -5-18.8383 82.4817   2
   1   0  -3 6.79832 44.9656   2
  -1   0   3 6.31030 43.5529   2
  -1   0   1 20.9938 17.8917   1
   1   0  -1 8.17775 18.5874   1
   1   0  -1 20.8805 11.6490   6
   1   0   1 12.2331 23.2004   4
   1   0   1 25.7110 26.9176   3
  -1   0  -1-1.30042 30.1234   3
   1   0   1 14.7948 24.1918   7
  -1   0  -3 47.6192 71.4045   3
   1   0   3-63.6572 86.4759   1
   1   0   3 32.6921 49.2985   2
   1   0   3 27.8466 80.3051   7
  -1   0  -3-43.3582 86.0590   1
  -1   0  -5 44.5746 90.4381   5
  -1   0  -5-11.2613 95.7023   3
   1   0   5 15.8093 125.446   7
   1   0   5 74.9224 130.411  18
   1   0   5 5.70807 82.2107   2
   1   0   5-136.819 124.911   1
  -1   0  -5 77.7205 108.851   1
   1   0   7-8.05091 130.477   1
  -1   0  -7 124.462 104.376   1
   1   0   7-10.1768 79.6147   2
   1   0   7-45.5730 138.409   7
   1   0   7 69.2974 146.780  10
  -1   0  -7 12.4859 82.8969   5
  -1   0  -9 2.82345 102.070   5
   1   0   9 27.7952 90.6761   2
   1   0   9 61.2351 192.634   7
  -1   0  -9 128.781 157.208   1
  -1   0  -9 194.597 111.454   3
   1   0   9-9.94175 151.145   1
   1   0   9 35.8109 170.466  10
   1   0   9 19.5461 91.8426  19
  -1   0 -11 215.686 189.951  28
   1   0  11 48.9901 224.626   7
   1   0  11-27.0245 211.287  10
   1   0  11 37.1444 97.0040   2
  -1   0 -11-27.1976 121.241   3
   1   0  11 79.8337 105.997  19
  -1   0 -13 625.499 221.613  42
   1   0  13 183.372 225.538   7
   1   0  13 130.220 211.029  10
  -1   0 -13 292.020 175.934  14
  -1   0 -13-6.32957 195.113  28
  -1   0 -15-44.9712 233.191  28
  -1   0 -15 277.734 216.153  25
   1   0  15 503.887 338.406  58
   1   0  15 323.991 233.511  45
   1   0  15 230.926 304.499  47
   1   0  15 215.056 247.431  41
  -1   0 -15 487.179 235.627  42
  -1   0 -15 179.550 206.649  14
  -1   0 -17 636.423 388.130  54
  -1   0 -17 67.7202 293.364  42
  -1   0 -17 281.588 252.735  28
   1   0  17 268.441 339.636  47
   1   0  17 240.659 345.063  58
  -1   0 -17 167.893 189.429  30
   1   0  17 286.510 281.438  45
  -1   0 -17 69.4432 225.912  14
  -1   0 -17 351.100 238.358  25
   1   0  17 10.6040 340.248  41
  -1   0 -19 19.3978 300.831  28
  -1   0 -19 37.8694 278.581  25
   1   0  19-11.9051 372.189  41
  -1   0 -19-58.6307 233.000  14
   1   0  19 141.560 495.285  58
  -1   0 -19 138.274 320.206  38
  -1   0 -19-395.599 427.379  54
  -1   0 -19-505.554 355.177  42
   1   0  19 127.897 404.663  47
   1   0  19-47.7696 307.504  45
   1   0  21-382.800 535.982  58
  -1   0 -21-407.081 391.333  42
   1   0  21-138.991 319.766  45
   1   0  21-95.7269 416.528  41
  -1   0 -21 624.401 316.409  38
   1   0  21 607.442 402.230  47
  -1   0 -21-54.9064 445.077  54
  -1   0 -21 139.507 282.587  25
  -1   0 -21 175.223 306.235  44
  -1   0 -21 269.653 312.072  28
  -1   0 -23 249.257 262.889  38
   1   0  23 414.688 245.355  45
  -1   0 -23-161.666 247.904  28
  -1   0 -23 166.696 227.521  25
   1   0  23 284.498 354.358  47
  -1   0 -23 24.8019 258.934  44
  -1   0 -23 130.355 396.091  54
   1   0  23 720.341 352.453  41
   1   0  25 58.3785 238.360  41
  -1   0 -25 214.943 310.122  54
  -1   0 -25 95.2073 175.005  38
  -1   0 -25 86.0920 234.804  43
   1   0  25 170.247 233.404  47
  -1   1  26-14.0808 254.208  47
   1  -1 -26 77.6333 265.054  54
   1  -1 -26-103.022 181.983  43
   1   1 -26-143.313 272.479  54
   1  -1 -26 146.454 225.980  38
   1   1 -26 178.248 196.373  43
  -1  -1  26 225.305 207.782  41
  -1  -1  26 211.198 199.725  45
   1  -1 -26 59.9134 223.725  44
  -1   1  26-71.3225 233.853  41
   1   1 -24 481.104 387.131  54
   1   1 -24 645.400 271.879  44
  -1  -1  24 506.609 298.836  41
  -1   1  24 573.045 251.686  45
   1  -1 -24 685.127 213.215  28
   1   1 -24 580.225 289.264  38
   1  -1 -24 697.561 329.828  44
   1   1 -24 889.840 304.787  43
  -1   1  24 473.559 396.018  47
  -1   1  24 1364.30 394.103  41
   1  -1 -24 870.222 326.595  38
   1  -1 -24 908.311 286.708  25
   1  -1 -24 745.637 362.736  54
  -1   1  24 775.904 352.166  50
  -1  -1  24 1040.38 325.795  45
   1  -1 -22 873.187 390.073  38
   1  -1 -22 315.727 311.359  42
   1   1 -22 408.972 437.968  54
  -1   1  22 1062.58 443.396  41
  -1  -1  22 673.295 320.669  51
   1   1 -22 921.722 348.119  44
  -1  -1  22 676.284 378.257  41
  -1   1  22 671.720 432.124  50
  -1  -1  22 1109.16 289.592  16
   1  -1 -22 306.211 408.631  54
   1  -1 -22 955.123 329.416  25
  -1  -1  22 484.427 389.558  45
  -1   1  22 649.378 435.474  47
  -1  -1  22 783.010 336.824  47
   1  -1 -22 889.901 270.458  14
  -1   1  22 836.708 312.591  45
   1   1 -22 835.325 326.866  38
   1  -1 -22 582.653 256.552  28
   1   1 -20 1003.28 343.158  38
  -1   1  20 1276.30 340.329  45
   1   1 -20 1135.11 257.453  14
  -1  -1  20 1325.62 395.765  45
  -1  -1  20 732.035 433.639  58
   1   1 -20 889.870 343.428  44
  -1   1  20 623.065 466.147  47
   1   1 -20 1182.99 422.099  54
  -1  -1  20 973.720 336.983  51
  -1   1  20 1049.73 235.793  16
  -1   1  20 1196.28 421.362  41
  -1  -1  20 1012.14 364.714  47
   1  -1 -20 628.215 319.168  14
   1  -1 -20 233.991 304.369  42
   1   1 -20 703.238 302.885  25
   1   1 -20 619.690 288.560  28
  -1  -1  20 819.339 400.790  41
   1  -1 -20 1116.50 271.926  28
  -1   1  20 1101.50 441.367  50
   1  -1 -20 1212.10 362.049  25
   1  -1 -20 743.724 419.265  54
   1  -1 -18 107.183 272.207  14
  -1   1  18-141.997 302.632  45
  -1   1  18 193.228 404.885  47
  -1  -1  18 272.929 316.455  41
   1   1 -18-18.7369 274.787  25
  -1  -1  18 720.330 335.686  45
  -1  -1  18 151.808 375.101  58
   1  -1 -18 473.920 288.989  42
   1   1 -18 390.859 292.482  44
  -1  -1  18 266.485 295.775  51
  -1   1  18 455.489 379.694  50
   1   1 -18 461.439 237.202  14
   1   1 -18 565.987 285.679  38
   1  -1 -18 23.5870 256.688  28
   1   1 -18 691.600 381.546  54
   1   1 -18 106.548 247.915  28
   1  -1 -18 640.365 304.122  25
  -1  -1  18 285.497 337.298  47
  -1   1  18 308.772 213.721  16
  -1  -1  16 1245.71 266.495  45
  -1  -1  16 1712.03 318.417  58
   1   1 -16 878.212 281.285  42
   1   1 -16 728.551 257.324  25
  -1  -1  16 1435.37 296.975  41
   1  -1 -16 1048.38 270.626  14
   1  -1 -16 1630.30 280.881  42
   1  -1 -16 1057.73 236.872  28
   1   1 -16 1131.13 249.639  28
   1   1 -16 918.809 234.270  14
  -1  -1  16 592.635 200.170  19
  -1   1  16 1082.74 293.545  45
  -1   1  16 932.568 209.756  16
   1   1 -16 1621.96 289.009  44
  -1   1  16 1047.68 369.154  47
  -1  -1  16 1291.26 320.382  47
   1   1 -16 1397.75 329.235  54
  -1   1  16 1671.69 365.987  50
   1   1 -16 1228.30 276.648  38
  -1  -1  16 1367.91 275.355  51
   1   1 -14 80558.8 3163.80  38
  -1   1  14 76371.3 3183.15  47
   1  -1 -14 75744.8 3110.83  28
   1   1 -14 77541.8 3154.57  42
  -1  -1  14 72577.6 3087.19  19
   1  -1 -14 73338.0 3123.07  14
  -1   1  14 82378.0 3158.91  45
  -1  -1  14 74000.4 3129.63  45
   1   1 -14 79026.1 3138.80  28
   1   1 -14 76750.3 3127.86  14
   1   1 -14 76850.7 3140.83  25
   1  -1 -14 75265.5 3125.92  42
  -1  -1  14 76160.7 3136.47  41
   1   1 -12 200091. 7977.97   3
  -1   1  12 192306. 8008.87   7
   1   1 -12 212593. 8012.76  28
   1   1 -12 208977. 8017.88  25
  -1  -1  12 195757. 7964.52  19
   1  -1 -12 185920. 7983.45  11
   1   1 -12 207416. 8002.70  14
  -1   1  12 205819. 7970.03   2
  -1  -1  12 205823. 8028.02   1
   1  -1 -12 199955. 7949.79   2
   1  -1 -10 256444. 9879.09  11
  -1  -1  10 256488. 9868.52  10
   1   1 -10 239907. 9889.72  25
   1  -1 -10 245550. 9841.67   2
   1   1 -10 261950. 9860.87   2
  -1  -1  10 254534. 9859.48  19
   1  -1 -10 252460. 9816.03   5
  -1  -1  10 249603. 9862.85   2
  -1  -1  10 240379. 9896.52   1
  -1   1  10 240929. 9850.00   2
   1   1 -10 233357. 9877.52  14
   1   1 -10 239418. 9885.03   1
  -1   1  10 265113. 9901.51   7
  -1   1   8 61205.5 2331.57   7
  -1   1   8 55903.3 2259.87   6
   1  -1  -8 55791.4 2275.48   2
  -1  -1   8 57379.0 2319.46   1
  -1   1   8 58390.6 2281.14   2
   1  -1  -8 54360.9 2312.66   1
   1   1  -8 55043.2 2307.63  14
   1   1  -8 55847.8 2310.69   1
  -1  -1   8 57988.1 2297.83  10
   1  -1  -8 58008.6 2260.31   5
   1  -1  -8 51043.7 2300.38  11
  -1  -1   8 56750.4 2296.36  19
  -1  -1   8 59679.4 2302.29   2
   1   1  -8 60152.1 2300.42   2
   1   1  -6 115156. 4486.56  14
   1   1  -6 115812. 4488.94   1
  -1   1   6 120511. 4511.07   7
   1  -1  -6 99390.8 4492.76   1
   1  -1  -6 114777. 4485.94  11
   1   1  -6 120206. 4493.18   2
   1  -1  -6 112434. 4463.36   2
  -1  -1   6 117443. 4489.85   1
  -1   1   6 110258. 4452.23   6
  -1  -1  -2 24661.5 943.007   3
   1   1   2 22611.1 954.741   6
  -1   1  -2 23157.0 952.024   1
  -1  -1  -2 23620.2 955.002   6
   1  -1   2 23736.9 961.131   3
  -1   1  -2 22744.1 961.218   3
   1  -1   2 24575.7 952.329   1
   1  -1   4 341070. 13474.8   1
  -1   1  -4 338765. 13476.7   8
  -1  -1  -4 338488. 13481.7   1
  -1  -1  -4 339975. 13465.4   9
   1   1   4 333939. 13496.9  18
   1  -1   4 345858. 13475.0  17
   1  -1   4 350097. 13476.7   2
  -1   1  -4 347485. 13472.0   1
  -1   1  -6 3212.00 202.900   1
  -1  -1  -6 3959.99 187.258   3
   1   1   6 3726.20 227.175   4
   1   1   6 3041.40 160.008   2
   1  -1   6 2996.69 189.167   2
   1   1   6 3365.73 215.195  10
  -1  -1  -6 3224.48 201.111   1
   1  -1   6 3162.73 208.972   1
  -1   1  -6 3378.01 186.217   8
   1  -1   6 2810.63 198.125  18
  -1   1  -8 2234.38 202.049   1
   1  -1   8 2031.93 181.177  19
  -1   1  -8 2310.02 199.969   3
   1  -1   8 2107.61 218.278  10
   1  -1   8 1905.48 195.048   1
   1   1   8 2242.14 140.399   2
  -1  -1  -8 1819.49 210.041   1
   1   1   8 1719.02 204.952   4
  -1   1  -8 1885.73 173.884  14
  -1   1  -8 2202.39 151.769   8
  -1  -1  -8 1520.72 212.478  11
   1   1   8 2323.29 206.012  10
   1  -1   8 2050.22 166.149   2
   1  -1  10 45118.4 1876.04  10
   1   1  10 44434.3 1901.02   4
  -1   1 -10 47990.8 1835.50   8
  -1  -1 -10 44485.8 1889.54  11
   1   1  10 43550.5 1874.97  10
   1  -1  10 44625.0 1850.26  19
   1  -1  10 43228.9 1874.39   1
  -1   1 -10 47821.0 1879.85   3
  -1   1 -10 47202.6 1877.96  25
   1   1  10 46283.3 1912.19   7
  -1  -1 -10 44197.4 1835.65   5
  -1   1 -10 44747.2 1861.20  14
  -1  -1 -10 46023.9 1844.92   3
   1   1  10 43591.2 1826.49   2
   1  -1  12 5885.49 394.838  10
  -1  -1 -12 6640.57 417.147  11
   1   1  12 6031.74 432.002   7
  -1   1 -12 6180.52 362.651  14
  -1   1 -12 6384.79 313.739   8
  -1   1 -12 7119.42 373.554  30
   1  -1  12 6219.38 351.761  19
  -1  -1 -12 5808.38 336.087   3
   1  -1  12 5538.95 371.866   1
  -1  -1 -12 6739.30 373.424  27
  -1   1 -12 7486.75 411.004  28
  -1  -1 -12 6124.96 320.381   5
  -1   1 -12 7019.67 385.076  25
  -1  -1 -12 6623.81 408.123  28
   1  -1  14 1823.26 210.811  19
   1   1  14 2262.90 350.307  47
  -1   1 -14 1805.60 247.675  28
  -1  -1 -14 2088.34 278.719  28
  -1   1 -14 1703.62 213.967  14
   1  -1  14 1910.46 283.307  10
   1  -1  14 2264.90 292.011  47
   1   1  14 2292.81 261.047  45
  -1   1 -14 2045.00 290.191  42
  -1   1 -14 1947.03 221.134  30
   1   1  14 1736.14 300.292   7
  -1  -1 -14 2247.21 290.484  42
   1  -1  14 2373.41 297.020  45
   1   1  14 2496.95 308.308  41
  -1   1 -14 1947.35 243.900  25
   1   1  16 12510.3 588.068  16
   1   1  16 11233.0 737.550  47
   1  -1  16 11479.5 732.150  58
   1  -1  16 10285.2 671.366  47
   1   1  16 12632.5 640.980  45
   1  -1  16 11024.5 659.312  45
  -1  -1 -16 12046.2 639.923  14
   1   1  16 11259.2 710.990  50
  -1  -1 -16 12334.1 676.202  42
   1   1  16 12200.9 693.101  41
  -1   1 -16 11324.9 591.806  30
  -1   1 -16 12160.5 630.437  25
  -1   1 -16 11855.4 650.201  38
   1  -1  16 10914.8 620.122  51
   1   1  16 11000.8 704.377  58
  -1  -1 -16 12327.1 650.293  28
  -1   1 -16 12122.7 654.520  28
   1  -1  16 12626.5 688.963  41
  -1   1 -16 10860.3 657.071  42
  -1   1 -16 12308.2 600.904  14
   1   1  16 9520.11 676.344  60
   1   1  18 1472.20 447.005  58
  -1   1 -18 1731.04 316.486  44
  -1  -1 -18 1984.86 369.920  42
   1  -1  18 1556.15 379.607  41
  -1   1 -18 706.936 350.368  42
  -1   1 -18 1339.34 309.343  28
  -1   1 -18 1560.57 321.616  38
   1  -1  18 1472.70 301.829  51
   1   1  18 1001.36 420.974  47
   1  -1  18 2018.85 364.926  45
   1  -1  18 1520.68 478.679  58
  -1   1 -18 1136.52 275.482  25
  -1  -1 -18 1000.68 289.000  14
   1   1  18 1298.08 302.517  45
  -1  -1 -18 1339.55 330.386  25
   1  -1  18 1286.34 389.494  47
  -1   1 -18 1464.83 238.540  14
   1   1  18 1598.38 426.489  50
  -1  -1 -18 1183.76 299.690  28
   1   1  20 2915.66 462.286  50
  -1   1 -20 2711.04 377.070  28
   1  -1  20 2455.91 439.729  47
   1   1  20 2636.49 327.292  45
  -1   1 -20 2957.80 358.630  44
   1  -1  20 2742.05 447.387  41
   1  -1  20 2366.38 549.110  58
   1   1  20 2244.97 574.926  58
  -1  -1 -20 2915.03 371.480  25
  -1   1 -20 2860.13 379.423  38
  -1   1 -20 2485.40 320.303  25
   1   1  20 2336.46 508.454  47
  -1  -1 -20 2854.00 361.304  28
  -1  -1 -20 3138.49 342.357  14
  -1  -1 -20 2457.95 400.968  42
  -1  -1 -20 3124.80 503.656  54
   1  -1  20 3247.47 412.351  45
   1  -1  22 5956.85 640.673  58
  -1  -1 -22 7369.39 489.530  28
   1  -1  22 6695.54 538.376  47
   1   1  22 6704.82 548.288  50
  -1  -1 -22 7583.91 460.461  14
  -1   1 -22 7101.75 498.523  38
   1  -1  22 7506.45 529.527  45
  -1  -1 -22 7261.91 627.547  54
   1   1  22 8142.88 642.425  47
  -1  -1 -22 7542.12 542.049  42
   1  -1  22 7143.31 570.712  41
  -1  -1 -22 7552.13 500.324  25
  -1   1 -22 7379.94 504.754  28
   1  -1  22 7701.70 443.348  16
  -1  -1 -22 7247.30 522.306  38
  -1   1 -22 6709.92 471.868  44
  -1  -1 -24 3891.20 438.806  54
  -1  -1 -24 3652.31 298.930  25
  -1   1 -24 3322.69 430.668  54
   1  -1  24 3687.90 381.210  41
   1  -1  24 3376.20 325.847  45
  -1  -1 -24 3692.44 342.792  38
  -1   1 -24 3379.43 302.158  38
   1   1  24 3127.47 413.022  47
  -1  -1 -24 3554.14 332.710  44
  -1  -1 -24 3749.26 310.248  28
  -1   1 -24 3820.34 375.100  43
  -1   1 -26 834.943 244.185  54
  -1   1 -26 994.549 194.590  43
  -1  -1 -26 1166.02 256.168  54
   1   1  26 649.193 206.809  47
   1  -1  26 848.341 183.305  41
  -1  -1 -26 1089.35 191.823  43
  -1  -2  25 407.257 186.845  51
  -1  -2  25 290.223 249.273  45
   1  -2 -25 139.422 222.823  25
   1  -2 -25 338.127 294.569  54
  -1   2  25 497.540 302.188  50
  -1   2  25-169.908 342.952  47
   1   2 -25 408.221 237.816  43
   1   2 -25 273.805 306.308  54
   1  -2 -25 155.936 268.923  44
   1  -2 -25 455.124 253.734  38
  -1   2  25-325.934 295.156  41
  -1  -2  25 287.577 195.923  41
   1   2 -23-142.399 399.317  54
  -1  -2  23 177.856 284.930  41
  -1   2  23-319.480 446.528  47
   1   2 -23 88.2428 300.397  43
  -1   2  23-144.730 426.324  50
  -1   2  23 128.570 357.203  41
   1  -2 -23 65.9234 278.520  42
   1   2 -23 531.448 261.514  44
  -1  -2  23 324.207 251.129  16
   1  -2 -23 46.9104 279.662  25
   1  -2 -23 133.473 337.764  38
  -1  -2  23 8.01084 287.278  51
  -1  -2  23 219.227 354.526  45
   1  -2 -23 142.887 208.355  28
   1  -2 -23 101.399 374.669  54
   1  -2 -23 344.469 248.410  14
  -1  -2  21 1613.00 372.188  51
   1   2 -21 2023.27 393.664  43
  -1  -2  21 1272.12 454.441  58
  -1   2  21 2275.82 441.493  41
   1  -2 -21 2220.15 382.545  25
   1  -2 -21 1943.46 350.576  14
  -1   2  21 1858.23 490.182  50
  -1  -2  21 1854.28 423.183  45
   1   2 -21 1793.93 338.597  44
   1   2 -21 1757.83 348.426  38
   1   2 -21 2016.83 467.636  54
   1  -2 -21 2043.38 345.663  42
  -1   2  21 1922.18 512.438  47
   1  -2 -21 2048.00 289.313  28
  -1  -2  21 1631.44 371.560  41
   1  -2 -21 2615.53 466.221  54
   1   2 -19 6829.54 518.997  38
   1   2 -19 7159.07 533.419  44
   1   2 -19 8237.86 577.878  43
   1  -2 -19 6521.86 473.386  28
  -1   2  19 7120.37 493.492  45
   1  -2 -19 7202.91 527.653  14
   1  -2 -19 7304.31 555.374  25
  -1  -2  19 6587.07 591.973  58
  -1  -2  19 7399.42 581.917  45
   1   2 -19 7595.76 637.114  54
  -1   2  19 7605.27 586.542  41
  -1   2  19 6965.90 644.238  47
   1  -2 -19 8154.02 526.521  42
   1   2 -19 6693.96 450.065  14
  -1  -2  19 7138.96 560.956  51
  -1  -2  19 7505.47 460.669  19
  -1   2  19 7650.68 678.506  50
  -1  -2  19 7996.31 548.338  41
  -1  -2  17 31915.3 1523.28  58
  -1   2  17 34469.1 1539.75  41
   1   2 -17 34698.1 1516.32  38
   1   2 -17 32266.6 1505.13  44
  -1  -2  17 34786.2 1502.80  45
  -1   2  17 31613.2 1574.90  58
   1   2 -17 34594.9 1580.87  54
   1  -2 -17 33104.1 1483.23  14
  -1   2  17 32855.6 1574.71  50
   1   2 -17 31915.7 1442.56  14
  -1  -2  17 33782.9 1492.69  51
  -1   2  17 29962.5 1473.77  60
  -1  -2  17 32808.7 1482.13  41
  -1   2  17 32747.6 1476.47  45
  -1   2  17 31706.8 1426.81  16
   1  -2 -17 33947.1 1479.83  42
   1   2 -17 32586.2 1480.76  28
  -1  -2  17 32396.1 1432.00  19
   1  -2 -17 35174.3 1457.09  28
   1   2 -15 12795.8 667.262  14
  -1   2  15 14360.1 764.785  41
   1   2 -15 12807.9 698.149  25
  -1   2  15 14159.9 700.957  45
   1   2 -15 12263.2 684.083  28
   1   2 -15 13410.6 723.868  38
   1  -2 -15 11552.1 653.218  28
  -1  -2  15 12458.8 666.991  41
  -1   2  15 12148.4 748.243  50
  -1  -2  15 13845.6 704.270  51
  -1   2  15 12358.6 647.021  16
  -1   2  15 12828.2 710.970   7
  -1   2  15 13388.9 784.448  58
  -1  -2  15 12361.0 645.860  19
   1   2 -15 14603.7 808.672  54
   1   2 -15 12742.4 719.560  44
  -1  -2  13 6143.49 388.247  19
   1   2 -13 5714.82 422.389  25
   1   2 -13 6760.58 453.697  38
   1   2 -13 5897.45 414.955  28
   1  -2 -13 6375.82 409.961  11
  -1   2  13 7504.18 498.538  41
  -1   2  13 5988.07 428.362   7
   1   2 -13 5760.15 392.363  14
   1   2 -13 6283.89 364.545  30
   1  -2 -13 6163.81 399.078  28
  -1  -2  13 6839.24 395.607  41
  -1   2  13 5119.09 365.523  16
   1   2 -11 3066.72 297.358  28
   1  -2 -11 4214.15 214.328   2
  -1   2  11 4119.70 343.300   7
   1   2 -11 3007.20 271.659  14
   1  -2 -11 3219.98 289.997  11
  -1  -2  11 4007.37 301.080   1
  -1  -2  11 3185.17 228.383  21
   1  -2 -11 3689.47 233.726   3
   1   2 -11 4342.73 278.143   3
   1   2 -11 2497.57 286.941  25
  -1   2  11 3267.65 251.993  16
  -1  -2  11 3618.94 302.789  19
  -1   2  11 3853.45 296.757   4
  -1   2   9 333825. 12902.0   7
  -1   2   9 332499. 12851.3  16
   1   2  -9 330834. 12877.4  14
  -1  -2   9 322921. 12851.5  10
   1  -2  -9 337570. 12881.0  11
  -1  -2   9 334472. 12882.0   1
   1   2  -9 332339. 12888.3   1
   1   2  -9 340733. 12882.4   3
   1  -2  -9 302435. 12844.4   3
  -1  -2   9 313339. 12870.9  19
   1  -2  -9 318781. 12829.6   2
  -1  -2   9 310418. 12848.3  21
   1  -2  -9 334269. 12828.1  20
   1  -2  -9 324932. 12821.5   9
   1   2  -9 347841. 12894.7  25
  -1   2   9 319573. 12905.8   4
  -1  -2   7 885097. 36218.2  19
  -1  -2   7 899380. 36209.2  21
  -1  -2   7 935318. 36195.7  10
   1  -2  -7 933843. 36230.7   1
  -1   2   7 854567. 36231.7   7
  -1  -2   7 942030. 36227.0   2
   1   2  -7 922832. 36211.1  14
  -1  -2   3 9108.07 426.367   1
  -1  -2   3 9590.14 441.178   2
   1  -2  -3 9900.57 412.077   3
   1   2  -3 9835.01 416.812   3
  -1   2   3 10050.2 409.719   3
  -1   2   3 9545.87 419.518   7
   1  -2  -3 9391.01 423.400   4
   1  -2  -1 248563. 9609.56   3
  -1  -2   1 238595. 9616.61   2
   1   2  -1 245346. 9618.22   7
  -1   2   1 243011. 9608.46   3
   1  -2  -1 249699. 9614.77   4
  -1   2   1 240464. 9602.38   7
  -1   2  -1 87010.2 3433.40   7
   1   2   1 83440.1 3450.26   7
   1  -2   1 88404.1 3447.21   3
   1  -2   1 84877.4 3448.61  17
  -1  -2  -1 89546.8 3461.02   4
  -1  -2  -1 87736.3 3448.75   6
  -1   2  -1 86651.0 3449.44   3
  -1  -2  -1 87693.2 3433.24   2
   1  -2   3 573745. 22786.6   3
   1  -2   3 584908. 22786.7  17
   1  -2   5 836650. 32896.5  19
   1   2   7 84832.2 3211.92   7
   1  -2   7 78777.5 3185.93   1
  -1   2  -7 76117.2 3201.84   3
  -1  -2  -7 81431.7 3167.47  20
  -1   2  -7 77512.4 3165.01  14
  -1  -2  -7 83796.6 3153.22   3
  -1   2  -7 77152.8 3182.08   1
  -1  -2  -7 79967.9 3161.73   9
   1  -2   7 73791.4 3191.62   2
  -1   2  -7 74570.8 3176.76   8
   1  -2   7 81571.6 3186.22  19
   1  -2   9 3625.82 284.797  19
  -1   2  -9 4125.00 234.150   8
   1  -2   9 3604.37 280.365  10
  -1   2  -9 3161.40 257.082   1
   1  -2   9 2718.14 262.603   1
  -1  -2  -9 3884.34 234.118  20
  -1   2  -9 3373.49 234.298  14
   1   2   9 3667.10 209.380  16
   1   2   9 2974.40 273.037   4
  -1   2  -9 2648.34 247.766   3
  -1  -2  -9 3318.23 197.693   3
  -1  -2  -9 3096.26 290.888  11
   1   2   9 3319.13 330.509   7
  -1  -2 -11 1028.45 242.956  11
   1   2  11 1545.02 284.904   7
  -1   2 -11 840.781 192.963  25
   1  -2  11 1259.98 230.299  19
   1  -2  11 1147.33 219.563   1
  -1  -2 -11 929.869 207.504  27
  -1   2 -11 1029.31 176.284  14
  -1   2 -11 1106.56 249.485  28
  -1  -2 -11 1065.51 180.458  26
   1   2  11 1066.21 153.602  16
  -1  -2 -11 1338.49 138.243   3
  -1   2 -11 1257.64 209.711  30
   1  -2  11 1180.04 222.203  10
   1   2  11 1222.09 247.064  41
  -1  -2 -13 958.515 289.681  11
  -1  -2 -13 1164.29 225.575  27
  -1   2 -13 540.236 164.116  14
  -1  -2 -13 244.848 275.299  28
   1   2  13 661.082 281.583  47
   1  -2  13 631.983 219.487  19
  -1   2 -13 602.821 234.422  28
   1  -2  13 570.696 227.772  10
   1   2  13 509.227 241.188  41
   1  -2  13 922.317 302.032  45
  -1   2 -13 668.457 206.846  25
  -1   2 -13 615.947 203.029  30
  -1   2 -13 1231.11 240.486  38
   1   2  15 22426.4 1149.81  50
  -1  -2 -15 22770.5 1079.01  11
  -1   2 -15 22786.9 1084.92  28
   1   2  15 23260.1 1128.08  60
  -1  -2 -15 21926.6 1070.05  28
   1  -2  15 21732.6 1116.57  58
  -1   2 -15 21697.3 1025.37  30
   1  -2  15 23172.4 1070.84  51
   1  -2  15 23919.8 1098.93  45
  -1   2 -15 20872.9 1037.52  25
  -1   2 -15 21672.8 1038.51  49
   1   2  15 24058.2 1110.34  41
   1  -2  15 22403.7 1011.66  19
   1   2  15 22337.5 1140.55  58
  -1   2 -15 24362.6 1175.66  54
  -1   2 -15 24106.3 1077.76  38
  -1   2 -17 24084.0 1120.30  30
   1   2  17 25020.0 1236.44  41
  -1  -2 -17 25672.5 1184.32  14
  -1   2 -17 25937.7 1198.87  28
   1  -2  17 25720.5 1243.73  58
   1   2  17 25193.3 1266.53  50
   1  -2  17 24331.1 1189.47  45
  -1   2 -17 25593.2 1270.13  54
   1  -2  17 23740.4 1100.07  19
   1   2  17 24336.9 1229.05  60
   1  -2  17 25239.8 1190.87  41
  -1  -2 -17 26798.7 1181.73  28
  -1  -2 -17 26310.5 1202.66  42
  -1   2 -17 23834.8 1167.30  38
   1   2  17 25226.9 1281.48  58
   1  -2  17 24545.1 1169.10  51
  -1   2 -19 16427.5 860.657  38
   1  -2  19 16381.5 962.023  58
  -1  -2 -19 17243.7 893.045  25
   1  -2  19 17340.9 912.548  41
  -1  -2 -19 16988.1 870.015  28
  -1  -2 -19 17218.7 868.082  14
   1  -2  19 16197.3 860.855  51
   1  -2  19 17677.5 910.812  45
   1   2  19 16632.6 941.508  41
   1   2  19 17195.5 978.480  50
   1   2  19 16404.6 1027.93  47
  -1  -2 -19 17832.5 901.819  42
   1   2  19 15630.8 1005.04  58
  -1   2 -19 17098.5 895.171  28
  -1   2 -21 610.229 258.768  38
  -1  -2 -21 1289.48 319.280  25
   1  -2  21 1315.13 369.477  45
   1   2  21 1363.37 436.033  50
   1  -2  21 1039.66 374.421  41
   1  -2  21 1394.32 449.584  58
  -1  -2 -21 1390.45 298.644  28
  -1  -2 -21 1461.40 346.160  42
  -1  -2 -21 1369.72 281.177  14
   1   2  21 1408.31 497.979  47
   1   2  21 1253.27 425.600  41
   1  -2  21 1133.72 300.852  51
  -1   2 -21 1433.61 401.613  43
  -1  -2 -21 1349.23 447.317  54
  -1  -2 -23 319.783 251.022  25
   1  -2  23 755.926 297.291  41
  -1  -2 -23 528.502 277.127  38
   1  -2  23 376.911 296.007  45
   1   2  23 346.299 338.119  50
  -1   2 -23 424.751 304.255  43
   1   2  23 647.594 391.535  47
  -1  -2 -23 398.489 236.154  28
  -1  -2 -23 214.199 278.380  42
  -1  -2 -23 367.868 381.923  54
   1   2  23 434.978 340.907  41
   1  -2  25 452.393 175.309  41
   1  -2  25 734.091 203.695  45
  -1   2 -25 737.233 218.423  43
   1   2  25 612.275 224.500  41
  -1  -2 -25 646.182 300.581  54
  -1  -2 -25 841.321 213.863  38
   1   2  25 859.130 198.107  50
  -1  -2 -25 414.539 198.564  44
   1   2  25 665.602 267.830  47
   1  -3 -26 893.903 196.893  54
   1   3 -26 1019.11 170.301  43
  -1  -3  26 1302.46 211.121  45
   1   3 -26 1329.37 241.076  54
  -1   3  26 1350.46 236.551  50
   1  -3 -26 1615.70 214.256  38
   1   3 -24 2304.83 306.611  43
   1  -3 -24 2141.36 357.534  54
  -1  -3  24 1949.96 293.482  51
   1   3 -24 2169.57 376.518  54
   1  -3 -24 2681.52 311.974  25
  -1   3  24 1774.44 411.436  50
  -1   3  24 2127.30 316.076  41
  -1  -3  24 2116.38 339.061  45
  -1   3  24 1603.36 384.378  59
   1  -3 -24 1946.69 249.102  42
  -1  -3  22 2302.58 382.752  51
   1  -3 -22 2925.35 440.320  54
   1  -3 -22 2358.53 323.013  14
  -1   3  22 1947.40 497.478  50
   1  -3 -22 2469.02 322.875  42
  -1  -3  22 1902.10 406.921  45
   1   3 -22 2622.91 441.960  54
  -1   3  22 2249.88 379.245  41
   1   3 -22 2455.40 378.819  43
   1  -3 -22 3130.58 384.615  25
  -1   3  20 2923.86 436.004  41
   1   3 -20 2909.10 333.581  44
  -1  -3  20 2798.23 314.666  19
   1  -3 -20 3010.05 381.034  14
   1  -3 -20 2792.66 320.042  28
  -1  -3  20 1934.81 398.428  58
   1  -3 -20 3380.95 387.070  42
  -1  -3  20 2550.49 352.419  41
  -1  -3  20 2448.29 411.598  51
  -1   3  20 3366.92 558.702  47
   1   3 -20 2385.10 502.896  54
   1   3 -20 3273.92 431.900  43
  -1   3  20 3642.57 569.931  50
   1   3 -18 4047.19 466.804  43
  -1   3  18 4077.66 577.619  50
  -1  -3  18 3182.27 421.082  58
   1   3 -18 3090.90 509.307  54
  -1  -3  18 3389.79 430.317  51
   1  -3 -18 3555.86 425.503  42
  -1  -3  18 3310.71 357.154  19
   1   3 -18 4016.36 387.104  44
   1  -3 -18 3529.22 351.674  28
  -1   3  18 3049.69 413.336  60
  -1  -3  18 3789.47 370.390  41
   1  -3 -18 3920.21 442.201  14
  -1   3  18 2962.09 465.295  41
  -1   3  18 2853.24 520.431  47
   1  -3 -16 1128.31 311.645  11
  -1  -3  16 786.507 280.514  19
  -1   3  16 1240.92 369.939  60
   1   3 -16 973.789 326.642  44
  -1  -3  16 1392.12 378.680  51
   1   3 -16 873.240 320.301  38
   1   3 -16 1687.52 375.742  43
   1  -3 -16 989.325 284.398  28
  -1   3  16 1298.66 382.271  41
  -1   3  16 1051.60 464.074  50
   1   3 -16 1386.68 405.759  54
  -1   3  16 1478.44 410.257  47
  -1  -3  16 1281.25 271.124  41
  -1   3  16 507.576 294.899   7
  -1  -3  16 1055.01 376.102  45
  -1   3  14 7606.03 581.449  47
   1   3 -14 5553.22 478.720  38
  -1  -3  14 7051.55 420.502  37
  -1  -3  14 6488.62 449.212  19
  -1   3  14 6177.46 514.376  41
   1   3 -14 5891.30 518.721  43
   1   3 -14 5756.19 550.191  54
  -1  -3  14 7475.42 506.137  45
  -1  -3  14 7728.57 503.311  51
   1  -3 -14 6797.67 465.192  11
   1   3 -14 5724.33 483.109  44
   1   3 -14 7121.66 419.686  30
  -1   3  14 7338.31 486.460   7
  -1  -3  12 1707.99 280.320  45
  -1   3  12 1760.91 322.904  41
   1   3 -12 1485.56 215.189  30
  -1   3  12 1820.67 290.297   7
  -1  -3  12 2015.22 218.075  21
  -1  -3  12 1791.17 299.284  19
   1   3 -12 1897.38 320.220  43
  -1   3  12 1933.62 376.684  47
   1  -3 -12 1736.99 270.984  11
   1   3 -12 1915.09 283.300  38
  -1  -3  12 2249.02 265.501  37
   1   3 -10-34.0934 180.598   3
  -1  -3  10 231.113 176.074  21
  -1  -3  10 654.529 170.875   1
   1  -3 -10 143.847 96.7278   9
  -1  -3  10 12.6213 222.339  19
   1  -3 -10 182.863 104.383  20
   1   3 -10 402.314 166.803  30
  -1   3  10 337.652 224.508   7
  -1   3   8 4970.73 313.475   4
   1   3  -8 4959.89 327.414   3
  -1   3   8 4561.37 350.265   7
   1  -3  -8 4428.03 257.763   9
   1  -3  -8 4815.14 253.099   3
  -1  -3   8 3943.78 315.878  21
   1  -3  -8 5589.44 237.744   2
  -1  -3   8 5790.64 315.105   1
   1  -3  -6 1068.76 108.826   3
   1  -3  -6 776.415 168.589   1
  -1  -3   6 839.633 165.074   2
   1   3  -6 1055.70 158.685   3
   1  -3  -6 1192.77 111.693   6
  -1   3   6 1166.32 179.531   7
  -1  -3   6 675.161 138.896   1
   1  -3  -6 979.208 81.5971   2
  -1  -3   4 14026.3 580.780  19
   1   3  -4 12159.3 541.608   3
  -1  -3   4 11510.1 567.866   2
  -1  -3   4 11529.0 554.331   1
   1  -3  -4 12976.3 538.014   6
   1  -3  -4 12314.2 529.001   3
  -1   3   4 12732.7 552.747   7
   1  -3  -2 42734.9 1682.52   3
  -1   3   2 40455.3 1683.86   7
  -1  -3   2 40742.5 1708.95   2
   1   3  -2 40097.8 1678.64   3
   1   3  -2 43627.7 1703.89   7
  -1   3   2 41711.9 1678.11   3
  -1  -3   2 43920.5 1706.59  19
   1  -3  -2 43169.2 1703.59   4
  -1  -3   0 12882.2 556.308   2
  -1   3   0 13300.3 549.960   3
   1   3   0 12977.7 523.286   3
  -1   3   0 12450.9 539.490   7
  -1   3   0 12455.9 564.469  12
  -1  -3   0 12959.3 557.363  19
   1  -3   0 12505.3 547.564   3
   1  -3   0 12363.5 556.016  17
   1   3   0 12844.0 563.098   7
   1  -3   0 13292.0 561.780   4
   1  -3   2 553.146 100.729   1
  -1   3  -2 662.999 87.8058   7
  -1  -3  -2 713.970 78.0500   2
  -1  -3  -2 631.442 117.011   4
  -1   3  -2 700.018 125.904  12
   1   3   2 641.387 118.437   7
   1  -3   2 764.558 113.092  17
  -1  -3  -2 644.107 126.919   6
  -1   3  -2 649.200 111.388   3
   1  -3   2 618.419 109.269   3
   1  -3   4 31693.8 1351.79   1
   1  -3   4 35219.6 1375.14  17
  -1  -3  -4 34296.4 1358.01   6
   1  -3   4 32899.0 1377.84   2
   1   3   4 33232.4 1374.84   7
  -1   3  -4 31538.5 1369.33   3
  -1  -3  -4 33940.2 1388.72   4
   1  -3   6 323622. 11977.3   1
  -1  -3  -6 289202. 11925.3   3
  -1  -3  -6 296945. 11926.3   3
  -1  -3  -6 327379. 11975.8   9
  -1   3  -6 314177. 12005.6   3
   1  -3   6 328565. 11998.7  19
   1   3   6 329063. 12007.7   7
  -1  -3  -8 91340.3 3602.60   9
  -1   3  -8 90374.5 3656.42  30
   1  -3   8 91989.8 3642.37  19
   1  -3   8 91953.2 3630.02   1
   1  -3   8 85352.1 3611.41  10
  -1  -3  -8 89108.5 3605.91  20
  -1   3  -8 85864.3 3656.92   3
   1   3   8 97098.3 3671.88   7
  -1  -3 -10 69743.9 2692.51  11
   1  -3  10 66223.7 2639.73  10
   1  -3  10 64463.6 2639.69  21
   1  -3  10 66654.4 2674.44  19
   1  -3  10 61899.7 2702.76  45
   1  -3  10 62953.9 2673.31   1
  -1  -3 -10 65883.6 2638.29  26
  -1   3 -10 56515.3 2672.44  30
  -1  -3 -10 66518.9 2627.42  20
   1   3  10 67232.9 2718.85   7
  -1   3 -10 66708.0 2748.60  43
   1   3  10 61926.8 2699.08  41
   1   3  12 32385.0 1425.82  50
  -1   3 -12 24656.7 1303.03  38
  -1   3 -12 30978.4 1317.95  30
  -1   3 -12 28410.0 1421.35  54
   1   3  12 30226.9 1370.74  47
  -1  -3 -12 27568.0 1260.59  26
  -1  -3 -12 27429.6 1335.84  11
   1  -3  12 29323.1 1270.28  37
   1   3  12 31662.0 1366.48  41
  -1  -3 -12 26958.7 1285.84  27
   1   3  12 33556.0 1381.31   7
   1  -3  12 31201.5 1266.46  10
   1  -3  12 30009.1 1303.73  19
  -1  -3 -14 45950.9 1974.99  27
   1   3  14 46631.4 2090.63  58
  -1   3 -14 40704.3 2000.93  38
   1   3  14 43733.0 2052.59  47
   1   3  14 50084.8 2056.28   7
  -1   3 -14 47151.0 2006.81  49
  -1  -3 -14 46598.8 2032.46  11
   1  -3  14 48021.1 2029.94  51
   1  -3  14 43951.5 1967.00  19
   1   3  14 48799.0 2057.22  41
  -1   3 -14 48113.6 2128.78  54
   1  -3  14 47996.3 2022.21  58
   1   3  14 48442.0 2068.04  60
  -1   3 -14 46649.6 1985.19  30
   1   3  14 48172.4 2112.74  50
   1   3  16 14988.1 837.653  41
   1  -3  16 16515.7 845.426  51
   1  -3  16 14703.3 755.837  19
   1  -3  16 15254.1 787.830  41
  -1   3 -16 15775.1 935.527  54
   1  -3  16 14715.7 829.096  45
   1  -3  16 15941.4 838.814  58
  -1   3 -16 15114.2 781.219  49
  -1  -3 -16 13693.9 800.934  28
  -1  -3 -16 14583.1 749.534  27
   1   3  16 15150.6 894.419  47
   1   3  16 16242.2 938.622  50
   1   3  16 15250.5 882.265  60
   1   3  16 14280.5 900.903  58
   1   3  16 14708.3 832.531   7
  -1   3 -16 14612.9 756.180  30
  -1  -3 -16 15212.3 818.043  11
   1   3  18 1725.44 523.742  50
  -1   3 -18 1040.51 451.216  54
   1  -3  18 977.008 260.507  19
   1   3  18 1420.84 408.240  41
  -1  -3 -18 1796.58 350.146  28
   1  -3  18 2286.66 378.304  51
   1  -3  18 1252.48 383.765  45
   1  -3  18 993.581 328.901  41
   1   3  18 1163.49 428.848  60
   1   3  18 938.538 504.628  47
  -1   3 -18 1137.30 389.677  43
  -1  -3 -18 1609.81 389.407  42
  -1  -3 -18 1291.55 341.433  14
  -1   3 -18 1187.00 238.630  30
   1  -3  18 1590.34 402.959  58
   1   3  20 460.121 442.191  50
   1  -3  20-82.1824 292.113  41
  -1  -3 -20 483.806 298.350  14
  -1  -3 -20 845.856 351.200  42
   1  -3  20 43.7069 372.530  58
  -1  -3 -20 640.822 325.255  25
  -1   3 -20 496.086 347.472  43
  -1  -3 -20-102.380 265.415  28
  -1   3 -20-145.246 427.969  54
   1   3  20-33.3882 334.954  41
   1  -3  20 475.461 358.835  45
   1   3  20 518.914 488.125  47
   1  -3  20 407.773 312.095  51
   1   3  22 399.461 317.956  41
  -1   3 -22 943.472 387.036  54
  -1  -3 -22 804.623 287.412  42
   1  -3  22 983.119 274.505  51
  -1   3 -22 729.233 334.372  43
   1  -3  22 879.155 328.315  45
   1   3  22 648.266 395.225  50
   1  -3  22 1267.42 272.769  41
   1   3  22 1356.70 468.575  47
  -1  -3 -22 1194.84 410.747  54
  -1  -3 -22 1098.26 277.007  25
  -1  -3 -22 952.608 248.323  28
   1   3  24 638.907 242.211  41
  -1   3 -24 624.702 304.281  54
  -1  -3 -24 1011.77 239.271  38
  -1   3 -24 247.460 228.719  43
   1  -3  24 475.243 238.862  45
  -1  -3 -24 610.724 217.790  42
  -1  -3 -24 766.808 312.487  54
   1   3  24 136.734 312.726  59
  -1  -3 -24 1129.56 266.389  44
   1   3  24 569.341 278.654  50
  -1  -4  23 2092.74 314.331  51
   1  -4 -23 1754.45 233.578  42
  -1   4  23 1211.56 351.739  59
  -1   4  23 1894.61 405.650  50
  -1   4  23 1615.27 353.972  47
   1   4 -23 1508.73 288.380  43
   1   4 -23 1988.81 371.103  54
   1  -4 -23 2330.06 341.824  54
  -1  -4  21 680.127 226.776  19
   1  -4 -21 845.558 322.889  25
  -1   4  21 663.283 402.909  59
   1   4 -21 724.363 427.291  54
  -1   4  21-155.161 325.341  41
  -1   4  21 518.967 429.906  47
  -1  -4  21 855.389 346.302  51
   1   4 -21 446.367 338.291  43
   1  -4 -21 780.245 275.428  42
  -1   4  21 476.922 456.671  50
  -1  -4  21 770.655 365.626  45
  -1  -4  19 2475.20 328.442  19
  -1  -4  19 2711.89 440.726  51
   1  -4 -19 2802.22 327.671  28
  -1   4  19 3308.06 517.260  59
  -1   4  19 1786.49 386.998  41
  -1   4  19 2062.16 461.225  47
   1   4 -19 2734.04 439.765  43
  -1  -4  19 2715.80 438.945  45
   1  -4 -19 2929.08 377.795  42
   1  -4 -17 2253.80 341.443  28
   1  -4 -17 3338.34 382.777  11
  -1   4  17 2386.55 493.851  47
  -1  -4  17 2036.87 443.627  51
  -1   4  17 2160.60 428.349  41
   1  -4 -17 2831.21 398.904  14
  -1  -4  17 2201.71 349.650  19
  -1   4  17 2142.93 414.468  60
   1   4 -17 2823.60 467.710  43
  -1  -4  17 2525.19 437.227  45
  -1   4  15 1521.08 388.802  60
  -1  -4  15 443.438 278.565  37
   1   4 -15 223.275 372.383  43
   1   4 -15 906.652 293.818  49
  -1  -4  15 896.373 332.588  19
  -1  -4  15 918.866 353.151  45
  -1   4  15 683.680 414.021  50
  -1  -4  15 707.794 410.400  51
   1  -4 -15 817.066 327.985  11
  -1   4  15 1029.59 439.005  47
  -1   4  15 1035.18 318.907   7
  -1   4  15 613.761 329.724  41
   1   4 -15 559.602 237.246  30
  -1   4  13 26.9338 341.786  50
   1   4 -13-13.5948 321.849  43
  -1  -4  13 205.685 274.085  37
  -1   4  13-186.355 266.870   7
  -1  -4  13 403.223 327.766  45
  -1   4  13 210.717 393.576  47
   1   4 -13 47.2073 246.146  44
   1   4 -13 17.1854 223.444  30
  -1  -4  13-60.1975 214.406  21
   1  -4 -13-212.022 294.438  11
  -1   4  13 139.196 295.137  60
  -1   4  13-10.9513 288.856  41
  -1  -4  13-26.0332 302.573  19
   1   4 -13 79.9749 258.344  49
   1  -4 -11 13167.1 646.395  11
   1   4 -11 11556.7 649.574  44
  -1  -4  11 11795.5 649.971  37
  -1   4  11 9571.27 680.954  47
  -1  -4  11 12207.7 622.525  21
  -1   4  11 11120.2 710.804  50
   1   4 -11 12195.0 694.847  43
  -1   4  11 11298.9 626.401  41
  -1  -4  11 11766.3 659.179  45
   1  -4 -11 12348.8 557.849  20
  -1   4  11 12187.9 659.416   7
  -1  -4  11 11127.6 698.579  51
   1   4 -11 11129.6 616.672  30
  -1  -4  11 11766.9 664.270  19
  -1   4   9 42607.3 1825.48  41
  -1   4   9 42283.7 1863.68   7
   1  -4  -9 45078.7 1793.97   9
  -1  -4   9 42666.4 1847.80  21
   1   4  -9 44915.5 1851.88  30
  -1  -4   9 42978.6 1870.42  45
   1   4  -9 44437.9 1889.12  43
  -1  -4   7 32662.3 1407.58  19
  -1  -4   7 31649.6 1406.86  21
  -1  -4   7 31114.8 1362.94   1
  -1   4   7 31000.3 1388.38   7
   1  -4  -7 33537.4 1334.84   6
   1   4  -7 33637.0 1386.02  30
   1   4  -7 31556.5 1371.48   3
  -1  -4   5 35449.0 1429.54   1
  -1   4   5 35069.5 1423.88   7
   1   4  -5 31432.6 1401.86   3
   1  -4  -5 35255.0 1399.40   6
  -1  -4   5 33948.0 1448.43  19
   1   4  -5 32704.8 1429.86  30
   1   4  -3 44825.6 1958.45  30
   1  -4  -3 48649.8 1939.72   6
   1   4  -3 46482.2 1972.81  12
   1   4  -3 49345.0 1949.70   7
  -1  -4   3 47391.1 1968.13   2
   1  -4  -3 48185.6 1911.95   3
  -1   4   3 45647.6 1929.35   7
  -1  -4   3 50237.6 1960.10   1
  -1  -4   3 47421.6 1965.33  19
   1   4  -3 47297.9 1922.49   3
   1  -4  -1 15763.9 715.997  17
   1   4  -1 16578.8 682.049   3
  -1  -4   1 17119.6 743.585  19
   1  -4  -1 17473.3 703.252   3
  -1   4   1 17008.0 697.531   3
   1   4  -1 15336.7 741.843  30
  -1  -4   1 16291.1 733.049   2
  -1   4   1 15205.9 698.107   7
   1   4  -1 16773.2 731.580   7
   1  -4  -1 17374.3 736.550   4
  -1  -4  -1 7677.27 337.703  17
   1  -4   1 6901.97 368.002  17
  -1   4  -1 6482.51 329.006   7
  -1  -4  -1 7402.39 381.870   6
   1  -4   1 7322.23 366.648   2
   1   4   1 7449.59 371.446   7
  -1   4  -1 6305.20 387.437  30
  -1  -4  -1 7246.41 342.512   2
  -1   4  -1 6903.70 384.245  12
  -1   4  -1 7270.54 351.414   3
  -1  -4  -1 7399.13 372.418  19
   1  -4   1 6550.38 378.970  19
   1  -4   1 7202.27 352.459   3
   1  -4   1 6943.55 364.505   4
  -1   4  -3 968.133 113.148   7
  -1  -4  -3 1085.87 165.938   6
   1  -4   3 994.022 141.384   1
   1  -4   3 1184.23 192.983  17
   1  -4   3 796.349 213.887  19
   1   4   3 1143.26 169.427   7
  -1   4  -3 925.543 137.539   3
  -1  -4  -3 972.440 144.789  19
  -1   4  -3 805.572 176.048  12
   1  -4   5 32549.2 1338.06  19
  -1  -4  -5 31398.2 1301.84   6
  -1  -4  -5 29825.4 1305.01  21
  -1  -4  -5 33034.7 1317.20   9
   1  -4   5 31019.5 1299.23   1
  -1   4  -5 30437.5 1285.30   7
   1   4   5 31698.9 1329.45   7
  -1   4  -5 31899.9 1347.10  12
  -1   4  -5 30413.2 1317.61   3
  -1   4  -5 30407.8 1336.72  30
   1  -4   7 2930.42 303.703  45
   1   4   7 2171.90 267.056   7
  -1  -4  -7 2044.24 210.329   9
  -1   4  -7 2450.70 258.157  30
  -1   4  -7 2842.72 280.758  43
   1   4   7 2832.33 288.170  44
   1  -4   7 2178.05 205.161   1
   1  -4   9 35356.3 1524.53  19
   1   4   9 36909.9 1573.38  44
  -1   4  -9 33361.5 1526.72  30
   1  -4   9 33029.0 1542.27  45
   1   4   9 36910.0 1555.31   7
  -1  -4  -9 34650.9 1466.04  20
  -1  -4  -9 34218.5 1458.55   9
  -1   4  -9 35278.8 1569.51  43
  -1  -4 -11 74108.5 2814.56  11
   1   4  11 71582.6 2799.19  60
   1   4  11 67187.5 2843.07  47
   1   4  11 73462.6 2902.62  50
   1   4  11 66957.8 2810.00   7
   1  -4  11 64505.6 2730.69  21
   1  -4  11 65787.3 2807.28  51
  -1   4 -11 57906.3 2765.25  30
  -1  -4 -11 70329.2 2731.25  26
   1   4  11 57516.1 2757.79  41
  -1  -4 -11 67042.3 2712.42  20
   1  -4  11 64519.0 2767.16  19
  -1   4 -11 69053.0 2860.94  43
   1  -4  11 66627.1 2803.21  45
  -1   4 -11 63104.1 2809.16  49
  -1   4 -11 67792.4 2885.87  54
   1  -4  13 4557.29 486.185  45
   1  -4  13 4221.57 442.810  19
   1  -4  13 4929.25 479.282  51
   1   4  13 4559.76 493.649  47
   1   4  13 6249.14 609.404  50
  -1  -4 -13 4184.17 404.816  27
  -1  -4 -13 3162.73 444.069  11
   1   4  13 5413.55 510.970  60
   1   4  13 4892.39 460.462   7
   1  -4  13 4188.40 387.884  37
   1   4  13 4137.24 431.110  41
  -1   4 -13 4541.42 409.741  30
  -1   4 -13 3819.70 487.272  43
  -1   4 -13 4336.07 530.232  54
  -1   4 -13 5877.22 468.903  49
   1   4  15 12194.3 741.314  41
   1   4  15 11708.2 796.814  47
   1   4  15 12771.7 805.135  60
  -1   4 -15 12010.3 865.855  54
  -1   4 -15 11717.2 710.992  49
  -1   4 -15 12169.5 677.099  30
  -1  -4 -15 12568.2 753.005  11
   1  -4  15 11712.1 676.808  19
   1   4  15 13686.4 758.700   7
  -1  -4 -15 12427.1 692.303  27
   1  -4  15 11794.4 755.209  51
   1  -4  15 12961.0 773.749  45
  -1  -4 -17 9382.10 615.389  28
  -1  -4 -17 8531.72 592.989  11
   1   4  17 8089.83 668.989  47
   1   4  17 9513.65 696.142  60
   1  -4  17 8823.48 541.576  19
   1  -4  17 8580.34 633.656  51
  -1   4 -17 9002.61 564.970  49
  -1   4 -17 9121.78 711.254  54
   1   4  17 8969.74 726.249  50
  -1   4 -17 8704.22 519.463  30
   1   4  17 8269.20 595.899  41
  -1   4 -19 190.384 391.377  54
  -1  -4 -19 578.624 320.457  14
   1   4  19 631.398 440.799  47
  -1  -4 -19 960.885 315.238  28
   1   4  19 80.2534 303.119  41
   1   4  19 805.740 391.261  60
   1   4  19 420.049 466.215  50
   1  -4  19 564.937 358.963  51
   1  -4  19 616.147 236.287  19
  -1  -4 -19 1058.28 357.979  42
  -1   4 -21 310.997 364.962  54
  -1  -4 -21 476.095 233.229  28
   1   4  21 392.145 397.372  47
  -1  -4 -21 606.771 292.370  25
  -1   4 -21 452.739 318.513  43
   1   4  21 430.027 417.302  50
   1   4  21 516.851 334.110  59
   1   4  21 465.730 269.278  41
   1  -4  21 595.667 298.648  51
   1  -4  21 510.721 333.461  45
  -1  -4 -21 789.300 291.506  42
   1   4  23 225.095 246.518  59
   1   4  23 24.5638 307.134  50
   1   4  23 62.7431 285.315  47
  -1  -4 -23 101.813 192.347  42
   1  -4  23 40.0812 200.925  51
  -1   4 -23 42.0455 216.921  43
   1  -4  23 12.5523 239.143  45
  -1  -4 -23 294.203 291.539  54
  -1   4 -23 253.695 278.760  54
  -1  -4 -23 172.849 236.168  38
   1   5 -22 2164.03 274.963  43
  -1  -5  22 2018.93 308.737  51
   1  -5 -22 1613.48 286.502  54
   1  -5 -22 2236.68 271.016  25
  -1  -5  22 1710.55 302.941  45
   1   5 -20-20.3159 315.063  43
   1  -5 -20 1048.81 263.866  42
  -1   5  20 72.5455 329.232  47
  -1   5  20 909.447 450.061  50
  -1   5  20 551.046 330.085  59
   1  -5 -20 1236.17 321.367  25
  -1  -5  20 667.566 333.368  45
  -1  -5  20 629.549 358.451  51
  -1  -5  20 483.140 225.248  19
  -1  -5  18 391.022 363.274  45
   1  -5 -18 414.351 294.627  14
  -1  -5  18 787.284 430.584  51
  -1  -5  18 537.915 284.193  19
  -1   5  18 255.498 389.900  59
   1   5 -18-158.216 425.317  43
   1  -5 -18 369.459 249.401  28
  -1   5  18 114.472 420.642  47
  -1   5  18 573.478 495.335  50
   1   5 -18 681.712 315.775  12
  -1   5  18 990.112 336.381  60
  -1   5  16 6089.15 613.953  50
  -1   5  16 4930.41 539.262  60
  -1  -5  16 5710.66 514.026  45
   1  -5 -16 6021.25 483.759  11
   1   5 -16 5014.16 580.653  43
  -1  -5  16 4691.43 425.182  37
  -1  -5  16 5242.65 463.849  19
  -1   5  16 5247.36 561.984  59
   1   5 -16 5304.33 390.124  30
   1  -5 -16 5376.02 458.439  28
  -1   5  16 5101.52 556.605  47
   1   5 -14 38178.9 1638.10  30
  -1  -5  14 36830.3 1654.23  37
   1   5 -14 39817.6 1691.15  49
  -1  -5  14 38179.9 1671.15  45
   1   5 -14 33467.8 1813.27  54
  -1  -5  14 41617.5 1683.33  19
  -1   5  14 32183.3 1721.76  47
  -1   5  14 37045.3 1755.60  50
   1   5 -14 31960.4 1744.00  43
  -1  -5  14 40404.6 1725.59  51
  -1   5  14 35737.1 1688.52  60
  -1   5  14 37622.7 1651.07   7
   1  -5 -14 37237.2 1690.52  11
  -1  -5  14 36008.9 1603.16  21
  -1  -5  12 13474.1 774.158  51
  -1  -5  12 11508.2 646.478  21
   1  -5 -12 12704.7 699.147  11
   1   5 -12 11320.0 704.049  49
  -1   5  12 11844.5 653.210   7
  -1   5  12 8856.47 695.426  47
  -1  -5  12 11975.4 700.864  45
   1   5 -12 10398.8 641.557  30
   1   5 -12 11206.0 786.858  54
  -1  -5  12 11309.7 699.197  37
   1   5 -12 11028.4 740.427  43
  -1   5  12 12468.7 696.506  60
  -1   5  12 11257.7 745.716  50
  -1  -5  10 9575.52 597.700  21
   1   5 -10 9479.30 521.583  56
   1  -5 -10 9415.11 486.724   9
   1   5 -10 9181.98 609.391  49
  -1   5  10 9713.77 649.606  50
   1  -5 -10 9382.69 498.561  20
  -1  -5  10 9408.37 635.218  51
  -1  -5  10 9780.91 599.041  45
  -1  -5  10 8986.48 611.630  37
   1   5 -10 8701.69 564.650  30
  -1  -5  10 9004.41 619.228  19
  -1   5  10 8551.26 548.926   7
   1   5 -10 10015.2 667.259  54
   1   5 -10 10794.8 572.526  52
  -1   5  10 9679.79 564.182  60
  -1   5   8 1071.41 255.249  55
   1  -5  -8 550.686 179.935   9
   1   5  -8 829.019 275.082  52
  -1   5   8 1113.65 240.215  60
  -1  -5   8 604.346 312.304  19
   1   5  -8 666.326 180.798   7
  -1  -5   8 1219.83 337.026  21
   1   5  -8 609.716 256.400  12
   1   5  -8 680.322 222.360  30
  -1   5   8 733.788 223.039   7
   1   5  -8 1444.34 250.725  56
  -1  -5   8 601.744 276.892  45
   1   5  -8 1158.42 322.594  54
   1   5  -8 1136.32 287.644  49
  -1   5   8 776.293 288.144  44
  -1  -5   8 765.829 313.605  51
  -1   5   6 2819.05 261.479   7
   1  -5  -6 3817.94 240.631   6
   1   5  -6 2272.17 270.430  32
  -1  -5   6 3404.44 361.126  19
   1   5  -6 3031.28 280.623  30
  -1  -5   6 2938.60 374.261  21
  -1  -5   6 2452.99 300.578  45
  -1   5   6 2526.49 311.872  44
   1   5  -6 3230.86 238.478   7
   1   5  -6 2556.17 258.787  44
   1   5  -6 3596.85 324.706  12
   1   5  -4 4433.75 351.801  12
   1  -5  -4 4054.76 288.379   6
   1  -5  -4 4604.55 309.187  19
   1   5  -4 5417.10 336.928  30
  -1   5   4 3901.83 275.431   7
  -1  -5   4 4482.05 377.428  19
   1   5  -4 5345.71 373.643  43
   1   5  -4 3712.24 277.048   7
   1   5  -4 5046.26 338.933  32
  -1   5   4 5686.99 345.339  43
  -1  -5   2 108825. 4157.84  19
  -1  -5   2 102742. 4207.55  21
   1   5  -2 102753. 4147.70  30
   1  -5  -2 104047. 4126.48   6
   1  -5  -2 100081. 4102.09  17
  -1   5   2 100959. 4150.02  43
  -1   5   2 107749. 4148.45  30
  -1  -5   2 97859.4 4130.02   6
   1   5  -2 107627. 4176.52  43
   1  -5  -2 103007. 4128.02  19
   1   5  -2 102411. 4158.15  32
   1   5  -2 97316.1 4112.64   7
   1   5   0 201487. 8232.34   7
   1  -5   0 205650. 8247.90  19
  -1   5   0 202621. 8272.27  43
   1  -5   0 203426. 8227.94  17
  -1   5   0 214696. 8268.80  30
   1   5   0 209337. 8279.08  43
  -1  -5   0 221846. 8263.53  19
  -1  -5   0 205636. 8249.35   6
   1   5   0 206407. 8275.47  32
   1  -5   2 117916. 4806.54  17
   1  -5   2 118905. 4823.44  19
  -1  -5  -2 123787. 4857.16  21
   1   5   2 122063. 4847.97  32
  -1   5  -2 122794. 4857.74  43
  -1  -5  -2 122857. 4809.67  19
  -1  -5  -2 121115. 4812.49   6
  -1   5  -2 121995. 4840.33  12
   1   5   2 116758. 4847.45  44
   1  -5   2 115581. 4796.96   1
   1   5   2 116821. 4805.67   7
   1   5   2 122222. 4846.48  43
  -1   5  -4 7526.06 475.545  43
   1   5   4 7268.65 421.421   7
   1   5   4 7720.26 468.813  43
   1  -5   4 7937.45 479.169  19
   1   5   4 7733.30 472.139  44
  -1  -5  -4 6990.83 411.064   6
  -1   5  -4 7253.83 447.428  30
   1  -5   4 8512.72 459.835  45
  -1  -5  -4 8538.95 457.196  21
  -1   5  -4 7294.93 461.728  12
  -1  -5  -6 3083.87 267.386  21
  -1   5  -6 3743.76 365.655  54
  -1   5  -6 3604.20 374.284  49
  -1  -5  -6 3737.93 287.156   9
   1   5   6 3576.22 333.955  60
  -1   5  -6 3378.27 360.867  52
   1   5   6 3502.01 367.809  44
  -1  -5  -6 3428.24 262.888   6
   1   5   6 3462.47 343.020  55
   1   5   6 2372.93 364.036  46
  -1   5  -6 3364.70 324.696  30
  -1   5  -6 3348.40 330.701  12
   1  -5   6 3805.98 371.091  19
   1  -5   6 3733.89 349.152  45
  -1   5  -6 2788.64 331.925  43
   1   5   6 4013.74 313.237   7
  -1   5  -8 6485.35 489.683  43
  -1   5  -8 6899.60 492.672  52
   1   5   8 6799.37 556.257  50
  -1   5  -8 7234.79 447.985  56
   1  -5   8 6882.23 508.599  45
  -1  -5  -8 7098.93 425.829  20
  -1   5  -8 7346.60 487.209  30
   1   5   8 7299.87 484.853   7
   1   5   8 6770.89 490.470  55
  -1   5  -8 7235.12 546.884  54
   1   5   8 6994.37 490.844  60
   1  -5   8 6844.81 501.479  21
   1   5   8 7596.72 535.752  44
  -1  -5  -8 7012.55 414.213   9
  -1   5  -8 6633.17 520.290  49
  -1   5  -8 6995.43 482.433  12
  -1  -5 -10 154515. 5933.90   9
   1  -5  10 144212. 6041.15  51
  -1   5 -10 140908. 5938.23  56
  -1   5 -10 137545. 6006.73  30
  -1   5 -10 152501. 6112.78  54
  -1   5 -10 140528. 6043.54  49
  -1   5 -10 155428. 5991.54  52
   1  -5  10 145915. 5977.81  21
  -1   5 -10 152697. 6071.13  43
   1   5  10 151840. 6075.93  44
   1   5  10 150611. 6096.71  50
  -1   5 -10 155950. 6046.46  12
  -1  -5 -10 151366. 5941.71  20
   1   5  10 154041. 6007.63  60
   1   5  10 142065. 6022.78   7
   1  -5  10 149712. 6005.99  19
   1  -5  10 139234. 6011.34  45
  -1  -5 -12 107972. 4027.99  11
   1  -5  12 85966.7 3922.42  37
   1   5  12 100783. 3994.01   7
  -1  -5 -12 100481. 3920.45  26
  -1   5 -12 94471.9 4096.01  54
   1   5  12 101958. 4082.99  50
   1   5  12 102366. 4007.99  60
  -1  -5 -12 96175.9 3898.02  20
  -1   5 -12 89448.1 4046.82  43
   1  -5  12 101041. 3989.33  45
   1   5  12 88224.5 4008.04  47
   1  -5  12 93842.7 3950.27  19
   1  -5  12 87834.5 3898.19  21
  -1   5 -12 94425.5 3969.28  30
  -1   5 -12 97973.1 4012.47  49
  -1   5 -12 98430.4 3911.82  52
  -1   5 -12 92619.4 4012.31  12
   1  -5  14 19516.8 991.663  19
  -1   5 -14 16938.7 1047.51  12
  -1  -5 -14 19528.9 1012.32  27
   1   5  14 20401.4 1098.60  60
  -1  -5 -14 21132.9 1081.51  11
  -1   5 -14 16738.6 1126.00  54
   1   5  14 21242.6 1028.52   7
  -1   5 -14 17609.2 1098.65  43
   1  -5  14 18565.6 958.134  37
   1   5  14 19925.3 1131.98  50
   1   5  14 20064.1 1088.15  47
   1  -5  14 22542.5 1058.95  45
  -1   5 -14 20516.0 991.328  30
  -1   5 -14 21649.1 1046.34  49
   1  -5  14 20635.0 1085.46  51
  -1   5 -16 2334.90 376.850  12
  -1   5 -16 2319.18 538.729  54
  -1   5 -16 2070.84 487.720  43
  -1   5 -16 2462.29 311.177  30
   1   5  16 2253.50 516.920  60
   1  -5  16 2947.62 453.538  45
  -1   5 -16 2587.59 388.291  49
  -1  -5 -16 3118.85 356.050  27
   1   5  16 2610.05 540.104  50
  -1  -5 -16 2769.60 399.640  11
  -1  -5 -16 2263.68 425.032  28
   1  -5  16 2381.77 367.024  19
   1  -5  16 2695.34 482.083  51
   1   5  16 2535.25 445.982  47
  -1   5 -18 470.199 256.851  49
  -1   5 -18 340.986 197.612  30
  -1   5 -18 623.313 260.861  12
  -1  -5 -18 787.667 307.498  28
   1   5  18 844.576 380.021  47
   1  -5  18 984.661 383.534  51
   1  -5  18 725.791 253.514  19
  -1   5 -18 554.994 405.015  54
  -1  -5 -18 672.406 354.417  42
   1   5  18 572.588 383.056  60
   1  -5  18 838.078 357.686  45
   1   5  20 1964.96 318.902  60
  -1   5 -20 3039.83 411.789  54
  -1  -5 -20 3724.50 351.772  42
   1   5  20 1957.18 365.802  47
  -1  -5 -20 3387.38 293.113  28
   1  -5  20 3764.84 385.742  45
   1  -5  20 3385.29 371.011  51
  -1  -5 -22 4890.24 308.494  42
  -1   5 -22 4833.45 352.090  43
  -1   5 -22 4917.14 386.294  54
   1   5  22 5692.29 436.807  50
   1  -5  22 4341.15 333.598  51
  -1  -5 -22 5418.48 389.693  54
   1   6 -21 4761.70 384.338  54
   1  -6 -21 5560.00 340.346  54
   1   6 -21 5414.06 345.566  43
  -1   6  21 5355.24 434.759  50
  -1  -6  21 4775.51 343.517  45
  -1  -6  21 4741.02 367.860  51
   1   6 -19 9743.23 622.399  54
  -1   6  19 8491.63 637.697  50
   1  -6 -19 9177.82 490.526  42
   1  -6 -19 10411.2 552.269  25
   1   6 -19 8686.99 563.779  43
  -1  -6  19 8245.79 534.855  45
  -1  -6  17 6918.50 486.280  19
  -1  -6  17 6174.48 450.985  37
   1   6 -17 7456.21 661.431  54
  -1   6  17 6889.26 512.158  60
  -1   6  17 7223.66 621.553  50
  -1  -6  17 8524.08 585.525  51
   1  -6 -17 7922.42 499.738  14
  -1  -6  17 8207.15 525.385  45
   1   6 -17 8361.15 598.407  43
  -1  -6  15 580.823 337.104  45
  -1   6  15 617.664 444.325  50
   1   6 -15-610.194 550.930  54
   1  -6 -15 467.132 296.876  11
   1   6 -15 589.559 254.031  30
  -1  -6  15 694.024 330.860  19
  -1  -6  15 411.989 322.567  37
  -1   6  15 633.535 386.517  60
  -1  -6  15 324.181 425.668  51
   1   6 -15 395.774 432.895  43
  -1  -6  13 1232.85 400.431  37
  -1   6  13 1447.38 413.574  60
  -1  -6  13 1145.66 344.132  45
   1  -6 -13 771.901 364.188  11
  -1  -6  13 1380.33 437.142  51
   1   6 -13 1138.78 372.897  12
   1   6 -13 1092.91 304.461  30
  -1   6  13 1071.53 421.022  50
   1   6 -13 924.460 504.599  54
  -1  -6  13 1261.21 311.488  21
   1   6 -11 12743.3 765.931  32
  -1   6  11 16768.7 802.124  60
   1   6 -11 15605.7 942.526  54
   1   6 -11 11744.4 752.352  30
  -1  -6  11 14819.8 780.000  45
   1   6 -11 13988.6 816.378  12
  -1   6  11 14298.9 856.787  50
  -1  -6  11 14515.4 852.622  51
   1   6 -11 15130.6 728.423  56
  -1  -6  11 13453.5 781.295  21
  -1  -6  11 14128.4 841.235  37
  -1  -6  11 12504.5 796.182  19
   1  -6  -9 7542.39 453.948   9
   1   6  -9 7155.75 544.573  12
   1   6  -9 8071.47 634.474  54
  -1  -6   9 7626.38 637.586  37
   1   6  -9 7214.64 520.362  32
  -1  -6   9 7619.75 613.089  51
  -1  -6   9 8160.39 542.014  45
  -1  -6   9 6984.79 575.391  19
   1  -6  -9 6809.70 458.667  20
   1   6  -9 7863.23 542.871  30
  -1   6   9 7982.50 613.751  50
   1   6  -9 9594.64 587.567  52
   1   6  -9 8973.96 538.448  56
  -1  -6   9 7971.07 587.743  21
  -1   6   9 9351.85 549.682  60
   1   6  -7 1803.07 357.003  52
  -1   6   7 1608.38 315.084  60
  -1  -6   7 1395.22 387.693  51
   1  -6  -7 778.036 245.378  21
   1   6  -7 1247.11 280.476  32
   1   6  -7 2066.59 394.213  54
  -1  -6   7 1203.13 402.387  21
  -1   6   7 1423.59 283.081  56
  -1   6   7 1811.32 322.892  55
   1  -6  -7 866.701 247.369   9
   1   6  -7 1113.47 295.314  12
   1   6  -7 1203.99 298.705  30
   1   6  -7 2139.56 346.173  56
  -1  -6   7 693.163 363.706  19
   1   6  -7 1371.60 339.867  43
  -1   6   7 1790.66 341.469  44
  -1   6   5 5887.16 426.621  55
  -1  -6   5 4801.44 469.393  51
   1   6  -5 4448.81 386.081  30
   1   6  -5 5242.27 428.366  43
  -1   6   5 5165.12 415.147  44
  -1   6   5 5252.54 405.165  43
   1   6  -5 5177.73 478.855  54
   1   6  -5 4823.72 450.631  56
  -1  -6   5 3704.36 362.308   6
  -1   6   5 4532.08 386.281  56
   1   6  -5 6205.53 495.320  52
   1   6  -5 4679.91 379.408  32
  -1   6   5 5173.14 413.552  60
  -1  -6   5 4692.20 455.235  19
  -1   6   3 1710.50 279.578  43
   1  -6  -3 1004.48 213.750   6
  -1  -6   3 1358.90 344.207  19
  -1   6   3 2126.48 307.368  56
   1   6  -3 1427.89 261.852  32
   1  -6  -3 1771.18 279.776  19
  -1  -6   3 1346.98 261.284   6
   1   6  -3 2092.40 341.486  56
  -1   6   3 2203.65 315.646  55
   1   6  -3 2033.92 286.961  30
  -1  -6   3 1159.16 396.129  21
   1   6  -3 2078.39 319.709  43
   1   6  -3 2278.79 359.972  54
   1   6  -3 1867.56 263.616  44
  -1   6   1 13764.5 683.106  30
  -1  -6   1 12425.6 702.247  19
  -1  -6   1 10768.2 632.780   6
   1  -6  -1 11476.7 640.521   6
   1  -6  -1 12818.7 674.986  19
  -1   6   1 13381.1 701.224  43
   1   6  -1 13714.4 683.892  44
  -1  -6   1 11440.7 766.444  21
   1   6  -1 13048.4 675.527  32
   1   6  -1 13975.7 719.065  43
  -1   6   1 14369.5 704.662  56
  -1   6   1 14015.0 711.702  52
  -1   6  -1 11101.1 590.580  54
  -1   6  -1 9728.98 565.341  52
  -1  -6  -1 8256.99 579.100  21
   1   6   1 9048.50 540.106  43
  -1   6  -1 8258.04 515.380  30
  -1  -6  -1 7152.34 462.413   6
  -1  -6  -1 7480.40 501.703  19
   1   6   1 9267.52 541.901  56
   1  -6   1 7674.05 520.751  19
   1   6   1 8394.82 515.009  44
   1  -6   1 6728.04 467.842   6
  -1   6  -1 8891.62 538.688  43
   1   6   3 32980.8 1474.05  56
   1   6   3 34464.3 1496.52  43
  -1   6  -3 33274.5 1529.42  54
  -1   6  -3 33996.9 1520.13  56
  -1  -6  -3 33084.6 1437.58   6
  -1  -6  -3 31787.9 1473.90  21
   1  -6   3 33217.2 1460.72  45
  -1   6  -3 32591.5 1492.21  43
  -1   6  -3 35079.4 1473.89  48
   1   6   3 31545.6 1489.28  44
   1   6   3 32531.3 1500.45  55
   1  -6   3 33257.7 1486.67  19
  -1   6  -3 33672.6 1512.91  52
  -1   6  -5 50500.7 2189.62  12
  -1  -6  -5 50492.0 2134.30   6
   1  -6   5 52749.2 2205.91  19
   1   6   5 53611.6 2237.53  44
  -1   6  -5 52465.9 2227.17  56
   1   6   5 52471.6 2169.32   7
   1   6   5 49593.4 2274.66  50
   1   6   5 50338.5 2185.31  60
  -1   6  -5 49377.4 2205.39  43
  -1   6  -5 50500.1 2190.94  30
  -1  -6  -5 47098.5 2138.41  21
   1   6   5 52269.3 2181.66  56
   1   6   5 52189.0 2217.09  55
  -1  -6  -5 53762.9 2161.60   9
  -1   6  -5 52801.9 2248.06  54
  -1   6  -5 51698.3 2232.87  52
   1  -6   5 51130.0 2191.77  45
   1   6   7 120567. 5094.45  60
  -1  -6  -7 133417. 5071.06   9
   1   6   7 126901. 5082.20  56
   1   6   7 133512. 5183.55  44
  -1  -6  -7 126749. 5068.07  20
  -1   6  -7 119531. 5109.56  12
   1  -6   7 124374. 5121.11  19
  -1   6  -7 131617. 5118.28  56
   1   6   7 127564. 5202.22  50
   1   6   7 129468. 5139.95  55
  -1   6  -7 123118. 5174.20  54
  -1   6  -7 129808. 5127.58  30
  -1   6  -7 120888. 5134.10  43
  -1   6  -7 124255. 5138.37  52
   1  -6   7 121954. 5128.34  21
   1   6   7 122025. 5103.43   7
   1  -6   7 116569. 5109.61  45
  -1  -6  -9 33572.7 1503.62  24
   1  -6   9 34063.5 1611.55  45
   1   6   9 36959.9 1693.94  50
  -1   6  -9 37434.9 1566.27  56
  -1   6  -9 40598.4 1631.71  52
  -1   6  -9 35626.5 1618.89  30
  -1   6  -9 35523.1 1645.32  43
   1  -6   9 34043.5 1598.19  21
  -1   6  -9 38026.2 1688.50  49
  -1   6  -9 35483.9 1690.82  54
  -1   6  -9 35651.7 1614.20  12
  -1  -6  -9 33717.6 1521.00   9
   1  -6   9 35383.2 1660.53  51
   1   6   9 36348.4 1599.76  60
  -1  -6  -9 33878.7 1533.12  20
   1   6   9 32113.1 1578.37   7
   1   6   9 37615.5 1694.57  44
   1  -6   9 33480.8 1613.46  19
  -1   6 -11 11590.3 630.428  56
   1   6  11 13989.8 777.165  60
   1   6  11 13281.3 835.560  50
  -1  -6 -11 12113.5 661.601  26
  -1   6 -11 11801.2 748.567  12
  -1   6 -11 12421.2 811.602  49
  -1   6 -11 10435.7 711.140  30
  -1   6 -11 13304.3 702.436  52
  -1  -6 -11 11984.5 747.260  11
   1  -6  11 10967.9 688.503  21
  -1   6 -11 11728.7 805.923  43
  -1  -6 -11 11493.3 630.774  20
   1   6  11 10867.4 683.443   7
   1  -6  11 10663.9 724.986  37
   1  -6  11 12712.6 750.092  45
  -1   6 -11 12661.5 845.412  54
   1  -6  11 11397.1 795.089  51
  -1  -6 -13 12176.2 770.326  11
  -1   6 -13 13035.0 655.658  52
  -1   6 -13 9937.31 729.603  12
  -1   6 -13 12101.0 701.651  30
   1   6  13 12036.5 824.836  50
  -1   6 -13 9775.98 799.239  43
   1  -6  13 11206.3 636.857  21
   1  -6  13 13048.7 732.732  19
   1  -6  13 11490.3 701.028  37
   1  -6  13 12751.8 802.926  51
   1  -6  13 13456.0 756.895  45
  -1   6 -13 10257.0 861.657  54
  -1  -6 -13 12370.3 715.005  27
   1   6  13 12135.1 797.087  60
  -1   6 -15 12535.4 759.361  12
   1   6  15 12224.5 797.814  60
   1  -6  15 10984.6 654.535  37
  -1   6 -15 13109.3 673.413  30
  -1  -6 -15 13742.4 760.635  11
   1  -6  15 12606.2 690.410  19
   1   6  15 12294.2 825.616  50
   1  -6  15 13042.6 732.301  45
  -1  -6 -15 13196.8 703.821  27
  -1   6 -15 12400.2 798.737  43
  -1   6 -15 10738.0 831.199  54
  -1   6 -17 8534.12 634.960  54
   1  -6  17 8249.46 555.599  45
   1   6  17 8787.34 667.076  50
  -1   6 -17 9608.00 609.242  43
   1  -6  17 9297.15 613.073  51
  -1   6 -17 8317.85 469.029  30
  -1  -6 -17 8960.49 535.928  28
   1  -6  17 8724.38 505.776  19
   1   6  17 8349.92 596.486  60
  -1   6 -19 3483.81 341.116  43
   1  -6  19 3961.62 372.440  51
  -1   6 -19 4791.32 399.713  54
  -1  -6 -19 4964.06 335.532  42
   1   6  19 2944.78 307.068  60
   1   6  19 4058.71 454.469  50
   1  -6  19 4093.89 348.520  45
   1   7 -18 2423.59 329.233  54
   1   7 -18 2236.57 284.969  43
  -1  -7  18 2584.33 314.293  51
  -1  -7  18 2106.17 228.547  45
  -1   7  18 2271.75 324.142  50
   1   7 -16 5022.02 509.252  54
  -1  -7  16 4213.66 368.441  57
  -1  -7  16 4576.72 347.221  45
  -1  -7  16 4390.94 363.219  37
  -1   7  16 5100.40 445.320  50
  -1  -7  16 5395.42 449.027  51
  -1   7  14 873.796 355.298  50
  -1  -7  14 1064.14 374.718  51
  -1  -7  14 995.368 260.327  45
  -1  -7  14 832.450 330.947  37
  -1  -7  14 702.710 294.049  19
  -1  -7  14 1065.54 249.335  21
   1   7 -14 668.515 453.427  54
  -1   7  14 1219.87 348.788  60
  -1   7  12 678.508 352.792  60
  -1  -7  12 539.663 310.880  19
  -1   7  12 278.730 355.045  50
   1   7 -12 710.321 453.437  54
  -1  -7  12 441.715 411.268  37
   1   7 -12 472.678 235.504  56
  -1  -7  12 720.138 409.745  51
   1  -7 -12 670.253 316.869  11
  -1  -7  12 779.428 274.955  45
  -1  -7  12 797.249 306.834  21
   1   7 -12 477.612 287.171  30
  -1  -7  10 457.555 331.461  21
  -1  -7  10 400.284 440.782  37
  -1   7  10 753.875 338.610  60
  -1  -7  10 92.5902 382.251  51
   1   7 -10-238.687 327.004  30
   1   7 -10 562.638 441.262  54
   1   7 -10 464.425 305.407  56
  -1  -7  10 624.141 363.802  19
  -1   7  10 395.959 354.706  50
   1   7 -10 839.962 388.514  43
   1  -7  -8 6479.81 453.921   9
  -1   7   8 7878.42 504.565  56
   1   7  -8 9360.84 584.671  56
   1   7  -8 8416.70 559.825  30
   1   7  -8 7688.93 577.085  43
  -1  -7   8 7984.77 605.417  51
  -1   7   8 8091.84 549.156  60
   1  -7  -8 6331.93 469.387  20
  -1  -7   8 7066.94 580.807  19
  -1  -7   8 6400.20 569.456  21
   1   7  -8 8779.97 649.712  54
  -1   7   6 21827.1 1036.68  55
   1   7  -6 20049.6 1033.77  43
   1   7  -6 21778.4 1087.15  54
  -1  -7   6 19857.6 1076.46  21
   1  -7  -6 17965.0 948.795  21
   1   7  -6 18241.8 968.593  32
  -1   7   6 21184.0 1008.57  60
  -1  -7   6 20536.8 1062.10  51
   1  -7  -6 20894.7 968.722   9
  -1  -7   6 18399.4 1079.62  37
  -1   7   6 20638.0 990.778  56
  -1  -7   6 19449.3 1030.51  19
   1   7  -6 22369.4 1066.02  56
   1   7  -4 103.654 333.677  43
   1  -7  -4 150.711 330.141  21
  -1   7   4 435.384 332.464  55
  -1  -7   4 379.094 361.546  51
  -1  -7   4 330.101 503.127  37
   1   7  -4 287.704 398.490  56
  -1   7   4 508.834 352.322  60
   1   7  -4 443.122 250.112  32
  -1  -7   4 295.052 373.531  19
  -1   7   4 180.805 319.503  56
  -1  -7   4 719.391 477.016  21
   1   7  -4 618.489 382.579  54
  -1   7   2 2380.58 377.951  56
  -1   7   2 2523.32 369.965  43
  -1  -7   2 1654.44 391.266  19
   1   7  -2 1827.91 381.167  43
  -1  -7   2 2179.75 499.717  21
  -1   7   2 2170.44 389.647  55
   1  -7  -2 1849.21 343.665  19
   1  -7  -2 2081.31 422.711  21
  -1   7   0 6168.60 495.139  43
   1   7   0 6297.09 466.397  44
   1  -7   0 5336.53 589.372  21
   1   7   0 6575.51 525.559  43
   1   7   0 6174.61 522.311  56
   1  -7   0 6411.47 514.435  19
  -1   7   0 6435.24 530.510  56
  -1  -7   0 5467.00 555.649  21
   1  -7   2 6042.96 622.977  21
   1   7   2 5579.49 489.315  56
   1   7   2 5570.98 465.568  44
  -1  -7  -2 5353.50 496.025  21
   1  -7   2 6192.33 510.905  19
  -1   7  -2 5199.84 479.630  43
   1   7   2 6517.53 536.795  55
   1   7   2 6281.30 499.912  43
  -1  -7  -2 5696.95 435.729   9
   1   7   2 5174.85 520.110  60
  -1   7  -4 12115.0 714.534  54
  -1  -7  -4 8640.54 577.384   9
  -1   7  -4 10844.3 699.675  56
   1   7   4 9834.24 652.575  44
   1   7   4 10750.1 686.092  55
  -1  -7  -4 8842.58 579.205  21
  -1   7  -4 12833.2 743.490  52
   1   7   4 10563.6 658.807  60
   1   7   4 10513.6 630.763  56
  -1   7  -4 9229.35 630.510  43
   1  -7   4 9237.13 655.974  19
   1  -7   6 2530.93 379.290  45
  -1   7  -6 3026.83 412.484  30
   1   7   6 3645.15 450.588  60
   1   7   6 3558.56 395.479  56
   1  -7   6 1770.66 447.239  21
   1   7   6 4066.72 452.456  55
  -1   7  -6 4272.35 469.276  54
  -1   7  -6 2563.05 387.636  43
  -1   7  -6 4167.87 466.882  56
   1  -7   6 3705.25 507.435  51
  -1  -7  -6 2336.81 355.092  20
  -1   7  -6 3818.51 515.973  52
  -1  -7  -6 2113.02 341.019   9
   1  -7   6 1891.34 437.888  19
   1   7   6 3499.22 442.009  44
   1  -7   8 233.696 391.020  19
  -1  -7  -8 164.867 244.220   9
  -1   7  -8 222.174 398.615  52
  -1   7  -8 18.9109 321.213  56
   1  -7   8-25.7269 428.904  51
  -1   7  -8 28.9745 371.763  54
   1  -7   8 255.768 351.725  21
   1   7   8 217.433 377.139  60
  -1   7  -8 350.624 349.797  30
   1   7   8 55.5243 382.054  50
  -1  -7  -8 643.711 275.784  20
   1  -7   8 325.132 325.047  45
  -1   7  -8 404.534 345.716  43
  -1  -7  -8 308.710 249.935  24
   1   7   8 284.317 283.187  56
   1  -7   8-23.7794 425.931  37
  -1  -7 -10 1078.94 363.449  11
  -1   7 -10 925.425 430.890  54
   1   7  10 890.943 399.459  50
   1  -7  10 719.749 394.468  19
  -1  -7 -10 986.956 301.104  26
  -1   7 -10 1000.06 394.674  43
  -1   7 -10 601.127 332.688  30
   1   7  10 999.705 404.896  60
   1  -7  10 552.071 415.691  37
   1  -7  10 559.458 326.845  45
   1  -7  10 470.406 460.668  51
  -1  -7 -10 1095.39 256.228  20
   1  -7  10 1009.08 330.544  21
  -1   7 -10 743.143 291.418  56
   1   7  12 269.153 397.736  60
  -1   7 -12 107.252 302.024  30
   1  -7  12 407.847 295.121  45
   1  -7  12 111.812 410.585  51
   1  -7  12 18.8737 335.621  37
   1   7  12 109.170 380.872  50
  -1   7 -12 217.749 227.039  56
   1  -7  12 350.623 257.324  21
  -1   7 -12 126.041 392.910  54
  -1  -7 -12-334.231 342.688  11
  -1   7 -12-124.221 352.230  43
  -1   7 -14 1153.55 344.390  43
   1  -7  14 1506.01 296.795  37
  -1   7 -14 1406.45 258.141  30
   1  -7  14 1231.64 291.183  45
  -1   7 -14 862.581 387.052  54
  -1  -7 -14 936.122 270.161  27
   1   7  14 1654.90 383.278  60
   1  -7  14 1320.82 398.625  51
   1  -7  14 1348.34 300.213  19
   1   7  14 2042.86 403.603  50
   1  -7  16 439.019 296.724  51
  -1   7 -16 243.708 251.501  43
  -1  -7 -16 163.738 198.548  28
   1   7  16 404.925 291.905  60
   1  -7  16 192.196 172.546  37
   1  -7  16 374.559 224.728  45
  -1   7 -16 529.249 166.127  30
  -1   7 -16 620.710 303.094  54
   1   7  16 535.397 338.531  50
   1  -7  18 356.665 168.052  45
  -1   7 -18 237.895 202.529  54
   1   7  18 414.247 255.797  50
  -1   7 -18 230.720 177.567  43
  -1  -8  15 210.196 195.446  37
   1   8 -15-68.0444 272.991  54
  -1  -8  15 471.338 204.014  57
  -1  -8  15 215.164 208.552  51
  -1  -8  13 2191.77 299.015  51
  -1  -8  13 1861.99 290.226  37
  -1   8  13 2482.46 312.284  60
  -1  -8  13 1879.20 339.463  57
   1   8 -13 1918.04 331.709  43
   1   8 -13 1178.54 382.097  54
   1   8 -11 1342.86 252.624  56
  -1   8  11 1610.53 351.121  60
  -1  -8  11 1595.18 277.105  21
  -1  -8  11 1418.84 313.549  51
  -1  -8  11 1714.14 355.390  37
   1   8 -11 865.413 362.220  43
   1   8 -11 1835.77 426.875  54
  -1   8   9 615.763 328.701  60
   1   8  -9 248.082 285.953  56
  -1   8   9 514.273 243.683  56
  -1  -8   9 320.782 277.734  19
  -1  -8   9 406.439 314.922  51
   1   8  -9 93.9657 364.104  43
  -1  -8   9 487.079 317.858  21
   1   8  -7 3876.65 457.879  43
   1  -8  -7 4089.23 339.744  24
  -1  -8   7 3160.27 379.807   9
  -1  -8   7 3940.67 440.022  21
  -1  -8   7 3409.33 423.001  51
  -1  -8   7 3926.21 505.512  37
  -1  -8   7 4273.98 410.385  19
   1   8  -7 4384.02 462.403  56
   1  -8  -7 4612.65 355.590  20
  -1   8   7 4525.42 437.263  60
  -1   8   7 3358.96 368.927  56
  -1  -8   5 2448.93 484.363  21
   1   8  -5 2260.27 450.171  56
  -1  -8   5 2310.35 487.980  37
   1  -8  -5 2016.70 283.585   9
  -1   8   5 2140.16 393.742  60
  -1  -8   5 1456.22 335.539   9
   1  -8  -5 2359.40 304.764  21
  -1   8   5 1808.31 351.182  56
   1   8  -5 2259.17 398.930  43
  -1   8   5 2252.34 377.334  55
  -1  -8   5 2573.01 357.633  19
   1  -8  -3 179.881 265.128   9
   1   8  -3 372.737 423.543  56
  -1  -8   3 332.949 463.415  37
  -1   8   3 578.677 379.693  60
  -1  -8   3 614.444 434.356  21
  -1  -8   3-118.487 284.338   9
  -1   8   3 268.543 325.020  55
   1  -8  -3 334.042 317.525  21
   1   8  -3 311.341 332.310  43
  -1   8   3 350.102 343.496  56
  -1   8   1 2690.79 372.472  43
  -1  -8   1 2330.27 414.596  21
   1   8  -1 2005.57 416.217  55
  -1   8   1 2467.87 411.790  56
   1   8  -1 2373.79 398.769  43
  -1   8   1 1892.79 376.842  55
   1  -8  -1 2370.95 453.509  21
  -1  -8   1 2039.68 302.844   9
  -1  -8   1 1485.17 430.871  37
   1   8   1 1356.38 398.642  56
   1  -8   1 2195.87 380.507  19
  -1  -8  -1 2223.70 372.136  21
  -1  -8  -1 2163.44 384.603  37
  -1   8  -1 2453.84 365.889  43
   1   8   1 1536.94 404.553  55
  -1   8  -1 1239.48 371.257  55
   1   8   1 2036.94 424.749  60
   1  -8   1 2217.12 498.284  21
  -1  -8  -1 2172.16 300.127   9
  -1   8  -3 14519.5 875.050  56
  -1   8  -3 15084.6 811.338  43
   1   8   3 13893.6 828.001  60
   1   8   3 15218.0 853.277  55
   1  -8   3 17009.3 922.863  21
  -1  -8  -3 15369.1 768.040  20
  -1  -8  -3 14761.9 760.944   9
   1  -8   3 15003.0 912.853  37
   1  -8   3 14593.6 819.011  19
  -1  -8  -3 14586.3 760.258  21
   1  -8   3 13768.7 835.099  51
   1   8   3 13617.1 797.615  56
   1   8   3 14000.2 810.551  44
   1   8   5 31453.9 1448.28  55
   1  -8   5 29595.1 1406.84  19
  -1  -8  -5 32628.3 1377.17  20
   1   8   5 29897.8 1415.60  60
  -1  -8  -5 30383.0 1352.51  24
   1  -8   5 28317.6 1424.07  51
  -1   8  -5 30106.6 1415.44  43
  -1  -8  -5 31889.1 1364.41   9
   1  -8   5 29507.1 1455.60  37
  -1   8  -5 33045.4 1455.79  56
   1   8   5 28516.6 1380.08  56
   1  -8   7 14388.9 814.763  21
   1   8   7 14604.6 765.743  56
   1   8   7 13925.1 828.473  60
  -1  -8  -7 15395.7 737.774  24
   1  -8   7 14769.6 797.721  19
   1  -8   7 13886.6 822.558  51
  -1  -8  -7 15478.8 758.954  20
  -1   8  -7 15231.8 807.105  56
  -1   8  -7 15532.9 832.594  43
   1  -8   9 2090.36 415.185  37
   1   8   9 2170.16 414.298  60
  -1   8  -9 1405.91 373.383  43
  -1   8  -9 2439.05 311.624  56
   1  -8   9 2378.85 341.974  19
   1   8   9 2110.87 285.882  56
   1  -8   9 2275.66 315.642  21
   1  -8   9 1557.23 384.815  51
  -1  -8  -9 2740.18 311.299  26
   1   8  11-47.6851 356.526  60
   1   8  11 530.352 268.653  50
  -1   8 -11 162.172 200.649  56
  -1   8 -11-21.3990 310.051  43
   1  -8  11 55.0230 285.550  37
  -1   8 -11-229.123 345.933  54
  -1  -8 -11 256.132 258.819  27
   1  -8  11 533.497 307.433  51
   1   8  13 1971.87 276.005  50
   1  -8  13 2497.57 274.303  37
   1   8  13 2757.30 342.175  60
   1  -8  13 2312.21 303.845  51
  -1   8 -13 2381.17 307.491  43
   1   8  15 5151.50 336.123  60
   1   8  15 5240.89 338.991  50
   1  -8  15 6996.15 374.848  51
  -1   8 -15 7345.64 372.372  43
  -1   9  10 1078.57 215.251  60
   1   9 -10 1212.20 167.393  56
   1   9 -10 1217.86 246.906  43
  -1  -9  10 1257.31 304.068  57
   1   9 -10 711.636 268.075  55
   1   9  -8 173.828 226.264  56
  -1   9   8 325.573 162.355  56
  -1  -9   8 274.540 241.026  37
   1   9  -8-27.3841 285.181  55
   1   9  -8 609.596 252.337  43
  -1   9   8 292.177 244.333  60
   1   9  -6 130.067 287.723  55
  -1  -9   6 376.595 283.586  37
  -1   9   6 616.867 222.619  56
   1   9  -6 658.041 264.386  43
   1   9  -6 309.862 303.557  56
  -1   9   6 617.302 275.972  60
  -1   9   4 3285.37 338.341  56
   1  -9  -4 2796.77 267.819  24
  -1  -9   4 2824.10 393.958  37
  -1   9   4 3199.77 348.156  60
   1   9  -4 2429.19 353.200  55
   1   9  -4 3853.90 350.844  43
   1   9  -4 3382.74 423.823  56
   1  -9  -2 8277.05 498.392  37
  -1   9   2 8494.98 530.785  60
   1   9  -2 8622.77 545.182  55
  -1  -9   2 7492.68 536.241  21
   1   9  -2 8431.14 552.009  60
  -1   9   2 8727.61 513.975  55
  -1  -9   2 7742.22 536.641  37
  -1   9   2 8845.72 545.608  56
  -1  -9   0 11230.4 610.956  37
  -1  -9   0 11835.6 626.849  24
   1   9   0 11741.5 653.485  55
   1   9   0 11785.6 665.626  60
   1   9   0 13170.8 689.712  56
  -1   9   0 10869.6 625.545  55
   1  -9   0 11460.4 674.748  21
  -1   9   0 10785.9 640.746  60
   1  -9   0 11232.6 673.036  37
  -1   9   0 12209.7 688.452  56
   1   9   2 7707.29 511.357  56
  -1  -9  -2 7280.20 445.029  24
   1  -9   2 7654.70 540.224  21
   1   9   2 7717.55 509.638  55
  -1   9  -2 7141.58 479.656  55
   1   9   2 7383.18 511.574  60
  -1   9  -2 7530.44 518.734  60
   1  -9   2 7667.65 548.754  37
  -1   9  -4 2848.81 306.016  43
   1  -9   4 2286.27 366.862  37
  -1   9  -4 2680.66 380.607  56
   1   9   4 2751.42 369.995  60
  -1   9  -4 2201.30 317.377  55
  -1  -9  -4 2152.05 251.058  24
   1   9   4 2841.43 312.680  56
   1  -9   6 1931.61 309.222  37
   1   9   6 1921.42 258.661  56
  -1   9  -6 2301.24 292.624  43
   1   9   6 2138.92 333.603  60
  -1   9  -6 1415.26 290.122  55
  -1   9  -6 2331.63 316.057  56
  -1  -9  -6 1959.43 244.173  35
  -1   9  -8 3100.39 261.863  56
  -1   9  -8 2914.20 300.136  43
   1  -9   8 2374.55 244.061  51
  -1   9  -8 2123.68 293.803  55
   1   9   8 3334.94 355.090  60
  -1   9 -10 3053.96 270.146  55
   1  -9  10 4428.36 292.560  37
  -1   9 -10 3185.43 219.437  56
   1   9  10 5242.59 338.090  60
  -1   9 -10 4471.40 303.965  43
   1  -9  10 3776.91 246.192  51
   2   0 -26 503.468 197.416  43
   2   0 -26 240.317 289.690  54
   2   0 -26 433.942 249.115  38
   2   0 -26 335.476 207.414  46
   2   0 -26 320.997 244.748  44
  -2   0  26 552.281 266.581  41
  -2   0  26 343.988 221.723  45
   2   0 -24 1259.27 301.809  25
  -2   0  24 1440.30 344.264  50
   2   0 -24 1557.80 256.206  14
   2   0 -24 1562.12 390.732  54
  -2   0  24 1156.98 361.081  41
  -2   0  24 1542.50 343.732  45
  -2   0  24 1696.26 372.006  47
   2   0 -24 1345.24 355.501  44
   2   0 -24 1667.77 355.683  38
   2   0 -22 11371.0 709.163  38
  -2   0  22 10826.5 618.886  16
   2   0 -22 11266.0 635.654  14
   2   0 -22 11692.3 716.126  44
  -2   0  22 11279.2 731.108  41
   2   0 -22 10647.5 661.520  25
   2   0 -22 10315.7 596.492  28
  -2   0  22 10923.6 722.095  50
  -2   0  22 10614.3 628.019  51
  -2   0  22 9951.87 717.786  47
   2   0 -22 11113.6 737.935  54
  -2   0  22 11038.6 692.083  45
  -2   0  20 2337.54 428.466  41
  -2   0  20 2303.06 321.940  16
   2   0 -20 1067.10 324.864  42
   2   0 -20 1818.65 360.060  25
   2   0 -20 1949.43 296.339  28
  -2   0  20 1891.43 356.288  51
  -2   0  20 1836.75 451.680  50
   2   0 -20 2134.34 394.261  38
  -2   0  20 2370.97 394.936  45
   2   0 -20 2510.37 431.379  44
   2   0 -20 1804.39 430.842  54
   2   0 -20 1991.65 323.462  14
  -2   0  20 2228.82 452.972  47
  -2   0  20 1623.35 457.790  58
  -2   0  18 9901.24 607.796  45
   2   0 -18 10991.3 654.440  54
   2   0 -18 8625.80 567.645  14
   2   0 -18 9142.22 565.200  42
  -2   0  18 9726.67 685.680  58
   2   0 -18 9186.53 577.768  25
  -2   0  18 9197.38 642.303  50
  -2   0  18 9300.69 571.071  51
  -2   0  18 8887.01 642.241  47
  -2   0  18 9903.00 637.168  41
   2   0 -18 9329.47 537.887  28
   2   0 -18 9435.98 596.791  38
  -2   0  16 50829.3 2235.41  47
   2   0 -16 50385.1 2172.54  42
  -2   0  16 52545.1 2257.58  58
  -2   0  16 53392.5 2221.88  41
   2   0 -16 50338.8 2186.80  25
   2   0 -16 51313.7 2178.21  14
  -2   0  16 52879.9 2201.49  45
   2   0 -16 51066.1 2156.23  28
   2   0 -16 53823.6 2228.17  54
   2   0 -14 222667. 8894.79  14
  -2   0  14 227549. 8926.97  41
   2   0 -14 221011. 8875.07  28
  -2   0  14 228587. 8913.55  45
   2   0 -14 218904. 8896.08  25
  -2   0  12 496836. 19494.8  19
   2   0 -12 499224. 19525.8  25
   2   0 -12 482960. 19491.4   2
   2   0 -12 503376. 19524.4  14
   2   0 -10 102097. 3940.96  14
   2   0 -10 93951.9 3910.46   2
  -2   0  10 95824.5 3916.06   2
  -2   0  10 101501. 3920.13  19
   2   0  -8 16139.1 649.267   2
   2   0  -8 15480.3 672.703   1
   2   0  -8 13407.4 665.189  14
  -2   0   8 14706.8 649.393   2
  -2   0   8 15309.0 656.566  19
   2   0  -6 54193.1 2139.58   1
   2   0  -6 55078.5 2123.06   2
  -2   0   6 49343.9 2144.24   1
  -2   0   6 51703.3 2100.80   5
  -2   0   6 56887.9 2127.31   2
   2   0   0 185490. 7174.63   3
   2   0   0 179595. 7172.13   7
   2   0   4 529985. 21268.5  18
  -2   0  -4 554565. 21282.1  11
  -2   0  -6 11385.1 492.216   3
  -2   0  -6 10868.0 490.360   5
  -2   0  -6 11915.4 517.519  11
   2   0   6 10771.4 511.704  18
   2   0   6 10283.0 474.412   2
  -2   0  -6 11198.1 497.086   1
   2   0   6 9969.62 504.591   7
  -2   0  -8 1105.78 151.045   5
   2   0   8 1191.51 184.156  10
  -2   0  -8 972.269 164.051   3
   2   0   8 1089.22 129.822   2
   2   0   8 1302.80 222.329  18
   2   0   8 1196.11 207.531   7
  -2   0  -8 1668.72 205.809  11
  -2   0  -8 1332.51 151.739   1
   2   0  10 66074.6 2598.63   7
  -2   0 -10 62692.6 2584.84  28
  -2   0 -10 66743.4 2575.52   3
  -2   0 -10 63921.4 2546.53   5
   2   0  10 59275.6 2540.30   2
   2   0  10 62232.9 2587.29  10
  -2   0 -12 50690.7 2154.69  28
   2   0  12 51350.7 2164.04  10
   2   0  12 53285.4 2171.52   7
  -2   0 -14 15288.2 733.339  28
  -2   0 -14 14863.2 745.768  42
   2   0  14 14782.3 757.171  10
   2   0  14 15230.9 800.048  47
  -2   0 -14 14634.0 701.092  14
   2   0  14 13223.9 759.880  60
  -2   0 -14 15048.6 716.871  25
   2   0  14 13732.3 711.253  45
   2   0  16 3444.54 421.568  47
  -2   0 -16 3284.41 378.954  42
  -2   0 -16 3214.83 305.742  14
   2   0  16 3794.78 491.438  58
   2   0  16 3474.89 354.094  45
  -2   0 -16 4082.36 333.668  25
   2   0  16 3980.67 442.168  41
  -2   0 -16 3024.58 362.297  28
  -2   0 -16 3197.36 322.893  49
  -2   0 -16 3803.52 448.022  54
  -2   0 -18 734.007 351.767  42
  -2   0 -18 1209.14 245.818  14
  -2   0 -18 1230.64 238.077  30
   2   0  18 1266.33 320.538  45
   2   0  18 1853.26 512.040  58
  -2   0 -18 1172.63 338.279  28
  -2   0 -18 881.789 286.229  25
   2   0  18 1118.35 439.337  47
   2   0  18 1327.53 404.605  41
   2   0  20 27102.7 1432.19  58
  -2   0 -20 29376.1 1338.76  28
  -2   0 -20 28320.1 1329.23  38
   2   0  20 30120.0 1399.62  41
   2   0  20 28338.6 1394.22  47
  -2   0 -20 28664.2 1320.28  44
  -2   0 -20 27636.5 1353.64  42
   2   0  20 28863.6 1309.04  45
  -2   0 -20 28274.2 1298.64  25
  -2   0 -22 17234.4 831.478  25
   2   0  22 15696.9 822.502  45
  -2   0 -22 19068.2 882.407  28
  -2   0 -22 18392.3 873.014  38
   2   0  22 16074.2 1005.77  58
   2   0  22 17711.7 938.568  47
  -2   0 -22 16291.5 843.554  44
   2   0  22 18624.8 942.824  41
   2   0  24 4494.10 398.080  47
   2   0  24 4857.70 399.220  41
  -2   0 -24 4859.19 327.473  38
  -2  -1  27-36.2603 238.514  59
   2  -1 -27 378.275 212.420  54
  -2  -1  27 114.527 180.159  45
   2   1 -27 239.864 228.144  54
   2  -1 -27 271.349 184.009  38
   2  -1 -27 512.759 183.374  46
   2   1 -27 252.240 139.128  43
   2  -1 -27 492.157 202.772  44
  -2   1  27 524.183 297.954  59
  -2   1  25-33.9215 235.606  45
   2  -1 -25 19.1204 321.870  54
   2   1 -25 38.2126 232.888  43
  -2   1  25 18.3915 292.163  41
  -2  -1  25 544.175 285.302  45
  -2  -1  25 522.460 280.746  41
   2  -1 -25 136.173 279.116  38
   2   1 -25 89.2828 263.690  44
   2  -1 -25-228.003 249.808  25
  -2   1  25-38.1119 336.009  47
   2   1 -25-162.699 264.055  38
   2  -1 -25-45.8418 296.279  44
  -2   1  25-9.19345 307.038  50
   2   1 -25-236.646 339.243  54
  -2  -1  23 136.817 368.253  45
   2   1 -23-196.499 401.375  54
   2  -1 -23 77.3899 351.287  38
   2  -1 -23 177.179 258.275  14
  -2   1  23-62.4580 405.579  47
  -2   1  23-91.4367 363.415  41
   2  -1 -23 125.472 359.922  44
   2   1 -23-122.244 216.515  14
   2  -1 -23 334.911 386.555  54
   2   1 -23 169.129 330.498  44
  -2  -1  23 103.451 290.255  47
  -2  -1  23 207.549 229.973  16
  -2  -1  23 409.873 296.687  51
   2   1 -23 373.800 329.846  38
  -2   1  23 128.148 303.052  45
  -2   1  23-12.7479 402.240  50
   2  -1 -23-10.0729 296.669  25
  -2  -1  23 514.084 342.223  41
   2   1 -23 198.164 297.166  43
   2   1 -21 2269.19 310.865  14
  -2  -1  21 1878.50 385.514  47
   2   1 -21 2669.90 460.632  54
   2   1 -21 1964.35 397.080  44
   2  -1 -21 2707.11 358.256  14
   2   1 -21 2452.36 410.581  38
  -2   1  21 2208.61 427.861  41
   2   1 -21 2163.54 358.101  25
   2  -1 -21 1919.91 347.849  42
   2  -1 -21 2346.20 444.856  54
  -2   1  21 2494.35 511.158  50
  -2  -1  21 2045.36 394.818  51
   2  -1 -21 1835.13 380.945  25
   2  -1 -21 2266.70 419.317  38
  -2   1  21 2332.16 519.490  47
  -2   1  21 2630.53 377.147  45
  -2  -1  21 2254.07 341.682  16
  -2   1  21 2635.31 305.942  16
  -2  -1  21 1913.57 448.641  45
   2  -1 -21 2417.50 292.683  28
  -2  -1  21 2283.84 418.245  41
  -2   1  19 16017.9 826.976  45
   2   1 -19 14470.9 803.369  25
  -2   1  19 14168.0 892.465  47
  -2  -1  19 15016.5 836.795  47
   2  -1 -19 16235.0 822.762  25
  -2   1  19 15810.8 922.099  50
  -2   1  19 16047.1 773.853  16
   2  -1 -19 14397.8 782.555  42
   2   1 -19 14856.1 875.572  54
  -2  -1  19 14276.8 893.380  58
   2  -1 -19 13948.7 743.688  28
   2   1 -19 14924.7 833.682  44
   2  -1 -19 15590.9 861.052  54
   2   1 -19 15164.3 834.240  38
  -2  -1  19 16562.8 852.724  45
   2   1 -19 15403.4 778.664  28
  -2  -1  19 15802.3 826.832  51
  -2  -1  19 15466.4 850.747  41
  -2   1  19 15055.7 860.402  41
   2   1 -19 15216.7 780.030  14
   2  -1 -19 15348.9 801.452  14
  -2  -1  19 14247.1 828.473  50
  -2  -1  17 25267.3 1211.25  41
   2  -1 -17 26671.7 1201.45  14
  -2   1  17 26234.4 1250.18  41
   2  -1 -17 24770.9 1191.34  25
   2  -1 -17 25199.1 1170.77  42
   2   1 -17 26873.1 1184.83  28
   2   1 -17 26763.6 1229.27  38
  -2   1  17 27325.7 1235.55  45
  -2   1  17 24621.7 1283.94  58
  -2  -1  17 26921.4 1202.58  51
  -2  -1  17 23914.2 1223.70  47
  -2   1  17 25094.1 1274.89  50
   2  -1 -17 25232.7 1149.26  28
   2   1 -17 26105.3 1210.52  25
  -2  -1  17 23611.9 1239.64  58
  -2  -1  17 25273.9 1234.20  50
   2   1 -17 28135.6 1278.85  54
   2   1 -17 27132.8 1241.69  44
  -2   1  17 27170.8 1181.47  16
   2   1 -17 26378.7 1185.10  14
  -2  -1  17 25365.0 1204.50  45
  -2   1  17 25837.6 1269.90  47
   2   1 -15 3303.60 351.915  44
  -2  -1  15 2594.02 310.074  41
   2   1 -15 2928.75 289.659  28
  -2  -1  15 2397.48 256.315  19
   2   1 -15 2446.11 307.166  42
   2  -1 -15 3159.63 273.811  42
  -2   1  15 3078.00 374.787  41
   2  -1 -15 2392.66 300.981  14
   2   1 -15 2869.71 291.625  14
   2  -1 -15 2503.55 256.787  28
   2   1 -15 3721.23 340.229  38
  -2   1  15 2991.19 388.986  47
  -2   1  15 3059.18 348.032  45
  -2   1  15 2646.76 283.985  16
   2   1 -15 2602.70 314.758  25
  -2  -1  15 2948.32 312.968  45
   2   1 -13 714.915 213.442  14
   2   1 -13 640.780 233.378  25
  -2  -1  13 425.205 179.669  19
   2  -1 -13 355.246 215.175  14
  -2  -1  13 517.373 195.215  41
   2   1 -13 372.751 183.691  28
   2  -1 -13 538.049 169.054  28
  -2   1  13 614.321 207.844  16
   2   1 -13 751.536 241.077  38
  -2  -1  11 36176.2 1632.24   1
  -2  -1  11 40403.3 1589.60  19
   2   1 -11 37500.3 1627.26  25
   2   1 -11 35369.0 1611.33  14
   2  -1 -11 37658.7 1572.63   2
   2   1 -11 39037.5 1583.94   2
  -2   1  11 40389.1 1629.96   7
  -2   1  11 37952.4 1607.28  16
   2  -1 -11 38873.7 1594.76  11
  -2  -1   9 200479. 7947.75   1
  -2   1   9 211253. 7963.45   1
   2  -1  -9 195550. 7926.06  11
  -2  -1   9 200455. 7926.41   2
   2   1  -9 201514. 7944.03   1
   2   1  -9 195726. 7940.27  14
   2  -1  -9 201041. 7903.93   2
  -2  -1   9 200413. 7923.24  19
   2  -1  -9 201677. 7938.15   1
   2   1  -9 197949. 7920.05   2
  -2   1   9 200756. 7949.74   7
  -2   1   9 197560. 7926.59  16
   2  -1  -7 346490. 13004.0   1
   2   1  -7 330397. 12991.8  14
  -2  -1   7 344915. 12993.2  19
  -2   1   7 314031. 13007.9   1
  -2   1   7 332046. 13004.2   7
  -2   1   7 339360. 12978.3  16
   2  -1  -7 302182. 12980.5  11
  -2   1   5 420976. 17859.3   7
  -2  -1   5 442582. 17856.2   2
  -2   1   5 468231. 17846.5  16
  -2   1   5 485173. 17869.8   1
   2   1  -5 453364. 17856.1  14
   2  -1  -5 452862. 17867.8   1
   2  -1  -3 53110.3 2142.31   5
  -2   1   3 56260.5 2153.29   7
   2   1  -3 54894.5 2160.46   2
  -2   1   3 54697.2 2155.28   3
  -2  -1   3 53967.0 2153.73   2
   2  -1  -3 53011.2 2155.44   3
   2  -1  -3 54259.9 2163.01   1
   2  -1  -1 160895. 6400.72   3
  -2  -1   1 157735. 6396.81   6
   2  -1  -1 167690. 6402.38   5
  -2   1   1 164163. 6401.25   3
  -2  -1  -3 2933.60 136.247   3
   2   1   3 2719.30 122.279   2
  -2  -1  -3 2866.06 163.433   4
  -2  -1  -3 2743.99 157.126   9
   2  -1   3 2721.81 162.332   1
   2   1   3 2839.91 186.930  18
   2  -1   3 2514.73 157.659   7
  -2   1  -3 2586.44 138.398   1
   2   1   3 2637.09 162.922   4
   2  -1   3 2863.00 161.595  17
   2   1   3 2889.35 168.211   7
  -2   1  -5 45090.6 1814.41   3
  -2   1  -5 41049.2 1797.71   1
  -2  -1  -5 45049.9 1789.85   3
  -2   1  -5 46293.3 1814.87   5
   2  -1   5 45746.5 1808.77   1
   2   1   5 45344.2 1813.53   7
   2  -1   5 44455.8 1802.38   2
  -2  -1  -5 44259.9 1800.86  20
   2  -1   5 44682.2 1802.34  17
   2  -1   5 45681.0 1802.00  18
   2  -1   5 44333.7 1809.24   7
   2   1   5 40359.2 1813.34  10
   2   1   5 44000.9 1811.60   4
   2   1   5 47465.1 1776.55   2
  -2  -1  -5 42593.8 1808.66   1
  -2  -1  -7 835.422 185.513  11
   2  -1   7 978.405 147.627   1
  -2   1  -7 1291.72 155.049   1
   2  -1   7 1127.53 172.287   7
  -2  -1  -7 1002.67 121.402   3
  -2   1  -7 1021.22 124.797  14
  -2   1  -7 1010.89 167.007   3
   2  -1   7 1015.61 168.522  18
   2  -1   7 1021.85 136.403  19
   2   1   7 1107.46 196.271   7
   2   1   7 1120.32 161.889   4
   2   1   7 1006.56 90.2805   2
   2  -1   7 999.714 138.811   2
  -2  -1  -7 830.134 167.508   1
   2   1   7 1065.41 186.553  10
  -2   1  -9 521.406 153.753   1
  -2  -1  -9 363.623 142.797   5
   2  -1   9 495.438 167.008  19
   2   1   9 426.666 241.120   7
  -2  -1  -9 385.028 133.878   3
   2  -1   9 519.292 157.284   2
  -2   1  -9 622.846 148.790   3
   2   1   9 605.394 93.5181   2
   2   1   9 619.254 216.127  10
   2  -1   9 463.946 179.534   7
  -2   1  -9 566.114 140.720  14
   2   1   9 574.433 183.862   4
   2  -1   9 469.323 207.458  10
   2  -1   9 431.542 162.098   1
  -2   1 -11 2958.60 195.316   8
   2  -1  11 2945.80 303.962  10
  -2   1 -11 2397.91 264.329  28
  -2  -1 -11 2568.48 211.865   3
   2  -1  11 2999.55 228.512  19
   2  -1  11 2452.95 234.379   1
  -2   1 -11 2570.70 215.235  14
  -2  -1 -11 2806.77 289.785  28
  -2  -1 -11 2929.96 211.517   5
  -2   1 -11 3433.73 241.241  25
   2   1  11 2790.31 288.554  10
   2   1  11 2778.39 323.137   7
  -2  -1 -11 3421.84 278.872  27
   2   1  11 2833.31 280.736   4
   2   1  13 617.609 265.156  47
   2   1  13 756.995 265.680   7
  -2   1 -13 917.476 196.555  30
  -2  -1 -13 990.591 141.487   5
  -2   1 -13 1031.48 230.393  28
  -2   1 -13 638.528 174.781  14
   2  -1  13 781.850 167.033  19
  -2   1 -13 1224.96 196.312  25
  -2  -1 -13 1179.19 272.371  28
   2  -1  13 896.885 241.364  45
   2  -1  13 745.718 273.946  10
  -2  -1 -15 24314.7 1088.08  28
  -2   1 -15 25472.2 1163.66  54
  -2   1 -15 22518.3 1045.90  25
  -2   1 -15 21983.4 1057.01  49
   2  -1  15 23803.5 1087.64  10
  -2   1 -15 21270.6 1017.13  14
  -2   1 -15 22411.1 1043.61  30
  -2  -1 -15 23726.9 1059.80  49
   2   1  15 20533.7 1130.36  60
   2   1  15 24097.1 1114.07  41
   2  -1  15 22558.9 1110.98  47
   2   1  15 23792.2 1155.05  47
   2  -1  15 23770.5 1086.27  45
  -2   1 -15 24117.7 1085.18  28
  -2  -1 -15 25316.3 1114.58  42
   2   1  15 22012.3 1125.88  50
  -2   1 -15 22302.8 1063.33  38
  -2  -1 -15 23125.2 1064.55  14
   2   1  15 24241.5 1121.41   7
   2   1  15 23205.0 1142.20  58
   2  -1  15 22811.0 1162.98  58
   2  -1  17 28463.3 1282.57  41
   2   1  17 26211.0 1278.29  50
   2   1  17 26509.9 1330.28  47
  -2   1 -17 25876.4 1208.78  44
   2  -1  17 25145.6 1267.80  47
  -2   1 -17 26483.8 1222.92  38
  -2   1 -17 26942.7 1190.62  30
   2  -1  17 26576.9 1232.04  45
  -2  -1 -17 25946.3 1222.91  25
  -2   1 -17 27680.5 1330.54  54
  -2  -1 -17 27278.7 1211.02  14
  -2   1 -17 25428.9 1250.12  42
  -2  -1 -17 28168.3 1244.71  28
  -2   1 -17 25264.3 1194.07  49
   2  -1  17 26904.7 1307.44  58
  -2  -1 -17 27313.7 1255.99  42
   2   1  17 26543.4 1271.26  41
  -2   1 -17 24159.6 1187.66  25
   2   1  17 25526.6 1326.13  58
  -2   1 -17 27313.1 1242.98  28
  -2   1 -19 5678.03 440.597  38
  -2   1 -19 5735.35 584.173  54
   2   1  19 5449.75 510.041  50
  -2  -1 -19 5260.42 510.630  42
  -2   1 -19 5523.69 386.438  30
  -2   1 -19 5982.44 498.351  28
  -2  -1 -19 6237.87 480.894  28
   2  -1  19 5437.04 618.731  58
  -2  -1 -19 5691.68 421.129  14
   2   1  19 4900.37 614.894  58
   2  -1  19 6091.48 484.127  45
   2  -1  19 5826.92 527.265  41
  -2   1 -19 4813.27 408.037  25
   2   1  19 5313.84 584.395  41
  -2  -1 -19 6011.03 450.636  25
   2   1  19 4517.60 610.560  47
   2  -1  19 5091.02 515.601  47
   2  -1  21 988.534 361.707  47
   2   1  21 443.190 461.600  47
  -2   1 -21 809.642 275.612  38
   2  -1  21 384.591 483.456  58
  -2  -1 -21 294.152 348.336  42
  -2  -1 -21 797.391 302.936  38
   2   1  21 951.334 499.036  58
  -2   1 -21 1204.94 458.121  54
   2   1  21 279.366 343.110  50
  -2  -1 -21 759.250 303.786  28
  -2   1 -21 564.891 313.537  28
   2   1  21 447.561 461.375  41
  -2  -1 -21 729.296 274.828  25
   2  -1  21 683.457 312.546  45
   2  -1  21 495.981 381.160  41
  -2  -1 -21 744.234 223.547  14
  -2   1 -23 311.640 315.792  43
   2   1  23 231.631 355.955  47
  -2   1 -23 162.122 377.939  54
   2  -1  23 291.779 316.672  41
   2  -1  23-426.282 394.771  58
  -2  -1 -23-168.855 194.874  25
  -2  -1 -23 88.0121 230.279  44
   2  -1  23 380.109 261.098  47
  -2  -1 -23 197.708 247.243  38
  -2  -1 -23 182.264 371.902  54
  -2  -1 -23 22.5141 226.971  28
   2  -1  23-20.0071 240.797  45
  -2   1 -23-59.4547 196.573  38
  -2  -1 -25 495.431 152.310  38
   2  -1  25 968.717 218.276  41
  -2  -1 -25 704.512 268.433  54
   2   1  25 986.084 250.735  47
  -2   1 -25 736.780 215.011  43
   2  -2 -26 7.28989 226.886  38
   2  -2 -26 186.209 236.839  54
  -2   2  26 10.1375 353.146  59
  -2   2  26 267.184 270.354  50
  -2  -2  26 190.234 165.753  51
  -2  -2  26 237.543 232.870  59
   2  -2 -26 52.0467 252.890  44
  -2  -2  26 294.368 225.294  45
   2   2 -26 272.405 263.589  54
   2   2 -26 277.099 183.948  43
  -2  -2  24 221.215 241.164  41
  -2  -2  24 363.949 283.570  51
   2   2 -24 258.787 360.329  54
  -2   2  24 779.953 423.071  50
   2  -2 -24 544.635 339.582  54
   2   2 -24 303.492 260.899  44
   2  -2 -24 366.757 336.835  44
   2   2 -24 94.6302 266.921  43
  -2   2  24 291.146 388.399  47
   2  -2 -24 359.740 286.595  25
  -2  -2  24 255.596 353.288  45
  -2  -2  22 163.516 408.857  45
   2   2 -22 242.633 403.954  54
  -2   2  22 929.112 499.920  47
   2   2 -22 931.503 321.089  43
   2  -2 -22 148.875 277.860  14
  -2   2  22 262.155 267.114  45
  -2  -2  22 311.892 297.045  41
   2  -2 -22 471.320 384.014  54
   2   2 -22 307.482 304.874  38
  -2  -2  22 317.461 356.490  51
   2   2 -22 225.869 314.976  44
   2  -2 -22 265.852 268.400  42
  -2   2  22 454.046 387.561  41
  -2   2  22 28.3230 465.075  50
   2  -2 -22 82.6938 325.693  25
   2   2 -20 713.169 397.173  54
  -2   2  20 887.997 407.637  41
   2  -2 -20 2009.91 426.109  54
   2   2 -20 1262.39 352.590  38
  -2   2  20 914.752 480.087  50
   2  -2 -20 1053.47 348.205  14
   2  -2 -20 1449.87 318.612  42
  -2  -2  20 1407.10 384.491  51
   2   2 -20 840.642 350.348  44
   2   2 -20 1402.31 363.552  43
  -2   2  20 933.898 455.424  47
  -2  -2  20 62.2071 408.530  58
  -2  -2  20 1903.46 449.077  45
  -2   2  20 953.416 312.720  45
   2  -2 -20 1529.68 260.658  28
  -2  -2  20 1545.92 349.500  41
   2  -2 -18 652.651 320.279  14
  -2   2  18 450.976 394.377  47
   2   2 -18 253.696 316.959  38
   2   2 -18 322.778 245.553  14
  -2  -2  18 784.702 351.273  51
   2  -2 -18 187.029 224.854  28
   2   2 -18 583.816 389.889  54
  -2   2  18 649.988 387.387  41
  -2   2  18 446.182 311.640  45
  -2   2  18 300.480 227.362  16
   2   2 -18 390.527 326.312  44
  -2  -2  18 500.165 308.468  41
  -2   2  18 921.460 439.453  50
   2   2 -18 616.867 312.433  43
   2  -2 -18 871.879 281.724  42
  -2  -2  18 178.172 373.126  58
  -2  -2  18 634.622 271.918  19
  -2  -2  16 5795.38 487.495  58
  -2  -2  16 6566.16 433.118  19
   2  -2 -16 6787.61 449.729  42
  -2   2  16 7383.80 448.346  16
  -2   2  16 5800.92 530.182  50
   2   2 -16 6853.21 573.463  54
  -2  -2  16 6641.83 459.078  41
   2  -2 -16 6811.56 419.631  28
   2  -2 -16 6975.46 483.764  14
   2   2 -16 6635.93 520.323  44
  -2  -2  16 6784.03 485.885  51
   2   2 -16 7066.58 505.092  38
  -2   2  16 7435.51 529.064  41
   2   2 -16 7151.47 464.610  14
  -2   2  16 7068.20 492.192  45
   2  -2 -14 32489.7 1397.99  11
  -2  -2  14 31080.0 1409.81  45
  -2   2  14 33819.1 1482.64  41
  -2  -2  14 33134.4 1404.14  41
  -2   2  14 31375.2 1432.14  45
   2   2 -14 32249.3 1423.51  14
   2   2 -14 31789.1 1446.38  25
   2  -2 -14 31078.4 1378.59  28
   2   2 -14 33021.4 1471.67  38
   2   2 -14 30927.8 1419.78  28
   2   2 -14 32730.3 1474.42  44
  -2  -2  14 33131.2 1386.87  19
  -2   2  14 31231.2 1419.82   7
  -2   2  14 31765.3 1400.51  16
  -2  -2  12 35389.5 1429.36  19
  -2   2  12 35471.5 1462.91   7
   2  -2 -12 35277.0 1390.17   2
   2   2 -12 31698.4 1449.23  28
  -2   2  12 30632.0 1421.75  16
   2   2 -12 30981.9 1447.49  14
   2  -2 -12 34353.8 1439.41  11
  -2  -2  12 33415.3 1387.54  21
   2   2 -12 33453.4 1490.84  38
  -2   2  12 34636.0 1502.18  41
   2   2 -12 32060.2 1469.34  25
  -2  -2  10 80256.5 3378.19  21
  -2   2  10 86659.4 3429.88   7
  -2  -2  10 88760.5 3423.12   1
  -2   2  10 85551.7 3393.51  16
   2  -2 -10 79287.4 3379.75   3
  -2  -2  10 81931.0 3401.39  19
  -2   2  10 75797.2 3433.99   4
   2   2 -10 94647.3 3413.06   3
   2  -2 -10 89285.1 3367.28   2
   2  -2 -10 79531.2 3403.90  11
   2   2 -10 86506.6 3421.35  14
   2  -2  -8 41936.7 1913.19   1
  -2  -2   8 43947.3 1893.56  21
   2   2  -8 46444.7 1907.77   1
   2   2  -8 52191.7 1915.11   3
  -2   2   8 49067.9 1927.74   4
  -2   2   8 43585.5 1881.24  16
   2  -2  -8 45675.5 1852.35   9
   2  -2  -8 48248.4 1866.42   2
   2  -2  -8 43431.0 1877.01   3
   2   2  -8 50678.3 1914.35   2
  -2  -2   8 48967.5 1904.84   1
  -2   2   8 48485.1 1929.15   7
   2   2  -8 44478.2 1902.16  14
  -2  -2   8 49577.7 1913.08   2
  -2  -2   6 11886.7 520.910   1
   2  -2  -6 11528.0 505.006   3
   2   2  -6 12435.8 539.831   2
   2  -2  -6 11548.6 530.708   1
  -2   2   6 11923.6 523.671   4
  -2  -2   6 10808.1 538.006  19
   2  -2  -6 11658.1 490.060   2
  -2   2   6 11568.6 539.530   7
  -2  -2   6 10673.5 529.488  21
  -2  -2   6 12855.6 533.955   2
   2  -2  -6 11502.9 476.073   6
  -2   2   4 39861.9 1736.30   7
   2  -2  -4 45099.4 1726.80   3
   2   2  -4 43335.9 1731.65   3
  -2  -2   4 42378.1 1744.82  19
  -2  -2   4 43044.5 1735.50   1
   2  -2  -4 43613.7 1729.59   1
  -2  -2   4 42581.6 1738.71   2
   2   2  -4 42523.6 1740.71   2
  -2   2   4 42727.4 1725.27   4
   2  -2  -2 56910.0 2264.13   3
   2   2  -2 56218.0 2247.12   3
   2   2  -2 55170.1 2269.99  12
  -2  -2   2 58097.0 2260.83   2
  -2   2   2 57269.0 2253.94   7
  -2   2   2 56776.5 2262.71   3
   2   2  -2 56402.6 2261.87   2
   2  -2  -2 56586.0 2256.51   4
  -2   2   0 45035.7 1752.82   3
  -2  -2   0 42409.5 1724.53   2
   2   2   0 45004.1 1758.42   7
  -2   2   0 45091.1 1755.06   8
  -2  -2   0 44997.2 1752.32   6
  -2   2   0 42403.7 1717.52   7
   2  -2   0 45305.3 1736.56   4
   2  -2   0 45384.5 1753.13   3
  -2   2  -2 73998.0 2901.10   8
   2  -2   2 73415.9 2893.46   3
   2   2   2 71062.8 2895.59   7
   2  -2   2 75948.1 2871.70   1
   2  -2   2 70138.3 2890.55  17
  -2  -2  -2 73098.3 2887.02   6
  -2  -2  -2 70323.7 2886.52   9
   2   2   2 69399.1 2906.58  18
  -2   2  -2 72120.0 2897.17   3
  -2  -2  -4 136333. 5287.19   3
  -2   2  -4 141481. 5345.00   8
   2   2   4 134474. 5337.73   7
   2  -2   4 137848. 5327.16  19
  -2  -2  -4 127452. 5285.32   3
  -2  -2  -4 139486. 5323.87   9
   2  -2   4 136621. 5334.46   3
  -2  -2  -4 142360. 5343.89   4
   2   2   4 131963. 5338.05  10
   2  -2   4 137061. 5314.31   1
  -2  -2  -4 139543. 5325.86  20
  -2   2  -4 134209. 5338.32   3
   2   2   4 132103. 5358.68  18
   2   2   6 123525. 5139.71   4
   2   2   6 132856. 5145.87  10
   2  -2   6 132762. 5123.10  19
   2  -2   6 130419. 5134.29   2
  -2  -2  -6 129289. 5119.26  20
  -2  -2  -6 134548. 5093.02   3
   2  -2   6 126086. 5111.76  18
  -2  -2  -6 125155. 5139.81   1
  -2   2  -6 129263. 5116.18   1
  -2   2  -6 135935. 5148.53   3
   2   2   6 125740. 5138.17   7
  -2  -2  -6 132167. 5116.02   9
   2  -2   6 120799. 5120.12   1
  -2   2  -6 121092. 5131.40   8
  -2  -2  -8 2160.71 196.061  20
   2  -2   8 1676.99 200.607   1
   2  -2   8 1895.31 218.281  19
  -2  -2  -8 1694.76 148.465   3
  -2   2  -8 2063.50 184.880   1
   2   2   8 1753.07 215.102   4
   2   2   8 1773.98 252.249  10
  -2   2  -8 2083.68 188.984   8
   2  -2  10 26127.7 1181.61  19
  -2  -2 -10 28855.4 1146.62   3
  -2   2 -10 30018.0 1167.82   8
  -2   2 -10 28514.0 1216.60  30
   2  -2  10 28787.3 1205.16  10
  -2  -2 -10 26337.3 1182.10  26
   2  -2  10 27717.0 1184.28   1
   2   2  10 27237.3 1197.61  10
   2   2  10 29230.1 1223.51  41
  -2  -2 -10 26250.3 1199.99  27
  -2   2 -12 1740.93 248.779  30
  -2  -2 -12 1794.30 183.103   5
  -2   2 -12 1847.33 232.523  38
  -2  -2 -12 1777.01 265.065  27
  -2   2 -12 1087.06 283.857  42
   2   2  12 1384.02 274.578  47
   2  -2  12 1594.87 245.603  19
  -2   2 -12 1354.21 211.880  25
  -2   2 -12 1762.73 177.045   8
   2  -2  12 1263.28 275.767  45
   2  -2  12 1918.75 270.549  10
   2   2  12 1907.86 260.835  41
  -2  -2 -14 8140.42 493.625  27
   2   2  14 8810.71 600.824  50
   2   2  14 7792.63 531.144  41
   2  -2  14 7792.18 503.751  10
   2  -2  14 7599.68 456.545  19
  -2  -2 -14 7715.13 528.290  28
   2   2  14 7985.78 570.146  58
  -2   2 -14 7933.62 506.897  49
  -2   2 -14 8451.13 502.144  38
   2   2  14 8306.33 564.495   7
  -2   2 -14 8577.44 490.860  30
   2   2  14 8550.15 616.727  60
   2   2  14 7771.26 559.449  47
   2  -2  14 9048.37 565.097  45
  -2   2 -14 7063.57 464.824  25
  -2  -2 -14 7843.01 536.516  11
  -2  -2 -14 8776.07 525.222  49
  -2   2 -14 9747.57 613.073  54
  -2   2 -14 8476.48 529.112  28
   2  -2  14 8918.61 526.509  51
   2  -2  14 8356.37 570.749  58
   2   2  16 4007.35 486.213  50
   2  -2  16 3843.30 431.885  45
  -2   2 -16 3541.82 475.651  54
   2   2  16 4461.83 538.483  60
   2   2  16 3648.28 498.646  58
   2  -2  16 4074.13 382.704  51
  -2   2 -16 3300.54 334.397  30
   2  -2  16 3613.02 467.432  58
  -2  -2 -16 3331.09 427.426  42
   2   2  16 3457.63 428.430  41
  -2  -2 -16 3516.37 402.120  28
   2   2  16 3014.51 405.514   7
  -2   2 -16 3113.70 333.264  38
  -2   2 -16 3710.25 406.102  28
  -2   2 -16 3410.44 355.849  49
   2   2  18 4804.10 504.025  41
  -2   2 -18 4691.01 389.730  38
   2  -2  18 4832.71 553.080  58
  -2   2 -18 4839.79 544.757  54
   2   2  18 3960.49 536.424  50
  -2  -2 -18 5069.54 459.941  28
   2   2  18 4083.05 567.655  58
   2  -2  18 5106.63 470.045  45
  -2  -2 -18 5511.02 492.946  42
   2   2  18 3184.58 499.484  60
  -2   2 -18 5391.63 460.585  28
  -2   2 -18 5279.50 382.663  30
  -2  -2 -18 5459.71 432.173  14
  -2   2 -18 4615.50 398.641  49
   2  -2  18 3982.01 398.714  51
   2  -2  18 4954.45 479.186  41
  -2   2 -20 5350.89 595.060  54
   2   2  20 6274.34 556.615  41
   2   2  20 6103.81 554.335  50
  -2  -2 -20 6350.28 598.874  54
   2  -2  20 5339.56 572.248  58
  -2   2 -20 7223.44 569.203  43
  -2  -2 -20 5480.61 451.076  25
   2  -2  20 6047.65 503.120  41
  -2  -2 -20 5886.73 439.356  14
   2  -2  20 5771.61 422.864  51
  -2   2 -20 5064.28 407.206  38
   2   2  20 4452.28 630.360  58
   2   2  20 6497.27 655.882  47
  -2  -2 -20 5880.28 463.969  28
  -2  -2 -20 6331.85 507.193  42
   2  -2  20 6417.57 502.297  45
   2   2  22 2781.91 408.749  50
   2  -2  22 3255.53 374.662  41
   2  -2  22 3500.39 383.407  45
  -2   2 -22 2236.68 456.451  54
  -2  -2 -22 3292.88 382.397  42
  -2  -2 -22 3766.79 384.878  38
  -2  -2 -22 3647.35 349.051  28
  -2   2 -22 3747.46 423.240  43
  -2  -2 -22 3632.87 341.310  25
   2  -2  22 2741.96 459.862  58
  -2  -2 -22 3872.67 487.340  54
   2   2  22 3464.25 489.896  47
   2   2  22 3625.09 437.223  41
   2  -2  24 567.318 216.073  45
  -2   2 -24 503.880 234.685  43
   2   2  24 523.122 208.838  50
   2   2  24 686.674 295.968  47
  -2   2 -24 536.737 297.797  54
   2  -2  24 499.983 205.948  41
   2   2  24 433.689 239.377  41
  -2  -2 -24 586.571 221.493  38
  -2  -2 -24 514.607 203.754  44
  -2  -2 -24 414.313 181.505  28
  -2  -2 -24 835.821 331.380  54
   2  -3 -25 415.275 254.546  38
   2   3 -25 211.369 272.243  54
  -2   3  25 734.714 328.751  50
  -2   3  25 319.650 357.142  59
  -2  -3  25 313.579 227.599  51
  -2  -3  25 286.284 247.204  45
   2  -3 -25 100.419 203.431  25
   2   3 -25-45.2748 198.731  43
   2  -3 -25 105.327 271.892  44
   2  -3 -25 127.937 242.504  54
   2  -3 -23 405.096 340.422  38
  -2   3  23-113.061 459.657  50
   2   3 -23 272.105 220.925  44
   2   3 -23 496.111 369.516  54
  -2   3  23 844.199 431.064  59
  -2  -3  23 68.6840 323.859  51
   2   3 -23 264.690 288.483  43
   2  -3 -23-170.774 254.607  14
  -2   3  23-19.6559 337.421  41
   2  -3 -23 191.428 230.589  42
   2  -3 -23 356.081 336.969  54
   2  -3 -21 2750.38 359.752  14
  -2   3  21 2219.05 535.912  50
  -2  -3  21 1842.92 405.451  51
   2  -3 -21 2588.29 321.799  42
  -2   3  21 1533.47 400.453  41
   2   3 -21 2684.17 390.866  43
   2   3 -21 2685.51 457.824  54
   2   3 -21 1878.19 328.576  44
  -2   3  19 12391.9 865.690  50
  -2  -3  19 13601.9 782.966  45
  -2   3  19 11527.9 765.243  41
   2   3 -19 10301.8 805.479  54
  -2  -3  19 11980.1 669.674  19
  -2  -3  19 12399.0 755.067  51
   2   3 -19 11407.2 745.688  43
  -2   3  19 11018.2 836.028  47
   2  -3 -19 12946.5 692.364  42
   2  -3 -19 12730.4 646.890  28
   2   3 -19 12555.3 723.176  44
   2  -3 -19 14175.7 750.618  25
  -2   3  17 18411.7 1013.59  41
  -2  -3  17 19446.1 917.386  19
  -2  -3  17 18493.7 976.561  51
   2   3 -17 18696.8 983.477  44
  -2  -3  17 18843.2 961.593  45
   2  -3 -17 18024.7 920.882  42
   2   3 -17 17953.0 1074.27  54
   2  -3 -17 19136.2 891.501  28
   2   3 -17 19741.1 1015.98  43
  -2   3  17 18632.2 1065.22  47
  -2   3  17 17497.7 933.679  45
   2   3 -15 19359.2 1032.58  43
  -2  -3  15 21534.4 1003.92  51
  -2   3  15 19886.9 1038.54  41
   2  -3 -15 21159.7 965.169  11
  -2   3  15 20323.5 1074.54  47
  -2   3  15 21212.0 984.779   7
   2  -3 -15 20099.1 942.241  28
   2   3 -15 17686.5 1074.64  54
  -2  -3  15 21607.4 957.792  19
   2   3 -15 18503.8 1017.50  44
  -2  -3  15 20439.4 978.392  45
  -2   3  15 16597.7 951.756  45
   2   3 -15 18825.8 1022.48  38
  -2  -3  15 20301.1 927.332  37
  -2   3  13 10548.7 600.818   7
  -2   3  13 10890.6 711.946  47
  -2   3  13 10489.3 645.457  41
   2  -3 -13 10153.8 587.299  11
  -2   3  13 9161.37 567.023  45
  -2  -3  13 11486.8 580.221  37
   2   3 -13 10170.6 632.230  38
   2   3 -13 11122.8 653.173  43
  -2  -3  13 11466.4 608.347  45
  -2  -3  13 11276.5 537.782  21
   2   3 -13 9849.19 635.672  44
  -2  -3  13 11660.7 595.409  19
   2  -3 -11 33022.7 1450.43  11
  -2   3  11 34107.4 1469.01   7
  -2  -3  11 33561.3 1451.15  37
  -2  -3  11 33257.6 1424.75  21
  -2   3  11 34227.8 1478.69  41
   2   3 -11 33222.7 1434.29  30
  -2  -3  11 33359.0 1454.84  19
  -2  -3  11 34876.5 1465.71  45
   2   3 -11 34191.8 1492.09  43
   2  -3  -9 84235.7 3339.91   9
  -2  -3   9 84633.2 3392.16  21
  -2  -3   9 86748.7 3389.59   1
  -2   3   9 84857.2 3410.17   4
  -2   3   9 87875.0 3417.30   7
   2  -3  -9 87464.5 3338.49   2
   2   3  -9 76452.6 3393.75   3
   2  -3  -9 78249.2 3355.71   3
   2  -3  -7 294958. 11812.1   3
  -2  -3   7 276225. 11849.7  19
   2   3  -7 295386. 11839.9   3
   2  -3  -7 305949. 11851.1   1
   2  -3  -7 305779. 11793.6   2
  -2   3   7 287019. 11834.9   4
  -2  -3   7 294642. 11849.6  21
   2  -3  -7 313593. 11790.7   6
  -2   3   7 294758. 11851.0   7
  -2  -3   7 299134. 11833.6   1
   2  -3  -5 263226. 10267.3   6
  -2  -3   5 271868. 10311.3   2
   2  -3  -5 264015. 10280.7   3
   2   3  -5 261034. 10285.2   3
   2  -3  -5 258535. 10299.0   1
  -2   3   5 237855. 10293.7   7
  -2  -3   5 254832. 10310.4  19
  -2  -3   5 260737. 10324.7  21
  -2  -3   5 273299. 10304.4   1
   2   3  -5 259838. 10313.0  12
  -2   3   3 24485.1 989.742   7
   2   3  -3 23175.7 977.391   3
  -2  -3   3 24338.6 1024.99  19
  -2  -3   3 24010.6 1007.41   2
   2   3  -3 22991.1 1016.21  12
  -2  -3   3 24841.2 1016.48   1
   2  -3  -3 24273.8 994.727   3
  -2   3   3 24160.3 988.616   3
  -2   3   1 69268.8 2923.13   7
  -2  -3   1 81149.7 2941.31   2
   2  -3  -1 75655.4 2952.22   3
   2  -3  -1 71263.4 2942.07  15
  -2   3   1 72184.8 2953.54  12
  -2  -3   1 70894.2 2985.89  21
  -2  -3   1 74626.9 2959.48   6
   2  -3  -1 77598.7 2949.09   4
   2   3  -1 74654.2 2963.65   7
  -2  -3   1 79222.7 2964.30  19
   2   3  -1 72653.8 2913.98   3
  -2   3   1 73818.7 2947.97   3
   2  -3   1 3379.10 179.111  15
  -2   3  -1 3167.85 200.275  12
  -2  -3  -1 3077.02 206.324   6
   2  -3   1 2924.83 186.622   3
  -2  -3  -1 2956.27 138.954   2
  -2   3  -1 3352.20 202.970   3
   2  -3   1 2931.96 170.823   1
   2   3   1 3241.39 209.093   7
  -2  -3  -1 3364.90 229.806  21
  -2   3  -1 2938.73 144.618   7
   2  -3   1 3072.59 214.661  17
  -2  -3  -1 3153.33 219.787   4
   2   3   3 50813.3 2138.21   7
  -2  -3  -3 54352.9 2155.34   4
  -2  -3  -3 52394.0 2125.52   6
   2  -3   3 52140.4 2108.55   1
  -2   3  -3 50774.5 2136.59   3
   2  -3   3 55376.4 2136.45  17
   2  -3   3 50767.4 2132.65   3
  -2  -3  -3 52848.3 2128.98  21
  -2  -3  -3 54673.5 2131.38   9
   2  -3   5 387996. 14868.6   1
   2   3   5 375541. 14897.1   7
  -2  -3  -5 385791. 14880.4   9
  -2   3  -5 358489. 14896.6   3
   2  -3   5 374639. 14886.8  19
   2  -3   5 374671. 14889.4  17
   2  -3   7 12938.4 620.265   1
  -2   3  -7 12313.9 648.970   3
  -2  -3  -7 14766.9 608.920  24
   2  -3   7 13170.4 640.080  19
  -2   3  -7 13679.7 669.037  30
  -2  -3  -7 13490.7 613.233   9
   2   3   7 13619.0 654.266   7
  -2  -3  -7 13360.7 619.029  20
  -2   3  -9 8711.00 546.159  30
   2  -3   9 10755.1 545.630  19
  -2  -3  -9 10004.7 492.962  20
  -2   3  -9 10914.0 603.880  43
   2   3   9 11453.9 590.516  44
   2  -3   9 8551.21 501.076   1
   2   3   9 10539.3 571.523   7
  -2  -3  -9 10083.8 505.681  26
   2   3   9 10374.9 641.573  46
   2  -3   9 9064.55 507.719  10
  -2  -3 -11 26564.5 1169.11  20
   2   3  11 31887.4 1275.59  41
  -2   3 -11 27928.1 1236.88  30
   2  -3  11 28127.9 1186.44  10
   2  -3  11 26587.6 1201.61  19
   2   3  11 28222.2 1263.88  47
  -2   3 -11 23204.2 1249.44  28
  -2   3 -11 26606.4 1301.37  43
  -2  -3 -11 25906.1 1203.34  27
  -2  -3 -11 26597.5 1183.24  26
   2   3  11 26246.6 1259.90   7
  -2  -3 -11 26186.5 1238.41  11
  -2   3 -13 11525.0 617.090  30
   2  -3  13 10177.7 634.099  51
   2   3  13 10255.5 670.649  58
   2   3  13 10950.2 650.925  41
   2  -3  13 12068.1 578.934  10
  -2   3 -13 10287.2 696.287  43
  -2  -3 -13 9990.13 598.302  27
  -2   3 -13 8798.00 699.060  54
  -2  -3 -13 10348.4 566.108  26
   2   3  13 10014.4 674.205  47
   2  -3  13 11009.0 662.989  45
   2   3  13 11691.8 673.410   7
   2   3  13 8464.90 664.231  60
   2  -3  13 11281.0 596.301  19
  -2  -3 -13 10627.7 650.023  11
   2   3  13 10985.7 741.094  50
  -2   3 -13 10631.6 629.818  49
   2  -3  13 10530.9 655.574  58
  -2  -3 -15 55582.9 2378.96  28
   2   3  15 53299.1 2413.75  60
  -2   3 -15 55054.8 2462.55  54
   2  -3  15 54427.5 2382.73  58
   2   3  15 56663.4 2395.43  41
   2  -3  15 54421.1 2305.19  19
   2  -3  15 56483.2 2369.54  51
   2  -3  15 57464.9 2383.79  45
  -2   3 -15 52655.6 2347.36  49
  -2   3 -15 58379.0 2438.23  43
  -2  -3 -15 56665.1 2384.50  11
   2   3  15 56327.5 2459.73  50
  -2   3 -15 54429.5 2330.19  30
  -2  -3 -15 55078.9 2328.44  27
   2   3  15 59495.3 2410.72   7
  -2  -3 -15 53501.9 2346.00  49
   2   3  15 52425.4 2418.01  58
   2   3  15 52509.8 2407.93  47
   2   3  17 35175.2 1559.62  41
   2  -3  17 33899.0 1555.76  58
   2  -3  17 31040.4 1435.72  19
   2   3  17 32227.6 1592.66  58
  -2  -3 -17 34078.2 1556.99  42
  -2  -3 -17 36326.5 1540.21  28
  -2   3 -17 32643.2 1472.05  30
  -2   3 -17 32409.5 1601.37  54
  -2   3 -17 32190.2 1493.72  49
   2  -3  17 34478.7 1540.15  45
   2   3  17 31494.6 1565.97  60
   2  -3  17 34168.4 1513.82  41
   2   3  17 35151.1 1622.21  50
   2   3  17 34766.1 1555.97   7
   2   3  17 35053.2 1629.86  47
   2  -3  17 33064.1 1511.98  51
   2  -3  19 7712.98 529.864  51
   2  -3  19 8352.08 544.873  41
   2   3  19 8161.64 590.943  41
  -2   3 -19 7483.72 497.015  49
   2  -3  19 7775.88 580.343  45
   2   3  19 8155.27 687.633  47
   2   3  19 7827.79 660.311  50
  -2   3 -19 7860.77 471.168  30
  -2  -3 -19 9422.59 610.895  42
   2  -3  19 6798.07 594.902  58
  -2  -3 -19 8095.16 535.671  14
  -2  -3 -19 8683.42 553.005  28
   2   3  19 6804.73 606.817  60
  -2   3 -19 7180.72 632.768  54
   2   3  21 727.737 399.945  50
   2  -3  21 496.831 348.406  58
  -2   3 -21 543.743 378.119  54
   2  -3  21 27.2466 251.840  51
  -2  -3 -21 743.671 284.810  25
   2  -3  21 96.6661 262.297  41
   2   3  21 681.688 438.350  47
  -2  -3 -21 1026.59 440.323  54
   2   3  21 249.247 307.447  41
  -2  -3 -21 206.729 300.551  42
   2  -3  21 380.222 311.720  45
  -2  -3 -21 341.921 265.150  28
  -2  -3 -23 327.905 235.507  42
  -2   3 -23 717.437 256.707  43
   2  -3  23 576.272 182.798  41
  -2   3 -23 275.007 290.356  54
   2   3  23 588.363 304.938  50
   2  -3  23 660.909 248.260  45
  -2  -3 -23 851.080 266.770  38
  -2  -3 -23 717.709 194.754  28
   2   3  23 915.690 242.500  41
  -2  -3 -23 825.103 340.079  54
  -2  -3 -23 891.234 206.807  25
  -2  -4  24 1442.44 281.747  51
   2   4 -24 1478.04 321.604  54
  -2  -4  24 1486.85 289.900  45
   2  -4 -24 1824.45 270.208  54
   2  -4 -24 1879.78 269.486  38
   2  -4 -24 1952.90 260.558  25
   2   4 -24 1681.17 255.197  43
  -2   4  24 768.741 330.488  59
  -2   4  24 1438.14 391.655  50
  -2   4  22 1285.00 426.116  59
  -2  -4  22 1013.39 359.417  51
  -2   4  22 1293.02 416.820  47
   2   4 -22 1023.49 375.121  54
  -2   4  22 1759.59 491.133  50
   2  -4 -22 1966.93 353.166  54
   2  -4 -22 1765.59 306.643  25
   2   4 -22 1168.53 316.973  43
  -2  -4  22 1198.01 380.694  45
   2  -4 -20 1584.68 298.503  42
   2   4 -20 1172.46 440.299  54
  -2  -4  20 1309.11 414.505  51
   2  -4 -20 1022.14 332.068  14
   2   4 -20 1205.22 376.648  43
  -2   4  20 1326.36 475.387  59
  -2   4  20 846.344 424.512  47
  -2  -4  20 829.278 291.189  19
  -2  -4  20 860.034 392.223  45
  -2   4  20 341.901 353.909  41
   2  -4 -20 1257.24 355.583  25
   2  -4 -18 713.967 320.382  42
  -2  -4  18-68.1559 302.282  19
  -2   4  18 38.9937 386.391  41
   2   4 -18 766.560 459.152  54
  -2   4  18 794.889 508.248  59
  -2   4  18 736.391 497.612  50
  -2  -4  18 105.970 380.816  45
  -2  -4  18 122.031 379.684  51
   2   4 -18 342.656 386.303  43
  -2   4  18 303.202 452.558  47
   2   4 -18 426.597 311.190  44
   2  -4 -18 534.862 345.507  14
  -2   4  16 103.163 430.501  50
   2   4 -16 604.706 458.515  54
  -2  -4  16 441.699 286.537  37
  -2  -4  16 583.222 339.685  19
   2   4 -16 598.355 320.823  44
  -2   4  16-186.691 398.414  41
  -2  -4  16 538.139 355.683  45
   2  -4 -16 742.650 309.241  11
  -2   4  16 347.936 447.260  47
   2  -4 -16 438.105 269.894  28
  -2   4  16 441.787 461.279  59
   2   4 -16 424.060 381.436  43
  -2  -4  14 19875.7 969.199  51
  -2  -4  14 19922.0 937.406  45
   2   4 -14 15534.4 948.960  44
  -2   4  14 15143.9 932.502  41
  -2  -4  14 19717.4 912.697  37
   2   4 -14 18231.5 992.059  43
   2  -4 -14 17989.8 916.619  11
  -2   4  14 17795.6 905.533   7
  -2   4  14 19200.5 1018.06  50
  -2   4  14 18164.8 1029.91  47
   2   4 -14 18197.5 872.362  30
  -2  -4  14 20394.3 933.173  19
  -2  -4  14 18136.2 857.820  21
   2   4 -14 18268.1 1048.97  54
  -2   4  12 18128.9 903.944  41
  -2  -4  12 18767.8 874.457  21
   2   4 -12 18797.4 1006.62  54
  -2   4  12 18669.2 972.981  50
  -2  -4  12 18675.3 906.157  45
  -2   4  12 18839.9 972.508  59
  -2   4  12 19073.6 899.686   7
   2   4 -12 16538.4 865.292  30
  -2  -4  12 19390.1 914.088  37
   2   4 -12 18482.1 944.255  44
  -2   4  12 16303.0 976.089  47
   2   4 -12 18455.0 956.268  43
   2  -4 -12 19325.9 905.668  11
  -2  -4  12 19213.2 943.844  51
   2   4 -10 814.991 201.952  30
  -2  -4  10 1493.65 269.849  21
  -2  -4  10 881.934 276.608  19
  -2  -4  10 968.440 291.478  37
  -2   4  10 1406.05 223.732  41
   2  -4 -10 1042.40 137.960   9
  -2  -4  10 1061.07 244.647  45
  -2   4  10 972.612 237.601   7
   2   4 -10 1118.19 250.407  44
   2   4 -10 1274.16 261.035  43
   2   4  -8 8530.70 475.827  30
   2  -4  -8 9900.01 422.490   6
  -2  -4   8 8555.85 524.710  19
   2   4  -8 9627.54 485.645   3
  -2  -4   8 8346.90 532.881  37
  -2   4   8 9678.01 498.867   7
   2   4  -8 8263.33 508.025  43
  -2  -4   8 9179.28 525.790  21
   2   4  -8 8670.11 509.613  12
   2   4  -6 1534.64 156.394   3
  -2  -4   6 1847.80 195.643   1
   2   4  -6 1594.66 231.597  12
   2  -4  -6 1526.31 141.479   6
  -2  -4   6 1489.32 277.713  19
  -2  -4   6 1242.10 277.074  21
   2  -4  -6 1623.33 128.000   2
  -2   4   6 1478.80 202.424   7
   2   4  -6 1387.90 188.852  30
  -2   4   4 41057.5 1724.21   7
  -2  -4   4 41163.9 1741.89   2
  -2  -4   4 43383.5 1753.33   1
   2   4  -4 39623.4 1703.41   3
   2  -4  -4 41393.4 1709.00   3
  -2  -4   4 42901.7 1767.26  19
   2   4  -4 43631.5 1749.22   7
   2  -4  -4 43873.0 1719.55   6
   2   4  -4 43841.6 1747.94  30
  -2  -4   2 220130. 8363.29   2
   2   4  -2 222609. 8390.45  30
   2  -4  -2 204695. 8354.64   3
  -2   4   2 208794. 8348.90   3
   2  -4  -2 213977. 8370.78   4
  -2  -4   2 215971. 8380.30   6
   2  -4  -2 207694. 8351.31  15
   2   4  -2 217674. 8383.23   7
  -2  -4   2 202085. 8423.83  21
   2   4  -2 206096. 8322.64   3
  -2  -4   2 220866. 8395.50  19
  -2   4   2 210195. 8343.33   7
  -2  -4   0 292531. 11566.7  21
  -2   4   0 293018. 11543.6  30
  -2   4   0 284358. 11530.8  12
  -2  -4   0 298210. 11530.8   6
   2  -4   0 286968. 11511.4   3
  -2  -4   0 290099. 11482.6   2
  -2  -4   0 301403. 11530.8  19
   2  -4   0 290715. 11516.0   4
  -2   4   0 288360. 11514.5   3
   2  -4   0 289543. 11497.8  15
   2   4   0 297453. 11534.3   7
   2  -4   0 293060. 11523.2  17
  -2   4  -2 46140.1 1841.77  12
   2  -4   2 41863.7 1802.54   4
   2  -4   2 43282.7 1827.15  19
   2  -4   2 43149.8 1814.88   3
  -2  -4  -2 47156.6 1809.11  19
  -2   4  -2 44274.0 1822.98   3
   2  -4   2 43421.0 1797.81   1
   2   4   2 45206.2 1832.02   7
  -2   4  -2 43106.4 1840.48  30
  -2  -4  -2 43711.0 1841.44  21
  -2  -4  -2 46978.0 1826.86   6
   2  -4   2 43748.1 1821.48  17
  -2  -4  -4 9803.22 489.200  21
   2   4   4 10231.7 513.063   7
  -2   4  -4 9496.42 489.830   3
  -2  -4  -4 10218.0 498.857   9
   2  -4   4 10018.9 504.588  17
   2  -4   4 9847.14 465.095   1
  -2  -4  -4 10181.1 487.489   6
  -2   4  -4 10542.8 519.661  12
   2  -4   6 12348.8 637.215  19
  -2  -4  -6 12897.2 609.783   9
  -2  -4  -6 12934.0 613.784  20
  -2   4  -6 12815.2 644.831  30
   2   4   6 12619.0 638.571   7
   2   4   6 13101.3 669.973  44
   2  -4   6 14191.2 662.060  45
  -2   4  -6 11998.5 652.023  43
  -2  -4  -8 65326.2 2714.90  24
   2  -4   8 70980.2 2772.60  19
   2   4   8 71537.6 2792.28   7
  -2   4  -8 62287.6 2802.73  43
   2   4   8 60448.8 2837.17  46
   2   4   8 68596.9 2810.03  44
   2  -4   8 67746.2 2790.80  45
  -2   4  -8 65268.6 2790.11  30
  -2  -4  -8 66920.6 2732.57  20
  -2  -4  -8 68519.2 2728.18   9
   2  -4  10 122802. 4918.77  19
  -2   4 -10 108159. 4936.54  30
   2   4  10 129142. 4950.63  60
  -2   4 -10 120283. 4998.76  43
   2  -4  10 116226. 4947.90  45
   2   4  10 127887. 4967.86   7
   2   4  10 120359. 5029.84  50
  -2   4 -10 124492. 5027.42  54
   2  -4  10 118572. 4891.94  21
   2   4  10 126327. 4986.55  47
  -2  -4 -10 123141. 4883.86  20
  -2  -4 -10 127988. 4896.92  26
  -2   4 -10 111025. 4964.79  49
   2   4  12 68369.9 2902.42   7
   2  -4  12 67525.6 2843.16  19
   2   4  12 63953.4 2865.52  41
   2  -4  12 69519.3 2895.35  45
   2   4  12 70077.4 2908.15  60
  -2   4 -12 60614.0 2920.95  43
   2  -4  12 67867.5 2888.80  51
  -2  -4 -12 69205.5 2852.25  27
  -2   4 -12 60985.1 2953.50  54
  -2  -4 -12 73507.9 2910.60  11
   2  -4  12 63595.7 2807.17  37
  -2  -4 -12 68081.0 2819.48  26
   2   4  12 74002.8 2927.36  47
  -2   4 -12 70769.6 2876.11  30
  -2  -4 -12 66502.2 2799.24  20
  -2   4 -12 76776.0 2918.01  49
   2   4  14 4560.09 435.412  41
  -2   4 -14 3843.94 526.511  54
  -2  -4 -14 3506.82 484.344  11
  -2   4 -14 3893.92 392.790  30
   2   4  14 3541.14 450.426   7
   2   4  14 4080.54 528.949  47
   2  -4  14 3506.26 401.760  19
   2   4  14 4650.43 575.237  60
  -2   4 -14 3895.25 494.654  43
   2  -4  14 4129.11 498.122  51
  -2  -4 -14 3045.69 412.445  27
  -2   4 -14 4983.56 454.448  49
   2  -4  16 575.712 390.072  51
   2  -4  16 643.374 274.677  41
  -2  -4 -16 935.038 376.494  11
  -2   4 -16 1417.16 452.571  54
   2  -4  16 289.592 279.984  19
   2   4  16 474.778 324.982  41
  -2   4 -16 462.763 276.325  30
   2   4  16 679.337 335.837   7
  -2  -4 -16 175.811 387.901  28
  -2   4 -16 638.511 325.951  49
  -2   4 -16 727.734 417.008  43
   2   4  16 870.357 525.501  50
   2   4  16-13.5010 443.782  47
  -2  -4 -16 623.569 300.007  27
   2   4  16 531.077 493.267  60
  -2   4 -18 1207.94 406.248  43
  -2   4 -18 1185.06 314.605  49
   2   4  18 528.627 312.847  41
   2   4  18 1449.05 499.517  50
  -2   4 -18 645.486 241.866  30
  -2   4 -18 1200.88 427.677  54
   2   4  18 1268.10 440.193  47
  -2  -4 -18 1044.13 415.911  42
   2  -4  18 1321.13 412.934  45
   2  -4  18 911.947 245.296  19
   2   4  18 1023.21 445.076  60
   2  -4  18 1050.71 369.228  51
  -2  -4 -18 1159.96 348.797  28
  -2  -4 -18 878.179 336.726  14
   2   4  20 2166.89 433.155  47
   2   4  20 1161.83 369.810  60
   2  -4  20 2568.41 376.650  45
   2   4  20 2450.21 469.107  50
   2  -4  20 1990.44 341.164  51
   2   4  20 1825.11 298.825  41
  -2   4 -20 1994.40 402.512  54
  -2  -4 -20 2250.18 314.457  28
  -2  -4 -20 2440.77 353.234  42
  -2  -4 -20 2655.33 343.418  25
  -2  -4 -22 1991.25 273.959  42
   2  -4  22 1149.34 271.727  45
   2   4  22 752.316 259.521  59
   2   4  22 1244.03 327.582  47
   2  -4  22 1372.44 235.374  51
  -2  -4 -22 1719.42 211.890  28
  -2  -4 -22 2681.12 369.757  54
   2   4  22 1690.08 355.818  50
  -2   4 -22 1596.52 318.697  54
  -2  -4 -22 1891.40 248.506  25
   2  -5 -23 2145.52 248.008  38
  -2  -5  23 1763.71 260.061  45
   2   5 -23 2098.46 306.260  54
  -2  -5  23 1457.85 283.738  51
   2  -5 -23 1747.60 219.893  54
   2   5 -23 1629.48 232.952  43
  -2   5  21 960.400 342.865  59
  -2  -5  21 1244.28 355.025  51
  -2   5  21 635.574 432.473  50
   2   5 -21 1156.12 392.162  54
   2  -5 -21 1505.91 281.786  25
  -2  -5  21 1084.10 337.066  45
   2   5 -21 1322.18 303.820  43
   2   5 -19 131.383 352.382  43
  -2   5  19 339.681 377.437  47
  -2  -5  19-54.3954 271.432  19
   2  -5 -19 410.019 262.956  42
   2  -5 -19 553.470 304.639  14
  -2  -5  19 598.011 338.494  45
   2   5 -19 663.256 275.407  12
   2   5 -19 326.736 445.661  54
  -2   5  19 776.907 414.279  59
  -2   5  19 654.266 488.420  50
   2   5 -17 718.539 427.955  43
   2  -5 -17 1867.12 312.869  11
   2  -5 -17 1444.20 351.139  14
  -2   5  17 361.377 416.569  59
  -2  -5  17 1290.89 363.216  45
   2   5 -17 18.1799 501.654  54
  -2   5  17 938.233 469.808  47
   2   5 -17 1776.78 374.349  12
  -2  -5  17 1207.64 313.260  37
  -2   5  17 1361.49 487.980  50
  -2  -5  17 1422.22 340.472  19
   2   5 -15 478.367 363.062  12
  -2  -5  15 385.769 430.993  51
  -2  -5  15 922.823 352.686  45
  -2  -5  15 679.405 257.994  21
  -2   5  15 493.640 405.402  47
   2   5 -15 47.1125 444.118  43
  -2   5  15 111.878 394.314  59
   2   5 -15 1037.65 243.433  30
   2   5 -15 154.872 507.066  54
  -2  -5  15 801.803 339.925  37
  -2   5  15 632.170 452.342  50
   2  -5 -15 572.530 314.891  11
  -2  -5  15 402.149 349.276  19
   2   5 -13 1478.59 422.550  43
  -2   5  13 1976.36 458.443  50
  -2  -5  13 1944.53 352.242  45
  -2  -5  13 2209.67 411.821  37
  -2  -5  13 2595.39 352.810  21
  -2   5  13 2756.76 296.888   7
   2   5 -13 2372.89 411.698  12
  -2   5  13 1942.95 354.463  60
  -2   5  13 1601.63 418.463  47
   2   5 -13 2272.73 296.608  30
   2   5 -13 1855.44 345.819  44
   2  -5 -13 2146.70 348.800  11
  -2  -5  13 2169.87 432.698  51
   2   5 -11 35.6797 237.752  30
  -2  -5  11 132.895 288.695  21
  -2   5  11 81.9120 205.594   7
  -2  -5  11 247.314 338.324  19
  -2  -5  11 330.768 296.604  45
   2   5 -11 721.345 305.160  43
  -2   5  11 313.615 359.121  50
   2   5 -11 143.294 329.009  12
  -2   5  11 417.985 293.320  47
  -2   5  11 838.667 271.148  60
  -2  -5  11 653.142 362.924  51
  -2  -5  11 751.715 362.117  37
   2   5 -11 256.293 266.700  44
  -2  -5   9 7760.64 572.176  37
  -2   5   9 11307.6 523.192   7
   2   5  -9 8877.08 512.925  56
  -2  -5   9 8877.33 597.101  51
  -2  -5   9 8411.36 552.620  21
   2  -5  -9 9456.61 461.585   9
   2   5  -9 7542.49 524.347  44
   2   5  -9 8444.06 520.030  30
   2   5  -9 9142.35 505.374   7
  -2   5   9 8544.04 605.100  50
   2   5  -9 8323.69 531.296  52
   2   5  -9 7774.32 542.995  43
  -2  -5   9 10587.7 552.903  45
  -2   5   9 7360.61 489.178  60
  -2  -5   9 8969.64 579.133  19
   2   5  -7 10788.5 575.424  30
  -2   5   7 10546.6 616.339  44
  -2  -5   7 11814.4 645.850  21
   2   5  -7 10447.0 615.052  43
  -2  -5   7 11361.6 643.687  19
   2   5  -7 10349.2 594.207  44
   2   5  -7 11062.7 563.308   7
  -2   5   5 799.317 197.788  43
   2   5  -5 651.043 175.408   7
   2   5  -5 733.455 209.358  30
   2   5  -5 920.503 205.724  44
   2   5  -5 415.525 205.818  32
   2  -5  -5 877.486 153.386   6
  -2  -5   5 739.522 276.454  19
   2  -5  -5 786.342 156.008  17
   2   5  -3 15363.9 683.728  30
  -2  -5   3 11702.8 659.337   6
   2  -5  -3 12902.7 642.138   6
   2   5  -3 14206.7 701.836  32
  -2  -5   3 14251.5 711.704  19
  -2   5   3 14764.1 676.275  30
   2   5  -3 15401.8 707.051  44
  -2  -5   3 14422.5 769.009  21
   2  -5  -3 12357.2 633.507  17
  -2   5   3 15952.7 689.340  43
   2   5  -3 12996.3 653.761   7
  -2  -5   1 49683.9 2072.01  19
  -2  -5   1 47019.9 2049.08   6
   2   5  -1 53260.9 2100.98  44
  -2   5   1 53079.5 2076.79  30
  -2  -5   1 49217.5 2121.86  21
   2   5  -1 46767.1 2047.21   7
  -2   5   1 52160.8 2076.72  43
   2   5  -1 52980.9 2100.60  32
   2  -5  -1 46765.0 2046.91  19
   2  -5  -1 47538.9 2033.52  17
   2  -5   1 29004.0 1295.28  19
  -2  -5  -1 30425.2 1334.42  21
  -2   5  -1 30619.7 1313.24  30
  -2  -5  -1 29575.7 1286.16  19
  -2   5  -1 31376.8 1321.10  43
   2  -5   1 27974.0 1275.76  17
   2   5   1 31619.2 1331.58  32
   2   5   1 28261.6 1283.56   7
  -2  -5  -1 29303.1 1286.61   6
   2   5   1 31465.7 1336.54  44
   2   5   1 31267.6 1325.09  43
   2   5   3 16496.0 770.068  43
  -2  -5  -3 15127.7 722.468   6
  -2   5  -3 15228.1 770.398  43
  -2   5  -3 15453.9 751.226  12
   2   5   3 14735.6 731.528   7
   2   5   3 16463.4 797.075  46
  -2  -5  -3 15260.4 742.899  21
   2   5   3 14921.3 780.656  44
   2  -5   3 15805.3 754.705  19
  -2  -5  -3 15631.4 736.879   9
   2  -5   3 15186.2 733.906  17
  -2  -5  -5 19427.5 876.006  21
  -2  -5  -5 20710.3 904.489   9
   2   5   5 17765.9 912.030  60
   2   5   5 19771.2 948.913  55
  -2  -5  -5 20163.0 885.769   6
  -2   5  -5 18950.4 928.049  30
   2   5   5 20091.6 921.929   7
  -2   5  -5 19333.9 925.831  12
  -2   5  -5 17526.5 950.638  52
   2   5   5 17890.5 977.058  46
   2  -5   5 21131.8 942.599  45
   2  -5   5 22232.2 946.081  19
   2   5   5 19826.9 956.910  44
  -2   5  -5 18624.7 935.401  56
  -2   5  -5 20965.0 942.385  48
  -2   5  -5 18871.7 944.811  43
  -2   5  -7 32343.9 1442.19  49
  -2   5  -7 30137.3 1364.07  56
  -2   5  -7 32723.9 1409.71  48
   2  -5   7 32479.1 1403.46  45
   2   5   7 26398.4 1431.99  46
   2   5   7 32212.5 1390.63   7
   2   5   7 30972.4 1380.37  60
  -2   5  -7 29337.8 1375.66  12
   2   5   7 32590.4 1417.30  55
  -2   5  -7 28722.9 1395.70  52
  -2  -5  -7 30778.8 1341.59  20
  -2  -5  -7 31862.3 1339.13   9
  -2   5  -7 30482.7 1430.43  54
   2   5   7 33209.3 1433.54  44
  -2  -5  -7 30010.6 1325.47  24
   2   5   7 26154.2 1438.75  50
   2   5   7 31213.1 1351.88  56
  -2   5  -7 30591.8 1407.64  43
  -2   5  -7 31045.2 1397.41  30
  -2  -5  -9 39587.8 1728.59   9
  -2   5  -9 39416.0 1810.53  12
  -2   5  -9 42172.3 1854.06  43
  -2   5  -9 41137.6 1749.12  56
   2   5   9 44520.7 1871.02  44
   2   5   9 40284.7 1820.99   7
   2  -5   9 40298.9 1797.57  19
  -2  -5  -9 39196.3 1738.53  20
  -2   5  -9 44252.4 1898.09  54
   2  -5   9 38088.1 1771.96  21
   2   5   9 44539.1 1815.09  60
   2  -5   9 39193.8 1817.42  45
   2   5   9 42319.8 1921.27  50
  -2   5  -9 44664.4 1811.10  52
  -2   5  -9 39086.1 1816.02  30
  -2   5  -9 41873.2 1870.09  49
  -2  -5  -9 39411.7 1712.23  24
  -2  -5 -11 230.928 256.880  20
  -2   5 -11-13.3287 336.290  12
  -2   5 -11 766.612 394.748  43
  -2   5 -11 749.048 414.623  54
  -2   5 -11 585.470 401.459  49
   2   5  11 227.615 502.950  50
   2   5  11 615.698 404.655  60
   2  -5  11 199.894 276.857  21
   2  -5  11-10.0415 381.637  19
  -2  -5 -11 500.900 280.051  26
   2   5  11-124.832 342.734   7
  -2   5 -11 746.398 287.033  52
   2   5  11 406.909 376.132  47
   2  -5  11-128.755 420.520  45
  -2   5 -11 226.003 313.033  30
  -2  -5 -11 86.6451 337.639  11
  -2   5 -13 276.542 371.357  49
   2  -5  13 116.298 384.501  45
  -2  -5 -13-377.950 396.686  11
  -2  -5 -13-55.0539 370.249  27
  -2   5 -13-99.0808 432.939  43
   2  -5  13-51.6242 302.573  37
   2   5  13 447.309 396.470  47
  -2   5 -13 66.4284 322.080  30
   2   5  13 685.188 525.779  50
   2   5  13-12.5362 322.951   7
   2  -5  13 87.4782 354.485  19
  -2   5 -13-170.594 470.541  54
  -2  -5 -13 55.0453 290.469  26
  -2   5 -13-247.159 348.028  12
   2   5  13-248.735 487.863  60
   2  -5  13-136.485 429.144  51
  -2   5 -13 245.676 268.307  52
   2   5  15 330.325 366.669  47
  -2   5 -15 53.6364 344.921  49
  -2   5 -15 336.983 315.657  12
   2  -5  15 600.698 306.978  19
  -2   5 -15 91.1599 425.769  43
   2   5  15 507.496 493.452  60
  -2   5 -15-160.471 287.141  30
  -2  -5 -15 505.663 364.902  11
   2   5  15-185.393 520.864  50
  -2   5 -15 69.9458 437.609  54
   2  -5  15 477.017 411.485  51
   2  -5  15-97.1913 413.288  45
  -2  -5 -15 449.607 344.995  27
  -2   5 -17 137.325 371.590  43
  -2   5 -17 523.335 238.486  30
  -2   5 -17 540.379 408.163  54
   2   5  17 244.298 378.139  47
  -2  -5 -17 1154.07 339.459  11
   2  -5  17 816.954 404.149  45
   2   5  17 538.467 455.020  60
  -2   5 -17 577.190 299.542  49
   2  -5  17 387.724 384.922  51
  -2   5 -17 1008.35 294.929  12
  -2  -5 -17 308.485 339.232  28
   2  -5  17 587.886 263.482  19
   2   5  19 257.564 422.874  50
  -2  -5 -19 491.568 254.759  28
  -2   5 -19 95.9003 296.594  43
  -2  -5 -19 323.723 309.603  42
   2   5  19 607.882 335.174  60
   2   5  19 150.559 318.575  47
   2  -5  19 30.7116 293.715  51
  -2   5 -19 399.357 342.168  54
  -2   5 -21 41.1336 217.434  43
   2  -5  21 164.911 216.668  51
  -2  -5 -21 224.865 203.640  42
  -2   5 -21 234.586 250.888  54
   2   5  21 207.067 309.167  50
   2   5  21 39.8902 223.631  47
  -2   6  22-192.319 257.725  50
   2   6 -22-4.80117 147.723  43
  -2  -6  22 73.3933 214.161  51
  -2  -6  22-122.265 164.977  45
   2   6 -22 213.937 208.433  54
  -2   6  20 1125.87 369.118  50
   2   6 -20 1378.16 277.768  43
  -2  -6  20 1376.54 268.744  45
   2  -6 -20 1884.69 247.164  25
  -2  -6  18 1306.38 385.584  51
  -2   6  18 1055.73 415.066  50
   2   6 -18 1689.09 362.600  43
  -2  -6  18 840.816 266.327  19
  -2  -6  18 1213.19 312.213  45
  -2  -6  18 1062.28 252.888  37
   2   6 -16 26.6438 327.372  12
  -2  -6  16 83.6638 321.943  57
  -2  -6  16-8.82196 304.821  19
  -2  -6  16 264.056 374.399  51
   2   6 -16 335.485 266.593  32
  -2  -6  16 350.613 313.002  37
   2   6 -16-126.192 375.027  43
  -2  -6  16 314.461 298.094  45
   2  -6 -16-82.9266 269.869  14
  -2   6  16 389.010 408.016  50
  -2   6  14 3597.67 431.240  60
  -2  -6  14 4466.77 387.775  21
   2   6 -14 3814.41 523.442  43
   2   6 -14 3505.95 409.885  32
  -2  -6  14 4912.07 529.512  51
   2  -6 -14 4637.29 426.540  11
   2   6 -14 4607.46 373.998  30
  -2   6  14 4232.36 522.851  50
  -2  -6  14 4332.87 460.502  19
  -2  -6  14 3989.22 473.182  37
   2   6 -14 4212.26 487.871  12
  -2  -6  14 4447.52 413.103  45
  -2   6  12 2994.18 389.066  60
  -2  -6  12 2746.44 426.252  19
   2  -6 -12 2709.20 371.341  11
  -2   6  12 2712.81 448.629  50
  -2  -6  12 3051.46 461.283  37
   2   6 -12 2893.98 359.546  30
  -2  -6  12 2375.76 454.943  51
   2   6 -12 2281.96 366.648  32
  -2  -6  12 2908.19 408.289  21
   2   6 -12 2425.84 447.660  43
  -2  -6  12 2993.97 358.796  45
   2   6 -10 1273.47 321.495  32
   2   6 -10 1304.79 305.603  56
  -2  -6  10 1792.14 419.157  51
  -2   6  10 1167.29 318.160  60
   2   6 -10 1479.21 382.559  43
  -2  -6  10 1935.59 317.900  45
   2  -6 -10 1297.16 240.600  20
  -2  -6  10 1637.29 402.647  21
   2   6 -10 1163.80 296.125  30
  -2  -6  10 1509.06 381.175  19
  -2   6  10 1715.29 402.521  50
  -2  -6  10 1050.21 414.543  37
  -2   6   8 1168.15 270.837  56
   2   6  -8 932.616 395.068  54
  -2  -6   8 2220.67 434.673  21
   2   6  -8 1364.89 341.103  56
   2   6  -8 1710.75 317.714  30
  -2   6   8 1260.14 315.842  55
  -2   6   8 1445.25 301.860  60
   2   6  -8 1358.70 302.887  32
   2  -6  -8 1668.08 251.202   9
  -2  -6   8 1123.38 387.881  51
   2   6  -8 1606.50 293.941  44
  -2  -6   8 1691.75 378.066  19
  -2  -6   6 81.5349 325.216  19
   2   6  -6 241.326 319.974  54
  -2  -6   6-35.6197 411.666  37
   2   6  -6 426.086 326.605  56
  -2   6   6 122.364 263.169  60
  -2   6   6 289.796 260.595  55
   2   6  -6 424.886 258.700  30
  -2  -6   6 341.538 332.618  51
  -2   6   6 293.318 242.904  56
   2  -6  -6-6.79901 206.509  19
   2   6  -6-48.4716 250.875  32
   2   6  -6 79.7950 233.871  44
  -2   6   4 8835.67 527.552  43
  -2   6   4 7936.85 516.021  56
   2   6  -4 8157.03 584.240  56
   2   6  -4 8339.39 607.389  54
  -2   6   4 8263.34 533.067  55
  -2   6   4 9167.59 551.592  52
   2  -6  -4 9373.10 520.599  19
   2  -6  -4 9498.49 484.859   6
  -2  -6   4 9236.98 525.890   6
   2   6  -4 7868.94 530.962  44
   2   6  -4 8776.57 542.202  32
  -2  -6   4 9635.42 678.985  21
  -2  -6   4 8426.30 580.993  19
  -2   6   2 16924.9 873.500  56
   2   6  -2 18055.1 957.593  54
   2   6  -2 15204.2 864.312  44
  -2   6   2 19769.9 882.164  30
   2  -6  -2 18823.2 872.435  19
  -2  -6   2 18005.8 972.521  21
   2  -6  -2 19696.3 848.355   6
  -2  -6   2 17682.3 896.184  19
  -2  -6   2 17914.2 861.496   6
   2   6  -2 17708.5 911.364  56
   2   6  -2 17611.4 913.691  43
   2  -6  -2 17165.9 818.188  17
   2   6  -2 17963.4 895.631  32
  -2   6   2 17801.3 890.073  52
  -2   6   2 18386.6 878.149  43
   2   6  -2 17128.7 824.190   7
   2   6   0 10719.5 637.054  43
   2   6   0 10651.9 629.067  56
  -2   6   0 10113.8 625.864  52
  -2  -6   0 11906.6 584.690   6
   2  -6   0 10985.0 616.932  19
  -2   6   0 9953.38 569.310  48
   2   6   0 11748.3 566.181   7
   2   6   0 10092.4 618.924  32
  -2   6   0 11399.1 615.096  30
  -2  -6   0 12049.1 686.868  21
  -2   6   0 9896.20 606.370  43
  -2   6   0 10664.5 640.019  56
   2  -6   0 11084.5 567.879  17
   2   6   0 10246.9 618.456  44
   2   6   2 575.456 285.274  43
   2  -6   2 387.909 238.474  45
  -2  -6  -2 449.508 231.902   9
   2  -6   2 486.104 303.507  19
   2   6   2 318.783 280.559  56
   2   6   2 428.606 292.662  55
   2   6   2 71.8511 265.876  44
  -2   6  -2 834.864 252.597  30
  -2   6  -2 449.674 279.245  54
  -2   6  -2 183.081 288.586  56
  -2  -6  -2 1432.01 309.989  21
  -2  -6  -2 451.435 228.349   6
  -2   6  -2 341.322 249.732  43
  -2   6  -2 400.185 223.775  48
   2   6   2 429.480 197.059   7
  -2  -6  -4 10763.0 604.913   6
  -2  -6  -4 10220.2 615.183  21
   2   6   4 12291.0 666.087  56
  -2   6  -4 13312.7 691.607  48
  -2   6  -4 12559.9 713.446  54
  -2   6  -4 13058.5 719.729  56
  -2   6  -4 13621.9 748.375  52
   2   6   4 11277.2 745.979  50
   2   6   4 13739.9 732.845  44
   2   6   4 10322.6 710.130  46
  -2  -6  -4 11402.8 635.965   9
   2  -6   4 11580.9 684.749  19
   2  -6   4 12512.0 677.382  45
  -2   6  -4 11645.6 675.057  43
   2   6   4 13895.9 705.092  60
   2   6   4 13454.9 725.848  55
   2   6   4 10622.9 620.046   7
  -2   6  -6 4303.52 433.471  43
   2   6   6 3485.87 497.614  50
  -2   6  -6 5465.06 459.067  30
   2  -6   6 6214.68 517.279  19
   2   6   6 3364.86 416.573  60
   2   6   6 6532.84 434.326   7
  -2   6  -6 3397.08 434.485  54
  -2  -6  -6 6120.86 422.231  20
  -2   6  -6 5619.85 509.876  49
   2   6   6 4678.73 487.093  44
  -2   6  -6 4552.31 450.390  56
   2   6   6 4106.14 459.070  55
  -2  -6  -6 6075.30 401.273  24
  -2   6  -6 5978.00 428.072  12
  -2  -6  -6 5541.93 393.418   9
  -2   6  -6 3543.48 454.675  52
   2  -6   6 5246.97 477.045  45
   2   6   6 4258.62 409.877  56
   2   6   8 15482.8 891.574  60
   2   6   8 17309.3 1006.44  50
   2  -6   8 16590.2 906.060  21
  -2   6  -8 19049.0 991.076  49
  -2   6  -8 16408.2 919.539  30
   2   6   8 16708.9 848.266  56
  -2   6  -8 16623.7 929.652  52
  -2   6  -8 15482.7 918.023  43
  -2   6  -8 17850.3 898.090  12
  -2   6  -8 16637.7 863.100  56
   2  -6   8 15545.2 930.429  45
  -2  -6  -8 17479.5 822.425  24
   2   6   8 17712.8 902.947   7
  -2  -6  -8 18898.1 846.810   9
  -2  -6  -8 17552.0 851.094  20
   2   6   8 18465.1 983.691  44
  -2   6  -8 15479.3 950.631  54
   2  -6  10 44127.8 1985.45  45
   2  -6  10 44796.1 1969.17  19
  -2   6 -10 42404.9 2051.00  54
   2  -6  10 43514.5 1931.95  21
  -2   6 -10 46230.7 1994.53  12
  -2  -6 -10 44349.0 1899.09  20
  -2   6 -10 43564.2 2037.23  49
  -2   6 -10 40719.6 1977.78  30
  -2   6 -10 43328.2 2026.56  43
  -2   6 -10 46844.8 1952.72  52
   2   6  10 45801.1 1980.52   7
  -2   6 -10 41093.6 1882.68  56
   2   6  10 44952.0 2062.26  50
   2   6  10 44585.9 1981.73  60
  -2  -6 -10 48623.8 1928.49  26
   2  -6  10 42039.3 2017.57  51
  -2   6 -12 11709.1 756.635  12
  -2   6 -12 11474.5 819.823  43
   2   6  12 12772.8 867.557  50
  -2   6 -12 13452.6 755.630  30
  -2   6 -12 11512.7 861.793  54
  -2  -6 -12 13070.2 711.591  26
  -2  -6 -12 13761.4 813.668  11
   2   6  12 12328.4 816.370  60
   2  -6  12 12346.9 741.623  19
   2  -6  12 12907.2 787.412  45
   2  -6  12 12660.1 682.445  21
  -2   6 -12 12732.7 821.077  49
  -2   6 -12 13482.8 702.542  52
   2  -6  12 11495.5 727.417  37
   2   6  14 831.439 479.794  60
   2  -6  14 564.444 306.116  19
  -2   6 -14 389.735 274.171  30
  -2   6 -14 353.514 384.152  43
  -2   6 -14 237.898 296.942  12
  -2  -6 -14 362.170 341.546  11
  -2   6 -14 381.094 377.373  49
   2   6  14 850.442 491.486  50
  -2  -6 -14 60.4096 324.884  27
   2  -6  14 698.870 371.476  45
   2  -6  14 762.445 293.255  37
  -2   6 -14-468.384 475.138  54
  -2   6 -16 577.059 228.155  30
  -2   6 -16 1319.88 349.416  43
   2   6  16 398.536 411.396  60
  -2  -6 -16 566.907 324.768  28
   2  -6  16 522.286 257.791  19
   2  -6  16 580.177 392.177  51
  -2  -6 -16 1078.46 263.382  27
   2   6  16 503.269 436.582  50
   2  -6  16 763.399 333.270  45
  -2   6 -16 805.803 375.400  54
  -2   6 -18 155.975 240.853  43
   2   6  18 676.646 302.771  60
  -2  -6 -18 428.858 271.789  42
   2  -6  18 48.7825 283.616  51
  -2   6 -18 686.672 283.700  54
  -2   6 -18 191.125 146.521  30
   2   6  18 141.689 370.246  50
   2  -6  18 75.4312 262.499  45
  -2  -6 -18 455.880 213.383  28
   2  -6  20 1658.92 215.897  45
  -2  -6 -20 1696.42 188.684  42
  -2   6 -20 1516.82 224.828  54
   2  -6  20 1745.02 227.648  51
  -2   6 -20 1477.05 205.667  43
  -2   7  19 1174.01 256.057  50
   2   7 -19 1333.89 220.409  43
  -2  -7  19 1281.75 250.103  51
  -2   7  17 591.091 300.572  50
   2   7 -17 376.516 281.150  43
  -2  -7  17 279.935 213.325  57
  -2  -7  17 390.691 215.524  37
  -2  -7  17 662.038 295.461  51
   2   7 -15 480.881 348.161  43
  -2  -7  15 801.951 339.703  51
   2   7 -15 131.624 437.454  54
  -2  -7  15 661.429 264.086  19
  -2  -7  15 851.977 338.002  57
  -2  -7  15 498.206 300.968  37
  -2   7  15 419.739 332.781  50
   2   7 -13 1010.29 494.656  54
  -2  -7  13 613.821 367.126  51
  -2   7  13 584.585 332.543  60
  -2   7  13 933.813 366.812  50
  -2  -7  13 726.512 293.033  19
  -2  -7  13 639.713 393.225  37
  -2  -7  13 462.042 271.483  21
   2   7 -13 866.987 399.189  43
  -2  -7  11 879.230 347.209  19
   2   7 -11 886.793 286.274  56
  -2  -7  11 1058.02 456.043  37
   2   7 -11 829.237 297.896  32
  -2  -7  11 690.802 342.743  21
  -2  -7  11 1167.84 392.080  51
  -2   7  11 1422.48 347.812  60
   2   7 -11 1157.47 459.523  54
   2  -7 -11 450.905 270.664  11
   2   7  -9 7462.77 623.005  54
  -2  -7   9 6707.32 551.988  51
  -2  -7   9 6177.50 530.084  21
   2  -7  -9 6496.51 425.140  20
  -2  -7   9 6260.46 509.746  19
   2   7  -9 6994.55 509.378  56
  -2   7   9 6552.29 456.355  56
  -2   7   9 6533.72 500.794  60
   2   7  -9 6129.63 493.271  32
  -2  -7   7 11316.0 691.405  19
  -2   7   7 11053.2 676.524  55
  -2  -7   7 11100.1 735.323  21
  -2  -7   7 10609.3 772.708  37
   2   7  -7 10815.9 741.260  54
   2  -7  -7 11055.2 604.563   9
   2   7  -7 12082.4 732.754  56
   2  -7  -7 10505.7 618.023  21
  -2   7   7 11161.0 657.873  60
  -2   7   7 10669.8 636.006  56
  -2  -7   7 12064.6 715.422  51
   2   7  -7 10828.9 655.964  32
  -2   7   5 13516.3 764.928  55
   2   7  -5 14301.6 850.585  54
  -2   7   5 13949.2 766.811  60
   2  -7  -5 13436.2 760.765  21
  -2  -7   5 15259.1 890.839  21
  -2  -7   5 15241.8 893.876  37
  -2   7   5 12617.6 744.381  56
  -2  -7   5 14674.1 803.612  19
   2   7  -5 13220.3 748.710  44
   2   7  -5 13768.0 798.298  43
   2   7  -5 13914.9 756.262  32
   2   7  -5 13821.3 831.663  56
  -2  -7   3 4468.43 583.594  21
   2   7  -3 4777.36 421.151  44
  -2   7   3 4488.46 439.089  55
  -2  -7   3 5134.52 594.892  37
   2  -7  -3 5048.83 432.239  19
  -2  -7   3 4584.04 447.754  19
   2   7  -3 4882.28 487.799  43
  -2   7   3 5458.44 455.734  56
   2   7  -3 4339.83 412.491  32
   2   7  -3 5253.74 536.127  56
  -2   7   3 5074.46 430.868  43
  -2   7   1 829.596 302.423  43
   2   7  -1 989.054 298.390  44
   2  -7  -1 580.006 339.200  19
  -2   7   1 976.699 357.031  56
   2   7  -1 607.165 368.741  43
  -2   7   1 614.414 315.254  55
  -2  -7   1 718.400 418.132  37
  -2  -7   1 1315.83 439.477  21
  -2   7   1 1595.95 383.381  52
   2   7   1 11476.1 699.366  43
  -2  -7  -1 10883.6 615.731   9
   2   7   1 10260.8 705.993  55
  -2   7  -1 12368.6 717.733  52
  -2   7  -1 10887.8 644.800  30
  -2   7  -1 11117.7 664.324  43
   2   7   1 10678.4 665.765  56
  -2   7  -1 10931.3 635.872  48
  -2  -7  -1 10244.6 671.139  21
   2   7   1 10407.0 711.855  60
  -2  -7  -1 9496.31 662.239  37
   2  -7   1 10901.1 673.805  19
   2   7   1 10152.8 655.763  44
  -2   7  -3 51023.3 2340.73  56
   2   7   3 53667.2 2336.85  55
   2   7   3 52750.0 2293.95  56
  -2   7  -3 54868.1 2301.64  30
  -2  -7  -3 55179.8 2272.65   9
   2   7   3 55639.2 2325.52  60
  -2   7  -3 50439.1 2298.21  43
   2  -7   3 53706.6 2307.44  19
   2   7   3 54552.9 2335.11  44
  -2  -7  -3 52706.1 2263.48  21
   2   7   5 62286.5 2716.40  55
  -2  -7  -5 66192.3 2654.36   9
   2  -7   5 60827.3 2717.11  21
   2   7   5 63601.3 2779.45  50
   2   7   5 61436.1 2668.45  56
  -2   7  -5 67659.7 2731.76  56
   2  -7   5 62795.0 2694.11  19
  -2   7  -5 62208.6 2688.84  43
   2   7   5 62435.7 2692.23  60
  -2  -7  -5 65390.8 2657.44  20
  -2   7  -5 61284.9 2716.45  54
   2  -7   5 56780.4 2665.30  45
  -2   7  -5 65043.9 2746.83  52
  -2  -7  -5 64788.4 2646.08  24
   2   7   5 65883.7 2749.08  44
  -2   7  -7 45651.8 1929.60  30
   2  -7   7 41583.5 1906.18  19
  -2  -7  -7 44060.1 1855.81  20
   2  -7   7 41045.8 1906.32  21
   2   7   7 41135.4 1862.42  56
   2  -7   7 38326.9 1872.94  45
  -2   7  -7 43708.1 1889.11  56
   2   7   7 43286.1 1977.66  50
   2  -7   7 39554.4 1931.56  51
   2   7   7 43401.0 1906.42  60
  -2  -7  -7 44685.0 1847.61   9
   2   7   7 45095.6 1975.45  44
  -2   7  -7 40923.9 1903.35  43
  -2   7  -7 40297.0 1937.84  54
  -2  -7  -7 43813.6 1833.86  24
  -2   7  -7 47353.8 1956.88  52
   2  -7   9 10347.2 726.186  37
  -2  -7  -9 11107.9 615.256  35
  -2  -7  -9 12104.2 661.178  26
   2   7   9 11072.3 748.769  50
   2  -7   9 10528.7 706.767  19
  -2   7  -9 12048.5 724.251  43
   2   7   9 10261.7 616.686  56
  -2   7  -9 11208.4 639.036  56
  -2   7  -9 11399.6 754.772  54
  -2   7  -9 11193.0 707.686  30
   2   7   9 11490.4 727.604  60
   2  -7   9 10631.8 680.065  21
   2  -7   9 11001.0 690.007  45
  -2   7  -9 12581.2 716.602  52
  -2  -7  -9 10673.3 622.114  20
   2  -7   9 9843.02 761.247  51
  -2   7 -11 2100.27 292.955  56
   2  -7  11 2008.59 315.578  21
   2  -7  11 2537.76 494.873  51
  -2   7 -11 2955.50 376.064  52
  -2  -7 -11 2152.23 388.515  11
   2  -7  11 2060.80 396.160  37
   2   7  11 2255.71 461.601  60
  -2   7 -11 1798.45 422.541  54
   2   7  11 2027.60 454.887  50
   2  -7  11 2641.21 384.231  45
  -2  -7 -11 2251.71 332.504  26
  -2   7 -11 2305.15 418.016  43
  -2   7 -11 2436.00 371.167  30
   2  -7  13 2501.43 325.956  19
   2  -7  13 2478.85 344.159  37
  -2   7 -13 2523.70 324.876  30
  -2   7 -13 1065.72 375.583  54
   2   7  13 2398.15 425.849  50
  -2   7 -13 1416.34 371.105  43
  -2  -7 -13 2141.71 332.139  27
   2  -7  13 2468.33 447.018  51
   2   7  13 1570.06 428.342  60
   2  -7  13 2326.49 342.253  45
   2   7  15 2913.58 407.364  60
  -2  -7 -15 3827.71 338.400  28
  -2   7 -15 3397.92 348.326  43
  -2   7 -15 3402.29 276.483  30
   2  -7  15 3233.01 324.323  45
   2   7  15 3554.42 415.949  50
  -2   7 -15 3147.06 371.781  54
   2  -7  15 2810.25 262.665  37
  -2   7 -17 1214.89 228.857  54
   2   7  17 1273.32 293.507  50
   2  -7  17 1205.20 248.765  51
   2  -7  17 1241.58 209.856  45
   2   7  17 1185.48 229.896  60
  -2  -7 -17 1531.99 220.107  42
  -2   7 -17 1165.30 213.074  43
  -2  -8  16 2020.85 213.066  57
  -2  -8  16 2343.70 235.040  51
  -2  -8  14 1997.67 321.473  57
   2   8 -14 1882.77 386.459  54
  -2  -8  14 2065.87 268.062  51
  -2  -8  14 1997.41 275.254  37
  -2  -8  12 720.660 192.285  24
   2   8 -12 556.567 196.617  56
  -2  -8  12 649.672 271.247  51
  -2  -8  12 420.946 289.132  37
  -2  -8  10 1181.59 274.930  19
  -2  -8  10 486.835 296.647  21
   2   8 -10 922.070 284.628  56
  -2  -8  10 1137.32 302.243  51
  -2   8  10 1187.42 325.271  60
  -2   8   8 4798.56 391.534  56
  -2  -8   8 4255.12 496.855  37
  -2  -8   8 4466.24 393.613  19
   2  -8  -8 4603.80 351.359  20
   2   8  -8 5260.20 469.791  56
  -2   8   8 5456.53 441.521  60
  -2  -8   8 3859.37 455.776  21
  -2  -8   8 5086.17 414.480  51
   2   8  -8 4965.61 491.694  43
   2   8  -6 8570.03 567.249  43
  -2   8   6 8126.93 531.831  60
  -2   8   6 8055.36 507.146  56
   2  -8  -6 7140.73 450.449   9
  -2  -8   6 7482.44 635.715  37
  -2  -8   6 4687.29 483.894   9
  -2  -8   6 6484.22 484.993  19
   2  -8  -6 6499.15 450.792  21
   2   8  -6 9529.80 631.989  56
   2  -8  -4 6732.33 488.553  21
  -2  -8   4 6326.00 587.468  21
   2   8  -4 6059.57 582.103  56
  -2  -8   4 5966.90 470.662   9
  -2   8   4 6809.44 512.143  60
  -2   8   4 6488.69 486.937  55
   2  -8  -4 5526.78 422.296   9
  -2  -8   4 6094.02 594.151  37
  -2   8   4 6032.67 484.972  56
   2   8  -4 7173.46 533.695  43
   2   8  -2 7800.03 600.788  55
   2   8  -2 9120.58 591.343  43
  -2   8   2 7791.60 572.767  56
  -2   8   2 7517.30 519.300  55
  -2  -8   2 7265.45 603.399  37
  -2  -8   2 6797.64 605.092  21
  -2   8   2 7187.60 555.655  60
   2  -8  -2 6168.35 578.144  21
   2   8   0 8508.54 603.234  56
   2   8   0 7999.68 615.237  55
  -2  -8   0 7793.22 559.383  37
  -2   8   0 8097.47 640.494  56
   2  -8   0 6675.75 615.240  21
  -2  -8   0 6940.24 554.157  21
   2  -8   0 7395.66 563.585  19
  -2   8   0 8147.65 550.085  55
  -2  -8   0 7044.77 506.691   9
  -2   8   0 8570.17 543.809  43
   2   8   0 7984.81 549.896  44
  -2  -8  -2 9376.71 580.045  24
  -2   8  -2 9678.01 609.231  55
   2   8   2 10519.7 630.345  44
   2   8   2 10276.4 628.033  56
  -2  -8  -2 8134.38 558.062  21
   2   8   2 11090.1 678.949  55
   2  -8   2 9682.06 702.608  21
   2  -8   2 10807.8 680.773  51
  -2  -8  -2 7757.65 547.229   9
   2  -8   2 8486.68 613.441  19
  -2  -8  -2 8288.91 553.117  20
  -2   8  -2 9675.09 599.823  43
   2   8   2 10973.6 673.747  60
  -2  -8  -4 6241.34 464.786  24
  -2   8  -4 7167.31 509.125  43
   2   8   4 8942.37 603.536  55
   2  -8   4 5892.28 553.988  51
   2   8   4 8120.16 587.557  60
  -2  -8  -4 5786.06 435.118   9
  -2  -8  -4 6720.80 472.034  20
   2  -8   4 5347.94 519.417  19
   2   8   4 7569.53 538.913  56
   2   8   4 7815.84 562.854  44
  -2   8  -4 8295.36 609.210  56
  -2  -8  -6 4764.10 372.709  24
  -2  -8  -6 4702.05 390.750  20
   2  -8   6 4157.66 456.590  21
   2   8   6 5248.98 521.585  60
  -2   8  -6 4919.91 445.283  43
   2   8   6 4952.44 427.796  56
   2  -8   6 4116.31 431.743  19
  -2   8  -6 5923.81 502.336  56
   2  -8   6 3820.51 485.718  51
  -2  -8  -8 5068.47 378.485  35
  -2   8  -8 4048.33 433.187  43
  -2  -8  -8 5020.30 397.061  26
   2  -8   8 4769.99 402.387  21
   2  -8   8 4384.22 423.926  19
  -2   8  -8 4671.82 405.442  56
  -2  -8  -8 4352.85 364.400  20
   2   8   8 5800.42 509.843  60
   2  -8   8 4181.85 488.296  37
   2   8   8 4326.28 372.346  56
   2  -8   8 4272.03 468.638  51
  -2   8 -10 2503.45 275.169  56
   2  -8  10 2773.74 355.452  37
   2  -8  10 2956.96 391.851  51
  -2  -8 -10 2667.22 298.041  26
  -2   8 -10 2440.44 356.683  43
   2   8  10 2601.86 428.753  60
   2   8  10 2894.41 350.477  50
   2   8  12 1774.20 281.931  50
  -2  -8 -12 1198.34 243.398  27
  -2   8 -12 1041.98 264.057  43
   2  -8  12 1445.98 263.627  37
   2  -8  12 2128.49 320.321  51
   2  -8  12 1531.63 197.138  45
   2   8  12 1765.54 358.151  60
   2   8  14 45.0624 232.710  60
  -2   8 -14 328.973 162.394  43
   2  -8  14 97.3216 220.904  51
   2   8  14 152.734 179.685  50
  -2  -9  11 2023.92 288.552  57
   2   9 -11 2449.19 279.151  60
   2   9 -11 1946.89 257.963  43
   2   9 -11 1644.72 289.194  55
  -2   9   9 85.9433 193.765  60
   2   9  -9-395.591 298.970  55
  -2  -9   9 266.299 244.601  37
   2   9  -9-61.0651 301.923  60
  -2  -9   9-74.6235 314.076  57
   2   9  -9 169.317 240.561  43
   2   9  -9 318.571 194.525  56
  -2  -9   7 147.550 222.431  24
  -2   9   7 62.2510 223.512  60
   2   9  -7-102.511 305.797  55
  -2   9   7 99.6044 193.275  56
  -2  -9   7 116.845 285.341  37
   2   9  -7 456.278 272.972  56
   2   9  -7 16.4086 311.412  60
   2   9  -7 445.280 261.484  43
   2   9  -5 572.823 340.058  56
   2   9  -5 562.280 303.607  55
   2   9  -5 311.697 321.002  60
  -2   9   5 531.001 239.533  56
   2   9  -5 1411.99 276.150  43
  -2   9   5 719.947 259.951  60
  -2  -9   5 590.602 300.825  37
  -2  -9   5 264.344 263.541  24
   2   9  -3 3460.43 424.389  56
   2  -9  -3 2675.32 306.482  37
  -2   9   3 3380.40 349.518  56
  -2  -9   3 2068.03 336.254  37
  -2   9   3 3124.02 334.674  60
   2   9  -3 3340.12 374.604  55
  -2  -9   1 1113.57 289.187  24
  -2   9   1 1353.70 347.424  56
  -2  -9   1 1134.26 257.665  37
  -2   9   1 1103.53 294.024  60
   2   9  -1 1323.18 321.647  55
   2   9  -1 1809.11 379.946  56
   2  -9  -1 858.189 321.506  37
  -2   9   1 1436.68 252.971  55
  -2  -9  -1 275.447 234.879  24
   2  -9   1-9.98115 336.389  37
   2   9   1 357.534 316.071  60
  -2   9  -1 379.265 225.939  55
  -2   9  -1 181.655 289.212  60
   2   9   1 267.269 288.444  55
   2   9   1 149.968 300.972  56
  -2  -9  -3 2124.98 256.327  24
   2   9   3 2128.57 347.359  60
   2   9   3 2080.94 311.411  56
   2  -9   3 2235.41 362.058  37
  -2   9  -3 1729.38 268.960  55
  -2   9  -3 2108.21 364.659  56
   2   9   5 1024.24 244.414  56
   2   9   5 1385.53 330.479  60
   2  -9   5 1471.00 329.061  37
  -2   9  -5 961.799 241.373  55
  -2   9  -5 1760.22 249.714  43
   2  -9   5 1330.60 245.590  51
  -2   9  -5 1413.44 322.706  56
  -2  -9  -5 1691.55 253.646  35
  -2  -9  -5 1351.18 242.723  26
   2  -9   7 355.920 202.752  51
   2   9   7 312.083 171.431  56
  -2   9  -7 208.112 208.422  56
   2   9   7 286.514 286.146  60
  -2   9  -7 285.351 197.492  43
  -2   9  -7 199.914 190.618  55
  -2   9  -9-42.3568 138.356  56
   2   9   9 136.799 251.539  60
   2  -9   9 5.18544 190.890  37
  -2   9  -9 125.915 132.389  55
   2  -9   9 186.216 159.749  51
  -2   9  -9-284.767 165.166  43
   3   0 -27 163.698 175.425  46
  -3   0  27 136.705 193.757  45
  -3   0  27 577.758 321.233  59
   3   0 -27 60.4594 200.879  38
   3   0 -27 206.807 222.005  54
   3   0 -27-142.337 208.569  44
   3   0 -25-47.8058 290.944  38
  -3   0  25 164.026 290.150  50
   3   0 -25 380.075 222.630  43
  -3   0  25-147.186 306.872  41
   3   0 -25 68.4655 329.729  54
   3   0 -25-96.6105 304.421  44
  -3   0  25 284.828 308.984  45
   3   0 -23 169.693 257.479  14
   3   0 -23 11.3839 342.703  38
  -3   0  23-246.449 270.817  16
  -3   0  23-22.4314 371.991  41
   3   0 -23 83.8065 371.609  54
  -3   0  23-22.9610 367.763  47
  -3   0  23-217.903 301.134  51
  -3   0  23 285.571 337.428  45
  -3   0  23 411.606 387.985  50
   3   0 -23 421.828 375.863  44
   3   0 -23-61.7281 306.599  25
   3   0 -21 49.5427 287.138  14
  -3   0  21-106.955 369.188  41
   3   0 -21 129.102 368.280  38
  -3   0  21 25.2830 381.201  47
  -3   0  21 498.544 400.925  50
   3   0 -21 176.310 378.590  54
  -3   0  21 706.642 337.357  51
   3   0 -21 329.783 367.188  44
  -3   0  21 450.440 299.309  16
  -3   0  21 178.024 373.507  45
   3   0 -21 7.67903 216.579  28
   3   0 -21-96.4983 336.695  25
  -3   0  19 22.9345 351.265  41
  -3   0  19 192.633 255.982  16
   3   0 -19 55.0409 343.409  38
  -3   0  19-231.910 385.244  50
   3   0 -19-213.706 345.671  54
   3   0 -19-229.226 274.443  42
   3   0 -19 204.971 208.883  28
  -3   0  19 125.148 376.457  47
   3   0 -19 395.873 285.922  14
  -3   0  19-63.4576 323.731  45
  -3   0  19-230.543 311.123  51
   3   0 -19 141.007 303.440  25
   3   0 -17-119.311 257.541  14
  -3   0  17-19.1633 286.890  45
   3   0 -17 10.5481 284.837  54
  -3   0  17-119.183 272.576  51
  -3   0  17-12.6454 331.195  50
  -3   0  17-46.5934 315.147  47
  -3   0  17-178.897 307.145  41
  -3   0  17-113.502 359.246  58
   3   0 -17 34.6012 176.209  28
   3   0 -17-134.604 228.247  42
   3   0 -17 197.567 267.628  25
  -3   0  15-301.221 290.690  41
   3   0 -15-189.773 255.410  14
   3   0 -15 274.748 183.159  42
  -3   0  15 119.695 228.428  45
   3   0 -15-48.1996 143.699  28
   3   0 -15 118.058 227.828  25
   3   0 -13 260.383 234.686  14
  -3   0  13-32.0368 208.304  41
   3   0 -13 102.263 159.094   2
   3   0 -11 42.6194 148.025   2
   3   0 -11-143.555 183.833  14
  -3   0  11-147.140 205.915   1
  -3   0   9 27.9527 36.5535   6
  -3   0   9-139.914 147.494  19
  -3   0   9-73.7347 82.2514   2
  -3   0   9-77.4653 136.762   1
   3   0  -9 12.8057 109.559   2
   3   0  -9-146.285 147.065   1
  -3   0   7 51.2574 29.6264   5
   3   0  -7 20.7623 90.8100   2
  -3   0   7 22.3133 129.383   1
  -3   0   7 19.6710 30.9647   6
   3   0  -7 16.7156 99.6445  14
  -3   0   7 43.9176 100.092  19
   3   0  -7 273.783 100.075   1
  -3   0   7 55.8476 74.2328   2
   3   0  -5 87.3500 77.1926   1
  -3   0   5-99.5823 104.883   1
   3   0  -5 56.7720 89.2613  14
   3   0  -3-18.6799 49.5482   2
   3   0  -3-9.41112 71.2034   3
   3   0  -3 1.27344 57.4949   1
   3   0  -3 17.0780 41.7449   6
  -3   0   3 99.9761 72.2553   1
   3   0  -1 32.4369 66.2134   3
  -3   0   1-26.2114 59.2049   3
  -3   0   1 19.2794 49.3997   1
   3   0   1 8.43323 60.9881   7
  -3   0  -1 31.0672 66.8345   3
  -3   0  -1 20.4434 45.7979   4
   3   0   1 70.0615 70.4911   3
  -3   0  -3 8.42997 77.1708   3
   3   0   3 136.560 78.5549   7
   3   0   3 31.8352 66.7285   3
  -3   0  -3 61.8713 75.0194   1
   3   0   5 153.867 115.179   7
   3   0   5 64.5797 113.189  18
  -3   0  -5 87.1096 117.073  11
  -3   0  -5 79.3531 86.0296   3
  -3   0  -5-53.8709 103.061   1
   3   0   5 85.0017 67.0020   2
   3   0   5 64.7493 97.4019   4
  -3   0  -7 225.053 147.404  11
  -3   0  -7 38.0570 117.208   1
   3   0   7 53.4403 124.463   4
  -3   0  -7 210.305 131.670   3
   3   0   7-119.028 177.448   7
   3   0   7 104.548 197.010  18
   3   0   7-46.3504 108.450   2
  -3   0  -7 116.815 133.675   5
  -3   0  -9 15.7958 156.326   3
   3   0   9 138.373 113.059   2
   3   0   9-291.595 254.243  18
   3   0   9 53.9957 208.973   7
  -3   0  -9 67.2036 142.279   1
   3   0   9 220.247 164.279   4
  -3   0  -9 93.3935 146.259   5
   3   0  11 112.836 220.734   7
   3   0  11 133.237 236.769  10
   3   0  11 76.7028 160.223   4
  -3   0 -11 162.977 135.745   5
  -3   0 -11 435.955 209.546  42
  -3   0 -11 184.780 162.604   3
   3   0  13 80.2295 292.338  10
   3   0  13-64.3337 278.839  60
   3   0  13 171.737 243.577   7
   3   0  13 6.53009 201.133  45
   3   0  13 132.131 313.227  47
  -3   0 -13 413.910 247.176  42
  -3   0 -13 234.965 239.031  28
  -3   0 -13 121.960 171.104  14
  -3   0 -15 147.498 257.946  49
  -3   0 -15 145.606 200.782  14
  -3   0 -15 259.539 219.051  25
   3   0  15 405.760 319.511  10
   3   0  15 451.275 338.942  47
  -3   0 -15-44.0790 287.839  28
   3   0  15 246.712 227.789  45
  -3   0 -17 108.720 201.002  14
   3   0  17 389.983 389.918  47
  -3   0 -17-444.797 287.708  49
  -3   0 -17 478.203 322.226  28
  -3   0 -17 483.267 243.864  30
  -3   0 -17 79.3842 381.450  54
   3   0  17 315.512 277.377  45
  -3   0 -17 198.914 241.004  25
  -3   0 -19 290.872 476.833  54
  -3   0 -19 121.892 234.594  30
   3   0  19 357.940 428.148  47
  -3   0 -19-224.102 386.656  42
  -3   0 -19 247.230 326.620  28
   3   0  19 209.438 284.830  45
  -3   0 -19 195.087 284.015  38
  -3   0 -19-201.594 234.099  25
  -3   0 -21 51.3374 255.388  38
  -3   0 -21 28.1743 312.470  28
  -3   0 -21 380.341 439.257  54
   3   0  21-140.488 369.609  41
   3   0  21-132.911 398.186  47
   3   0  23-69.5445 374.724  58
   3   0  23 209.244 306.453  47
  -3   0 -23-14.4225 228.435  28
  -3   0 -23 282.341 176.680  38
   3   0  23 331.411 300.098  41
  -3   0 -23 294.638 352.201  54
   3   0  25 179.056 175.931  41
   3   0  25-60.9124 146.582  47
  -3   0 -25 82.8708 178.777  43
  -3   0 -25-6.23899 222.356  54
   3  -1 -26 1778.19 314.280  44
   3   1 -26 1187.04 210.272  43
   3  -1 -26 1328.19 289.483  38
  -3  -1  26 968.128 213.825  51
  -3  -1  26 107.268 315.242  59
  -3   1  26 1220.39 433.453  59
  -3  -1  26 1374.21 251.068  41
  -3   1  26 1129.26 303.257  41
   3  -1 -26 869.836 280.111  54
  -3   1  26 734.073 235.551  45
  -3  -1  26 1229.61 280.768  45
  -3   1  26 1059.12 300.597  50
   3   1 -26 1032.60 290.484  54
   3   1 -26 1206.16 264.070  44
   3   1 -24 5450.71 428.057  43
  -3   1  24 5299.89 460.423  45
  -3   1  24 5616.64 525.646  41
  -3  -1  24 4729.43 445.547  51
  -3   1  24 4953.96 527.992  47
  -3  -1  24 4911.13 455.295  41
   3   1 -24 5421.41 489.346  44
   3  -1 -24 6379.05 526.860  44
   3  -1 -24 6474.12 439.872  14
   3   1 -24 5525.12 475.310  38
   3   1 -24 5104.23 434.548  46
   3  -1 -24 5613.65 503.171  54
  -3  -1  24 6851.46 439.927  16
   3   1 -24 4804.98 498.249  54
  -3  -1  24 6881.08 522.276  45
   3  -1 -24 5908.51 465.025  25
  -3   1  24 6209.47 560.282  50
  -3   1  22 8563.64 617.587  45
  -3  -1  22 9534.96 655.741  51
  -3  -1  22 9048.01 631.215  50
   3   1 -22 9131.82 647.551  44
  -3  -1  22 10841.3 594.331  16
   3  -1 -22 9592.99 674.956  54
  -3  -1  22 7207.69 594.375  47
  -3   1  22 8720.16 706.913  47
  -3  -1  22 10391.2 695.297  45
   3  -1 -22 10308.6 606.108  14
  -3   1  22 8626.35 679.251  41
  -3   1  22 9311.87 751.157  50
   3   1 -22 10396.2 619.924  43
  -3  -1  22 9403.03 628.402  41
   3   1 -22 9987.09 659.432  38
   3   1 -22 9343.27 680.921  54
   3  -1 -22 10038.5 687.515  44
   3  -1 -22 10283.3 636.690  25
   3   1 -22 9959.50 580.305  14
  -3   1  22 10245.4 564.707  16
   3  -1 -20 8079.38 522.176  42
  -3  -1  20 8469.31 622.789  50
   3   1 -20 8694.78 630.265  54
  -3  -1  20 8328.13 612.011  51
   3  -1 -20 8405.72 615.017  54
  -3  -1  20 8613.71 601.532  41
  -3   1  20 8188.43 703.847  50
   3   1 -20 9162.61 545.329  14
  -3   1  20 8104.98 586.156  45
  -3   1  20 7460.59 651.437  47
   3   1 -20 9487.29 629.842  38
   3  -1 -20 8499.07 571.038  14
  -3   1  20 7882.53 540.874  51
  -3  -1  20 7460.63 588.901  47
   3  -1 -20 8112.11 587.602  25
  -3   1  20 8539.01 650.339  41
  -3   1  20 8921.06 530.877  16
  -3  -1  20 8761.39 622.518  45
   3   1 -20 8186.07 616.879  44
   3   1 -20 8301.30 583.837  25
   3  -1 -18 7066.46 460.813  42
  -3   1  18 6899.73 612.545  47
   3   1 -18 7526.94 579.888  54
   3   1 -18 8217.46 558.927  38
   3  -1 -18 7921.20 544.902  54
  -3   1  18 6937.44 558.846  41
   3  -1 -18 6939.28 429.313  28
   3   1 -18 8152.08 570.308  44
  -3   1  18 7591.72 614.221  50
  -3  -1  18 7986.40 588.832  50
  -3   1  18 7838.14 512.543  51
  -3  -1  18 6614.89 566.614  58
  -3   1  18 7695.68 483.102  16
   3   1 -18 7530.06 493.901  14
   3  -1 -18 7429.64 530.271  14
  -3  -1  18 6623.50 534.118  47
   3   1 -18 7111.49 464.132  28
  -3  -1  18 7547.70 542.786  41
  -3  -1  18 7116.74 546.194  45
  -3   1  18 7963.75 552.032  45
   3   1 -18 7436.09 529.855  25
  -3  -1  18 7377.75 522.610  51
  -3  -1  16 53913.1 2305.49  45
  -3   1  16 49535.4 2358.05  50
  -3  -1  16 52287.1 2326.79  47
   3   1 -16 54182.4 2356.59  54
   3   1 -16 54346.7 2283.05  28
   3   1 -16 59475.3 2315.67  14
   3  -1 -16 52671.8 2259.59  42
  -3   1  16 59513.9 2307.60  16
   3  -1 -16 50888.0 2237.78  28
   3   1 -16 57439.3 2354.10  44
  -3  -1  16 53976.4 2314.46  41
   3   1 -16 57537.2 2345.47  38
   3   1 -16 56381.5 2322.23  25
  -3   1  16 53785.8 2370.23  47
  -3  -1  16 52781.1 2293.01  51
  -3   1  16 55575.6 2351.52  41
  -3   1  16 56781.4 2342.46  45
   3  -1 -16 55234.5 2297.33  14
  -3  -1  16 52482.3 2252.25  19
  -3  -1  14 101816. 4280.97  19
   3  -1 -14 104092. 4312.59  25
   3   1 -14 111241. 4371.37  38
   3   1 -14 113593. 4380.74  44
  -3   1  14 111884. 4334.05  16
  -3  -1  14 111221. 4341.08  41
  -3   1  14 110302. 4362.34  45
   3  -1 -14 103823. 4270.67  28
   3  -1 -14 102920. 4280.75   2
  -3   1  14 104289. 4363.96  41
   3   1 -14 103368. 4308.58  28
   3   1 -14 107365. 4348.28  25
   3   1 -14 110365. 4338.33  14
   3   1 -12 128977. 5527.28  25
  -3   1  12 147324. 5534.81   1
  -3  -1  12 139603. 5485.53  19
  -3   1  12 130025. 5508.29  16
   3   1 -12 144580. 5491.69   2
   3  -1 -12 140363. 5477.48   2
   3   1 -12 127623. 5516.46  14
  -3  -1  10 5396.45 310.824   2
   3   1 -10 5205.91 339.303  14
   3  -1 -10 5122.50 283.201   2
   3  -1 -10 5459.75 308.653  11
   3   1 -10 5046.90 309.631   2
  -3   1  10 5722.30 345.830   1
   3   1 -10 5426.17 347.311  25
  -3  -1  10 5398.35 332.943  19
   3  -1 -10 5749.94 319.396   1
  -3   1  10 5419.45 330.310  16
   3  -1 -10 5387.84 342.106  14
   3   1  -8 18698.3 810.561   1
   3  -1  -8 19982.0 802.310  11
  -3   1   8 18614.5 800.888  16
  -3   1   8 19588.8 844.894   1
  -3  -1   8 18734.9 816.803  19
   3  -1  -8 18172.9 795.085   3
   3  -1  -8 17805.4 819.782  14
   3  -1  -8 19795.6 820.187   1
   3   1  -8 18337.5 815.680  14
   3  -1  -8 18406.7 782.460   2
   3  -1  -6 53096.7 2164.73   1
  -3  -1   6 56817.7 2156.40   2
   3   1  -6 51282.1 2160.43  14
   3  -1  -6 52390.0 2166.44  14
  -3   1   6 52708.3 2149.54  16
  -3  -1   6 55968.1 2161.29   1
   3  -1  -6 54898.9 2141.61   2
  -3   1   6 51898.5 2176.46   1
   3   1  -6 53572.4 2157.57   1
   3   1  -6 53566.2 2155.00   2
   3  -1  -6 52742.0 2150.17   3
   3  -1  -4 17338.2 727.800   1
  -3  -1   4 16674.4 715.407   6
  -3   1   4 19429.8 733.250   1
  -3  -1   4 16934.9 719.557   2
  -3  -1   4 18140.0 733.191   1
   3   1  -4 17354.8 725.062   2
   3  -1  -4 17694.2 730.801   3
   3  -1  -2 1682.22 128.030   3
   3   1  -2 1762.01 101.135   3
   3  -1  -2 1826.18 89.3339   1
  -3   1   2 1732.37 104.355   5
  -3  -1   2 1695.00 113.048   6
  -3  -1   2 1753.73 116.017   9
  -3  -1   2 1765.71 100.028   2
  -3   1   2 1723.94 87.1011   4
   3   1  -2 1765.96 104.544   2
  -3  -1   0 388698. 15293.4   9
   3  -1   2 96660.4 3950.12   7
  -3   1  -2 98863.9 3966.75   3
   3   1   2 103840. 3940.07   3
  -3   1  -2 98074.4 3932.92   1
   3  -1   2 99685.2 3956.45  17
  -3   1  -2 96353.1 3978.51   5
   3  -1   2 98496.4 3961.58   3
  -3  -1  -2 100825. 3961.52   4
  -3  -1  -2 102178. 3942.30   3
   3   1   2 101350. 3963.86   7
  -3  -1  -4 155648. 5953.21   3
   3  -1   4 153213. 5963.91  17
   3  -1   4 164541. 5974.53   7
   3   1   4 156302. 5975.60   7
   3   1   4 155543. 5986.08  18
   3   1   4 147119. 5937.05   2
  -3   1  -4 144562. 5953.98   1
   3   1   4 146136. 5970.55   4
   3  -1   4 140823. 5956.48   1
  -3   1  -4 153779. 5979.44   3
   3  -1   4 151912. 5971.17   3
  -3  -1  -4 153230. 5975.97  20
   3  -1   6 10508.2 487.015   2
   3  -1   6 10661.5 492.000   1
   3  -1   6 10712.6 502.314  18
   3  -1   6 11083.6 476.615  19
  -3   1  -6 9499.22 482.604   1
  -3  -1  -6 10270.5 506.092   1
  -3  -1  -6 11004.2 523.225  11
  -3   1  -6 11348.2 506.563   5
  -3  -1  -6 11248.6 482.479   3
   3  -1   6 10967.6 501.953   7
  -3   1  -6 11010.8 511.493   3
   3   1   6 10936.6 505.738   4
   3   1   6 10744.7 513.015   7
   3   1   6 10790.0 455.024   2
   3  -1   8 89535.2 3542.28   7
  -3   1  -8 86916.7 3561.42   3
  -3   1  -8 88124.4 3530.14   1
   3   1   8 88605.9 3558.54  10
  -3  -1  -8 85175.3 3566.59  11
   3  -1   8 87322.5 3537.50   2
   3  -1   8 85685.0 3551.91  18
  -3   1  -8 90144.3 3534.04   5
   3  -1   8 87155.5 3517.51  19
  -3  -1  -8 86275.4 3526.92   3
   3   1   8 86499.7 3563.74   4
   3   1   8 95008.4 3583.15   7
  -3   1  -8 88978.9 3513.91  14
   3   1   8 88318.8 3491.56   2
   3   1   8 86013.9 3579.26  18
   3  -1  10 201190. 8216.78   7
   3   1  10 220618. 8279.13  34
   3  -1  10 205452. 8242.92  10
   3   1  10 213051. 8237.82  10
   3  -1  10 198917. 8189.86  19
  -3  -1 -10 206887. 8212.85   5
   3   1  10 209961. 8266.68   7
  -3   1 -10 200002. 8184.76  14
   3   1  10 193661. 8246.86   4
  -3   1 -10 208058. 8244.91   3
  -3  -1 -10 211633. 8209.39   3
  -3   1 -10 212817. 8245.36  28
  -3  -1 -10 214928. 8236.53  27
  -3  -1 -10 219815. 8253.48  11
  -3   1 -10 201552. 8202.14  25
   3   1  12 78381.4 2933.16   7
  -3   1 -12 68289.7 2890.99  42
   3  -1  12 71945.2 2897.71  10
  -3  -1 -12 68935.7 2888.94  11
  -3   1 -12 66005.7 2842.55  25
  -3  -1 -12 72237.2 2841.09   5
   3   1  12 71259.4 2938.96  47
  -3   1 -12 72296.8 2825.06   8
   3   1  12 72684.5 2890.78  10
   3  -1  12 70989.1 2890.26  45
  -3  -1 -12 68258.8 2895.19  28
  -3  -1 -12 66696.1 2867.29  27
  -3   1 -12 65285.6 2822.88  14
   3   1  14 3706.05 406.953  50
  -3  -1 -14 3449.71 362.588  49
   3  -1  14 3741.00 373.711  45
  -3   1 -14 3938.37 318.451  38
   3   1  14 4262.71 491.466  60
  -3   1 -14 3619.38 290.782  25
  -3   1 -14 3843.02 433.130  54
   3  -1  14 3881.86 386.534  10
   3   1  14 3591.28 409.868  58
   3   1  14 3608.97 399.243  10
  -3   1 -14 3929.94 330.805  30
   3   1  14 4099.53 393.910   7
   3  -1  14 3759.35 425.442  58
  -3  -1 -14 4354.73 406.405  28
  -3   1 -14 3314.22 379.215  42
  -3   1 -14 3408.68 341.140  49
   3   1  14 3272.54 412.227  47
   3  -1  14 3482.30 412.013  47
  -3   1 -16 5135.45 455.104  28
  -3   1 -16 5379.44 391.161  38
  -3   1 -16 5269.14 395.945  30
   3  -1  16 5399.70 437.028  10
  -3  -1 -16 5277.18 438.370  28
   3  -1  16 4553.74 536.881  58
  -3   1 -16 3960.58 515.682  54
  -3   1 -16 4684.23 360.114  25
   3   1  16 5140.91 555.067  58
   3   1  16 2986.12 506.213  60
   3   1  16 4108.01 459.032  50
  -3  -1 -16 4572.51 406.705  49
  -3   1 -16 4302.59 407.415  49
  -3  -1 -16 5861.22 487.807  42
   3   1  16 4590.95 530.732  47
   3   1  16 5705.57 505.179  41
   3  -1  16 4637.11 426.808  45
  -3  -1 -16 5030.29 388.833  14
   3  -1  16 4497.01 469.977  47
   3   1  16 6009.80 458.665   7
  -3  -1 -18 10476.6 590.196  14
   3  -1  18 10301.8 763.377  58
  -3  -1 -18 11523.8 760.243  54
  -3   1 -18 10745.3 744.428  54
   3   1  18 10710.1 722.770  41
   3   1  18 10795.8 678.018  50
  -3  -1 -18 11163.1 665.179  28
   3  -1  18 9831.11 692.856  47
   3  -1  18 11671.7 645.788  45
   3   1  18 10495.3 801.749  58
  -3   1 -18 10660.9 608.359  38
   3   1  18 10672.8 788.038  47
  -3   1 -18 10889.8 602.597  30
  -3   1 -18 11409.4 676.896  28
  -3  -1 -18 10571.3 678.539  42
  -3  -1 -18 10212.7 613.196  25
  -3   1 -18 9527.29 610.935  49
  -3  -1 -18 9740.70 597.864  49
   3  -1  18 10814.6 689.622  41
   3   1  20 17256.2 1052.59  58
  -3   1 -20 17696.9 851.527  30
  -3  -1 -20 17772.7 945.754  42
   3   1  20 19084.7 1011.46  41
  -3  -1 -20 16871.9 1008.35  54
   3  -1  20 18211.1 1038.96  58
   3  -1  20 17544.0 946.492  47
   3   1  20 18666.5 1033.56  47
   3  -1  20 18390.9 957.039  41
   3  -1  20 18078.0 899.951  45
  -3  -1 -20 18751.1 922.043  28
  -3   1 -20 18366.1 1023.92  54
  -3   1 -20 19265.8 945.540  28
  -3   1 -20 17578.6 880.401  38
  -3  -1 -20 17574.4 876.315  25
   3   1  22 5888.85 626.473  58
  -3  -1 -22 7615.40 477.706  38
   3   1  22 9050.96 580.815  41
  -3  -1 -22 7378.39 463.831  44
   3   1  22 7492.08 589.368  47
  -3  -1 -22 9042.17 507.859  28
  -3  -1 -22 7634.35 444.013  25
  -3  -1 -22 7939.77 528.005  42
   3  -1  22 7144.47 512.907  47
   3  -1  22 6176.74 602.135  58
   3  -1  22 8581.68 568.578  41
   3  -1  22 7156.26 461.836  45
  -3   1 -22 7697.58 606.348  54
   3   1  24 907.975 257.923  41
   3   1  24 527.234 266.319  47
   3  -1  24 545.836 239.557  41
  -3  -1 -24 623.849 157.489  38
  -3   1 -24 185.885 273.336  54
  -3   1 -24 745.641 226.935  43
  -3  -1 -24 492.371 182.342  28
   3  -2 -27 366.800 157.178  54
  -3  -2  27 253.325 133.215  51
  -3   2  27 281.602 217.963  50
  -3  -2  27 5.45005 192.071  45
   3   2 -27 310.995 205.965  54
   3  -2 -27 479.410 227.440  44
   3   2 -25 644.783 230.640  43
   3  -2 -25 650.928 285.886  54
  -3   2  25 820.477 386.156  50
   3  -2 -25 288.325 278.432  38
   3   2 -25 705.255 322.285  54
   3   2 -25 635.259 247.939  44
  -3  -2  25 416.461 273.911  51
   3  -2 -25 680.341 335.550  44
  -3  -2  25 754.491 327.671  45
   3  -2 -25 598.790 253.761  25
  -3   2  23 152.852 464.957  50
   3   2 -23 486.538 281.563  43
   3   2 -23 306.571 383.277  54
   3  -2 -23 797.529 371.538  54
  -3  -2  23 1228.31 301.793  16
   3  -2 -23 897.166 299.416  14
  -3  -2  23 618.174 276.033  41
  -3   2  23 298.582 283.380  45
   3   2 -23 550.648 305.508  44
  -3  -2  23 438.182 409.197  45
   3  -2 -23 872.889 371.019  38
  -3   2  23 239.908 432.748  47
  -3  -2  23 403.714 371.886  51
   3   2 -21 9012.95 577.952  43
   3   2 -21 8043.93 534.490  46
  -3  -2  21 8032.95 547.456  41
  -3  -2  21 8702.76 621.364  51
  -3   2  21 8093.35 727.033  50
   3  -2 -21 8255.14 510.532  42
  -3   2  21 7416.06 551.530  45
  -3   2  21 7362.05 693.899  47
   3   2 -21 7473.42 584.235  38
   3   2 -21 7601.16 630.460  54
   3   2 -21 7281.07 581.578  44
   3  -2 -21 9762.87 594.070  14
   3  -2 -21 8955.12 619.616  54
   3   2 -19 21300.7 1088.94  38
  -3  -2  19 21304.0 1045.66  41
   3   2 -19 20860.6 1124.87  54
  -3   2  19 21952.3 1176.45  50
  -3   2  19 22067.0 1013.14  16
   3   2 -19 21589.4 1099.71  44
   3  -2 -19 21034.4 1054.18  14
   3   2 -19 22466.0 1037.78  14
  -3   2  19 19568.8 1130.80  47
   3  -2 -19 21303.2 1005.29  42
  -3  -2  19 22173.6 1088.74  51
   3   2 -19 20889.7 1071.04  43
  -3   2  19 20689.3 1062.50  45
   3  -2 -19 21406.4 1062.24  25
   3  -2 -17 37051.5 1660.78  42
   3   2 -17 39655.0 1768.56  38
  -3  -2  17 37030.6 1737.83  58
  -3  -2  17 38069.5 1664.36  19
  -3  -2  17 38669.1 1712.11  51
   3   2 -17 37594.9 1787.70  54
  -3   2  17 39529.8 1741.52  45
  -3   2  17 39544.5 1770.93  41
  -3   2  17 36324.0 1781.45  50
   3   2 -17 39802.7 1754.59  43
  -3   2  17 37065.2 1785.62  47
  -3  -2  17 38429.5 1702.29  41
   3   2 -17 40111.8 1772.94  44
  -3  -2  17 39053.3 1716.62  45
  -3   2  17 39953.0 1699.04  16
   3   2 -17 39930.8 1712.01  14
   3  -2 -17 41215.2 1714.35  25
   3   2 -15 7298.18 510.335  43
  -3  -2  15 7480.66 426.170  37
  -3  -2  15 7493.48 478.111  51
  -3  -2  15 8204.97 483.460  41
   3   2 -15 7196.71 489.210  14
  -3   2  15 6780.66 505.546  45
  -3   2  15 7176.53 539.376  50
  -3   2  15 7279.16 472.788  16
   3   2 -15 7271.82 521.057  38
   3  -2 -15 7010.19 434.167  42
   3   2 -15 7892.96 560.359  44
   3  -2 -15 7481.56 480.555  14
  -3  -2  15 7824.59 492.633  45
  -3  -2  15 7473.46 454.799  19
   3   2 -15 7962.51 577.639  54
  -3   2  15 7107.53 550.367  41
  -3  -2  13 11167.7 537.314  37
   3   2 -13 10609.3 628.217  44
   3  -2 -13 10486.1 506.145   2
   3  -2 -13 11565.3 579.547  14
   3  -2 -13 11582.4 546.985  11
   3   2 -13 10520.5 620.822  38
   3   2 -13 9367.57 574.880  14
  -3  -2  13 10517.6 507.168  21
  -3   2  13 10744.2 628.819  41
  -3   2  13 9291.91 551.817  16
  -3  -2  13 10298.2 543.707  19
  -3  -2  13 11008.2 584.523  45
  -3  -2  11 49853.3 2114.09  21
  -3  -2  11 53725.1 2164.33   1
   3   2 -11 52532.5 2137.33   3
   3   2 -11 54328.9 2171.88  14
  -3   2  11 50470.7 2161.92   7
  -3  -2  11 51478.7 2142.73  19
   3  -2 -11 54032.8 2106.44   2
  -3   2  11 52801.4 2140.56  16
   3  -2 -11 50863.9 2136.23  11
  -3   2  11 48473.8 2181.31   4
   3  -2  -9 227020. 8752.43   2
  -3   2   9 220462. 8814.85   4
  -3  -2   9 221597. 8777.92  21
   3  -2  -9 214645. 8776.37  11
  -3  -2   9 233753. 8792.06   1
  -3   2   9 218889. 8772.28  16
   3   2  -9 235485. 8792.34   2
   3  -2  -9 203699. 8765.38   3
   3  -2  -9 227004. 8801.58   1
   3   2  -9 221987. 8795.30  14
  -3   2   9 220201. 8800.55   7
  -3  -2   7 266625. 9708.67  19
   3   2  -7 277264. 9708.14   2
  -3   2   7 231143. 9692.03   7
   3  -2  -7 233071. 9634.34   5
   3  -2  -7 251306. 9663.47   2
  -3  -2   7 262006. 9702.39  21
  -3   2   7 267440. 9699.34   4
   3  -2  -7 234572. 9701.35   1
   3  -2  -7 244848. 9678.31   3
  -3  -2   7 246483. 9693.90   2
  -3  -2   5 45630.4 1814.02  21
  -3  -2   5 44864.0 1807.83  19
  -3   2   5 43631.3 1777.57   4
   3  -2  -5 43156.7 1762.45   5
  -3   2   5 43842.6 1781.59   7
   3   2  -5 47184.4 1808.35   2
   3  -2  -5 43643.9 1794.18   1
   3  -2  -5 44481.0 1787.15   3
  -3  -2   5 43369.7 1785.49   2
  -3  -2   3 76802.8 3053.53   2
   3  -2  -3 78492.0 3071.23   3
   3   2  -3 75832.2 3070.30  12
  -3   2   3 78086.4 3067.46   3
   3  -2  -3 81796.8 3060.22   1
   3   2  -3 72577.2 3075.64   2
  -3  -2   3 73854.1 3064.00   6
   3  -2  -1 6940.10 322.339  13
   3   2  -1 7766.66 319.527   2
   3  -2  -1 7041.60 331.943   3
   3   2  -1 6999.61 292.755   3
  -3  -2   1 7133.84 301.326   2
  -3   2   1 7400.54 334.898   3
   3   2  -1 7010.43 345.324   7
   3  -2  -1 7160.12 332.627  15
  -3   2   1 7301.34 334.620   8
  -3  -2   1 6754.02 328.688   9
   3  -2   1 6396.56 313.934   3
   3  -2   1 6535.60 270.391   1
  -3   2  -1 6298.87 317.980   3
   3   2   1 6561.29 314.448  18
  -3  -2  -1 6124.95 305.771   6
  -3  -2  -1 6532.32 325.356   4
   3  -2   1 6379.28 307.214  15
   3   2   3 88943.2 3610.86  18
  -3  -2  -3 94605.2 3609.32   4
  -3   2  -3 88907.7 3603.75   3
  -3  -2  -3 92247.8 3591.94   9
   3   2   3 96984.5 3609.28  10
  -3  -2  -3 91067.6 3593.33  20
   3  -2   3 87202.0 3569.21   1
   3  -2   3 88408.5 3597.08   3
   3  -2   3 86302.4 3590.17  17
  -3   2  -3 90960.4 3612.80   8
   3   2   5 153211. 5730.98  10
  -3   2  -5 138440. 5723.69   8
  -3  -2  -5 140795. 5664.23   3
  -3  -2  -5 148287. 5707.21   9
   3  -2   5 141839. 5714.94   3
  -3  -2  -5 146001. 5710.24  20
   3  -2   5 142799. 5700.54  19
   3  -2   5 147158. 5698.01   1
   3   2   5 134097. 5735.13  18
   3  -2   5 148508. 5708.97  17
  -3  -2  -7 139399. 5624.98  20
  -3   2  -7 139831. 5611.34   1
   3  -2   7 139595. 5612.18  19
   3  -2   7 137037. 5616.38  18
   3  -2   7 139692. 5612.32   1
  -3   2  -7 147995. 5636.45   8
   3   2   7 143354. 5641.62  10
  -3  -2  -7 140868. 5585.59   3
  -3  -2  -7 146061. 5635.03  26
  -3   2  -9 1566.24 181.208   8
   3  -2   9 1331.38 216.217  19
  -3   2  -9 1642.53 258.394  28
  -3  -2  -9 690.807 235.756  27
   3   2   9 1763.62 232.364  10
   3   2   9 1569.49 269.851   7
   3  -2   9 1369.35 167.758   1
  -3  -2  -9 1308.85 215.038  26
  -3   2  -9 1408.59 231.704  30
   3   2   9 1289.24 215.841   4
  -3  -2  -9 1337.15 242.888  11
  -3   2 -11 22248.5 1058.38  42
  -3   2 -11 23440.5 1018.15  30
   3   2  11 20234.0 1043.79   7
   3   2  11 21240.3 1004.34  10
   3  -2  11 22638.3 1013.09  10
   3   2  11 21561.3 1047.83  47
   3  -2  11 20187.5 967.786  19
  -3  -2 -11 21972.6 1018.00  27
  -3   2 -11 23591.5 962.902   8
  -3   2 -11 23321.2 1045.93  28
  -3  -2 -11 20506.5 1028.89  11
   3  -2  11 20223.3 1028.15  45
   3   2  13 32764.9 1518.79  50
  -3   2 -13 35360.9 1530.90  54
   3  -2  13 31772.6 1434.09  47
   3  -2  13 33146.4 1425.24  10
   3   2  13 31633.2 1483.03  47
   3   2  13 33693.8 1479.79   7
   3   2  13 30787.8 1469.01  58
  -3  -2 -13 30952.6 1441.71  49
   3  -2  13 33922.5 1497.29  58
  -3  -2 -13 31498.7 1457.06  28
   3  -2  13 30719.1 1370.17  19
  -3   2 -13 31626.3 1418.07  30
   3   2  13 31986.3 1437.39  41
  -3   2 -13 31367.5 1430.79  49
  -3   2 -13 32116.0 1356.84   8
   3  -2  13 31368.1 1423.28  51
  -3  -2 -13 31921.4 1422.96  27
   3   2  13 33437.5 1519.82  60
   3  -2  13 32410.3 1457.35  45
   3  -2  15 78203.7 3233.11  51
  -3   2 -15 76072.6 3244.97  49
   3   2  15 78982.5 3274.92  41
  -3   2 -15 80075.2 3335.72  54
   3   2  15 82504.5 3296.70   7
  -3   2 -15 77204.0 3232.58  30
   3   2  15 75662.8 3313.73  47
   3  -2  15 83489.4 3247.98  10
   3   2  15 76066.2 3312.52  60
  -3  -2 -15 73887.1 3259.16  28
   3   2  15 75536.3 3309.37  58
   3  -2  15 82309.7 3322.40  58
   3  -2  15 76784.2 3254.18  47
   3  -2  15 78316.1 3258.73  45
   3   2  15 80346.1 3328.77  50
  -3  -2 -15 77872.0 3247.87  49
   3   2  17 22214.3 1200.28  60
   3   2  17 22991.1 1232.43  58
   3   2  17 26138.2 1195.47  41
  -3  -2 -17 24985.8 1115.37  49
  -3  -2 -17 23938.9 1123.04  14
   3  -2  17 24231.4 1223.78  58
   3   2  17 23059.4 1201.21  50
  -3  -2 -17 24098.6 1152.92  28
  -3   2 -17 22802.5 1153.71  28
  -3   2 -17 22407.2 1118.63  49
  -3   2 -17 22978.5 1101.22  30
   3  -2  17 22902.2 1138.20  47
   3   2  17 24224.8 1164.13   7
  -3   2 -17 24825.1 1233.91  54
  -3  -2 -17 25503.0 1178.54  42
   3  -2  17 23798.0 1142.51  45
   3  -2  17 22619.4 1094.92  51
   3   2  19 3754.21 583.507  58
   3  -2  19 3922.07 543.462  58
  -3   2 -19 4482.59 368.260  30
  -3   2 -19 4455.98 524.380  54
  -3   2 -19 4067.08 388.740  49
   3  -2  19 4389.02 457.423  41
  -3  -2 -19 3829.62 372.783  14
  -3  -2 -19 5257.37 440.887  28
   3   2  19 5456.97 519.791  50
  -3  -2 -19 4456.20 405.260  25
   3   2  19 4479.22 528.972  41
   3  -2  19 4244.14 432.073  45
  -3   2 -19 4400.57 447.746  28
  -3  -2 -19 4415.66 473.038  42
   3   2  21 457.787 360.411  41
   3  -2  21 392.963 325.851  41
   3   2  21 498.844 455.416  47
   3  -2  21 206.038 398.303  58
  -3  -2 -21 284.780 279.741  28
   3   2  21 204.773 331.266  50
  -3   2 -21-93.7433 387.546  54
  -3  -2 -21 165.442 336.412  42
   3  -2  21 225.735 290.099  45
  -3  -2 -21 271.586 236.316  25
   3  -2  23 15.9619 309.603  58
  -3  -2 -23 357.293 212.654  28
   3   2  23 480.054 334.111  47
  -3   2 -23 254.642 304.574  54
   3   2  23 173.659 238.499  41
   3  -2  23 381.973 213.411  45
   3  -2  23 592.945 245.450  41
  -3  -2 -23 253.841 248.328  42
  -3  -2 -23 558.462 211.678  38
  -3  -2 -23 422.183 199.119  44
   3   3 -26 284.846 145.417  43
   3  -3 -26 46.4054 159.431  54
  -3   3  26 336.753 311.037  59
  -3   3  26 322.487 287.552  50
  -3  -3  26 341.402 197.101  51
   3  -3 -26 230.694 203.737  38
   3   3 -26 171.653 225.142  54
   3  -3 -24 41.4498 278.529  54
  -3   3  24 685.606 435.077  59
   3  -3 -24 585.401 310.098  38
  -3  -3  24 210.894 324.190  51
   3  -3 -24 266.436 270.135  25
   3   3 -24 548.461 230.750  44
   3   3 -24 154.724 241.320  43
   3   3 -24 351.254 322.819  54
  -3   3  24 175.500 407.914  50
   3   3 -22 571.345 304.948  43
   3   3 -22 430.662 282.132  44
  -3   3  22 1170.19 477.904  59
  -3  -3  22 10.2478 386.411  51
  -3   3  22 33.1876 346.711  41
  -3  -3  22 288.502 416.476  45
   3   3 -22 274.701 386.493  54
   3  -3 -22 413.071 341.147  54
  -3   3  22 510.324 501.313  50
   3  -3 -22 625.799 323.732  25
  -3   3  20 2781.27 579.954  50
   3   3 -20 2827.61 403.374  43
   3  -3 -20 3553.11 435.597  25
   3   3 -20 2879.86 470.594  54
  -3   3  20 3152.37 356.293  45
   3   3 -20 3055.00 399.575  44
  -3   3  20 2362.90 473.106  41
  -3  -3  20 2977.00 473.877  45
  -3   3  20 1721.73 489.293  47
  -3  -3  20 2747.11 459.440  51
   3  -3 -20 3147.29 324.033  42
  -3  -3  20 2953.94 365.619  19
   3   3 -18 2200.17 392.464  43
   3  -3 -18 2489.89 312.567  42
  -3   3  18 1409.35 427.355  41
  -3   3  18 1643.29 446.085  47
  -3  -3  18 2075.49 359.752  19
  -3  -3  18 2098.69 426.766  45
  -3   3  18 2130.31 355.728  45
   3   3 -18 1066.13 468.255  54
  -3  -3  18 2537.32 418.784  51
   3   3 -18 2531.03 403.617  44
   3  -3 -18 2349.86 371.937  14
  -3   3  16 1568.69 453.710  50
  -3   3  16 729.129 303.721  45
  -3  -3  16 761.731 259.486  37
  -3  -3  16 1328.96 366.172  51
  -3  -3  16 1049.05 313.066  19
  -3   3  16 1356.47 446.672  47
  -3   3  16 665.423 400.802  41
   3   3 -16 1233.57 354.616  43
  -3  -3  16 923.147 315.221  45
   3  -3 -16 794.708 316.770  14
   3   3 -16 1330.26 361.384  44
   3   3 -16 153.870 405.524  54
   3   3 -14 224.182 267.187  43
  -3   3  14 185.428 354.378  50
  -3  -3  14 373.262 240.056  37
  -3  -3  14 274.290 253.302  19
  -3   3  14-40.4812 383.837  47
   3   3 -14-82.1141 337.560  54
   3  -3 -14 324.098 222.877  11
  -3  -3  14 308.371 175.420  21
  -3   3  14 90.2043 270.412  41
  -3  -3  14 197.892 267.515  45
   3   3 -14 345.208 309.539  44
  -3   3  14 353.597 246.380  45
   3   3 -12 912.099 222.857  43
  -3  -3  12 787.560 198.451  21
   3   3 -12 957.378 272.448  44
  -3  -3  12 679.776 227.458  37
   3  -3 -12 430.342 193.219  11
  -3   3  12 796.983 247.354  41
  -3  -3  12 294.925 226.004  19
  -3   3  12 852.209 341.163  47
  -3  -3  12 931.221 251.361  45
  -3   3  12 715.031 213.822   7
  -3   3  10 382.200 198.580   7
  -3  -3  10 175.418 203.416  37
   3  -3 -10 297.227 158.767  11
  -3   3  10 676.228 207.822  41
  -3   3  10 507.259 174.950   4
   3   3 -10 373.467 156.912   3
   3  -3 -10 375.148 98.2771   2
  -3  -3  10 349.988 192.381  21
   3  -3  -8 54372.6 2113.10   2
  -3   3   8 51480.2 2151.51   4
  -3  -3   8 54154.3 2177.27  19
   3   3  -8 46250.9 2146.05   3
  -3  -3   8 53164.7 2156.53   1
  -3  -3   8 55397.0 2173.63  21
  -3   3   8 54874.9 2165.30   7
   3  -3  -8 51042.7 2131.47   3
  -3  -3   6 223667. 8447.13  21
  -3  -3   6 213099. 8419.79   1
   3  -3  -6 207534. 8416.33   1
   3  -3  -6 220338. 8373.94   6
  -3  -3   6 219391. 8440.10  19
   3  -3  -6 209753. 8403.04   3
   3   3  -6 207966. 8405.92   3
  -3  -3   6 198857. 8412.01   2
  -3   3   6 204571. 8410.41   7
   3   3  -6 218231. 8430.04  12
  -3   3   4 233080. 9824.47   7
   3  -3  -4 246928. 9837.92   1
  -3  -3   4 246872. 9866.48  19
   3   3  -4 249128. 9859.97  12
  -3  -3   4 244379. 9844.19   6
  -3   3   4 263494. 9839.36   3
   3  -3  -4 250117. 9844.15   3
   3   3  -4 253822. 9821.61   3
  -3  -3   4 254307. 9859.11   1
  -3  -3   4 252857. 9837.37   2
  -3  -3   2 39203.4 1600.19   2
   3  -3  -2 39365.0 1616.21  13
  -3  -3   2 38991.2 1666.21  21
   3  -3  -2 41464.3 1632.25   3
  -3   3   2 39201.5 1623.83   3
   3   3  -2 40603.3 1645.52   7
   3   3  -2 41169.5 1585.82   3
  -3  -3   2 36593.8 1638.11  19
  -3   3   2 39886.2 1580.44   7
   3   3   0 110557. 4654.95  18
  -3  -3   0 121964. 4665.60  21
   3  -3   0 116758. 4645.53   3
  -3   3   0 113997. 4638.41  12
   3   3   0 116568. 4653.24   7
  -3  -3   0 115325. 4597.07   2
  -3  -3   0 123365. 4648.19   6
   3  -3   0 115961. 4622.55  13
  -3   3   0 119910. 4649.40   3
   3  -3   0 119164. 4617.25   4
   3  -3   0 117508. 4637.03  15
   3  -3   0 114661. 4611.68   1
  -3  -3  -2 252918. 10021.0   9
   3  -3   2 239021. 10023.1   3
   3   3   2 264887. 10057.6  18
   3  -3   2 259168. 9988.06   1
   3  -3   2 254846. 10023.7  17
  -3   3  -2 254348. 10032.2   3
  -3  -3  -2 254938. 10021.3   6
   3   3   2 250446. 10031.1   7
  -3  -3  -2 249649. 10019.9  21
  -3  -3  -4 100085. 3821.44  24
  -3   3  -4 95691.4 3847.59   8
  -3  -3  -4 94474.3 3799.64  21
   3  -3   4 94704.9 3793.68   1
  -3  -3  -4 97124.3 3825.59  20
   3  -3   4 95815.9 3825.53  17
   3   3   4 96372.1 3835.59   7
  -3  -3  -4 96743.1 3822.66   9
   3  -3   4 95208.5 3822.61  19
  -3   3  -4 88609.1 3832.21   3
   3  -3   6 18672.7 803.057  19
  -3   3  -6 20601.2 853.537  30
  -3   3  -6 16521.8 816.645   8
  -3  -3  -6 20000.1 805.501  20
  -3   3  -6 16573.4 811.188   3
   3  -3   6 14362.6 767.672   1
  -3  -3  -6 19927.5 792.636  24
  -3  -3  -6 18380.0 796.953   9
   3   3   6 18128.2 817.782   7
  -3  -3  -8 36032.3 1576.38  24
  -3   3  -8 40487.1 1622.78   8
  -3   3  -8 38568.4 1683.55  43
  -3   3  -8 34597.6 1644.03  30
   3   3   8 39778.5 1704.58  46
   3   3   8 39934.8 1643.38   7
  -3  -3  -8 38099.8 1600.57  20
  -3   3  -8 36848.8 1658.05  28
  -3  -3  -8 38162.7 1610.52  26
   3   3   8 41262.6 1664.39  44
   3  -3   8 37812.4 1603.64  19
   3   3  10 34072.4 1353.00  41
  -3   3 -10 24817.6 1345.79  28
   3   3  10 30880.3 1381.74  44
   3   3  10 31263.1 1360.35  47
   3  -3  10 29026.1 1294.93  19
  -3  -3 -10 29027.3 1323.18  27
  -3   3 -10 29995.6 1348.94  30
   3   3  10 30129.6 1359.94   7
  -3  -3 -10 27749.7 1279.49  20
   3  -3  10 30371.5 1355.48  45
   3  -3  10 29466.2 1299.87  10
  -3  -3 -10 30218.8 1301.54  26
   3  -3  12 17318.3 897.412  51
   3   3  12 18461.4 901.393  41
   3  -3  12 15597.0 845.337  19
   3   3  12 17758.8 960.136  60
   3   3  12 18372.3 937.506  47
  -3   3 -12 18489.8 894.275  30
   3  -3  12 17748.0 850.556  10
  -3  -3 -12 16351.5 847.309  26
  -3   3 -12 16927.1 916.408  28
  -3   3 -12 17406.1 979.386  54
   3   3  12 19383.6 943.586  58
   3  -3  12 20734.3 947.107  58
   3   3  12 19780.5 1019.70  50
  -3  -3 -12 15910.2 867.173  27
   3  -3  12 16601.6 913.443  45
  -3   3 -12 18895.3 923.329  49
  -3   3 -14 1020.76 424.446  54
  -3   3 -14 1150.12 353.264  49
   3   3  14 928.647 405.745  58
  -3   3 -14 1781.35 321.431  30
   3  -3  14 1984.53 421.244  58
   3  -3  14 1568.88 280.224  19
   3   3  14 970.511 486.052  60
  -3   3 -14 2306.78 410.879  43
   3  -3  14 1069.11 368.967  51
   3   3  14 1658.10 363.421  41
   3  -3  14 2174.92 306.911  10
  -3  -3 -14 1668.00 365.856  49
  -3  -3 -14 2197.42 345.258  27
   3   3  14 1783.24 479.246  50
   3  -3  14 1418.78 399.873  45
   3   3  14 1624.80 388.878  47
  -3  -3 -14 1146.53 377.659  28
   3   3  16 5835.99 616.070  50
   3  -3  16 5468.05 528.270  58
  -3   3 -16 4691.89 554.069  54
   3   3  16 5712.64 522.844  41
   3   3  16 5816.63 586.334  47
   3  -3  16 6366.91 407.369  19
  -3  -3 -16 5998.30 494.689  49
   3   3  16 5439.02 604.779  60
   3  -3  16 5629.32 477.711  51
  -3   3 -16 6465.61 455.388  30
  -3   3 -16 5808.40 474.547  49
   3  -3  16 6383.79 535.525  45
  -3  -3 -16 6425.42 530.800  28
   3   3  16 4730.34 570.094  58
  -3   3 -16 6635.06 563.609  43
  -3   3 -18 1494.88 394.141  43
   3  -3  18 1018.58 330.873  41
  -3  -3 -18 1528.65 429.026  42
   3   3  18 1469.27 372.047  41
   3  -3  18 1106.20 373.809  45
   3   3  18 698.629 439.267  60
  -3   3 -18 1435.28 332.000  49
  -3   3 -18 571.149 409.268  54
  -3  -3 -18 1097.30 370.843  28
   3   3  18 906.098 448.097  50
   3  -3  18 893.038 408.797  58
  -3   3 -18 1154.61 269.579  30
   3   3  18 1335.95 538.234  47
  -3  -3 -18 1179.07 324.074  14
   3  -3  18 939.243 309.945  51
  -3   3 -20 116.286 345.166  43
   3  -3  20 299.852 347.045  58
  -3   3 -20 256.743 239.925  49
  -3   3 -20-209.090 342.220  54
  -3  -3 -20 260.902 229.643  14
  -3  -3 -20 451.994 278.808  25
   3  -3  20 547.192 252.081  51
   3   3  20 251.586 320.275  41
   3   3  20-349.370 404.409  50
  -3   3 -20 228.439 202.407  30
   3  -3  20 168.696 274.385  41
   3   3  20 810.459 464.275  47
  -3  -3 -20 8.50107 272.316  28
   3  -3  20 379.509 321.908  45
  -3  -3 -20 572.311 334.334  42
   3  -3  22 236.859 214.074  41
   3   3  22 74.7508 297.415  50
  -3  -3 -22 158.748 258.554  42
  -3  -3 -22 402.269 356.784  54
  -3   3 -22 336.802 291.082  54
  -3  -3 -22 451.018 216.747  28
   3   3  22 453.531 356.543  47
   3  -3  22 226.048 269.428  58
   3   3  22 238.425 249.926  41
   3  -3  22 533.850 258.774  45
  -3  -3 -22 439.702 204.627  25
  -3   4  25-426.678 278.119  59
  -3  -4  25 178.975 209.683  45
   3  -4 -25 62.8403 186.836  38
  -3  -4  25 229.855 220.747  51
  -3   4  25-122.032 292.477  50
   3   4 -25 43.7346 142.993  43
   3   4 -25-75.7775 229.208  54
   3  -4 -25 193.224 231.480  44
  -3  -4  23-239.712 316.592  51
   3   4 -23 183.083 318.232  54
  -3   4  23 443.418 376.600  59
  -3  -4  23-34.0420 306.643  45
   3   4 -23-54.9443 252.322  43
   3  -4 -23 130.140 282.819  38
   3  -4 -23 165.650 260.756  54
   3  -4 -23 314.673 262.397  25
   3  -4 -21 2067.30 314.263  14
  -3   4  21 1727.63 489.632  59
  -3  -4  21 1556.25 436.991  51
  -3  -4  21 1430.93 403.882  45
   3   4 -21 2184.48 309.174  12
  -3   4  21 934.515 428.524  47
   3   4 -21 1889.98 455.592  54
   3   4 -21 1659.47 353.378  43
   3   4 -21 1478.18 304.529  44
   3  -4 -21 1606.80 337.532  25
   3   4 -19 8770.73 641.186  43
  -3  -4  19 8062.06 552.252  19
  -3  -4  19 7998.56 633.582  51
  -3   4  19 8904.93 752.985  50
  -3   4  19 7320.78 677.908  47
   3   4 -19 7794.45 693.296  54
  -3   4  19 8449.01 737.983  59
  -3  -4  19 9177.01 626.473  45
   3   4 -19 7486.87 571.989  44
   3  -4 -19 8771.63 572.801  14
   3  -4 -19 9736.81 606.606  25
  -3   4  17 21678.3 1177.98  50
  -3   4  17 18275.2 1188.02  59
  -3   4  17 18671.3 1117.54  41
   3   4 -17 21155.4 1113.62  44
   3   4 -17 20036.0 1185.51  54
  -3   4  17 20330.7 1171.68  47
  -3  -4  17 22024.9 1069.29  45
   3  -4 -17 23677.5 1075.18  14
  -3  -4  17 24706.4 1054.32  19
  -3  -4  17 20728.9 1009.95  37
   3   4 -17 21043.7 1130.87  43
   3  -4 -15 11339.4 589.279  11
   3   4 -15 8145.21 715.146  54
  -3  -4  15 8578.85 584.536  57
  -3   4  15 6382.77 704.466  59
  -3  -4  15 9877.77 584.755  37
   3  -4 -15 10693.0 605.660  14
  -3  -4  15 9867.15 527.452  21
  -3  -4  15 9889.82 632.627  51
   3   4 -15 8254.32 635.697  43
  -3  -4  15 9748.68 600.550  45
  -3   4  15 8839.89 704.796  50
  -3  -4  15 11532.5 627.390  19
  -3   4  15 7815.12 684.328  47
  -3   4  15 7313.57 618.560  41
   3   4 -15 8094.68 645.024  44
  -3   4  13 2542.49 353.271  41
   3  -4 -13 2133.11 304.188  11
   3   4 -13 2210.60 367.341  43
  -3   4  13 2554.29 422.865  50
  -3   4  13 2103.25 398.629  47
  -3  -4  13 2830.04 333.955  37
  -3   4  13 2353.57 433.110  59
  -3   4  13 2517.27 287.544   7
  -3  -4  13 2550.55 324.137  45
   3   4 -13 2190.45 420.150  54
  -3   4  13 2531.87 306.586  45
  -3  -4  13 2650.36 306.206  21
   3   4 -13 2503.08 384.624  44
  -3  -4  13 2456.74 374.024  51
   3   4 -11 2612.27 319.880  43
   3   4 -11 2364.70 243.923  30
  -3   4  11 2859.25 265.327   7
  -3  -4  11 2569.79 294.415  21
   3   4 -11 2521.77 305.368  12
   3   4 -11 2205.55 360.852  54
  -3  -4  11 2313.38 341.397  19
  -3  -4  11 2606.88 333.159  37
  -3  -4  11 2525.05 346.294  51
  -3   4  11 2342.54 329.496  47
   3  -4 -11 2162.98 255.201  11
  -3  -4  11 2315.96 286.398  45
  -3   4  11 2091.96 253.970  45
   3   4 -11 2083.93 319.801  44
   3   4  -9 6692.38 445.899  43
  -3  -4   9 7480.28 483.746  37
  -3  -4   9 8242.63 485.105  19
   3   4  -9 7123.94 445.347  12
   3   4  -9 7789.98 411.529  30
   3   4  -9 6893.21 409.008   3
  -3  -4   9 7206.68 452.881  21
  -3   4   9 7152.66 412.385   7
   3   4  -9 6341.91 443.561  44
   3  -4  -7 11788.4 513.522   2
  -3  -4   7 11426.4 615.778  21
   3   4  -7 10470.2 536.496   3
   3  -4  -7 11746.7 506.549   6
  -3  -4   7 11326.0 612.958  19
  -3   4   7 11349.9 556.553   7
   3   4  -7 11263.0 553.485  30
   3   4  -7 11430.1 592.243  12
  -3  -4   5 6015.43 370.024   6
  -3  -4   5 7135.45 432.060  19
   3  -4  -5 6719.06 338.988   3
   3  -4  -5 6471.46 330.634   6
   3   4  -5 7260.63 398.590   7
  -3  -4   5 7062.41 456.784  37
   3  -4  -5 6501.15 354.425   1
   3   4  -5 5904.92 314.888   3
  -3   4   5 6488.63 346.824   7
   3   4  -5 7272.60 370.685  30
   3   4  -5 6753.27 402.047  12
  -3  -4   5 6875.09 383.784   1
  -3  -4   3 39555.8 1719.16   1
  -3   4   3 41157.3 1686.22   3
  -3  -4   3 40633.3 1767.45  21
  -3  -4   3 40142.0 1675.75   2
  -3   4   3 41698.7 1709.92  30
   3   4  -3 45011.1 1722.72  30
   3  -4  -3 40434.0 1692.66   3
  -3  -4   3 40943.3 1737.61  19
   3   4  -3 42863.9 1726.21   7
  -3  -4   1 137403. 5297.37  21
  -3   4   1 137745. 5270.76  30
  -3  -4   1 126215. 5254.16  19
   3  -4  -1 127352. 5241.43   3
   3  -4  -1 135321. 5252.57  17
  -3  -4   1 135734. 5256.72   6
   3  -4  -1 126852. 5224.49   4
   3   4  -1 134182. 5264.30   7
   3  -4  -1 130943. 5232.20  15
  -3   4   1 131284. 5241.09   3
  -3   4  -1 12635.0 595.689   3
  -3  -4  -1 12833.5 597.169   6
  -3   4  -1 11603.4 607.604  30
  -3   4  -1 12872.7 596.411  12
   3  -4   1 13598.2 554.756   1
   3   4   1 12370.8 606.701   7
  -3  -4  -1 12268.7 593.021   9
   3  -4   1 11956.8 598.045  17
  -3  -4  -1 12586.7 615.111  21
  -3   4  -3 28984.8 1283.15   3
  -3  -4  -3 31786.2 1285.71   9
   3  -4   3 29727.2 1284.47  17
  -3  -4  -3 29196.3 1269.80  21
   3   4   3 29800.4 1292.67   7
   3   4   3 30925.0 1314.78  32
  -3   4  -3 30421.9 1291.73  12
  -3   4  -3 29906.8 1301.77  30
  -3  -4  -3 30712.5 1277.07   6
  -3  -4  -5 2451.36 257.540  20
   3  -4   5 2435.44 269.859  19
  -3  -4  -5 2228.63 196.197  21
  -3  -4  -5 2648.19 249.815   9
   3  -4   5 2627.05 275.404  17
   3   4   5 2447.57 258.911   7
   3   4   5 2540.79 275.068  44
  -3  -4  -5 2494.88 235.085  24
   3   4   5 2455.91 301.460  46
  -3   4  -5 2415.63 240.902  12
   3   4   7 21512.0 1015.37   7
  -3  -4  -7 21764.0 965.800  24
  -3   4  -7 20068.6 1029.88  43
  -3  -4  -7 22392.5 987.827  20
   3  -4   7 23153.5 1031.41  45
   3   4   7 23412.9 1108.33  46
   3  -4   7 22033.6 1001.09  19
  -3  -4  -7 21600.4 975.415   9
  -3   4  -7 21968.0 1040.45  30
  -3  -4  -9 15101.3 739.759  24
   3   4   9 19165.3 862.800  60
  -3   4  -9 14541.5 858.046  49
  -3   4  -9 17921.9 900.348  54
   3  -4   9 17073.5 852.320  45
  -3   4  -9 13840.5 824.080  30
   3   4   9 17842.4 950.029  50
   3   4   9 15352.3 825.973   7
   3   4   9 16354.6 862.897  44
   3   4   9 15124.3 909.154  46
   3   4   9 17737.6 869.969  47
   3  -4   9 14983.5 805.241  19
  -3   4  -9 16614.5 867.707  43
  -3   4  -9 18546.6 830.935  52
  -3  -4  -9 15724.6 788.880  26
  -3  -4  -9 14819.5 766.973  20
  -3   4 -11 2432.41 414.453  43
  -3   4 -11 3114.78 376.262  30
   3   4  11 3350.22 416.929   7
   3  -4  11 2633.30 283.816  21
  -3   4 -11 1679.37 428.690  54
   3   4  11 2611.95 417.042  47
  -3   4 -11 2432.53 307.551  52
  -3  -4 -11 3157.65 317.583  20
   3  -4  11 2226.26 426.735  51
  -3   4 -11 2232.23 411.264  49
   3   4  11 2272.28 421.525  60
  -3  -4 -11 2540.54 367.740  27
   3  -4  11 2929.73 379.402  19
  -3  -4 -11 3062.42 338.731  26
  -3   4 -13 26921.6 1508.97  43
   3   4  13 30729.8 1503.59  47
   3   4  13 32762.8 1465.24  41
   3   4  13 34814.1 1504.79   7
   3   4  13 31641.5 1535.52  60
   3  -4  13 30657.2 1419.87  19
  -3   4 -13 33531.3 1499.95  49
  -3   4 -13 33392.8 1465.18  30
  -3   4 -13 26127.7 1533.61  54
   3  -4  13 30526.1 1483.81  51
   3   4  13 34450.8 1600.10  50
  -3  -4 -13 32374.0 1503.85  11
   3  -4  13 32806.1 1463.61  58
  -3  -4 -13 31491.3 1459.06  27
  -3  -4 -13 31755.4 1423.98  26
   3  -4  15 32948.0 1553.11  45
   3  -4  15 31296.9 1519.62  58
   3   4  15 35931.5 1575.79   7
  -3  -4 -15 35824.1 1583.37  11
   3  -4  15 32180.3 1474.64  19
  -3   4 -15 32728.3 1536.66  49
  -3   4 -15 32726.0 1622.64  54
   3  -4  15 32644.1 1541.52  51
  -3  -4 -15 34825.9 1559.36  49
   3   4  15 32025.3 1525.34  41
  -3   4 -15 34457.9 1516.98  30
   3   4  15 31887.3 1618.48  60
  -3   4 -15 35060.5 1605.65  43
   3   4  15 31841.9 1586.30  47
  -3  -4 -15 35772.6 1596.13  28
   3   4  15 34362.9 1650.67  50
  -3  -4 -15 35084.4 1527.83  27
   3   4  17 5939.70 612.145  60
   3  -4  17 5420.21 474.083  58
  -3   4 -17 5820.90 536.711  43
   3  -4  17 6143.91 430.024  41
   3  -4  17 5823.37 493.381  51
   3  -4  17 5279.27 385.115  19
  -3  -4 -17 5609.75 469.133  49
  -3   4 -17 5902.47 556.388  54
  -3   4 -17 5675.37 427.739  30
   3   4  17 5122.36 576.459  47
  -3  -4 -17 6002.15 513.041  28
   3   4  17 6438.52 614.220  50
   3  -4  17 5766.31 536.365  45
  -3   4 -17 5357.80 463.798  49
   3   4  17 5141.77 439.629  41
   3   4  19 7.94682 235.485  41
   3   4  19 199.085 382.166  60
  -3   4 -19 124.839 251.151  49
  -3   4 -19 388.599 353.053  54
   3  -4  19 341.890 293.861  58
   3  -4  19 213.373 287.215  51
   3   4  19-70.3859 407.945  50
   3  -4  19 94.3286 351.734  45
  -3   4 -19 207.177 315.769  43
  -3   4 -19 267.092 207.430  30
  -3  -4 -19 720.702 350.741  42
  -3  -4 -19 147.157 301.077  28
   3   4  19 513.595 391.382  47
  -3  -4 -19 155.689 247.445  14
   3   4  21 378.338 321.809  47
  -3   4 -21 148.648 280.941  54
  -3  -4 -21 1063.71 374.355  54
   3  -4  21-66.8566 196.321  51
   3   4  21 196.856 325.719  50
  -3   4 -21-144.330 236.411  43
  -3  -4 -21 205.558 252.517  42
  -3  -4 -21 32.1763 213.406  28
   3   4  21 118.915 178.787  41
   3  -4  21 176.345 258.355  45
  -3  -4 -21 291.145 211.228  25
   3   4  21 456.087 241.933  59
   3   5 -24 302.461 137.342  43
  -3   5  24 128.311 262.878  50
   3  -5 -24 341.301 200.382  44
  -3  -5  24 160.211 211.229  51
  -3  -5  24 360.814 189.045  45
   3   5 -24 643.909 221.665  54
   3   5 -22 139.510 231.361  43
  -3   5  22 116.513 300.195  59
   3   5 -22-57.5264 307.889  54
  -3  -5  22 265.445 300.554  51
  -3   5  22 416.663 398.103  50
  -3  -5  22 238.675 288.763  45
   3  -5 -22 256.590 238.117  38
   3  -5 -22 443.004 225.341  25
   3   5 -20 374.554 313.489  43
  -3  -5  20 149.237 247.221  19
  -3   5  20-119.501 440.132  50
   3   5 -20 362.360 245.644  12
   3  -5 -20 81.5225 242.062  14
  -3   5  20-381.112 395.667  59
  -3  -5  20 9.09918 319.301  45
   3   5 -20-173.221 427.444  54
   3  -5 -20 276.274 275.862  25
   3   5 -18 1107.25 400.083  43
  -3  -5  18 1329.49 436.290  51
  -3   5  18 950.063 459.266  59
   3  -5 -18 774.399 301.645  14
   3   5 -18 1077.63 323.806  12
  -3   5  18 834.756 465.126  50
   3   5 -18 1462.73 306.909  44
  -3  -5  18 880.819 308.349  19
   3   5 -18 796.306 526.796  54
  -3  -5  18 1489.02 366.002  45
  -3  -5  18 976.802 296.684  37
  -3  -5  16 894.705 357.597  57
   3   5 -16 269.359 409.639  43
   3  -5 -16 931.437 264.612  11
  -3   5  16 15.0040 445.189  47
  -3  -5  16 518.636 335.589  37
   3   5 -16 264.427 502.438  54
   3   5 -16 309.499 340.751  12
  -3   5  16 1523.44 497.596  50
  -3   5  16 446.413 444.112  59
  -3  -5  16 1034.49 353.301  19
  -3  -5  16 891.361 340.509  45
  -3  -5  16 1218.46 428.012  51
   3   5 -16 924.562 320.061  44
   3  -5 -16 458.765 308.784  14
   3  -5 -14 10238.8 628.777  11
  -3   5  14 10662.6 732.206  59
  -3  -5  14 10972.5 690.641  51
  -3   5  14 7985.27 679.823  47
  -3   5  14 11592.3 756.938  50
  -3  -5  14 11148.8 613.983  21
  -3  -5  14 10415.1 673.271  37
   3   5 -14 10277.0 709.276  43
   3   5 -14 8528.11 661.710  44
  -3  -5  14 10353.6 630.712  45
   3   5 -14 11566.7 798.561  54
   3   5 -14 11162.6 699.150  12
   3  -5 -12 49635.7 2028.40  11
   3   5 -12 47725.8 2087.48  43
  -3  -5  12 47905.3 2019.31  21
  -3   5  12 43512.9 2055.77  59
  -3  -5  12 46580.2 2009.90  45
  -3  -5  12 42799.3 2020.08   6
   3   5 -12 44758.9 1992.52  30
  -3   5  12 43438.4 2090.36  50
  -3  -5  12 49888.6 2039.76  19
  -3  -5  12 50371.9 2074.64  51
   3   5 -12 46704.1 2141.05  54
   3   5 -12 43992.4 2078.92  44
   3   5 -12 51198.2 2080.46  12
  -3  -5  12 47858.0 2050.48  37
   3   5 -10 12722.3 718.820  43
  -3  -5  10 13143.8 723.722  19
  -3  -5  10 13224.3 738.284  37
   3   5 -10 13492.4 774.237  54
  -3  -5  10 13521.9 749.821  51
  -3  -5  10 12968.6 680.132  45
  -3  -5  10 12307.0 687.962   6
   3   5 -10 13396.9 658.932  56
   3   5 -10 12032.3 704.689  12
   3   5 -10 13735.1 676.180  30
  -3  -5  10 12162.8 708.246  21
   3   5 -10 11600.1 710.306  44
  -3   5  10 12040.9 756.292  50
   3   5  -8 4583.04 396.838  43
   3   5  -8 4914.46 352.785   7
   3   5  -8 5535.53 364.338  30
  -3  -5   8 4747.73 364.656   6
   3   5  -8 4800.97 434.251  54
   3   5  -8 5192.09 382.832  56
  -3  -5   8 4480.82 421.379  19
  -3  -5   8 4567.50 428.247  21
  -3  -5   8 4901.57 427.587  51
   3   5  -8 4104.85 378.247  12
   3   5  -8 5054.52 396.867  44
   3   5  -6 5750.50 420.013  43
  -3   5   6 5722.38 351.350  43
  -3  -5   6 5283.08 379.416   6
   3   5  -6 4970.29 391.868  12
   3   5  -6 6163.99 368.826  30
  -3  -5   6 5546.09 444.424  19
   3   5  -6 5019.55 409.063  32
   3   5  -6 5235.87 361.923   7
   3   5  -6 5049.47 395.233  44
  -3  -5   6 5049.17 469.563  37
   3   5  -6 5832.46 452.014  54
  -3   5   4 89615.3 3600.11  43
   3  -5  -4 91453.5 3574.28   6
   3   5  -4 86855.7 3635.80  32
  -3  -5   4 92878.8 3676.29  21
  -3  -5   4 87800.0 3631.13  19
   3   5  -4 89937.1 3638.90  43
   3  -5  -4 85033.9 3576.24  17
  -3   5   4 90707.1 3595.71  30
   3  -5  -4 86285.8 3568.48  15
   3   5  -4 89751.4 3607.29   7
  -3  -5   4 88596.7 3670.24  37
   3   5  -4 86364.2 3637.22  44
   3   5  -2 237871. 9347.15  43
  -3   5   2 231314. 9317.31  43
   3   5  -2 238940. 9321.75   7
  -3  -5   2 220607. 9361.72  37
  -3  -5   2 234590. 9312.71   6
   3   5  -2 237006. 9358.28  44
  -3  -5   2 237482. 9374.14  21
   3   5  -2 239195. 9353.34  32
  -3  -5   2 220119. 9319.16  19
  -3   5   2 248069. 9327.65  30
   3  -5  -2 233153. 9297.72  17
  -3   5   0 180867. 7604.69  43
  -3  -5   0 198945. 7635.23  21
   3   5   0 192599. 7635.62  32
  -3  -5   0 197256. 7598.46   6
  -3   5   0 192500. 7612.50  30
  -3  -5   0 187887. 7629.27  37
   3   5   0 191530. 7603.66   7
   3   5   0 192573. 7643.12  44
   3  -5   0 184196. 7583.16  17
  -3   5  -2 24698.8 1168.18  43
  -3  -5  -2 24336.7 1138.37  37
   3  -5   2 26337.1 1157.46  19
  -3  -5  -2 27352.1 1150.19   6
   3  -5   2 26422.6 1149.89  17
   3   5   2 26019.5 1157.48   7
  -3   5  -2 25800.3 1168.81  30
  -3  -5  -2 27140.3 1150.70   9
   3   5   2 26024.0 1188.36  32
   3   5   2 26057.2 1194.22  46
  -3   5  -2 25926.9 1153.56  12
   3   5   2 27249.3 1203.80  44
  -3  -5  -2 25440.5 1153.68  21
  -3  -5  -4 3066.18 287.481   9
  -3   5  -4 3080.34 349.545  52
  -3  -5  -4 3182.96 271.094  21
  -3   5  -4 2878.22 283.272  12
  -3   5  -4 2704.65 308.041  30
   3   5   4 2635.71 290.798   7
   3  -5   4 2955.06 329.963  19
  -3   5  -4 3003.95 302.959  48
  -3  -5  -4 3155.23 278.042   6
  -3   5  -4 2815.58 349.026  49
   3   5   4 2779.03 348.021  46
  -3   5  -4 2697.00 295.942  43
   3  -5   4 3040.17 303.814  17
   3   5   4 3004.04 298.613  56
   3   5   4 3153.52 353.209  44
  -3  -5  -6 37837.2 1575.90  24
  -3   5  -6 34655.8 1619.32  43
  -3   5  -6 36565.1 1606.66  12
   3   5   6 36951.2 1596.49  56
  -3  -5  -6 37902.9 1584.55  20
  -3   5  -6 34715.7 1601.03  56
  -3   5  -6 34997.0 1646.23  54
  -3  -5  -6 39120.9 1584.09   9
  -3   5  -6 38286.8 1624.43  48
   3   5   6 36385.4 1690.89  46
  -3   5  -6 31419.6 1626.52  52
   3  -5   6 38800.8 1627.89  45
   3   5   6 35451.9 1608.24  60
   3   5   6 37691.5 1714.08  50
   3   5   6 37341.9 1650.32  44
   3   5   6 38131.8 1614.27   7
   3  -5   8 56508.2 2364.77  45
  -3   5  -8 56330.9 2411.34  54
  -3   5  -8 52302.2 2299.07  56
  -3   5  -8 57499.9 2428.52  49
  -3  -5  -8 52888.8 2275.88  24
  -3  -5  -8 55505.2 2292.40   9
  -3  -5  -8 56233.2 2303.71  20
  -3   5  -8 53531.7 2375.49  43
   3  -5   8 54392.0 2330.36  19
  -3   5  -8 53841.1 2375.95  30
  -3   5  -8 53035.6 2343.65  12
   3   5   8 58335.3 2401.80  44
  -3   5  -8 56695.7 2363.09  52
   3   5   8 53491.0 2300.74  56
   3   5   8 57038.9 2357.30   7
   3   5   8 57563.1 2353.84  60
   3   5   8 52992.2 2446.94  50
   3   5   8 50120.6 2427.80  46
   3   5  10 35849.0 1527.07  60
  -3   5 -10 31547.3 1501.98  12
   3  -5  10 31698.2 1465.07  19
  -3   5 -10 29832.6 1497.42  30
  -3  -5 -10 31006.7 1421.72  20
  -3   5 -10 34480.1 1466.50  52
   3  -5  10 33185.8 1532.52  51
   3   5  10 35879.7 1640.98  50
   3  -5  10 29817.8 1505.33  45
  -3   5 -10 30850.8 1398.93  56
   3   5  10 31751.9 1499.14   7
  -3  -5 -10 33253.7 1447.02  26
  -3   5 -10 30448.5 1538.03  49
  -3   5 -10 31009.4 1539.59  43
   3  -5  10 30318.6 1427.25  21
  -3   5 -10 36083.1 1608.13  54
  -3   5 -12 20116.1 1165.63  43
   3   5  12 26219.3 1306.50  50
  -3   5 -12 23761.9 1057.15  52
   3  -5  12 19798.9 1040.57  37
   3  -5  12 21850.9 1086.14  19
   3  -5  12 21627.9 1150.74  51
  -3   5 -12 19725.1 1198.67  54
  -3   5 -12 17928.6 1100.72  12
   3  -5  12 23176.2 1159.58  45
  -3   5 -12 24594.4 1174.65  49
   3   5  12 22130.1 1130.32   7
  -3  -5 -12 21368.5 1070.53  26
   3   5  12 23420.3 1163.13  47
  -3  -5 -12 21536.6 1149.96  11
  -3  -5 -12 21894.1 1108.36  27
   3   5  12 25156.1 1213.09  60
  -3   5 -12 23754.2 1126.49  30
  -3   5 -14 936.920 419.754  43
  -3  -5 -14 863.808 384.361  11
   3  -5  14 737.096 431.672  51
  -3   5 -14 972.326 450.051  54
  -3  -5 -14 1151.91 380.076  27
  -3   5 -14 714.270 322.918  12
  -3   5 -14 1231.46 396.734  49
   3  -5  14 598.145 316.755  19
   3   5  14 1254.29 391.420  47
  -3   5 -14 800.501 329.038  30
   3  -5  14 484.252 423.825  45
   3   5  14 1306.51 531.669  60
  -3  -5 -16 1225.18 308.489  27
  -3  -5 -16 818.283 306.558  11
   3   5  16 615.869 362.311  47
   3  -5  16 543.546 268.277  19
   3   5  16 196.006 474.075  60
  -3   5 -16 527.463 279.026  12
  -3  -5 -16 91.1478 382.723  28
  -3   5 -16-214.450 386.737  54
   3  -5  16 260.088 387.583  51
  -3   5 -16 51.1185 383.548  43
  -3   5 -16 114.396 328.927  49
  -3   5 -16 149.334 258.905  30
  -3  -5 -16 189.227 338.657  49
  -3  -5 -18 284.398 276.990  28
   3  -5  18 188.399 305.113  51
  -3   5 -18 108.603 310.272  43
  -3   5 -18 245.254 251.611  49
  -3  -5 -18 309.998 354.146  42
   3   5  18 491.994 392.102  60
   3   5  18 124.770 312.704  47
   3   5  18 79.8402 400.254  50
  -3   5 -18-260.414 340.497  54
  -3   5 -18 205.305 204.493  30
  -3   5 -20 1151.32 257.216  43
   3   5  20 1008.09 257.646  47
   3  -5  20 1241.63 240.378  51
  -3  -5 -20 1568.53 230.745  25
   3   5  20 1308.41 349.521  50
  -3   5 -20 1034.41 272.520  54
  -3  -5 -20 1323.86 213.752  28
   3  -5  20 1374.03 271.782  45
  -3  -5 -20 1501.66 257.783  42
   3   6 -21 161.413 194.979  43
   3  -6 -21 304.758 175.511  38
  -3  -6  21-108.160 265.502  51
  -3   6  21-244.435 307.383  50
   3   6 -21 153.388 250.084  54
  -3  -6  21 157.081 203.802  45
   3  -6 -19 261.723 221.454  25
  -3  -6  19 51.6692 325.078  51
  -3   6  19-253.155 361.726  50
   3   6 -19 404.166 194.918  32
   3   6 -19 671.749 361.820  54
   3   6 -19 439.350 293.053  43
  -3  -6  19 109.208 255.959  45
   3   6 -17-12.4436 352.478  43
   3   6 -17 398.625 259.335  32
  -3  -6  17 430.533 314.039  57
  -3  -6  17 139.545 367.831  51
  -3  -6  17 259.044 291.673  37
   3  -6 -17 481.757 240.661  14
   3   6 -17-12.1008 305.288  12
  -3  -6  17 382.115 282.258  45
  -3   6  17-12.5189 395.121  50
   3   6 -17 63.7206 459.323  54
   3   6 -15 247.693 312.862  32
  -3  -6  15-40.4308 263.261  21
   3   6 -15-234.168 538.512  54
   3   6 -15-150.039 327.340  12
  -3  -6  15 325.342 346.598  19
  -3  -6  15-146.126 381.482  57
  -3  -6  15 280.861 386.700  51
  -3  -6  15 211.625 350.668  37
   3   6 -15 114.916 394.537  43
  -3  -6  15 454.767 286.029  45
  -3   6  15 563.880 405.745  50
   3  -6 -15-35.1793 245.574  14
   3   6 -13 588.781 398.335  43
  -3   6  13 747.950 418.928  50
  -3  -6  13 371.475 350.922  19
   3   6 -13 723.774 336.596  12
  -3  -6  13 936.181 295.986  45
  -3  -6  13 403.073 375.734  51
   3   6 -13 55.2720 359.000  32
  -3  -6  13 359.723 326.537  21
  -3  -6  13 268.946 408.040  37
   3   6 -13-208.300 498.576  54
   3   6 -13 286.086 298.246  44
   3   6 -11 1435.71 386.775  43
   3   6 -11 1251.47 453.708  54
  -3  -6  11 1063.09 455.683  37
  -3  -6  11 716.136 354.108  21
  -3   6  11 1744.46 414.048  50
  -3  -6  11 1025.56 376.010  19
   3   6 -11 1092.28 336.802  12
   3   6 -11 460.123 312.801  32
  -3  -6  11 1232.74 402.934  51
   3   6 -11 627.189 279.678  30
   3  -6 -11 509.637 261.553  11
   3   6 -11 1207.42 293.238  56
   3   6 -11 1572.73 343.309  44
  -3  -6   9 39134.6 1717.14  19
  -3   6   9 34754.9 1653.72  60
   3   6  -9 41518.7 1706.71  56
  -3  -6   9 41643.8 1748.13  51
   3   6  -9 38176.9 1713.30  12
   3  -6  -9 40802.8 1633.38   9
  -3   6   9 36539.6 1646.79  56
   3   6  -9 36679.8 1725.76  32
   3   6  -9 38585.6 1732.97  43
  -3  -6   9 38872.4 1736.62  21
   3   6  -9 36650.0 1726.48  44
   3   6  -7 29242.8 1400.98  32
   3   6  -7 33140.9 1427.33  56
  -3  -6   7 32285.1 1454.12  21
  -3  -6   7 30876.2 1461.98  37
  -3  -6   7 32663.5 1417.12  19
   3  -6  -7 28664.1 1330.49  19
  -3   6   7 29034.2 1346.45  60
  -3  -6   7 32859.3 1436.97  51
  -3   6   7 29939.7 1351.74  56
   3   6  -7 30556.7 1407.90  43
   3   6  -7 27253.6 1386.83  44
  -3   6   7 31552.1 1378.69  55
   3   6  -5 48968.9 2155.05  43
   3  -6  -5 48334.8 2065.95  17
  -3   6   5 53855.1 2135.62  52
   3   6  -5 50439.1 2171.27  56
  -3  -6   5 54437.2 2222.31  21
   3  -6  -5 48030.0 2094.40  19
  -3   6   5 47474.8 2101.87  56
  -3  -6   5 54135.8 2221.58  37
   3   6  -5 48263.3 2140.34  32
   3   6  -5 44836.6 2133.32  44
  -3   6   5 53158.4 2111.84  43
  -3  -6   5 51512.6 2152.11  19
   3   6  -5 47290.4 2083.95   7
  -3   6   5 49464.5 2116.30  55
  -3   6   3 27577.4 1184.43  43
  -3  -6   3 25160.6 1262.04  37
  -3   6   3 25508.6 1187.01  56
   3   6  -3 28340.5 1249.30  56
   3  -6  -3 25738.7 1142.86   6
  -3  -6   3 24356.4 1165.35   6
  -3   6   3 28674.6 1211.99  52
   3  -6  -3 24760.9 1165.35  19
  -3   6   3 27459.6 1184.51  30
  -3  -6   3 25511.1 1191.76  19
   3   6  -3 26439.8 1219.66  44
   3   6  -3 26068.4 1213.41  32
  -3   6   3 26698.2 1188.72  55
  -3   6   3 25273.5 1153.51  48
   3  -6  -3 23830.4 1131.09  17
  -3  -6   3 26723.6 1282.95  21
   3   6  -3 23614.1 1145.86   7
  -3   6   1 51843.4 2082.33  43
  -3   6   1 49501.9 2096.26  52
  -3  -6   1 54511.6 2144.83  21
  -3  -6   1 47407.9 2054.78   6
   3   6  -1 46164.9 2043.69   7
  -3  -6   1 47881.3 2120.41  37
   3   6  -1 50905.1 2111.38  32
  -3   6   1 46285.5 2048.88  48
  -3   6   1 49855.8 2074.95  30
   3  -6  -1 46583.0 2030.85  17
   3  -6  -1 49105.3 2059.20  19
  -3   6   1 47089.8 2093.94  56
   3   6  -1 48563.1 2111.13  44
  -3   6  -1 67282.4 2874.86  43
   3   6   1 69586.7 2894.54  56
  -3   6  -1 71971.7 2909.16  54
  -3   6  -1 67250.8 2903.34  52
  -3  -6  -1 67561.6 2872.18  37
  -3  -6  -1 68866.0 2856.54   9
   3  -6   1 70634.2 2866.65  19
  -3  -6  -1 70868.0 2884.29  21
  -3   6  -1 66782.3 2858.73  48
  -3   6  -1 72328.9 2887.27  30
   3   6   1 70407.7 2947.53  50
   3  -6   1 64536.1 2838.75  17
   3   6   1 69585.9 2914.23  44
  -3  -6  -1 70991.5 2857.52   6
   3   6   1 68471.5 2856.27   7
  -3   6  -3 124166. 4949.64  48
  -3   6  -3 117296. 4948.39  43
   3   6   3 117351. 4972.83  55
  -3  -6  -3 123122. 4919.91   6
  -3  -6  -3 126885. 4928.82   9
   3   6   3 122034. 5027.54  50
   3   6   3 120533. 4948.01  56
  -3   6  -3 118099. 4974.27  54
   3  -6   3 125050. 4943.78  19
  -3   6  -3 109076. 4970.47  56
   3  -6   3 124131. 4940.07  45
  -3   6  -3 124068. 4955.64  30
   3   6   3 124557. 4994.56  44
   3   6   3 119217. 5004.18  46
  -3  -6  -3 122583. 4911.86  21
   3   6   3 123701. 4936.84   7
  -3  -6  -5 48165.9 1994.99  24
   3   6   5 47613.2 2025.95   7
  -3  -6  -5 45648.7 2003.65  20
  -3  -6  -5 49224.3 2004.60   9
  -3   6  -5 52768.8 2057.09  48
  -3   6  -5 49110.9 2096.01  49
   3   6   5 43269.4 2109.76  50
  -3   6  -5 44604.9 2053.45  54
  -3   6  -5 44928.3 2007.75  12
   3  -6   5 46768.9 2032.72  19
   3   6   5 47535.8 2022.66  56
   3   6   5 40764.9 2079.53  46
   3   6   5 46330.2 2058.51  55
  -3   6  -5 44079.2 2033.34  43
  -3   6  -5 47161.8 2054.85  56
   3   6   5 45890.3 2032.53  60
   3   6   5 50233.9 2090.04  44
   3  -6   5 50060.8 2053.21  45
  -3   6  -5 44069.6 2081.64  52
  -3  -6  -7 10117.9 589.832  24
  -3   6  -7 10085.8 657.712  43
   3  -6   7 11496.1 721.775  45
   3   6   7 12655.3 722.153  55
  -3   6  -7 10576.5 695.251  54
  -3  -6  -7 10446.5 612.381  20
   3   6   7 10296.4 648.517   7
   3   6   7 10900.5 629.193  56
   3   6   7 11604.9 705.468  60
   3   6   7 9978.23 758.344  50
  -3   6  -7 10279.9 625.063  12
  -3   6  -7 10619.2 639.016  56
  -3  -6  -7 9349.77 586.069   9
  -3   6  -7 9369.35 676.726  30
  -3   6  -7 10338.5 694.860  52
   3   6   7 11176.4 727.964  44
   3   6   9 1852.18 387.461   7
   3  -6   9 1814.31 380.911  21
  -3  -6  -9 2662.67 310.435  24
  -3   6  -9 3420.51 364.150  56
  -3  -6  -9 3045.06 395.569  26
  -3   6  -9 2902.02 439.944  43
  -3  -6  -9 2774.09 330.623  35
  -3   6  -9 2485.86 362.868  12
   3  -6   9 2922.49 519.075  51
  -3   6  -9 3615.10 446.397  52
  -3  -6  -9 2574.29 348.850  20
   3   6   9 2707.26 334.089  56
   3   6   9 3987.35 495.864  60
   3   6   9 3291.86 519.512  44
  -3   6  -9 3022.68 475.539  54
   3  -6   9 2170.78 461.884  19
  -3   6  -9 2816.01 534.737  49
   3  -6   9 2982.23 470.616  45
  -3   6  -9 1785.17 409.270  30
   3   6   9 3715.52 559.211  50
  -3   6 -11 158.356 454.537  49
  -3   6 -11-77.3810 422.633  43
  -3  -6 -11 509.363 324.225  26
   3   6  11 491.935 455.322  60
  -3  -6 -11 119.717 383.512  11
   3  -6  11 531.439 292.380  21
  -3   6 -11 419.992 306.950  12
  -3  -6 -11 212.766 280.633  20
  -3   6 -11 636.112 328.030  52
   3   6  11 739.056 548.770  50
  -3   6 -11-119.361 446.018  54
  -3   6 -11 695.734 368.319  30
   3  -6  11 536.941 424.661  45
   3  -6  11 384.197 369.892  37
  -3   6 -11 897.190 256.571  56
   3  -6  11 380.721 356.473  19
  -3  -6 -13 508.937 292.878  26
  -3  -6 -13-331.713 386.417  11
  -3   6 -13 220.748 372.800  43
   3  -6  13 417.511 308.244  19
  -3   6 -13-25.9700 289.836  12
   3   6  13 105.723 473.645  60
  -3   6 -13 337.816 270.218  52
   3   6  13 362.859 503.119  50
   3  -6  13 304.219 458.100  51
  -3   6 -13 308.789 293.592  30
   3  -6  13 320.399 291.192  37
  -3   6 -13 570.699 392.689  49
   3  -6  13 214.603 397.336  45
  -3  -6 -13 138.094 343.846  27
  -3   6 -13-129.829 429.433  54
  -3   6 -15 2212.54 376.906  43
  -3   6 -15 1995.35 403.789  54
  -3  -6 -15 2170.55 336.234  11
   3  -6  15 1719.54 394.664  51
   3   6  15 951.667 480.302  60
   3   6  15 1719.78 479.405  50
  -3   6 -15 2085.67 367.895  49
   3  -6  15 1682.76 279.685  19
  -3   6 -15 1902.33 290.263  30
  -3  -6 -15 1559.40 378.147  28
   3  -6  15 1348.44 378.648  45
  -3  -6 -15 1657.26 369.208  49
  -3  -6 -15 2373.72 326.586  27
  -3   6 -17 277.736 176.848  30
  -3   6 -17 613.090 256.181  43
   3  -6  17 315.987 277.262  51
  -3  -6 -17 106.333 294.910  42
   3   6  17 588.723 329.993  60
  -3   6 -17 825.730 293.117  54
   3   6  17 187.359 368.605  50
  -3  -6 -17 259.958 245.801  28
   3  -6  17 391.305 272.883  45
  -3   6 -19 106.461 175.702  43
   3   6  19 92.2751 192.557  60
   3  -6  19 300.793 193.173  51
  -3  -6 -19 479.301 186.642  42
  -3   6 -19 116.353 180.630  54
   3  -6  19 461.638 192.767  45
   3   7 -18 877.574 325.844  54
  -3   7  18 404.785 254.910  50
   3   7 -18 675.816 252.232  43
  -3  -7  18 749.836 275.711  51
  -3  -7  16 319.364 304.083  57
  -3  -7  16-72.5584 296.333  51
   3   7 -16-31.6238 310.178  43
  -3   7  16-87.4301 299.560  50
  -3  -7  16 123.101 269.576  37
  -3  -7  14 247.553 281.901  19
  -3  -7  14 299.701 344.445  37
  -3  -7  14 173.485 331.900  51
   3   7 -14 151.286 362.469  43
  -3  -7  14 609.660 405.118  57
   3   7 -14 317.515 255.731  32
  -3   7  14 780.524 333.414  50
  -3  -7  14 391.174 263.468  21
  -3  -7  12 544.555 320.502  21
  -3  -7  12 347.518 349.197  51
   3   7 -12 118.677 291.188  32
   3   7 -12 781.368 380.920  43
  -3  -7  12 335.787 292.165  19
  -3  -7  12 250.742 401.264  37
   3   7 -12 139.329 249.543  56
  -3  -7  10 845.617 353.727  19
   3   7 -10 364.087 308.190  32
   3   7 -10 587.254 311.834  56
  -3   7  10 953.276 301.167  60
  -3  -7  10 266.736 235.170   9
  -3  -7  10 534.076 353.953  51
  -3  -7  10 269.807 358.444  21
   3   7 -10 1274.71 385.083  43
  -3   7   8 2268.65 331.072  56
   3   7  -8 2336.15 414.408  56
  -3  -7   8 2089.45 512.107  37
  -3  -7   8 1539.15 402.227  21
  -3   7   8 2114.26 339.367  60
  -3  -7   8 2690.74 402.962  51
   3  -7  -8 1618.77 288.239  21
   3   7  -8 1570.95 399.962  43
   3  -7  -8 1557.12 260.290   9
  -3  -7   8 1117.64 314.424   9
  -3  -7   8 1831.81 373.990  19
   3   7  -8 1668.27 354.488  32
   3   7  -8 2185.25 350.208  44
  -3   7   6 515.419 282.433  55
  -3  -7   6 590.113 466.904  37
  -3  -7   6 132.273 327.532  19
  -3  -7   6 118.453 314.809   9
   3   7  -6 277.071 289.642  32
  -3   7   6 670.886 321.736  60
   3   7  -6 728.043 405.495  56
   3   7  -6 529.487 301.086  44
  -3   7   6 721.840 309.093  56
  -3  -7   4 573.497 295.476  19
  -3  -7   4 380.971 303.070   9
   3   7  -4 614.759 296.284  44
   3   7  -4 962.900 411.125  56
  -3   7   4 385.130 276.060  55
   3   7  -4 228.585 293.670  32
  -3   7   4 599.380 324.401  56
   3  -7  -4 274.625 293.426  19
  -3  -7   4 670.577 477.258  21
  -3  -7   4 366.537 467.427  37
  -3  -7   2 2672.44 478.997  37
  -3   7   2 2483.18 391.283  52
  -3   7   2 2578.59 344.088  43
  -3   7   2 2477.52 383.582  56
  -3  -7   2 2270.89 327.568   9
  -3  -7   2 2810.62 496.391  21
   3   7  -2 2389.45 360.489  32
  -3   7   2 2471.86 318.163  48
  -3   7   2 1861.94 345.409  55
   3  -7  -2 2917.07 384.688  19
   3   7  -2 2849.10 373.542  44
   3   7   0 501.366 397.889  60
   3   7   0 210.582 366.620  56
   3   7   0 339.969 359.797  43
  -3   7   0 844.510 302.026  30
  -3  -7   0 324.594 375.623  21
  -3  -7   0 632.246 358.445  37
   3   7   0 126.691 310.315  44
   3   7   0 317.916 385.279  55
   3  -7   0 569.199 342.196  19
  -3   7   0 210.346 259.768  48
  -3   7   0 389.159 290.340  43
  -3   7   0 563.302 381.716  56
  -3   7   0 1163.92 403.808  52
   3   7   2 629.876 359.076  44
  -3   7  -2 370.294 313.517  48
  -3  -7  -2-78.7654 251.337   9
  -3   7  -2-141.389 384.328  56
   3  -7   2 511.747 303.371  45
  -3  -7  -2-84.4237 277.618  21
   3   7   2 580.383 357.073  56
   3  -7   2-118.608 340.943  19
   3   7   2 347.755 382.491  55
  -3   7  -2 744.251 331.501  30
  -3   7  -2-10.2365 284.340  43
  -3  -7  -2 123.828 308.850  20
  -3  -7  -4 3599.18 394.508  24
  -3  -7  -4 3178.71 325.633  21
   3  -7   4 3107.83 439.590  19
   3   7   4 3938.98 422.447  56
  -3   7  -4 4441.92 436.013  54
   3   7   4 5142.26 507.657  55
  -3   7  -4 3443.97 425.396  30
  -3  -7  -4 3262.80 390.821  20
  -3   7  -4 4224.37 494.820  56
   3   7   4 3688.38 522.942  50
   3   7   4 4860.06 509.347  60
  -3   7  -4 4387.11 397.809  43
   3   7   4 4078.89 472.877  44
   3  -7   4 3958.51 439.681  45
  -3  -7  -4 2885.94 357.947   9
  -3   7  -4 4358.96 516.134  52
  -3  -7  -6 894.171 292.799  24
  -3   7  -6 1121.27 328.426  43
   3   7   6 660.268 328.899  56
  -3   7  -6 722.476 377.360  56
   3  -7   6 273.774 358.683  45
   3   7   6 495.895 403.358  55
   3   7   6 659.806 435.506  50
   3   7   6 359.778 417.637  60
  -3  -7  -6 962.486 287.722   9
   3  -7   6 794.578 402.241  19
   3  -7   6 699.412 409.071  21
  -3   7  -6 350.001 419.710  52
  -3   7  -6 1077.00 341.845  54
   3   7   6 596.557 407.804  44
  -3  -7  -6 1174.32 324.058  20
  -3   7  -8 2329.09 406.504  54
  -3   7  -8 2615.79 390.054  43
  -3  -7  -8 1939.60 299.191  24
   3   7   8 2121.28 491.778  44
   3   7   8 1912.89 453.234  60
   3  -7   8 2164.16 379.880  21
  -3   7  -8 2030.02 442.520  52
   3  -7   8 2229.28 499.782  51
   3   7   8 2183.85 338.551  56
  -3  -7  -8 1942.02 332.762  20
  -3  -7  -8 1814.30 331.014  35
   3   7   8 1609.24 465.296  50
  -3   7  -8 1842.97 403.886  30
  -3  -7  -8 2301.86 373.056  26
   3  -7   8 1366.30 422.249  19
   3  -7   8 2026.13 406.578  45
  -3   7  -8 2260.35 368.143  56
  -3   7 -10 107.990 334.622  52
   3  -7  10 152.043 370.427  45
   3  -7  10 743.127 304.521  21
   3  -7  10 139.879 365.721  37
  -3   7 -10 497.765 277.830  56
  -3  -7 -10 493.527 331.829  11
   3   7  10 719.432 441.750  50
  -3  -7 -10 828.430 280.048  20
  -3   7 -10 602.562 348.855  54
  -3   7 -10 394.622 332.663  30
   3  -7  10-61.5959 457.906  51
  -3   7 -10 919.711 333.276  43
   3   7  10 484.822 450.955  60
  -3  -7 -10 745.152 313.125  26
  -3  -7 -12 223.690 322.327  27
   3  -7  12 505.230 421.096  51
  -3   7 -12 986.063 280.681  52
  -3   7 -12 378.317 332.316  54
  -3   7 -12 452.175 312.709  43
   3  -7  12 944.631 308.046  37
   3   7  12 773.022 428.395  50
   3   7  12 45.4396 432.895  60
  -3  -7 -12 126.077 319.263  11
   3  -7  12 576.247 315.224  19
  -3   7 -12 593.934 276.963  30
   3  -7  12 935.416 331.823  45
  -3  -7 -12 390.999 259.597  26
  -3   7 -14 1422.61 291.805  43
  -3  -7 -14 1231.68 306.164  49
   3   7  14 683.633 397.611  60
   3   7  14 1756.14 402.280  50
   3  -7  14 2170.75 304.506  45
  -3   7 -14 1611.96 252.817  30
  -3  -7 -14 1254.72 301.942  28
  -3   7 -14 1423.27 310.930  54
  -3  -7 -14 1743.96 263.693  27
   3  -7  14 1345.34 221.091  37
  -3   7 -16 392.707 195.043  43
   3   7  16 837.760 266.910  60
   3   7  16 619.710 303.753  50
  -3   7 -16 230.554 186.666  54
  -3  -7 -16 260.072 222.081  42
   3  -7  16 684.840 246.477  51
   3  -7  16 419.833 215.280  45
   3   8 -15 877.609 248.274  43
  -3  -8  15 776.200 227.101  37
  -3  -8  15 622.733 204.703  51
  -3  -8  15 723.501 259.330  57
  -3  -8  13 319.484 268.372  37
  -3  -8  13 646.333 231.808  51
  -3  -8  13 195.680 325.894  57
   3   8 -13 111.069 305.702  43
  -3  -8  11 786.472 219.341  24
  -3  -8  11 523.924 254.141  51
   3   8 -11 267.636 330.624  43
   3   8 -11 460.251 226.742  56
  -3  -8  11 396.812 277.557  21
  -3  -8   9 3404.91 446.403  37
  -3  -8   9 4001.35 429.955  21
   3   8  -9 3705.43 394.096  56
   3   8  -9 3167.50 348.277  32
  -3  -8   9 4087.01 361.430  19
  -3   8   9 3703.58 331.868  56
  -3   8   9 4055.53 373.191  60
   3   8  -7 9294.95 610.061  56
  -3   8   7 7737.48 495.042  56
  -3  -8   7 8903.44 642.866  37
  -3   8   7 6767.21 500.657  60
  -3  -8   7 6710.23 492.327   9
  -3   8   5 6071.60 476.516  56
   3   8  -5 5871.19 574.026  56
  -3  -8   5 6023.67 559.500  21
  -3  -8   5 6182.10 575.810  37
   3  -8  -5 6522.82 467.785  21
  -3   8   5 5175.43 457.894  60
   3  -8  -5 6534.84 416.764   9
   3   8  -5 5665.79 456.214  44
  -3   8   5 5511.48 423.858  55
  -3  -8   5 6115.51 454.692   9
   3   8  -3 8026.45 623.106  60
   3  -8  -3 9503.52 656.792  21
  -3   8   3 8522.05 546.417  55
   3   8  -3 8609.05 655.628  55
  -3  -8   3 11125.0 607.637   9
  -3  -8   3 9541.29 662.426  37
  -3  -8   3 10207.5 664.420  21
   3   8  -3 9230.19 592.356  44
  -3   8   3 8727.68 609.237  56
  -3   8   3 9156.25 592.460  60
   3   8  -3 10027.3 705.001  56
  -3   8   1 10835.8 600.858  43
  -3   8   1 11201.3 679.609  56
   3   8  -1 9451.90 690.106  55
   3  -8  -1 8941.42 692.070  21
  -3   8   1 8573.35 582.850  55
  -3  -8   1 10267.7 661.817  21
   3  -8  -1 10888.4 650.941  19
  -3  -8   1 11169.8 643.961  24
   3   8  -1 9782.43 627.650  44
   3   8  -1 10022.2 699.622  56
  -3  -8   1 9683.23 623.810  37
   3   8  -1 9918.24 671.649  60
   3   8  -1 12249.6 694.415  43
  -3  -8  -1 20646.9 979.190  24
  -3   8  -1 20669.2 980.606  43
  -3  -8  -1 20766.3 977.476  20
   3   8   1 20176.6 1024.22  56
  -3   8  -1 16954.8 957.951  55
  -3  -8  -1 21306.3 971.012   9
   3  -8   1 20552.4 1015.16  19
  -3  -8  -1 20055.1 966.552  21
   3   8   1 19828.9 1060.22  55
   3  -8   1 20806.8 1105.48  21
   3   8   1 19524.3 1017.22  44
  -3   8  -3 28244.3 1251.30  43
  -3  -8  -3 28503.6 1232.85  20
  -3   8  -3 26899.5 1309.18  56
   3   8   3 26760.6 1287.30  60
   3  -8   3 26450.3 1258.76  19
   3  -8   3 25197.7 1287.87  51
  -3  -8  -3 27893.5 1227.79  24
  -3  -8  -3 27399.6 1218.31   9
  -3   8  -3 22536.1 1217.46  55
   3   8   3 25331.6 1247.13  56
   3   8   3 27706.6 1296.40  44
   3   8   3 27957.3 1313.48  55
  -3  -8  -5 18891.8 882.500  24
  -3   8  -5 18528.0 920.246  43
  -3  -8  -5 18176.9 904.846  35
   3  -8   5 18109.2 932.074  21
  -3   8  -5 19811.8 975.795  56
  -3  -8  -5 18725.0 892.791  20
   3  -8   5 16223.0 917.670  19
   3   8   5 18646.4 919.156  56
   3  -8   5 16217.6 953.866  51
   3   8   5 17772.7 973.739  60
   3   8   5 17921.1 978.856  44
  -3  -8  -7 2512.80 287.953  24
  -3   8  -7 2030.34 340.711  43
  -3  -8  -7 3502.94 338.900  35
   3   8   7 3341.10 469.864  60
   3   8   7 2303.61 331.838  56
  -3   8  -7 2480.45 359.008  56
   3  -8   7 2952.34 338.792  21
   3  -8   7 2217.96 407.684  37
   3   8   7 2053.35 378.831  50
   3  -8   7 2234.68 360.278  19
  -3  -8  -7 3169.36 335.959  20
   3  -8   7 2089.91 423.428  51
   3  -8   7 2535.10 317.514  45
  -3  -8  -7 3056.38 368.020  26
   3   8   9 393.792 382.863  60
   3  -8   9 393.063 330.853  37
  -3   8  -9 131.523 274.922  30
   3   8   9 388.281 290.102  50
   3  -8   9 119.585 345.752  51
  -3   8  -9-79.2478 276.822  43
  -3   8  -9 247.199 237.294  56
   3  -8   9 781.806 235.391  45
  -3  -8  -9 358.489 260.240  26
  -3   8 -11 597.647 232.278  43
  -3   8 -11 986.673 176.180  56
  -3  -8 -11 696.502 260.211  27
   3  -8  11 553.501 252.012  37
   3   8  11 1375.03 275.827  50
   3  -8  11 1095.07 203.301  45
   3  -8  11 1076.98 313.227  51
   3   8  11 1093.35 362.685  60
  -3   8 -13 606.495 162.475  43
   3  -8  13 97.3805 232.869  51
  -3  -8 -13 135.625 167.298  49
   3   8  13 409.222 205.260  50
   3   8  13 92.6739 280.785  60
  -3  -9  10 678.937 227.096  37
  -3  -9  10 315.166 295.109  57
   3   9 -10 170.235 244.605  60
   3   9 -10 368.511 155.872  56
   3   9 -10 59.3113 267.112  55
   3   9  -8 569.868 288.350  60
  -3   9   8 448.401 158.917  56
   3   9  -8 290.162 293.642  55
  -3  -9   8 769.331 349.075  57
  -3  -9   8 819.208 249.488  35
  -3  -9   8 525.346 258.075  37
   3   9  -8 672.483 237.518  56
  -3  -9   6 1497.99 291.649  24
   3   9  -6 1368.12 323.272  60
  -3   9   6 1448.11 238.931  60
   3   9  -6 1900.12 346.695  56
  -3  -9   6 1303.42 413.746  57
  -3   9   6 1404.13 234.517  56
  -3  -9   6 1330.95 311.248  37
   3   9  -6 2122.32 293.166  43
   3   9  -6 1351.81 335.206  55
  -3  -9   4 5279.71 440.557  24
  -3   9   4 6066.10 393.075  60
  -3  -9   4 4996.79 527.237  57
  -3   9   4 6680.74 425.842  56
   3   9  -4 6267.20 469.851  55
   3   9  -4 6892.04 509.630  56
  -3  -9   4 5451.93 418.599  37
   3  -9  -4 5280.66 384.989  37
   3   9  -4 6239.09 463.627  60
  -3  -9   2 11360.5 622.324  24
  -3  -9   2 10903.2 671.182  57
   3  -9  -2 10147.9 631.289  37
   3   9  -2 10925.8 628.014  60
  -3   9   2 11938.5 638.157  56
   3   9  -2 11163.3 640.708  55
  -3   9   2 10585.5 581.342  60
  -3  -9   2 10486.6 563.960  37
  -3  -9   0 8001.96 528.085  57
   3  -9   0 8747.58 604.800  37
   3   9   0 9432.04 574.255  55
   3   9   0 9348.47 578.049  56
  -3  -9   0 9149.91 519.137  24
  -3   9   0 8429.45 519.716  60
  -3  -9  -2 4533.49 347.936  24
   3  -9   2 4958.12 443.444  37
  -3  -9  -2 5712.99 404.799  35
   3   9   2 4731.37 397.248  56
   3  -9   2 3860.13 365.224  51
   3   9   2 4711.05 431.662  60
  -3   9  -2 4421.15 391.588  60
   3   9   4 2318.34 341.782  60
   3   9   4 1663.58 278.693  56
  -3  -9  -4 1995.67 263.419  35
   3  -9   4 1628.82 280.667  51
   3  -9   4 1694.29 328.541  37
  -3   9  -4 2261.80 345.308  56
  -3  -9  -4 2253.36 274.147  26
   3   9   6 762.184 324.782  60
  -3   9  -6 600.158 238.695  56
   3  -9   6 809.374 230.449  51
   3   9   6 558.780 192.877  56
  -3   9  -6 484.464 172.155  43
  -3  -9  -6 582.259 182.064  35
   3   9   8 800.647 290.399  60
  -3   9  -8 737.770 166.212  56
   3  -9   8 669.803 200.636  37
   3  -9   8 620.864 180.240  51
  -3  -9  -8 281.736 180.503  52
  -4   0  28 214.710 251.327  59
   4   0 -28 745.758 184.342  44
   4   0 -28 493.982 139.479  54
  -4   0  28 453.035 157.020  45
   4   0 -26 5641.99 433.762  54
   4   0 -26 6554.01 446.107  46
   4   0 -26 7106.69 464.574  38
  -4   0  26 6214.13 442.867  50
  -4   0  26 6073.33 439.298  41
  -4   0  26 5892.12 447.549  45
   4   0 -26 6889.13 470.381  44
  -4   0  24 9608.95 651.130  41
  -4   0  24 10242.6 697.259  50
   4   0 -24 10160.0 679.462  44
  -4   0  24 8471.06 594.250  51
  -4   0  24 10328.1 665.374  45
   4   0 -24 12004.4 616.234  14
  -4   0  24 11620.9 593.505  16
   4   0 -24 8471.50 627.571  54
  -4   0  22 10261.1 685.498  51
  -4   0  22 11333.1 773.384  50
   4   0 -22 11209.7 715.969  54
  -4   0  22 11866.2 717.462  45
   4   0 -22 11667.4 663.152  14
  -4   0  22 11752.1 646.760  16
  -4   0  22 10948.2 712.713  41
  -4   0  22 10117.7 717.512  47
   4   0 -22 11664.0 751.205  44
   4   0 -22 11171.9 683.789  25
  -4   0  20 7522.31 631.141  50
   4   0 -20 7449.02 576.075  54
  -4   0  20 7481.84 576.646  41
  -4   0  20 6941.03 620.259  47
  -4   0  20 8631.51 537.320  16
   4   0 -20 7788.03 605.060  44
  -4   0  20 7805.19 566.647  51
  -4   0  20 7855.60 590.228  45
   4   0 -20 8010.92 531.579  14
   4   0 -20 7950.05 578.336  25
  -4   0  18 7657.75 552.099  51
   4   0 -18 7675.37 533.807  38
  -4   0  18 7751.27 567.006  41
   4   0 -18 8168.31 523.303  14
   4   0 -18 7699.18 549.124  54
  -4   0  18 6925.98 587.483  47
  -4   0  18 8454.43 526.004  16
  -4   0  18 7597.09 610.621  50
   4   0 -18 8320.17 575.038  44
  -4   0  18 6923.34 550.880  45
  -4   0  16 37115.5 1640.11  45
  -4   0  16 34496.2 1680.97  50
   4   0 -16 37524.9 1631.69  38
  -4   0  16 39811.3 1613.49  16
   4   0 -16 36192.3 1579.31  42
  -4   0  16 33242.9 1646.74  47
  -4   0  16 36282.2 1640.91  41
   4   0 -16 37716.2 1614.25  14
   4   0 -14 42812.8 1810.48  14
   4   0 -14 43346.4 1824.06  38
  -4   0  14 40049.0 1819.33  41
  -4   0  14 42735.0 1832.86  45
   4   0 -14 41606.0 1805.43  25
   4   0 -12 2161.69 205.540   2
   4   0 -12 3004.82 283.412  25
  -4   0  12 2384.97 277.428   1
   4   0 -10 8654.53 465.771  25
  -4   0  10 7887.06 467.596   1
   4   0 -10 8524.64 451.116   1
   4   0 -10 9105.67 433.193   2
  -4   0  10 9631.28 447.550   2
  -4   0   8 158086. 5759.97  16
  -4   0   8 139174. 5700.45   5
   4   0  -8 158090. 5762.86   1
  -4   0   8 140769. 5772.78   1
   4   0  -8 152088. 5770.63  14
   4   0  -8 157366. 5748.94   2
  -4   0   6 4088.80 233.104   1
   4   0  -6 4377.74 220.266   1
  -4   0   6 4026.09 222.128  16
   4   0  -6 4519.11 228.240   3
   4   0  -6 4186.09 231.689  14
  -4   0   4 143556. 5705.26   1
   4   0  -4 147447. 5706.93   1
   4   0  -4 144302. 5719.71  13
   4   0  -4 142548. 5694.82   6
  -4   0   4 142168. 5708.42  16
   4   0  -4 146756. 5708.85   2
   4   0  -4 147953. 5716.01   3
   4   0  -4 143292. 5716.55  14
   4   0   0 2918.45 165.532   3
  -4   0   0 3025.65 142.442   4
   4   0   0 2897.59 157.561   7
  -4   0   0 2775.69 165.885   3
  -4   0  -2 188995. 7238.83   3
   4   0   2 180278. 7231.58   3
  -4   0  -2 181141. 7222.11   1
   4   0   2 183947. 7230.64   7
   4   0   4 112112. 4244.30   7
   4   0   4 106437. 4234.94   3
   4   0   4 107594. 4224.06  17
  -4   0  -4 113726. 4263.04  11
   4   0   4 105460. 4229.36   4
  -4   0  -4 106340. 4243.04   3
  -4   0  -4 98188.4 4233.55   1
  -4   0  -6 145115. 6027.11   5
   4   0   6 158117. 6033.76   7
  -4   0  -6 150014. 6028.57  11
   4   0   6 156964. 6034.58  18
   4   0   6 154125. 5996.60   2
   4   0   6 157527. 6016.81   4
  -4   0  -6 151569. 6020.81   3
  -4   0  -6 139884. 6008.00   1
  -4   0  -8 270151. 10771.4   1
  -4   0  -8 276044. 10794.1   3
   4   0   8 281599. 10811.2   7
   4   0   8 265674. 10762.1   2
   4   0   8 253956. 10785.5   4
   4   0   8 280131. 10816.4  18
  -4   0  -8 287781. 10791.1   5
  -4   0  -8 271887. 10800.3  28
   4   0  10 271952. 10788.1  18
  -4   0 -10 268486. 10764.9  42
   4   0  10 292130. 10781.1   7
  -4   0 -10 275677. 10762.0  28
  -4   0 -10 274458. 10737.1   5
   4   0  10 262335. 10783.4  34
   4   0  10 266160. 10760.9   4
  -4   0 -10 259092. 10753.1   3
   4   0  12 94664.4 3802.49  45
  -4   0 -12 94815.9 3834.80  42
   4   0  12 101920. 3912.85  58
   4   0  12 99458.0 3844.78   7
   4   0  12 93247.6 3845.85  10
  -4   0 -12 89403.3 3783.15   5
   4   0  12 98518.5 3900.92  47
  -4   0 -12 94628.2 3828.03  28
   4   0  12 83280.3 3840.63  60
  -4   0 -14 11019.6 582.591  25
  -4   0 -14 12235.8 664.913  42
   4   0  14 11769.9 645.499   7
   4   0  14 11507.4 723.785  58
   4   0  14 10957.8 724.830  47
  -4   0 -14 10772.0 638.878  49
   4   0  14 12887.5 678.911  10
   4   0  14 10821.1 596.785  45
  -4   0 -14 10634.6 564.798  14
   4   0  16 11073.2 736.789  47
   4   0  16 11501.3 678.827  10
  -4   0 -16 10591.8 648.993  49
  -4   0 -16 12839.7 749.226  54
   4   0  16 10499.7 605.906  45
  -4   0 -16 10896.9 683.585  42
  -4   0 -16 10943.1 591.126  25
  -4   0 -18 20992.8 1120.69  54
  -4   0 -18 22235.6 1055.89  28
  -4   0 -18 20490.9 998.674  38
  -4   0 -18 20004.1 1002.94  49
  -4   0 -18 21186.5 993.605  30
   4   0  18 19856.8 1083.92  47
  -4   0 -18 19943.3 1067.00  42
  -4   0 -20 8804.96 511.689  38
  -4   0 -20 9540.89 674.839  54
  -4   0 -20 7992.14 486.997  30
  -4   0 -20 7435.59 492.730  49
  -4   0 -20 8353.40 568.408  28
   4   0  20 8942.68 641.679  47
  -4   0 -22 4995.27 485.376  54
   4   0  22 4144.83 439.543  47
  -4   0 -22 5009.35 378.361  28
  -4   0 -24 83.7853 182.454  43
  -4   0 -24 228.182 224.241  54
   4   0  24 151.209 184.787  47
  -4  -1  27 344.894 229.308  45
  -4   1  27 58.6696 340.402  59
  -4   1  27 155.922 235.217  50
   4  -1 -27 111.833 175.590  54
   4   1 -27 12.6156 206.883  54
   4  -1 -27 130.341 234.689  46
  -4   1  27 187.919 185.349  45
  -4  -1  27 55.1886 156.939  51
  -4  -1  27 327.404 267.146  59
   4  -1 -27 145.291 234.506  44
   4   1 -27 149.586 207.133  44
   4   1 -25 821.866 278.079  46
   4   1 -25-37.7150 315.812  54
  -4  -1  25 629.365 263.046  41
   4  -1 -25 307.728 358.153  44
  -4  -1  25 858.001 379.430  59
   4  -1 -25 237.067 285.045  54
  -4   1  25 400.013 458.701  59
   4   1 -25 352.408 305.444  38
  -4   1  25 582.656 372.145  50
  -4  -1  25 615.575 360.697  45
  -4   1  25 38.1636 326.048  41
  -4   1  25 193.938 282.152  45
  -4  -1  25 216.714 291.853  51
   4   1 -25 278.428 311.417  44
   4  -1 -25 197.219 271.698  25
   4   1 -23 257.853 251.589  14
   4   1 -23 263.068 268.683  43
   4  -1 -23 109.493 340.403  54
   4   1 -23-357.170 356.376  54
   4  -1 -23 183.296 361.756  38
  -4  -1  23 210.979 301.808  41
  -4  -1  23 622.059 354.150  51
  -4  -1  23 169.942 349.156  50
  -4   1  23 798.631 488.379  50
  -4  -1  23 227.658 280.755  16
   4   1 -23-242.767 373.876  44
  -4   1  23 67.9837 356.044  41
   4   1 -23-90.3219 358.264  38
  -4   1  23-12.4740 396.366  47
  -4   1  23-17.1662 290.105  51
  -4   1  23 228.112 228.009  16
   4  -1 -23 221.578 288.689  14
  -4   1  23-82.7083 328.982  45
  -4  -1  23 932.789 423.911  45
   4  -1 -23 96.9682 400.533  44
  -4   1  21 5656.46 480.318  51
   4   1 -21 6216.96 468.344  43
   4   1 -21 6393.84 546.696  38
   4   1 -21 5334.82 529.265  54
   4  -1 -21 7190.28 549.939  38
  -4   1  21 5337.92 634.107  50
  -4  -1  21 5784.34 537.073  50
  -4   1  21 6006.71 607.148  47
  -4  -1  21 5201.54 491.318  47
  -4  -1  21 6566.88 555.113  51
  -4  -1  21 5718.18 502.560  41
  -4  -1  21 7642.17 516.852  16
  -4   1  21 6043.85 452.466  16
  -4   1  21 5786.24 540.726  41
  -4  -1  21 6226.22 565.888  45
  -4   1  21 6255.14 525.328  45
   4   1 -21 5881.10 550.353  44
   4  -1 -21 5834.68 516.702  54
   4  -1 -21 6374.12 486.465  14
   4   1 -21 6504.90 475.145  14
   4   1 -19 14834.2 808.041  25
   4  -1 -19 14973.3 798.098  25
  -4  -1  19 13616.6 786.521  41
  -4   1  19 15014.3 819.652  45
  -4   1  19 12889.9 848.286  47
  -4   1  19 13804.0 785.360  51
   4  -1 -19 13687.8 786.198  54
   4   1 -19 15941.5 842.827  38
  -4   1  19 14244.6 828.260  41
  -4  -1  19 13952.6 804.009  51
   4  -1 -19 14891.7 801.571  38
  -4   1  19 14543.3 916.441  50
  -4  -1  19 12352.9 790.789  47
   4   1 -19 15447.5 785.927  14
  -4   1  19 15093.0 764.840  16
  -4  -1  19 14528.1 814.385  45
   4   1 -19 13756.9 832.145  44
   4  -1 -19 14502.0 788.437  14
  -4  -1  19 13893.7 846.993  50
   4   1 -19 13674.2 824.743  54
   4  -1 -17 11106.2 619.841  25
   4   1 -17 11155.7 677.534  54
  -4   1  17 10915.3 642.317  51
  -4   1  17 11346.6 663.517  45
   4  -1 -17 10791.8 618.617  54
  -4   1  17 10251.7 606.908  16
  -4   1  17 9758.95 727.037  50
  -4  -1  17 10174.5 622.200  51
  -4  -1  17 10015.3 689.914  50
  -4   1  17 10317.0 710.983  47
  -4  -1  17 10276.8 650.323  47
  -4  -1  17 10044.4 635.569  41
   4   1 -17 10599.6 653.589  25
  -4   1  17 9721.07 665.346  41
   4   1 -17 11565.3 698.410  44
   4   1 -17 11177.2 628.232  14
  -4  -1  15 7458.83 485.231  41
  -4  -1  15 6793.66 400.620  39
  -4   1  15 7266.54 509.472  45
   4   1 -15 7645.24 486.767  14
  -4   1  15 7136.34 469.817  16
  -4   1  15 7313.52 529.168  41
   4   1 -15 5786.16 404.272  28
  -4   1  15 7350.82 548.023  47
   4   1 -15 8276.58 541.198  44
  -4  -1  15 6863.56 422.396  19
  -4  -1  15 6863.78 468.067  45
   4  -1 -15 7323.27 459.511  25
   4   1 -15 7083.51 486.784  25
   4   1 -13 1145.80 252.073  14
   4  -1 -13 2099.10 254.422  25
  -4   1  13 1401.76 302.922  41
  -4   1  13 1407.82 246.210  16
  -4  -1  13 1470.16 239.281  19
   4  -1 -13 1217.62 172.923   2
   4  -1 -13 1663.92 255.472  14
   4  -1 -11 19390.1 875.855  14
  -4  -1  11 17135.8 788.753   6
  -4  -1  11 19548.2 856.431  19
  -4   1  11 19525.4 880.363   1
   4   1 -11 18378.9 846.377   2
  -4   1  11 18399.0 810.184  22
  -4   1  11 20247.8 867.016  16
   4  -1 -11 19541.1 822.075   2
  -4  -1  11 19949.1 888.576   1
   4  -1 -11 20704.2 872.832  25
   4   1 -11 19873.3 882.522  14
   4   1  -9 1767.73 195.347  14
  -4   1   9 2004.03 198.860  16
   4  -1  -9 2037.71 205.732   1
   4   1  -9 2158.79 194.263   1
  -4  -1   9 1763.61 215.267   1
  -4   1   9 1646.53 207.697   1
   4  -1  -9 1674.70 211.346  14
   4  -1  -9 1707.57 172.580   3
   4  -1  -9 1904.96 154.869   2
  -4  -1   9 1931.77 137.534   6
   4   1  -7 34127.1 1447.81   1
  -4  -1   7 35620.6 1421.82   6
  -4  -1   7 39415.2 1470.74  21
   4  -1  -7 35081.2 1446.77   1
  -4  -1   7 32907.7 1454.40  19
   4  -1  -7 35842.1 1458.31  14
  -4  -1   7 37080.3 1445.68   2
  -4   1   7 35924.0 1477.05   1
  -4  -1   7 36972.7 1454.17   1
   4  -1  -7 34672.2 1431.28   2
  -4   1   7 33659.8 1442.14  16
   4   1  -7 34909.7 1444.18   2
   4  -1  -7 34340.6 1442.45   3
  -4  -1   5 73317.4 3089.24   9
   4   1  -5 77329.8 3092.43   2
   4  -1  -5 78665.5 3086.48   1
   4   1  -5 77448.8 3094.83  13
  -4  -1   5 76965.0 3082.90   6
  -4  -1   5 80227.2 3100.44  19
  -4   1   5 75352.1 3106.73   1
  -4  -1   5 79244.9 3101.57   1
   4   1  -5 82434.3 3095.74   3
  -4  -1   5 76724.3 3089.21   2
   4  -1  -5 76369.8 3094.84  14
   4  -1  -5 79211.8 3103.83   3
   4  -1  -5 78180.6 3091.26   2
   4  -1  -3 5709.59 282.086  13
  -4   1   3 5759.61 262.356   5
  -4  -1   3 5529.34 274.350   1
  -4   1   3 6081.38 252.646   1
  -4  -1   3 5629.14 267.361   6
  -4  -1   3 5731.52 277.504   9
   4   1  -3 5855.61 262.900   3
   4  -1  -3 5687.51 245.004   1
   4   1  -3 5662.73 261.636   2
   4   1  -1 5270.89 235.306   3
   4  -1  -1 5078.06 218.737   7
   4   1  -1 5021.76 229.141   2
   4   1  -1 5343.36 262.197   7
   4  -1  -1 5081.36 257.394  13
  -4   1   1 5490.91 276.299   5
  -4  -1   1 5163.42 264.979   9
  -4   1  -1 54825.7 2196.85   3
   4   1   1 53461.2 2167.08   3
  -4   1  -1 54953.5 2214.99   5
  -4  -1  -1 55583.4 2187.05   4
   4   1   1 55318.6 2192.72   7
  -4  -1  -1 55389.3 2197.92  20
   4  -1   1 54050.8 2191.55   3
  -4  -1  -1 55437.2 2170.13   3
   4  -1   1 53666.4 2162.26   7
   4  -1   3 261640. 11320.3   7
  -4  -1  -3 293394. 11316.0   3
  -4   1  -3 293090. 11343.7   3
   4  -1   3 281169. 11333.1   3
  -4  -1  -3 281376. 11343.9  20
  -4   1  -3 295634. 11303.4   1
   4  -1   3 288435. 11325.4  17
   4   1   3 295135. 11312.3   3
   4   1   3 286112. 11336.8   7
  -4  -1  -5 175342. 6725.72  11
   4   1   5 174883. 6713.74   7
  -4   1  -5 144947. 6678.53   1
   4  -1   5 165576. 6680.08  19
  -4  -1  -5 167181. 6709.05   1
  -4  -1  -5 169836. 6688.26   3
  -4   1  -5 167699. 6717.75   3
   4   1   5 169123. 6667.36   2
   4  -1   5 178064. 6687.08   4
   4  -1   5 170213. 6694.34  17
   4  -1   5 178292. 6705.10   7
   4  -1   5 166719. 6704.14   3
  -4   1  -5 193141. 6729.65   5
   4   1   7 30295.6 1225.05   7
   4  -1   7 28784.7 1165.15  19
  -4   1  -7 27254.1 1171.70   1
   4  -1   7 29100.7 1192.63   7
  -4   1  -7 30071.0 1199.60   5
   4  -1   7 29929.3 1208.63  18
   4   1   7 28672.1 1206.06   4
  -4  -1  -7 29084.9 1220.84  26
  -4  -1  -7 27346.3 1177.96   3
  -4  -1  -7 26648.1 1204.97   1
  -4   1  -7 28704.6 1213.32   3
   4  -1   7 26581.0 1178.06   4
   4   1   7 27918.0 1142.68   2
  -4  -1  -7 26437.8 1218.47  11
   4  -1   7 26929.8 1180.96   2
   4   1   9 12922.3 671.684   7
   4   1   9 13891.1 665.229  10
   4  -1   9 12638.2 585.349  19
  -4   1  -9 12243.2 644.988   3
   4  -1   9 12987.0 604.386   4
   4  -1   9 12384.9 650.304  18
  -4  -1  -9 13136.8 646.298  27
   4   1   9 11604.0 679.814  34
  -4   1  -9 12859.5 601.733   5
   4  -1   9 13287.6 612.863   7
   4   1   9 12595.7 686.616  18
  -4  -1  -9 12270.0 618.607   5
  -4  -1  -9 13307.0 654.381  11
   4   1   9 11505.8 626.152   4
  -4   1  -9 13333.2 646.092  28
  -4  -1  -9 12400.0 597.035   3
   4   1  11 893.772 282.473   7
  -4   1 -11 1092.04 256.578  42
   4  -1  11 1092.80 292.600  10
   4   1  11 1030.12 338.257  34
   4   1  11 1045.71 304.856  10
  -4  -1 -11 1296.58 286.123  11
  -4  -1 -11 890.636 190.509   5
  -4   1 -11 976.449 169.415   8
  -4  -1 -11 1636.84 271.945  27
  -4   1 -11 484.659 246.317  28
   4  -1  11 960.419 249.037  45
   4  -1  11 1300.79 315.131  47
  -4   1 -13 57213.2 2465.56  42
   4  -1  13 61564.9 2538.19  58
   4   1  13 60666.3 2492.10   7
  -4  -1 -13 61479.2 2477.38  49
   4   1  13 61358.8 2531.66  58
   4  -1  13 61065.9 2474.28  10
   4   1  13 55980.0 2509.92  60
   4   1  13 58902.5 2471.44  10
  -4   1 -13 55478.0 2453.38  49
   4   1  13 59525.3 2504.42  50
  -4   1 -13 54773.8 2450.21  28
   4   1  13 60353.9 2528.79  47
  -4   1 -13 58256.3 2504.50  54
  -4  -1 -13 56615.9 2402.67   5
   4  -1  13 58613.3 2502.88  47
  -4   1 -13 57001.2 2389.11   8
   4  -1  13 60039.4 2456.28  45
  -4  -1 -13 57402.3 2478.53  42
  -4  -1 -15 28015.3 1304.78  14
  -4   1 -15 28235.1 1371.79  42
   4  -1  15 31126.1 1425.65  58
   4   1  15 29138.4 1433.07  58
   4   1  15 30519.4 1386.96  41
  -4   1 -15 31181.0 1422.71  54
   4   1  15 30134.1 1369.37  10
   4   1  15 30293.9 1374.28   7
   4  -1  15 29893.4 1355.69  10
   4   1  15 28225.8 1373.30  50
  -4   1 -15 27859.9 1337.84  49
  -4  -1 -15 30939.2 1352.61  49
  -4   1 -15 27689.5 1322.04  30
   4  -1  15 29085.2 1387.95  47
   4   1  15 25992.5 1404.27  60
  -4  -1 -15 31054.4 1382.78  42
   4   1  15 30539.0 1435.52  47
   4  -1  15 29907.6 1333.25  45
  -4  -1 -15 30219.2 1361.76  28
  -4   1 -17 8858.81 640.167  42
   4   1  17 9532.82 756.524  58
   4   1  17 10736.8 696.240  41
   4   1  17 9339.52 707.628  47
  -4   1 -17 10039.4 696.116  54
  -4  -1 -17 9538.46 595.749  49
   4   1  17 10025.5 636.237  50
  -4   1 -17 9712.05 602.678  49
  -4   1 -17 9420.40 580.621  30
   4  -1  17 9055.86 649.908  47
   4  -1  17 9010.32 694.531  58
  -4  -1 -17 9924.75 638.804  28
  -4  -1 -17 9144.30 537.412  14
   4  -1  17 9889.75 584.874  45
  -4  -1 -17 9433.92 560.913  25
  -4   1 -19 144.525 281.013  49
   4   1  19 189.986 466.684  58
   4   1  19 184.797 411.931  41
   4  -1  19 203.057 456.815  58
  -4  -1 -19 322.552 236.428  25
  -4  -1 -19 243.020 430.703  54
  -4  -1 -19 7.91806 279.668  49
   4   1  19 214.048 448.807  47
   4  -1  19 634.071 365.679  47
   4  -1  19 248.762 285.320  45
  -4  -1 -19 463.288 242.106  30
  -4   1 -19-47.8051 244.199  30
   4  -1  19 396.251 392.706  41
  -4   1 -19 346.490 411.621  54
  -4   1 -19 115.033 323.045  28
  -4  -1 -19-38.7190 301.645  28
   4  -1  21 179.188 347.564  41
   4   1  21-116.270 430.896  58
   4  -1  21-167.275 408.643  58
  -4  -1 -21-144.560 393.492  54
  -4   1 -21 237.769 376.739  54
  -4  -1 -21 276.114 230.999  38
   4   1  21 159.835 362.440  41
   4   1  21-441.887 411.016  47
   4  -1  21 141.690 301.824  47
  -4  -1 -21 337.169 280.843  28
  -4   1 -21-132.522 273.064  28
   4  -1  21 309.828 229.433  45
   4  -1  23 49.6841 323.543  58
  -4  -1 -23 87.4269 184.152  28
  -4  -1 -23 304.155 287.446  54
  -4   1 -23 350.814 272.699  54
   4   1  23 305.222 283.637  47
   4   1  23 293.557 241.694  41
   4  -1  23 163.132 240.889  41
   4  -1  23 401.313 190.943  47
   4  -2 -26 571.019 301.262  44
  -4  -2  26 550.901 248.635  51
   4  -2 -26 773.274 269.704  38
  -4   2  26 496.145 332.642  50
   4  -2 -26 630.995 203.306  54
   4   2 -26 502.259 223.903  44
  -4  -2  26 679.082 270.554  45
   4   2 -26 829.804 273.579  54
   4   2 -24 3322.30 384.311  44
   4  -2 -24 3697.03 366.478  14
   4   2 -24 2906.62 317.815  43
   4   2 -24 2680.07 394.954  54
   4  -2 -24 3528.84 412.046  38
  -4   2  24 3201.60 346.893  45
  -4   2  24 3887.17 525.824  50
  -4  -2  24 3321.78 425.216  51
  -4  -2  24 4389.85 354.760  16
   4  -2 -24 3069.06 366.376  54
  -4  -2  24 3763.20 452.187  45
   4  -2 -24 3461.41 389.431  25
   4   2 -22 4321.42 424.196  43
   4  -2 -22 5298.41 502.600  38
   4  -2 -22 4875.06 473.709  54
   4   2 -22 4252.37 504.798  54
   4   2 -22 4020.39 468.548  38
  -4  -2  22 5814.60 442.044  16
  -4  -2  22 4238.83 395.229  41
   4   2 -22 4303.76 481.979  44
   4  -2 -22 6248.03 462.364  14
  -4   2  22 4145.94 586.124  47
   4   2 -22 4402.53 410.180  46
  -4  -2  22 4546.30 531.962  51
  -4   2  22 4227.78 635.546  50
  -4   2  22 3748.10 440.823  45
   4  -2 -22 4680.77 479.685  25
   4   2 -20 1907.39 344.687  43
  -4  -2  20 1427.65 416.940  51
   4  -2 -20 1453.27 379.386  54
   4   2 -20 796.696 395.955  54
   4   2 -20 1749.35 402.712  38
  -4   2  20 1761.73 557.431  50
  -4  -2  20 1295.49 319.269  41
   4   2 -20 1712.45 365.487  46
  -4   2  20 1183.09 306.317  51
  -4   2  20 653.729 361.637  45
  -4   2  20 1026.31 464.188  47
   4   2 -20 1083.97 389.033  44
   4  -2 -20 1373.72 355.874  25
   4  -2 -18 184.140 319.811  14
   4   2 -18 322.212 278.309  43
   4   2 -18 30.9447 271.805  14
   4   2 -18-281.944 387.286  38
  -4   2  18 10.3362 279.651  51
  -4  -2  18-78.3721 281.303  19
  -4   2  18 373.807 419.293  50
  -4   2  18-473.040 406.224  47
   4   2 -18-41.5140 361.696  54
  -4   2  18-115.727 262.656  16
  -4  -2  18 364.932 357.886  51
  -4  -2  18 103.950 362.039  45
  -4   2  18-35.6657 325.001  45
  -4  -2  18 272.971 335.697  50
   4  -2 -18 242.009 305.433  25
   4   2 -18-65.7304 363.378  44
  -4  -2  18 144.438 262.995  41
   4   2 -16 2162.13 322.799  43
  -4  -2  16 2421.45 337.711  51
  -4  -2  16 2472.83 308.329  41
   4   2 -16 2128.34 355.382  38
  -4   2  16 2268.46 384.247  45
  -4  -2  16 2421.80 377.094  50
   4   2 -16 2584.76 406.852  54
   4  -2 -16 2289.21 325.555  14
  -4   2  16 2207.06 347.362  51
   4   2 -16 1641.07 339.331  14
  -4   2  16 1952.73 311.375  16
  -4  -2  16 2673.34 343.861  45
  -4  -2  16 2647.25 302.232  19
   4   2 -16 2701.29 394.904  44
   4  -2 -16 2774.63 326.138  25
   4   2 -14 273.300 208.372  43
   4   2 -14 254.605 239.091  14
   4   2 -14 312.898 261.411  38
  -4  -2  14 685.480 234.399  19
  -4  -2  14 887.736 261.856  45
  -4   2  14 340.764 235.605  16
  -4  -2  14 433.259 193.954  37
  -4   2  14 232.047 235.075  45
   4   2 -14 130.879 296.465  44
   4  -2 -14 583.111 258.578  14
   4  -2 -12 1179.64 149.565   2
  -4   2  12 1024.30 234.996   4
  -4  -2  12 1066.44 187.500  21
  -4  -2  12 1748.57 230.442  37
   4   2 -12 1056.88 243.384  14
   4   2 -12 1426.30 268.955  38
  -4   2  12 1349.24 229.396  41
  -4  -2  12 1428.35 241.156  19
   4  -2 -12 1541.61 182.294  11
  -4   2  12 1569.54 228.535  16
   4  -2 -12 1216.21 235.201  14
   4   2 -10 61340.5 2568.85  13
  -4  -2  10 65585.1 2606.17  21
   4  -2 -10 62194.9 2593.27  11
   4  -2 -10 65385.3 2578.69   2
   4   2 -10 66731.4 2615.92   2
   4   2 -10 66046.2 2631.82  14
  -4   2  10 63935.5 2603.76  16
  -4   2  10 57541.9 2634.37   4
  -4   2  10 64651.4 2590.46  22
   4  -2 -10 69983.7 2638.88  14
   4  -2  -8 81862.0 3042.97   1
  -4  -2   8 75244.8 3029.00   2
   4   2  -8 71689.2 2991.62  13
   4  -2  -8 75844.5 3002.69   2
  -4   2   8 78353.2 3038.90  22
   4  -2  -8 73632.2 3006.58  11
  -4  -2   8 67936.5 2997.22   9
   4   2  -8 76735.5 3037.96   2
  -4  -2   8 79402.3 3040.83  21
  -4  -2   8 78637.4 3047.34  19
  -4  -2   8 76219.3 3010.90   6
  -4   2   8 80938.3 3041.47   4
   4  -2  -8 72363.5 3018.62   3
  -4  -2   6 85589.1 3312.01  21
  -4  -2   6 83626.5 3277.37   2
   4   2  -6 82687.6 3284.41  12
  -4   2   6 81573.1 3270.71   4
  -4   2   6 76022.8 3304.86  22
  -4  -2   6 79336.9 3270.99   6
  -4  -2   6 81390.5 3296.86  19
  -4  -2   6 81102.1 3272.66   9
  -4  -2   6 81426.9 3288.03   1
   4  -2  -6 82182.2 3286.64   3
   4   2  -6 82639.5 3297.43   2
   4  -2  -6 87954.8 3294.93   1
  -4   2   4 2203.60 190.480  22
  -4  -2   4 1902.32 168.363  19
  -4   2   4 2039.92 120.653   4
  -4  -2   4 2052.91 162.806   1
  -4   2   4 2331.00 139.916   8
  -4  -2   4 1777.46 153.969   6
  -4  -2   4 1984.80 130.348   2
  -4  -2   4 2288.69 150.907   9
   4  -2  -4 2249.63 157.465   3
   4   2  -4 2060.48 149.137  12
   4   2  -4 1895.53 162.662   2
  -4   2   4 2084.32 153.599   3
   4  -2  -4 1976.65 148.506   1
   4  -2  -2 257.951 53.6121   1
  -4  -2   2 46.1272 98.0776   9
   4  -2  -2 124.520 93.0447  13
  -4  -2   2 41.1459 139.540  21
   4  -2  -2 305.697 99.8635   3
  -4  -2   2 150.389 107.755   6
   4   2  -2 124.015 101.153   2
  -4   2   2 178.617 88.9693   8
  -4   2   2 120.061 93.7928   3
   4   2  -2 132.577 49.1724   3
  -4  -2   0 10172.2 451.179  21
  -4   2   0 9573.21 456.769  22
   4  -2   0 9502.36 448.843   3
  -4  -2   0 9405.01 445.034  20
   4   2   0 9829.41 395.522   3
   4   2   0 9816.37 420.036   2
  -4  -2   0 9546.34 445.508   9
  -4  -2   0 10020.8 460.065   4
  -4   2   0 10209.5 455.182   8
   4  -2   0 9664.68 447.791  15
  -4   2   0 9585.67 456.420   3
  -4  -2  -2 17893.8 747.139   4
  -4   2  -2 17577.1 735.594  22
   4  -2   2 15931.3 731.699   3
  -4   2  -2 16230.8 739.482   3
   4   2   2 17542.8 741.901  18
   4  -2   2 17686.4 734.398  17
  -4  -2  -2 16064.4 726.528   9
   4  -2   4 514.143 165.836  17
  -4  -2  -4 542.416 156.934  20
   4   2   4 657.460 185.416  18
   4   2   4 622.994 181.426  10
   4   2   4 668.628 168.823   7
  -4  -2  -4 575.494 57.4254   3
  -4   2  -4 612.383 163.189   8
  -4  -2  -6 224050. 8905.36  24
   4  -2   6 230203. 8899.48  18
   4   2   6 227644. 8927.25  10
   4  -2   6 219318. 8892.41  19
  -4  -2  -6 225795. 8920.67  20
   4   2   6 225114. 8951.71  31
   4   2   6 214483. 8947.61  18
  -4   2  -6 244093. 8937.13   8
  -4   2  -6 220133. 8933.03   3
   4  -2   6 226957. 8905.70  17
  -4  -2  -6 231223. 8929.84  26
  -4  -2  -6 219116. 8861.27   3
   4   2   6 226711. 8924.70   7
  -4  -2  -8 75613.6 3288.01  26
   4   2   8 84024.4 3289.23  10
   4   2   8 83321.6 3332.19  18
   4  -2   8 80337.8 3251.93  19
  -4   2  -8 89263.1 3282.16   8
  -4   2  -8 79311.5 3316.18  30
   4  -2   8 79881.4 3271.50  18
  -4  -2  -8 83182.5 3310.75  11
  -4   2  -8 68896.1 3306.77  28
  -4  -2  -8 76975.9 3300.86  27
   4   2   8 87244.1 3308.45   7
   4   2  10 50613.2 2156.02   7
  -4  -2 -10 49924.0 2133.97  27
   4  -2  10 48671.3 2075.34  19
   4   2  10 53289.0 2119.94  10
  -4  -2 -10 49500.6 2144.13  11
  -4   2 -10 47901.8 2157.89  42
  -4  -2 -10 50498.2 2118.04  26
   4   2  10 51259.1 2177.93  47
  -4   2 -10 54148.6 2140.01  30
  -4   2 -10 54105.1 2089.96   8
   4   2  10 45389.9 2173.45  46
  -4   2 -10 51516.1 2157.48  28
   4  -2  10 45761.6 2124.40  45
  -4  -2 -12 7059.35 495.420  11
   4   2  12 7301.61 470.920  10
   4   2  12 5195.94 560.747  60
  -4  -2 -12 6707.46 396.083   5
   4   2  12 5313.91 476.764  58
   4  -2  12 5394.45 548.505  58
   4  -2  12 6582.29 388.741  19
  -4   2 -12 6771.42 519.922  54
   4  -2  12 6987.56 467.255  10
  -4   2 -12 4798.78 476.678  42
   4   2  12 4950.16 517.104  50
  -4  -2 -12 5740.51 486.638  49
  -4   2 -12 6911.18 446.649  30
   4  -2  12 5771.06 464.100  47
   4   2  12 7110.73 520.408   7
  -4   2 -12 7520.92 389.896   8
   4   2  12 6258.38 524.882  47
  -4   2 -12 5663.41 440.504  49
  -4   2 -12 6687.04 482.823  28
   4  -2  12 5887.43 470.636  45
  -4  -2 -12 6899.74 462.594  27
  -4   2 -14 822.979 308.341  49
   4  -2  14 930.201 279.023  51
   4   2  14 807.597 357.050  58
  -4   2 -14 989.228 355.852  54
   4   2  14 1092.75 329.331   7
   4  -2  14 743.783 312.483  10
  -4   2 -14 821.865 275.352  30
   4  -2  14 1200.12 334.660  47
   4   2  14 924.711 416.463  47
  -4  -2 -14 878.317 351.888  28
  -4  -2 -14 565.335 336.985  49
   4  -2  14 488.811 377.202  58
   4   2  14 1057.28 460.076  60
  -4   2 -14 1194.03 191.099   8
   4  -2  14 554.261 310.801  45
  -4   2 -14 842.409 325.578  28
   4   2  14 516.477 414.260  50
   4   2  14 977.747 331.702  41
  -4  -2 -16 3828.28 437.481  28
   4  -2  16 2982.02 396.083  47
   4   2  16 3958.38 455.953  41
  -4   2 -16 3189.79 464.850  54
   4  -2  16 3091.97 523.190  58
  -4   2 -16 3676.21 418.147  49
   4   2  16 2149.82 513.462  60
   4   2  16 2942.86 466.905  50
   4  -2  16 3368.23 393.198  10
  -4   2 -16 3432.14 367.392  30
  -4  -2 -16 4050.18 411.089  49
   4   2  16 3983.67 432.096   7
   4   2  16 3555.01 537.736  58
   4  -2  16 3286.23 400.715  45
  -4   2 -16 3091.24 414.249  28
  -4   2 -18 2646.78 459.487  54
   4  -2  18 2339.47 356.958  45
   4  -2  18 2811.79 410.459  41
  -4  -2 -18 2140.65 328.637  49
   4   2  18 2299.29 418.266  41
   4   2  18 2165.95 429.625  50
   4   2  18 1902.01 477.725  58
  -4   2 -18 1969.18 311.003  30
   4  -2  18 2237.50 361.029  47
  -4  -2 -18 2443.14 381.135  28
  -4   2 -18 1919.87 346.819  49
  -4  -2 -18 1942.44 326.668  25
   4  -2  18 1953.29 459.691  58
  -4  -2 -18 2262.66 294.984  14
   4   2  20 1209.48 473.381  58
   4  -2  20 1294.56 310.139  45
  -4  -2 -20 1571.14 357.114  42
  -4  -2 -20 1737.25 443.246  54
   4  -2  20 1237.04 421.604  58
  -4   2 -20 1858.19 384.597  43
  -4   2 -20 1370.48 283.408  49
   4  -2  20 1361.23 351.798  41
  -4  -2 -20 1425.46 241.714  30
  -4   2 -20 1390.85 247.465  30
  -4  -2 -20 1546.67 316.413  28
   4   2  20 1974.25 358.239  50
   4   2  20 2095.27 399.896  41
  -4  -2 -20 1325.68 260.687  25
  -4   2 -20 1496.59 387.746  54
  -4  -2 -22-150.478 257.501  42
   4  -2  22 109.840 251.360  41
   4  -2  22 25.7968 331.051  58
   4   2  22 163.681 265.960  41
  -4   2 -22-301.517 300.231  54
  -4  -2 -22-55.3984 335.509  54
  -4  -2 -22 183.603 193.381  38
  -4  -2 -22 306.346 232.545  28
   4   2  22 82.2357 311.218  47
   4  -2  22-32.5664 194.733  45
  -4  -2 -22 247.123 177.231  44
  -4   2 -22 24.7362 263.067  43
  -4   3  25 666.821 375.190  50
   4  -3 -25 121.201 238.475  38
   4   3 -25 336.269 281.749  54
  -4  -3  25 132.206 273.857  51
  -4  -3  25 786.221 284.152  45
  -4   3  25 124.205 380.831  59
   4  -3 -25 333.904 291.712  44
   4   3 -25 315.520 215.277  44
   4   3 -25 316.548 185.261  43
   4  -3 -25 306.435 223.592  25
   4   3 -23 1592.19 300.465  43
  -4   3  23 1406.02 476.188  59
   4   3 -23 1744.79 398.213  54
   4  -3 -23 2320.99 368.675  38
  -4   3  23 891.953 514.894  50
   4  -3 -23 1708.46 335.805  25
   4  -3 -23 2247.59 346.929  54
  -4   3  23 1733.71 267.727  45
  -4  -3  23 1799.09 404.486  45
  -4  -3  23 1450.46 430.436  51
   4   3 -23 2019.71 338.656  44
   4   3 -21 10764.2 677.764  43
  -4   3  21 10354.2 653.418  45
   4  -3 -21 11438.5 675.733  54
  -4   3  21 11379.1 848.594  50
   4   3 -21 11572.9 707.446  44
  -4  -3  21 10958.6 743.314  51
  -4   3  21 10065.9 726.031  41
   4   3 -21 11218.5 765.376  54
  -4   3  21 11295.3 852.924  59
  -4  -3  21 12137.4 766.542  45
   4  -3 -21 12531.2 690.741  14
   4  -3 -21 12656.2 703.899  25
  -4   3  19 19892.8 1128.26  41
   4   3 -19 20773.6 1144.82  54
   4   3 -19 21030.9 1111.58  44
  -4   3  19 22104.8 1230.07  59
  -4  -3  19 21706.1 1104.07  51
   4   3 -19 21258.6 1083.38  43
   4  -3 -19 22715.4 1066.65  14
  -4   3  19 19150.6 1165.93  47
  -4  -3  19 21838.8 1031.67  19
  -4  -3  19 22362.5 1104.87  45
  -4   3  19 19298.5 1063.06  45
   4  -3 -19 23169.3 1076.26  25
   4   3 -17 19298.0 1023.91  43
   4  -3 -17 20230.8 990.070  14
  -4   3  17 19122.7 1021.42  45
  -4   3  17 18307.3 1047.76  41
   4   3 -17 18206.6 1076.06  54
  -4   3  17 19932.6 1105.49  50
  -4  -3  17 20214.9 964.797  19
  -4   3  17 19839.3 1122.26  47
  -4  -3  17 21178.8 1007.45  45
  -4  -3  17 19239.6 937.610  37
   4   3 -17 21760.7 1086.33  44
   4   3 -15 1810.79 330.870  43
  -4  -3  15 2248.32 368.554  51
  -4  -3  15 2383.82 302.807  37
  -4   3  15 2387.19 413.641  50
  -4  -3  15 2354.61 322.505  19
  -4   3  15 1947.15 382.426  41
  -4   3  15 1833.16 457.994  47
   4   3 -15 2104.84 345.445  46
  -4  -3  15 2814.19 344.384  45
  -4   3  15 1364.06 339.233  45
  -4   3  15 1828.39 338.146  53
   4   3 -15 1976.56 386.659  44
   4   3 -15 1736.70 392.174  54
   4  -3 -15 2330.47 327.767  14
   4   3 -13 696.070 249.438  43
  -4  -3  13 881.087 206.791  21
  -4   3  13 1124.35 304.774  41
  -4  -3  13 764.173 249.390  37
  -4   3  13 1274.57 373.831  47
   4   3 -13 824.723 257.746  46
   4  -3 -13 745.068 196.091  11
  -4  -3  13 598.068 227.893  45
  -4   3  13 454.008 250.951  45
   4   3 -13 405.461 277.216  44
   4  -3 -13 1014.35 245.478  14
  -4   3  11 1190.21 231.984  41
   4  -3 -11 730.217 174.226  11
  -4  -3  11 1026.56 200.955  21
   4  -3 -11 1215.48 136.514   2
   4   3 -11 1304.98 246.239  44
  -4  -3  11 1215.87 266.563  19
  -4  -3  11 1274.58 265.344  37
  -4  -3   9 37996.4 1587.79  19
   4  -3  -9 38259.4 1531.25   2
  -4  -3   9 37430.0 1579.68  21
   4   3  -9 35863.9 1569.70  12
  -4  -3   9 37883.6 1574.67   1
   4   3  -9 37351.6 1568.89   3
  -4  -3   9 37860.9 1597.61  37
  -4   3   9 35879.3 1561.92   4
  -4  -3   9 37122.6 1563.19   6
   4  -3  -7 46201.1 1879.59   3
   4  -3  -7 49804.1 1866.29   2
  -4   3   7 43308.8 1864.65   4
   4  -3  -7 47470.9 1828.15   6
  -4  -3   7 45869.0 1880.39   6
   4   3  -7 43263.6 1893.81   2
   4   3  -7 47378.4 1895.95  12
   4   3  -7 40357.5 1873.04   3
   4  -3  -7 42642.7 1887.91   1
  -4  -3   7 48415.5 1916.60  19
  -4  -3   7 47189.8 1921.40  21
   4  -3  -5 2945.93 205.427   3
   4   3  -5 2245.33 203.774   2
  -4  -3   5 2455.59 201.214   6
   4   3  -5 2489.39 215.273  12
  -4  -3   5 2723.53 250.029  19
   4   3  -5 2847.09 183.861   3
   4  -3  -5 2444.28 198.634   1
  -4   3   5 2801.33 195.069   3
  -4  -3   5 2697.52 180.732   2
  -4  -3   3 344.708 143.348   6
   4   3  -3 519.268 175.853   7
  -4  -3   3 604.778 218.779  21
   4  -3  -3 355.907 103.155   1
   4   3  -3 488.797 65.8618   3
   4  -3  -3 467.466 144.540   3
   4   3  -3 635.519 69.6547   3
  -4  -3   3 358.355 159.902  19
  -4  -3   3 444.952 142.539   9
   4  -3  -3 301.164 129.872  13
  -4  -3   3 600.450 81.5385   2
  -4   3   3 545.828 118.184   3
  -4   3   1 4013.35 222.445  12
   4  -3  -1 3992.27 189.708   1
   4  -3  -1 4233.11 200.549   1
  -4  -3   1 4007.52 255.855   9
   4  -3  -1 4361.72 261.833   3
  -4  -3   1 4524.20 291.560  21
   4  -3  -1 3845.21 245.597  15
   4   3  -1 4219.70 258.413  18
   4   3  -1 4099.16 275.243   7
  -4  -3   1 3979.68 225.764  19
  -4   3   1 4036.53 252.672   3
   4  -3  -1 3942.26 229.302  13
   4  -3   1 175104. 6886.89  23
  -4  -3  -1 170289. 6892.88  21
  -4   3  -1 175526. 6889.04  12
   4  -3   1 173990. 6898.33  17
  -4  -3  -1 177208. 6897.77   6
   4   3   1 175640. 6916.40  18
   4  -3   1 172155. 6840.64   1
  -4   3  -1 179258. 6911.78   3
  -4   3  -1 183384. 6915.30   8
   4  -3   1 171387. 6842.40   4
   4   3   1 172068. 6907.87   7
  -4  -3  -3 197376. 7438.87  24
  -4  -3  -3 199152. 7443.30  20
  -4  -3  -3 189705. 7415.01  21
  -4   3  -3 196987. 7465.32  30
   4   3   3 167010. 7420.66  10
  -4   3  -3 195293. 7469.71   8
   4   3   3 190863. 7474.52  18
   4  -3   3 181841. 7378.92   4
  -4  -3  -3 202659. 7441.97   9
  -4   3  -3 194333. 7455.88   3
   4  -3   3 177966. 7388.08   1
   4   3   3 200538. 7456.29   7
  -4  -3  -5 91739.6 3551.64  24
   4  -3   5 90409.3 3547.57  19
  -4  -3  -5 91003.0 3560.61  20
  -4   3  -5 84024.0 3571.58   3
   4   3   5 86860.1 3558.53  10
  -4   3  -5 82609.1 3578.88   8
  -4  -3  -5 88728.8 3554.20   9
   4   3   5 88624.1 3597.97  18
   4   3   5 87393.0 3567.97   7
  -4  -3  -7 53225.5 2164.25  24
   4   3   7 52968.8 2188.14  10
   4  -3   7 52835.9 2165.21  19
   4   3   7 48696.9 2225.13  34
  -4   3  -7 51980.5 2223.15  28
  -4   3  -7 48963.0 2226.07  30
  -4   3  -7 57273.3 2206.95   8
   4  -3   7 51391.6 2189.99  45
  -4  -3  -7 53363.1 2182.60  20
  -4  -3  -7 53817.6 2194.15  26
   4   3   7 52952.1 2216.03  44
  -4   3  -9 13220.6 779.338  43
  -4   3  -9 13194.6 746.008  30
   4   3   9 14379.4 711.049  41
   4  -3   9 13766.7 681.362  19
  -4  -3  -9 14527.7 738.756  11
   4  -3   9 13927.4 743.175  45
  -4  -3  -9 14287.2 698.363  20
   4   3   9 13416.0 743.435  47
   4   3   9 14832.3 763.599  44
  -4   3  -9 11639.8 732.530  28
  -4   3  -9 16440.4 703.798   8
  -4  -3  -9 13416.9 732.641  27
  -4  -3  -9 13881.7 713.919  26
   4  -3  11 30673.0 1454.90  58
   4   3  11 33672.2 1416.47  41
   4   3  11 31453.9 1437.29  58
  -4   3 -11 26275.9 1465.33  54
  -4  -3 -11 30185.2 1429.37  11
   4   3  11 31915.0 1458.60  47
  -4   3 -11 30579.0 1374.46  52
   4   3  11 29244.8 1494.94  50
  -4   3 -11 30345.3 1454.05  28
   4  -3  11 34969.1 1402.98  10
  -4   3 -11 34848.6 1449.38  30
  -4   3 -11 32254.9 1448.40  49
   4  -3  11 31157.4 1437.14  45
   4  -3  11 31877.2 1374.41  19
  -4  -3 -11 30441.4 1413.50  27
   4   3  11 30345.7 1472.24  60
   4  -3  11 30507.9 1420.78  51
  -4  -3 -11 29897.8 1389.91  26
   4   3  13 29011.9 1397.36   7
  -4   3 -13 29576.4 1426.75  43
   4   3  13 29880.7 1457.66  60
   4  -3  13 30101.3 1330.04  10
  -4  -3 -13 28849.9 1389.24  49
   4  -3  13 32602.0 1428.63  58
   4   3  13 29150.0 1419.03  47
   4   3  13 30822.0 1472.25  50
  -4  -3 -13 29226.0 1384.29  11
   4  -3  13 28156.2 1361.47  51
  -4   3 -13 29771.6 1382.26  49
   4   3  13 30558.2 1366.45  41
   4   3  13 29021.6 1394.96  58
   4  -3  13 28145.6 1297.24  19
   4  -3  13 29631.3 1393.32  45
  -4   3 -13 29617.7 1393.71  28
  -4  -3 -13 27766.6 1349.01  27
  -4   3 -13 29531.2 1352.56  30
  -4   3 -13 30537.1 1464.09  54
   4  -3  15 40719.6 1786.15  58
   4   3  15 35435.2 1758.11  58
   4   3  15 36879.0 1728.13  41
  -4  -3 -15 37513.0 1727.48  11
  -4   3 -15 37372.9 1801.35  54
   4  -3  15 38579.7 1712.23  51
   4  -3  15 39198.3 1688.49  10
   4   3  15 39624.2 1824.23  50
   4   3  15 40956.2 1777.47   7
  -4  -3 -15 40401.8 1741.21  49
  -4   3 -15 37986.5 1732.26  49
  -4   3 -15 39800.9 1716.35  30
   4  -3  15 38976.5 1741.47  45
   4   3  15 38940.1 1802.55  47
  -4  -3 -15 37078.6 1745.28  28
   4   3  15 40050.6 1825.70  60
  -4  -3 -15 36834.3 1700.77  27
  -4   3 -15 41966.3 1794.97  43
  -4   3 -17 10560.9 685.782  43
   4   3  17 9174.88 731.311  60
   4   3  17 9019.74 684.193  58
  -4   3 -17 9038.98 689.375  54
  -4  -3 -17 12170.7 676.782  28
   4  -3  17 10241.2 702.773  58
   4   3  17 10355.0 731.391  50
  -4  -3 -17 10223.0 621.014  49
  -4  -3 -17 10771.0 694.891  42
  -4   3 -17 10152.8 599.001  30
   4  -3  17 9559.80 590.817  51
   4   3  17 9334.70 758.884  47
  -4   3 -17 9774.27 627.095  49
   4  -3  17 10612.7 659.028  45
   4   3  17 9389.28 637.135  41
  -4   3 -19 308.190 343.530  43
  -4   3 -19 226.386 232.358  30
  -4  -3 -19 495.040 342.772  42
  -4   3 -19 284.859 362.584  54
   4   3  19 822.861 408.569  50
   4   3  19 75.0465 465.875  47
  -4   3 -19 289.030 279.069  49
   4  -3  19 795.318 317.620  41
   4  -3  19 419.315 372.126  58
   4   3  19 547.887 317.546  41
  -4  -3 -19 282.485 308.706  28
   4  -3  19 317.695 303.365  45
  -4  -3 -19 262.192 271.545  25
  -4  -3 -19 473.379 237.871  14
   4  -3  21 130.647 244.590  45
  -4  -3 -21 101.308 276.571  42
   4  -3  21 229.706 223.868  41
  -4   3 -21 254.272 265.979  43
   4   3  21 33.4454 298.862  50
   4  -3  21 205.784 291.572  58
   4   3  21 107.510 351.983  47
   4   3  21-101.869 247.144  41
  -4  -3 -21 322.553 227.963  28
  -4   3 -21 270.274 292.545  54
  -4  -3 -21 96.2665 188.168  25
  -4   3 -23-49.8378 163.076  43
  -4   3 -23 91.5991 189.882  54
   4   3  23 171.226 195.086  59
  -4  -3 -23-96.3227 180.500  42
   4   3  23 159.832 236.995  47
   4   4 -24 712.399 202.118  43
   4   4 -24 516.598 286.451  54
   4  -4 -24 1071.31 255.685  38
  -4   4  24 453.628 343.973  59
  -4  -4  24 1073.01 282.121  45
   4  -4 -24 784.373 278.962  44
  -4  -4  24 443.658 311.509  51
   4  -4 -24 725.663 231.342  25
   4  -4 -22 1636.73 310.526  14
  -4  -4  22 1987.86 434.132  51
   4   4 -22 1579.07 313.436  43
  -4   4  22 1031.99 444.870  59
   4   4 -22 1736.89 398.741  54
   4  -4 -22 1631.73 314.708  38
  -4   4  22 1206.18 515.715  50
  -4  -4  22 2242.85 306.712  16
  -4  -4  22 995.894 383.193  45
   4   4 -22 1657.54 290.264  44
   4  -4 -22 1491.11 307.797  25
   4  -4 -20 131.988 307.340  14
   4   4 -20 484.414 270.834  12
   4   4 -20 251.712 432.716  54
  -4   4  20 383.251 507.333  50
  -4  -4  20 382.598 303.136  19
   4   4 -20 253.586 349.115  43
  -4  -4  20 233.301 368.088  45
  -4   4  20 255.472 467.078  59
   4   4 -20 68.8133 332.809  44
   4  -4 -20 817.353 326.229  25
   4   4 -18 3842.83 474.166  43
   4   4 -18 3798.89 417.901  12
   4   4 -18 4092.73 573.352  54
  -4  -4  18 3288.05 376.425  37
  -4   4  18 3726.18 576.836  50
  -4   4  18 3852.03 605.005  59
  -4   4  18 2994.91 566.298  47
  -4  -4  18 4006.20 449.715  45
  -4  -4  18 3667.82 426.854  19
  -4   4  18 3780.94 411.237  45
   4  -4 -18 3966.71 418.677  25
   4   4 -18 3911.61 479.677  44
   4  -4 -18 3777.20 409.539  14
   4   4 -16 11933.6 769.985  43
   4   4 -16 11663.9 744.561  12
  -4  -4  16 13232.2 727.331  45
  -4  -4  16 12685.0 758.214  51
  -4   4  16 13692.2 859.070  50
   4   4 -16 11473.6 832.602  54
  -4   4  16 11231.6 891.668  59
  -4  -4  16 13568.9 724.693  37
  -4  -4  16 13118.6 726.180  57
  -4   4  16 11538.6 836.950  47
  -4   4  16 11056.3 719.620  45
   4  -4 -16 13866.4 728.923  14
   4   4 -16 11759.1 807.985  44
  -4  -4  16 14374.5 728.273  19
   4   4 -14 47310.6 2045.27  43
  -4   4  14 46081.6 2100.65  59
  -4  -4  14 47949.9 1987.57  37
   4   4 -14 46904.4 2099.87  54
   4   4 -14 48387.3 2029.32  12
  -4  -4  14 47087.1 1955.76  21
   4  -4 -14 48260.8 1960.46  11
  -4  -4  14 47982.3 2017.38  51
  -4   4  14 45013.0 2074.80  50
  -4  -4  14 46236.8 2015.70  57
  -4   4  14 38909.6 2041.90  47
  -4  -4  14 45246.3 1979.82  45
  -4   4  14 41709.4 1987.84  45
   4  -4 -14 46921.6 1978.78  14
   4   4 -14 43405.8 2069.72  44
  -4  -4  14 45576.1 1958.62   6
   4   4 -12 58393.9 2430.13  43
   4   4 -12 57789.7 2412.97  12
  -4   4  12 55517.4 2388.47  45
  -4  -4  12 57675.6 2378.31  21
   4   4 -12 60451.7 2473.47  44
  -4   4  12 57062.2 2453.43  59
  -4  -4  12 59123.0 2423.82  51
  -4   4  12 54308.9 2462.47  50
   4  -4 -12 55110.1 2365.77  11
  -4  -4  12 58235.2 2403.00  37
  -4   4  12 55609.1 2437.49  47
   4   4 -12 58015.3 2473.04  54
  -4  -4  12 57875.9 2390.38  45
  -4  -4  12 58570.7 2391.27  19
  -4  -4  12 51160.5 2371.49   6
  -4   4  10 34260.9 1519.29  45
   4   4 -10 35591.0 1538.33  12
  -4  -4  10 35530.8 1537.25  21
  -4  -4  10 34646.8 1553.74  37
  -4  -4  10 35864.0 1546.24  19
  -4  -4  10 35794.5 1530.52   6
  -4   4  10 33806.7 1514.27  39
  -4   4  10 34274.5 1538.95  47
   4   4 -10 37157.9 1503.17  30
  -4  -4  10 37188.9 1529.66  45
   4   4 -10 34185.2 1570.15  44
   4   4 -10 34173.0 1546.35  43
   4   4  -8 19261.0 880.416  43
   4   4  -8 18638.4 871.019  12
  -4  -4   8 16875.4 845.957   6
  -4   4   8 17049.4 868.203  39
   4  -4  -8 18202.5 802.573   2
   4   4  -8 19684.2 839.518  30
  -4  -4   8 19894.4 892.062  19
   4   4  -8 19414.6 903.272  44
  -4  -4   8 18654.6 893.485  21
   4   4  -6 97685.1 3834.63  30
   4   4  -6 95695.8 3856.99  12
  -4   4   6 91778.4 3873.33  39
  -4  -4   6 96998.7 3864.95  19
  -4   4   6 93891.0 3813.20  30
  -4  -4   6 100070. 3901.09  37
  -4  -4   6 91240.1 3835.17   6
   4   4  -6 96218.6 3863.48   7
   4  -4  -6 95000.7 3791.20   6
   4  -4  -4 196065. 7983.66  13
  -4  -4   4 194575. 7996.85   6
  -4   4   4 211296. 8039.10  39
  -4  -4   4 202111. 8052.24  37
  -4  -4   4 199844. 8012.71  19
  -4   4   4 196478. 7987.97  30
  -4  -4   4 202031. 8049.82  21
   4   4  -4 212340. 8025.25   7
   4   4  -4 204409. 8041.15  32
  -4   4   4 202675. 7984.43   3
  -4  -4   2 197774. 7678.23  19
   4  -4  -2 186622. 7655.54  13
  -4  -4   2 200476. 7728.81  21
  -4  -4   2 196309. 7685.27   9
  -4   4   2 195024. 7693.82  30
   4  -4  -2 189355. 7671.55  15
   4   4  -2 192770. 7719.75  32
   4   4  -2 198689. 7703.62   7
  -4   4   2 190980. 7675.07   3
  -4  -4   0 42428.5 1715.27  21
   4   4   0 41609.4 1724.05  32
  -4  -4   0 39721.8 1692.11   6
  -4   4   0 39916.5 1678.71  12
  -4   4   0 42284.4 1711.93  30
   4  -4   0 41226.8 1696.05  17
   4   4   0 40002.4 1705.37   7
  -4   4   0 38658.2 1689.53   3
  -4   4  -2 20939.5 989.204   3
  -4  -4  -2 22217.4 974.587  21
  -4  -4  -2 22217.2 987.442   9
   4   4   2 23298.1 1023.72  31
  -4  -4  -2 22249.6 981.654   6
   4   4   2 25752.6 1020.19  43
   4   4   2 20478.8 992.900   7
  -4   4  -2 22728.3 1002.79  30
  -4   4  -2 22124.6 980.036  12
   4  -4   2 22298.0 987.042  17
   4  -4   4 1327.34 238.363  19
  -4  -4  -4 1278.62 211.890  24
  -4  -4  -4 998.736 167.719  21
   4   4   4 1220.18 221.563   7
  -4   4  -4 1182.65 185.900  12
  -4  -4  -4 1084.64 216.035   9
   4  -4   4 1163.59 228.559  17
   4  -4   4 1125.98 188.580  40
  -4   4  -4 998.579 216.807  30
   4   4   4 1220.19 264.609  46
  -4  -4  -4 1053.53 220.344  20
   4   4   4 1308.90 275.757  34
  -4   4  -6 23834.4 1136.69  43
  -4  -4  -6 25239.9 1106.94  20
   4  -4   6 24089.2 1105.27  19
  -4  -4  -6 24648.6 1090.39  24
  -4  -4  -6 23819.2 1096.42   9
   4   4   6 26787.3 1157.97  44
  -4  -4  -6 25257.0 1104.59  35
   4  -4   6 23691.0 1104.70  17
   4   4   6 28591.4 1218.45  46
   4   4   6 23763.1 1113.48   7
  -4   4  -8 22360.4 1098.68  43
   4   4   8 21466.9 1059.90   7
  -4  -4  -8 21055.8 1001.91  24
   4   4   8 24533.3 1171.39  46
  -4   4  -8 23119.2 1115.62  54
   4  -4   8 23231.7 1083.47  45
   4   4   8 23970.9 1095.71  47
  -4  -4  -8 22667.0 1019.62  35
   4  -4   8 22126.3 1035.97  19
  -4  -4  -8 20538.3 1027.39  20
  -4   4  -8 21548.7 1119.92  49
  -4   4  -8 25815.2 1100.10  48
  -4   4  -8 19814.3 1080.86  30
   4   4   8 25073.9 1182.46  50
  -4  -4  -8 21573.4 1042.62  26
   4   4   8 22766.5 1095.97  44
  -4   4  -8 23794.7 1083.97  52
  -4   4 -10 8669.33 648.858  43
   4   4  10 8524.57 599.861   7
  -4  -4 -10 8961.32 607.291  27
   4   4  10 10000.6 634.980  47
  -4  -4 -10 8544.77 558.827  20
  -4  -4 -10 9494.73 625.805  11
   4  -4  10 10195.1 635.676  58
  -4   4 -10 10032.8 678.137  54
   4  -4  10 8227.02 530.499  10
  -4  -4 -10 9277.87 589.267  26
  -4   4 -10 9437.13 626.463  30
   4  -4  10 8941.17 568.308  19
  -4   4 -10 10546.5 699.326  49
   4   4  10 11723.4 688.276  60
   4   4  10 9291.04 709.025  46
  -4   4 -10 10872.9 586.723  52
   4   4  10 10649.2 683.489  44
  -4   4 -12 331.212 352.928  43
   4   4  12 1223.46 458.140  60
   4  -4  12 1135.09 376.945  58
  -4   4 -12 544.426 382.127  54
   4   4  12-180.651 356.652   7
  -4   4 -12 1227.61 293.342  52
   4  -4  12 368.250 324.818  19
   4   4  12 995.941 539.119  50
  -4   4 -12 722.352 376.409  49
   4   4  12 917.633 391.830  47
  -4   4 -12 926.134 345.153  30
   4  -4  12 1257.19 397.447  51
   4  -4  12 290.535 431.459  45
  -4  -4 -12-10.6776 358.224  27
  -4  -4 -12 659.185 305.633  26
  -4   4 -14 1068.85 390.467  43
   4   4  14 838.254 293.956  41
   4  -4  14 490.804 404.101  51
   4   4  14 397.437 355.587   7
   4   4  14-345.016 581.979  60
   4  -4  14 821.888 389.551  58
   4   4  14 389.458 513.460  50
   4  -4  14 387.991 283.681  19
  -4   4 -14 854.777 383.998  49
  -4   4 -14 266.757 293.199  30
   4   4  14 319.077 397.230  47
  -4   4 -14 802.834 415.698  54
   4  -4  14 410.825 426.367  45
  -4  -4 -14 223.256 423.361  49
  -4  -4 -14 308.293 361.127  27
  -4   4 -16 486.489 371.186  43
   4   4  16 395.883 520.393  60
   4   4  16 183.201 466.466  50
  -4   4 -16 779.666 379.087  54
  -4   4 -16 504.998 334.275  49
   4  -4  16 298.666 338.008  51
   4  -4  16 449.134 366.499  58
  -4  -4 -16-159.911 369.001  49
   4   4  16 419.547 263.508  41
  -4   4 -16 856.209 300.264  30
   4   4  16 448.422 407.627  47
  -4  -4 -16-45.0366 372.088  28
   4  -4  16 206.099 375.549  45
  -4   4 -18 1975.62 364.576  43
  -4   4 -18 1672.86 270.478  30
  -4  -4 -18 2169.74 398.656  42
   4   4  18 1899.75 447.527  60
  -4   4 -18 1818.57 371.808  54
   4  -4  18 1809.91 293.632  41
   4  -4  18 2024.03 324.419  51
   4   4  18 1768.47 441.104  50
  -4   4 -18 1689.51 330.002  49
   4   4  18 2923.98 456.462  47
  -4  -4 -18 2214.13 360.557  28
  -4  -4 -18 2002.49 319.739  49
   4  -4  18 1806.07 369.354  45
   4  -4  18 1464.94 334.967  58
   4   4  18 1623.12 266.973  41
  -4  -4 -18 1619.56 298.022  14
  -4   4 -20 3632.78 342.567  43
  -4   4 -20 3008.19 346.062  54
  -4  -4 -20 3868.60 359.088  42
   4  -4  20 2921.36 266.397  51
  -4   4 -20 3070.19 274.582  49
   4   4  20 2969.11 400.557  50
   4   4  20 3391.90 400.907  47
  -4   4 -20 2968.39 234.373  30
   4  -4  20 3360.44 323.646  45
  -4  -4 -20 3735.15 327.712  28
  -4  -4 -20 3620.39 310.547  25
   4   5 -23 225.265 260.193  54
  -4  -5  23 12.7592 218.211  45
  -4   5  23 171.849 334.887  50
   4   5 -23 161.415 175.798  43
   4  -5 -23 260.633 244.776  44
   4  -5 -23 377.912 196.316  38
   4   5 -21 145.880 257.735  43
   4   5 -21-217.285 355.221  54
  -4   5  21-12.3141 422.668  50
  -4   5  21-289.857 378.802  59
  -4  -5  21-166.829 296.303  45
   4   5 -21 34.8410 189.425  44
   4  -5 -21-63.7290 234.217  25
   4  -5 -19 165.266 251.240  14
   4   5 -19 395.453 330.935  43
  -4   5  19 196.069 451.356  59
   4   5 -19-152.250 462.328  54
  -4  -5  19 21.1397 413.141  51
  -4  -5  19 329.690 309.635  19
  -4   5  19-167.749 438.098  50
  -4  -5  19 265.849 340.598  45
   4   5 -19 443.060 298.354  12
   4  -5 -19 548.249 288.124  25
   4   5 -19 451.843 278.847  44
   4   5 -17 868.384 407.330  43
  -4  -5  17 736.192 391.192  51
  -4  -5  17 1336.32 343.903  37
  -4  -5  17 909.966 352.081  57
   4   5 -17 1053.16 498.856  54
  -4   5  17 843.763 463.039  59
  -4   5  17 733.198 463.224  50
   4   5 -17 676.632 330.385  12
  -4  -5  17 971.905 357.578  45
   4   5 -17 1173.93 351.454  44
   4  -5 -17 1058.46 290.644  14
   4   5 -15 574.978 368.998  43
  -4   5  15 641.622 429.194  59
  -4  -5  15 243.063 272.364  21
   4   5 -15 145.725 325.034  12
  -4   5  15 807.799 422.110  50
  -4  -5  15 511.973 383.483  51
  -4  -5  15 471.138 363.005  19
   4   5 -15 677.578 469.833  54
  -4  -5  15 735.911 323.425  45
  -4  -5  15 850.034 385.521  37
  -4  -5  15 886.912 391.024  57
   4   5 -15 504.122 358.191  44
   4  -5 -15 427.131 271.808  14
   4   5 -13 19921.6 1089.58  43
  -4  -5  13 21300.8 1052.86  19
  -4  -5  13 21054.8 1074.46  37
  -4  -5  13 20267.3 1032.75  21
   4   5 -13 24412.1 1200.78  54
  -4  -5  13 22349.7 1087.45  51
  -4   5  13 23082.0 1133.02  59
  -4   5  13 20931.9 1140.81  50
   4   5 -13 21287.4 1134.99  44
   4   5 -13 21287.6 1080.81  12
   4  -5 -13 21213.8 1023.06  14
  -4  -5  13 22709.5 1044.40  45
  -4  -5  11 13160.4 775.850   6
   4  -5 -11 14900.2 746.217  11
   4   5 -11 15277.2 750.530  30
   4   5 -11 16120.8 869.145  54
  -4  -5  11 14914.3 799.909  21
  -4  -5  11 16288.1 831.007  51
  -4   5  11 13632.8 855.285  50
  -4  -5  11 15240.6 804.747  19
   4   5 -11 14693.9 812.441  43
   4   5 -11 14151.9 836.054  44
   4   5 -11 15017.3 793.079  12
  -4   5  11 16989.7 836.427  59
  -4  -5  11 15611.1 844.786  37
   4   5  -9 21812.7 1105.65  43
  -4  -5   9 24096.4 1105.44   6
   4   5  -9 21899.8 1157.02  54
  -4   5   9 25383.5 1138.71  53
  -4  -5   9 24643.7 1134.31  51
  -4  -5   9 24623.8 1118.33  19
   4   5  -9 22263.9 1089.05   7
   4   5  -9 24899.5 1083.33  30
   4   5  -9 23443.6 1106.49  12
  -4  -5   9 24198.2 1136.19  21
   4   5  -9 20955.9 1121.73  44
   4   5  -9 24538.3 1091.57  56
   4   5  -7 8140.13 522.579  43
   4   5  -7 8214.36 563.935  54
   4   5  -7 8944.27 514.349  12
   4   5  -7 9036.95 529.732  56
   4   5  -7 7623.73 522.051  32
  -4  -5   7 8541.10 569.834  37
  -4  -5   7 8617.83 584.755  21
  -4  -5   7 8513.79 499.070   6
  -4  -5   7 8608.17 535.081  19
   4   5  -7 8613.37 496.554   7
   4   5  -7 7157.92 527.207  44
   4   5  -5 32704.1 1444.54  43
   4   5  -5 34145.1 1461.99  56
   4   5  -5 32094.0 1453.41  32
   4   5  -5 34681.3 1489.04  54
  -4  -5   5 33522.3 1483.80  21
  -4  -5   5 33461.5 1436.95  19
  -4  -5   5 30934.4 1404.72   6
  -4   5   5 32965.0 1387.97  30
  -4  -5   5 31990.3 1479.47  37
   4  -5  -5 32096.6 1361.47   6
   4  -5  -5 31404.7 1382.52  15
   4   5  -5 31524.6 1417.40   7
   4   5  -5 32280.3 1454.76  44
   4   5  -3 59017.4 2356.36  43
   4  -5  -3 52175.0 2301.26  17
  -4  -5   3 54272.5 2374.36  21
  -4  -5   3 54162.4 2373.33  37
   4   5  -3 57392.0 2338.84  46
  -4  -5   3 56355.0 2313.77  19
  -4  -5   3 54651.2 2316.37   9
   4   5  -3 57077.1 2364.92  32
  -4   5   3 56845.2 2313.82  30
   4  -5  -3 55836.3 2286.89  15
   4   5  -3 55027.9 2327.24   7
   4   5  -3 57554.0 2373.53  44
  -4   5   1 34217.9 1490.41  30
  -4   5   1 34723.2 1478.82  43
   4   5  -1 37517.2 1523.13  43
   4  -5  -1 32569.8 1470.92  17
  -4  -5   1 34842.6 1514.83  37
  -4  -5   1 31813.5 1472.27   6
  -4  -5   1 36062.9 1526.86  21
   4   5  -1 36315.2 1529.75  32
   4   5  -1 33507.6 1491.23   7
  -4  -5   1 32302.2 1473.72   9
   4   5  -1 35483.9 1516.64  46
   4   5  -1 37555.0 1550.48  44
  -4   5  -1 9268.24 525.167  52
  -4   5  -1 8233.00 479.267  43
   4   5   1 9615.00 514.568  56
  -4  -5  -1 8237.97 496.244  21
   4   5   1 8531.54 526.951  46
   4  -5   1 7730.04 483.622  17
  -4  -5  -1 8758.13 476.647  37
   4   5   1 8057.11 527.260  32
   4  -5   1 7147.73 489.277  19
  -4  -5  -1 7724.17 473.663   9
  -4   5  -1 8361.00 495.143  30
   4   5   1 10594.2 539.441  60
  -4   5  -1 10639.5 598.208  57
  -4  -5  -1 7917.00 473.286   6
   4   5   1 8833.25 506.228  43
   4   5   1 7642.58 480.639   7
   4   5   1 8826.03 530.650  44
  -4  -5  -3 1787.50 261.046  24
  -4  -5  -3 1632.88 231.880  21
   4   5   3 1750.15 262.774   7
   4   5   3 1616.50 276.075  56
   4   5   3 1060.57 272.315  55
  -4  -5  -3 1846.28 275.459  20
   4   5   3 1740.62 348.855  50
  -4   5  -3 1561.04 309.484  49
  -4  -5  -3 1893.39 254.182   9
  -4   5  -3 1857.54 285.422  48
  -4   5  -3 1552.56 261.143  30
   4  -5   3 1734.11 269.300  17
   4   5   3 1798.05 324.103  46
   4   5   3 1190.61 281.893  60
  -4   5  -3 1683.80 230.369  12
  -4   5  -3 1280.01 243.356  43
   4   5   3 1826.09 317.456  44
  -4  -5  -5 2230.91 287.173  24
  -4   5  -5 2459.50 312.334  43
   4   5   5 2966.86 315.135  56
   4   5   5 2768.58 358.855  55
  -4  -5  -5 2537.52 312.628  20
   4  -5   5 1985.44 333.685  19
  -4   5  -5 2858.71 399.636  49
  -4   5  -5 2547.72 328.499  48
   4   5   5 2045.31 290.050   7
  -4   5  -5 2349.24 329.472  30
  -4   5  -5 3475.63 337.337  54
  -4  -5  -5 1777.79 275.692   9
   4   5   5 3579.79 448.156  50
   4   5   5 2399.30 400.787  46
  -4   5  -5 1755.99 261.605  12
  -4   5  -5 2517.33 373.769  52
   4   5   5 2706.74 356.520  44
  -4  -5  -7 2005.84 285.363  24
  -4   5  -7 1924.85 325.258  43
   4   5   7 2983.22 348.568   7
  -4  -5  -7 2459.78 329.544  35
   4   5   7 1799.24 301.585  56
   4   5   7 1831.76 389.009  55
  -4  -5  -7 2225.74 315.335  20
  -4   5  -7 1523.47 357.331  52
   4   5   7 1345.53 480.156  50
  -4   5  -7 2230.63 370.783  48
  -4   5  -7 2332.97 307.843  12
   4  -5   7 2859.21 382.746  19
  -4   5  -7 1843.34 335.627  54
  -4  -5  -7 2332.75 296.881   9
   4   5   7 1738.35 459.884  46
   4  -5   7 2098.91 359.719  45
  -4  -5  -9 2483.93 300.569  24
   4   5   9 2374.98 441.078  60
   4   5   9 1948.78 537.203  50
  -4  -5  -9 3172.55 361.996  20
  -4   5  -9 2115.29 376.688  52
  -4   5  -9 2613.86 411.982  30
  -4  -5  -9 2609.83 327.796  35
   4   5   9 3119.23 399.794   7
  -4   5  -9 3179.63 377.033  12
  -4   5  -9 1777.97 426.923  49
  -4   5  -9 2512.04 410.501  43
   4  -5   9 2874.53 427.580  19
  -4   5  -9 2313.11 412.627  54
  -4   5  -9 1692.22 299.791  56
   4   5   9 1443.70 510.829  46
   4  -5   9 2693.82 444.046  45
  -4  -5  -9 3086.44 391.443  26
  -4   5 -11 6109.14 593.004  43
  -4   5 -11 7857.54 630.087  49
  -4   5 -11 7819.54 591.621  30
   4   5  11 6167.34 659.900  60
  -4  -5 -11 6354.33 539.562  52
   4   5  11 7257.00 589.297  47
  -4   5 -11 6117.54 437.691  56
   4  -5  11 7428.16 463.697  21
  -4   5 -11 6594.60 618.211  54
  -4   5 -11 7313.17 553.516  12
   4  -5  11 7508.32 623.602  51
  -4   5 -11 7398.27 512.229  52
   4   5  11 7449.84 566.719   7
   4  -5  11 7154.03 531.564  19
   4  -5  11 6359.13 605.142  45
  -4  -5 -11 7109.85 578.046  27
  -4  -5 -11 7677.47 549.127  26
   4   5  11 6552.40 709.675  50
  -4   5 -13 3769.32 495.469  49
   4  -5  13 3679.22 525.295  45
  -4   5 -13 2795.74 461.557  43
  -4   5 -13 2818.40 381.820  12
   4   5  13 3243.57 574.666  60
   4  -5  13 2918.31 502.936  51
  -4   5 -13 2779.61 347.684  52
  -4   5 -13 2309.26 465.015  54
   4   5  13 2630.60 457.203  47
  -4   5 -13 3609.62 424.686  30
   4  -5  13 3017.39 386.560  19
  -4  -5 -13 3035.79 433.061  27
  -4  -5 -13 3325.83 392.766  26
  -4   5 -15 38.5793 372.624  43
   4   5  15-379.518 504.834  60
   4  -5  15 409.529 259.472  19
  -4   5 -15 379.478 250.837  12
   4   5  15 42.8355 478.101  50
   4  -5  15 205.230 386.080  51
  -4   5 -15 153.919 354.970  49
  -4   5 -15-393.963 401.199  54
  -4  -5 -15 74.2973 379.987  49
   4   5  15 1047.04 364.881  47
  -4   5 -15-18.0936 274.516  30
  -4  -5 -15-35.7747 377.359  28
  -4  -5 -15 132.243 333.930  27
  -4   5 -17 1747.59 328.224  43
  -4  -5 -17 1978.76 362.992  28
   4  -5  17 2244.81 360.901  51
   4   5  17 1963.84 456.134  50
  -4  -5 -17 2151.55 323.168  49
  -4   5 -17 2345.37 335.569  49
  -4   5 -17 2067.11 374.012  54
   4   5  17 2227.18 364.942  47
  -4   5 -17 1839.21 260.885  30
  -4  -5 -17 2265.31 413.219  42
   4   5  17 2132.22 460.112  60
  -4   5 -19 868.943 250.994  54
   4  -5  19 1121.23 230.437  51
  -4   5 -19 1361.85 222.970  49
   4   5  19 1533.71 352.486  50
  -4   5 -19 1538.25 250.110  43
   4   5  19 1065.16 256.931  47
  -4   5 -19 1123.20 167.956  30
   4   5  19 477.203 301.547  60
  -4  -5 -19 1208.30 236.421  28
   4  -5  19 1276.30 258.903  45
  -4  -5 -19 1642.77 283.818  42
   4   6 -22 370.052 148.468  43
   4   6 -22 183.649 215.209  54
  -4   6  22 357.956 241.892  50
   4  -6 -22 385.600 160.497  44
  -4  -6  22-41.1992 237.070  51
   4  -6 -20 178.896 168.367  38
   4   6 -20 135.102 233.859  43
  -4  -6  20 365.196 182.053  39
   4   6 -20 309.000 312.321  54
  -4  -6  20 15.8233 297.369  51
  -4   6  20-263.784 339.903  50
   4   6 -20 115.137 189.487  32
  -4  -6  20-162.575 216.574  45
   4  -6 -20 145.205 173.006  25
   4   6 -18 21.3306 303.691  43
  -4   6  18-211.627 369.243  50
   4   6 -18 137.261 265.513  12
   4   6 -18 542.137 416.317  54
  -4  -6  18 224.863 271.277  37
  -4  -6  18 278.954 275.099  57
  -4  -6  18 9.35315 343.022  51
   4   6 -18 431.081 261.928  32
  -4  -6  18 269.130 267.044  45
   4  -6 -18 417.280 219.923  25
   4   6 -16 3159.21 446.129  43
   4   6 -16 2751.55 529.259  54
  -4  -6  16 3226.22 448.619  57
  -4  -6  16 3596.33 382.662  19
  -4  -6  16 3455.93 450.475  51
  -4   6  16 3271.58 474.681  50
   4   6 -16 2707.96 408.862  32
  -4  -6  16 3943.71 417.667  37
   4   6 -16 2430.59 368.760  12
  -4  -6  16 3416.93 366.145  45
   4  -6 -16 3235.80 309.749  14
   4   6 -16 3071.30 384.642  44
   4   6 -14 4563.52 501.239  43
  -4  -6  14 5280.77 560.901  57
  -4  -6  14 5076.36 426.573  21
   4  -6 -14 5205.87 379.676  14
   4   6 -14 4459.20 598.784  54
   4   6 -14 3454.25 443.049  44
  -4  -6  14 4508.70 499.128  51
  -4  -6  14 5290.57 465.864  19
  -4  -6  14 5268.11 524.059  37
  -4   6  14 4581.73 521.086  50
   4   6 -14 3942.62 505.371  32
   4   6 -14 5040.15 473.641  12
   4   6 -12 20027.1 1068.20  43
   4   6 -12 21998.8 1064.32  12
   4   6 -12 20946.1 976.812  56
  -4  -6  12 23326.3 1098.32  37
  -4  -6  12 22229.1 1053.21  21
   4   6 -12 21206.2 1110.16  32
  -4  -6  12 21773.2 1045.52  19
  -4   6  12 17846.5 1083.64  50
   4   6 -12 19510.0 1132.56  54
   4  -6 -12 20042.3 983.457  14
   4   6 -12 20107.9 1086.73  44
  -4  -6  12 20562.4 1052.38  51
   4   6 -10 4586.53 410.341  56
   4   6 -10 4478.72 465.537  44
  -4  -6  10 4853.13 478.770  21
   4   6 -10 4716.17 525.159  54
  -4  -6  10 4556.82 446.345  51
  -4  -6  10 4602.04 388.051   9
   4   6 -10 3883.34 437.823  43
  -4  -6  10 4583.41 448.933  19
   4   6 -10 4122.37 470.981  32
  -4  -6   8 1315.08 340.866  19
  -4  -6   8 1202.10 304.253   9
   4   6  -8 985.564 354.849  56
  -4  -6   8 1414.64 346.214  51
   4   6  -8 1058.94 241.259   7
  -4   6   8 814.624 259.469  56
   4   6  -8 900.257 328.956  32
  -4  -6   8 1413.41 393.366  21
  -4   6   8 1070.42 251.484  48
   4   6  -8 752.466 358.241  54
  -4  -6   8 1079.52 460.399  37
   4   6  -8 899.940 318.956  43
   4   6  -8 1199.28 336.169  44
   4   6  -6 5888.48 397.333   7
   4   6  -6 4598.36 446.276  44
  -4   6   6 4418.09 392.729  56
  -4  -6   6 5162.63 566.447  37
   4   6  -6 4809.39 497.327  54
   4   6  -6 4696.14 489.536  56
  -4   6   6 5928.39 431.887  52
   4   6  -6 5100.95 454.217  43
  -4  -6   6 5813.96 454.482  19
  -4  -6   6 5913.01 445.187   9
   4   6  -6 4694.05 448.576  32
  -4   6   6 4758.03 386.585  48
   4  -6  -6 5857.89 371.025  17
   4   6  -4 17196.5 906.995  43
  -4   6   4 18838.6 844.956  43
  -4  -6   4 17153.8 956.042  21
   4   6  -4 16579.8 900.746  32
  -4   6   4 16159.8 860.201  56
   4   6  -4 18700.2 955.146  56
  -4  -6   4 17388.1 952.192  37
   4   6  -4 18499.3 959.344  54
  -4   6   4 18311.5 885.931  52
  -4  -6   4 17719.0 858.367  19
  -4   6   4 16189.0 835.059  48
   4  -6  -4 16770.4 817.941  17
  -4  -6   4 18694.5 875.597   9
   4   6  -4 17480.0 847.827   7
   4   6  -4 15674.6 896.395  44
  -4   6   2 23106.1 1060.68  43
   4   6  -2 24698.5 1131.92  43
  -4  -6   2 24876.4 1155.58  21
  -4   6   2 23273.2 1100.96  52
   4  -6  -2 23190.0 1069.19  19
  -4  -6   2 23877.3 1065.53   6
  -4  -6   2 24669.7 1085.18   9
   4   6  -2 23160.4 1121.98  32
  -4   6   2 20671.5 1048.88  48
  -4   6   2 20833.2 1093.93  56
  -4   6   2 23634.9 1076.07  30
   4  -6  -2 21834.5 1038.78  17
   4   6  -2 21937.8 1119.05  44
  -4  -6   2 23017.5 1138.35  37
   4   6  -2 23346.3 1069.72   7
   4   6   0 1333.72 336.938  32
   4   6   0 1133.59 351.772  60
  -4   6   0 1487.60 345.380  52
   4   6   0 1440.67 331.181  56
   4   6   0 958.481 344.299  55
  -4  -6   0 1335.94 337.049  21
  -4  -6   0 1548.54 317.670  37
   4   6   0 1718.35 269.691   7
   4  -6   0 1470.50 320.809  19
  -4   6   0 1402.99 266.730  43
  -4   6   0 1211.76 294.446  48
  -4   6   0 1517.67 286.849  30
   4  -6   0 1340.31 259.363  17
  -4  -6   0 1796.29 281.484   6
  -4   6   0 1191.70 366.404  56
   4   6   0 1470.32 332.648  43
   4   6   0 1785.99 331.691  46
   4   6   0 1275.36 338.842  50
   4   6   0 1668.81 340.243  44
  -4  -6  -2 1745.30 319.279  24
   4  -6   2 1467.83 306.536  17
  -4   6  -2 1421.82 350.817  56
   4   6   2 1400.59 280.062   7
  -4  -6  -2 1253.81 280.126  21
   4   6   2 2081.16 347.121  56
   4   6   2 1900.25 378.996  55
  -4   6  -2 1806.94 322.637  48
  -4  -6  -2 1298.08 307.101  20
   4   6   2 2176.03 401.441  50
   4  -6   2 1214.77 327.648  19
  -4  -6  -2 1563.28 307.745   9
  -4   6  -2 1953.56 366.555  49
  -4   6  -2 1475.53 290.929  30
   4   6   2 1923.33 375.268  46
  -4   6  -2 1945.57 278.705  43
   4   6   2 2026.74 360.603  60
   4   6   2 2094.20 370.595  44
   4   6   4 1858.00 394.170  44
  -4  -6  -4 1720.70 322.941  24
  -4   6  -4 1670.18 298.050  43
   4   6   4 2135.50 438.910  50
  -4  -6  -4 1682.59 337.293  20
   4   6   4 1976.57 356.446  56
   4   6   4 1573.81 291.769   7
  -4   6  -4 1910.72 391.990  56
  -4   6  -4 1332.68 418.725  52
  -4  -6  -4 1730.57 324.357   9
   4  -6   4 1733.85 376.228  19
  -4   6  -4 2052.18 343.122  48
  -4   6  -4 1374.53 341.688  30
  -4  -6  -4 1257.94 246.385  21
  -4   6  -4 2128.83 389.486  49
   4  -6   4 1797.47 360.702  45
   4   6   4 2047.05 416.522  46
  -4   6  -4 1808.53 304.433  54
   4   6   6 2234.96 439.837  44
   4  -6   6 2573.41 440.309  45
  -4  -6  -6 2287.76 327.449  24
  -4   6  -6 1651.75 447.061  52
  -4   6  -6 1732.69 341.522  43
  -4   6  -6 2547.03 442.682  49
   4   6   6 2133.55 365.336  56
  -4   6  -6 2298.70 297.656  12
   4   6   6 2380.71 335.296   7
  -4   6  -6 1548.79 335.280  54
  -4  -6  -6 2370.63 365.321  20
   4   6   6 1628.16 489.056  50
  -4   6  -6 1826.57 364.551  56
  -4  -6  -6 2269.59 331.208   9
  -4   6  -6 2245.61 413.212  48
   4   6   6 1223.30 472.057  46
  -4   6  -8 23051.6 1200.12  43
   4  -6   8 23555.2 1221.92  45
   4   6   8 25214.0 1197.87   7
  -4   6  -8 21952.9 1202.61  54
  -4  -6  -8 23728.7 1107.72  24
  -4   6  -8 23535.4 1127.12  56
  -4  -6  -8 23740.3 1137.81  20
   4   6   8 26259.5 1228.58  60
   4   6   8 23711.8 1133.00  56
   4  -6   8 24796.9 1191.76  19
   4   6   8 24351.2 1330.49  50
  -4   6  -8 23673.9 1149.38  12
  -4   6  -8 21675.2 1210.23  30
  -4   6  -8 24872.7 1206.23  52
  -4  -6  -8 24660.3 1161.20  26
   4   6   8 25787.2 1265.62  44
  -4  -6  -8 24380.2 1129.53  35
  -4   6 -10 4525.68 519.621  43
  -4   6 -10 5479.59 481.309  52
  -4  -6 -10 4918.63 436.530  20
  -4   6 -10 4974.18 534.166  54
   4  -6  10 5120.06 437.662  21
   4   6  10 6017.01 604.403  60
  -4   6 -10 5722.51 458.529  12
   4   6  10 6072.83 692.258  50
   4  -6  10 4423.36 544.382  45
  -4   6 -10 5070.45 519.926  30
  -4   6 -10 5391.56 587.947  49
  -4  -6 -10 5158.35 472.859  26
   4  -6  10 4985.57 488.395  19
  -4   6 -10 4837.79 397.934  56
  -4   6 -12-14.2890 362.862  43
   4   6  12 456.362 525.048  50
  -4   6 -12 596.406 319.414  30
  -4   6 -12-90.7907 381.739  54
   4  -6  12 157.071 408.932  45
   4  -6  12 252.744 298.691  37
  -4  -6 -12 13.1032 317.699  11
  -4   6 -12 357.992 260.225  12
   4  -6  12 417.190 337.770  19
  -4   6 -12 394.161 415.162  49
  -4   6 -12 873.085 316.341  52
  -4  -6 -12 10.9206 365.155  27
   4   6  12 294.466 475.608  60
  -4  -6 -12 447.968 316.564  26
   4  -6  12 499.746 437.523  51
  -4   6 -14 3346.82 421.974  43
  -4  -6 -14 3560.56 449.757  49
   4   6  14 2013.66 527.969  60
  -4   6 -14 3374.43 322.731  52
   4  -6  14 3362.09 471.168  51
  -4  -6 -14 3529.86 385.118  11
   4  -6  14 3585.86 351.650  19
   4   6  14 4089.85 547.801  50
  -4   6 -14 3736.73 424.989  54
  -4   6 -14 3657.35 363.377  30
   4  -6  14 3502.74 438.991  45
  -4  -6 -14 3942.77 397.387  27
  -4   6 -14 3623.83 444.582  49
  -4   6 -16 2622.09 309.808  43
  -4   6 -16 2598.14 318.306  54
  -4  -6 -16 2349.00 321.817  28
   4   6  16 2799.88 434.032  60
   4  -6  16 2321.34 342.760  51
  -4  -6 -16 2754.18 303.212  49
  -4   6 -16 2687.63 262.693  30
   4  -6  16 2464.88 345.865  45
   4   6  16 2161.29 428.310  50
  -4   6 -18 55.4934 172.563  43
   4  -6  18 52.6004 189.865  51
  -4   6 -18 5.03980 160.637  54
   4   6  18-10.7993 224.021  60
  -4  -6 -18 508.884 209.487  42
   4  -6  18 244.011 192.810  45
   4   7 -19 511.833 255.126  54
   4   7 -19 674.328 187.269  43
  -4   7  19 340.837 193.537  50
  -4  -7  19 771.796 240.315  51
  -4  -7  19 709.609 165.168  39
   4   7 -17 928.380 367.107  54
  -4  -7  17 962.083 283.735  51
  -4   7  17 786.006 278.057  50
   4   7 -17 1431.98 214.878  32
  -4  -7  17 1065.18 279.814  57
   4   7 -17 860.598 273.188  43
  -4  -7  17 850.278 255.879  37
  -4  -7  15 2891.64 375.933  37
  -4  -7  15 2175.22 420.014  57
  -4  -7  15 2426.18 354.190  51
  -4  -7  15 2867.37 312.330  19
   4   7 -15 2723.81 326.317  32
  -4  -7  15 2579.36 295.603  21
   4   7 -15 2231.68 478.106  54
   4   7 -15 2014.61 374.118  43
   4   7 -13 4237.59 458.334  43
  -4  -7  13 3837.27 522.424  57
   4   7 -13 3996.06 559.943  54
  -4  -7  13 4062.22 449.661  37
  -4  -7  13 3887.04 415.158  51
  -4  -7  13 3812.44 381.624  19
   4   7 -13 2495.96 395.169  32
  -4  -7  13 3346.24 385.424  21
   4   7 -13 2945.21 349.721  44
   4   7 -11 13137.7 780.210  43
   4   7 -11 12024.3 758.270  32
  -4  -7  11 12900.4 717.375  19
  -4  -7  11 12734.1 738.164  21
   4   7 -11 14465.5 860.104  54
   4   7 -11 10945.8 729.888  44
  -4  -7  11 13151.4 731.897  51
   4   7 -11 13079.0 693.909  56
   4   7  -9 43494.9 2017.45  43
  -4  -7   9 46753.5 2032.06  21
  -4   7   9 44776.0 1940.49  56
   4   7  -9 48840.3 2004.10  56
   4   7  -9 46945.6 2083.62  54
  -4  -7   9 49162.7 2056.93  37
  -4  -7   9 46148.8 1981.15  19
   4   7  -9 44042.2 2020.97  32
  -4  -7   9 43115.4 1974.09   9
   4   7  -9 43326.7 2019.89  44
   4   7  -7 68716.9 2869.09  43
   4   7  -7 70568.2 2919.44  54
  -4  -7   7 75226.2 2930.56  37
   4   7  -7 75659.6 2902.85  56
  -4  -7   7 61931.8 2828.86   9
  -4  -7   7 68515.6 2823.39  19
  -4   7   7 62238.0 2784.54  60
   4   7  -7 67036.2 2858.13  32
  -4   7   7 65787.2 2803.89  56
   4   7  -7 63810.6 2859.41  44
  -4   7   5 28637.4 1352.68  60
   4  -7  -5 30570.9 1362.79  19
  -4  -7   5 32014.4 1398.76   9
  -4   7   5 28988.9 1368.52  56
   4   7  -5 30711.8 1456.30  56
  -4  -7   5 31625.5 1473.10  37
   4   7  -5 29695.7 1398.12  32
  -4   7   5 28373.5 1350.11  48
  -4  -7   5 30877.9 1472.37  21
   4   7  -5 30945.0 1424.24  43
   4   7  -5 28839.0 1405.88  44
   4   7  -3 10166.5 657.645  43
  -4  -7   3 9934.47 680.336  37
   4  -7  -3 9811.12 609.423  19
  -4   7   3 9591.72 554.064  43
  -4   7   3 10326.4 630.985  52
   4   7  -3 10773.1 707.167  56
  -4  -7   3 8947.80 695.052  21
  -4   7   3 9178.38 613.341  56
  -4   7   3 9263.64 570.006  48
   4   7  -3 8648.30 624.078  32
   4   7  -3 8828.10 622.399  44
  -4  -7   3 9448.99 591.687   9
  -4   7   1 9328.88 609.370  52
   4   7  -1 8880.00 623.749  60
  -4   7   1 8202.60 548.154  30
  -4   7   1 8127.23 608.081  56
  -4   7   1 7602.02 529.634  48
  -4  -7   1 8339.95 609.988  21
  -4  -7   1 7699.90 570.844  37
   4  -7  -1 8691.03 568.278  19
   4   7  -1 8965.67 631.410  43
  -4   7   1 8772.85 536.512  43
   4   7  -1 8430.54 585.361  44
  -4  -7  -1 8463.81 575.788  24
  -4   7  -1 8909.99 554.463  43
  -4   7  -1 9156.13 580.912  30
   4   7   1 9285.25 636.265  60
   4   7   1 9630.95 641.824  56
  -4  -7  -1 8724.11 560.309  21
  -4   7  -1 10249.8 681.028  52
   4  -7   1 8789.00 591.968  19
   4   7   1 8244.07 690.062  50
  -4  -7  -1 8655.07 554.330   9
  -4   7  -1 9671.12 592.619  48
   4  -7   1 8994.66 569.231  45
   4   7   1 8731.57 625.568  44
  -4   7  -3 14728.6 818.721  43
  -4   7  -3 16319.1 927.983  56
   4   7   3 16936.8 878.387  56
  -4  -7  -3 16291.0 824.944  24
  -4  -7  -3 14677.3 771.688  21
  -4  -7  -3 16003.2 833.427  20
   4  -7   3 15583.1 854.307  19
  -4  -7  -3 16348.2 830.484   9
  -4   7  -3 18683.2 881.728  48
   4  -7   3 16833.2 865.358  45
  -4   7  -3 15301.1 851.691  30
   4   7   3 14807.6 953.448  50
   4   7   3 16983.5 919.124  44
  -4  -7  -5 6520.23 486.171  24
  -4   7  -5 6835.64 488.604  43
  -4   7  -5 7101.79 579.786  56
  -4   7  -5 7078.97 507.497  54
  -4   7  -5 6497.95 618.992  52
  -4  -7  -5 7286.92 542.809  35
   4   7   5 7277.61 653.688  50
  -4  -7  -5 6049.60 478.238   9
   4   7   5 6783.36 529.254  56
   4  -7   5 6793.59 559.220  45
   4  -7   5 6678.25 566.796  19
   4   7   5 7086.88 603.608  44
  -4   7  -5 7089.85 556.610  30
  -4  -7  -5 6847.53 505.625  20
  -4  -7  -7 665.934 275.360  24
  -4   7  -7 806.866 341.342  56
   4  -7   7 680.168 350.762  21
   4  -7   7 1147.06 495.116  51
   4   7   7 1009.49 318.053  56
  -4  -7  -7 659.828 324.359  20
  -4  -7  -7 575.367 353.035  26
  -4   7  -7 1377.54 335.593  54
   4   7   7 849.562 443.940  44
   4   7   7 976.356 464.361  50
   4   7   7 1124.50 462.001  60
  -4   7  -7 986.287 318.018  43
  -4  -7  -7 1053.93 334.562  35
   4  -7   7 79.3495 392.615  45
  -4   7  -7 1299.62 423.713  52
  -4   7  -9 360.508 307.352  43
   4   7   9 156.314 442.915  60
  -4   7  -9 426.226 301.972  54
  -4   7  -9 154.337 364.705  52
  -4  -7  -9 11.7654 337.500  11
   4   7   9 91.2817 252.692  56
   4  -7   9 87.5042 484.665  51
   4  -7   9-271.320 377.629  19
   4  -7   9-269.399 386.825  45
  -4   7  -9 600.135 281.296  56
   4  -7   9 73.5431 277.875  21
  -4   7  -9-108.397 343.437  30
   4   7   9 384.083 444.445  50
  -4  -7  -9 53.9749 266.261  20
  -4  -7  -9 461.454 323.927  26
  -4  -7 -11 183.317 275.317  11
  -4   7 -11 281.043 215.087  56
  -4   7 -11 273.054 283.122  54
   4  -7  11 72.2697 308.016  37
  -4   7 -11 473.231 283.217  43
  -4  -7 -11 192.662 297.763  52
   4   7  11-37.8347 424.634  50
  -4   7 -11 315.533 296.200  30
   4  -7  11 123.828 272.193  19
   4   7  11-35.1054 435.657  60
  -4   7 -11 488.005 285.905  52
   4  -7  11-37.3452 335.869  45
  -4  -7 -11-798.462 357.576  27
  -4  -7 -11 25.4877 285.911  26
  -4   7 -13 17.7280 248.645  43
   4   7  13 137.202 368.680  50
   4   7  13-487.568 424.667  60
  -4   7 -13 119.298 246.542  54
   4  -7  13 336.776 203.630  37
   4  -7  13 381.730 333.019  51
   4  -7  13 322.300 282.034  45
  -4   7 -13 269.953 222.499  30
  -4  -7 -13 7.48941 250.363  27
  -4   7 -15 757.822 192.298  43
   4   7  15 1332.21 314.317  60
  -4   7 -15 1249.29 174.836  30
   4  -7  15 920.920 252.888  51
   4   7  15 832.309 311.140  50
  -4  -7 -15 1115.37 190.896  49
  -4   7 -15 823.832 179.158  54
  -4  -7 -15 1049.05 227.962  28
   4  -7  15 713.751 232.391  45
  -4  -8  16 305.890 205.345  57
  -4  -8  16 242.672 147.015  51
   4   8 -16 355.185 188.068  43
  -4  -8  14 443.469 312.941  57
   4   8 -14 457.797 265.746  43
  -4  -8  14 916.615 212.722  51
  -4  -8  14 675.686 261.503  37
  -4  -8  12 1280.19 209.528  24
   4   8 -12 842.081 327.110  43
   4   8 -12 850.540 210.468  56
   4   8 -12 277.610 209.041  32
  -4  -8  12 1156.19 393.114  57
  -4  -8  10 2316.63 305.589  24
  -4  -8  10 1880.84 462.868  57
   4   8 -10 2616.16 382.229  43
   4   8 -10 2525.41 332.532  56
  -4  -8  10 2271.69 382.817  37
  -4  -8  10 2352.99 352.443  21
   4   8 -10 1882.91 309.623  32
  -4  -8   8 2491.42 368.837  24
  -4  -8   8 2535.10 329.165  20
  -4   8   8 3392.03 327.188  56
   4   8  -8 3801.33 438.325  56
  -4  -8   8 2889.54 478.328  37
   4   8  -8 3461.04 417.716  43
   4   8  -8 3355.65 352.132  32
   4   8  -8 3169.45 346.399  44
  -4  -8   6 9122.17 654.283  24
   4   8  -6 12421.4 692.454  43
   4   8  -6 11285.7 645.849  44
  -4  -8   6 11025.5 686.790  21
   4  -8  -6 9418.22 600.528  21
  -4   8   6 10462.7 623.033  56
   4   8  -6 14797.6 765.217  56
  -4  -8   6 9318.80 629.874  20
  -4  -8   6 11732.8 716.926  37
  -4  -8   6 8887.49 613.608   9
  -4   8   6 12008.7 612.804  60
  -4  -8   4 8868.09 621.520  24
   4   8  -4 9464.64 632.810  60
  -4   8   4 9460.67 566.129  60
  -4  -8   4 8272.91 638.466  21
  -4  -8   4 8984.86 634.464  37
  -4   8   4 9336.44 605.909  56
  -4  -8   4 8835.99 582.705   9
   4  -8  -4 8101.77 610.060  21
   4   8  -4 10797.5 640.941  43
  -4  -8   4 8856.49 592.215  20
   4   8  -4 10078.6 610.497  44
   4   8  -4 10609.0 718.564  56
  -4  -8   2 10140.0 604.099  37
  -4  -8   2 8981.52 607.581  21
  -4  -8   2 9316.16 592.509  20
  -4  -8   2 9468.44 571.404   9
   4  -8  -2 8820.43 686.790  21
  -4  -8   2 9555.27 615.435  24
   4   8  -2 9560.20 645.155  60
  -4   8   2 11132.4 610.612  48
  -4   8   2 10982.1 663.914  56
   4   8  -2 8864.69 605.497  44
   4  -8  -2 9566.36 604.642  19
  -4  -8   0 4778.83 456.464  24
  -4   8   0 5480.12 391.557  43
   4   8   0 5735.99 527.675  60
   4   8   0 6136.47 527.472  56
   4  -8   0 4834.01 461.214  19
   4  -8   0 5438.23 561.219  21
  -4   8   0 6432.56 540.701  56
  -4  -8   0 5022.84 418.399  21
   4   8   0 5484.81 474.926  44
   4   8   2 2382.84 388.484  44
  -4  -8  -2 2403.03 340.494  24
  -4   8  -2 2503.77 314.039  43
   4   8   2 3205.39 416.300  56
  -4  -8  -2 2454.04 323.587  20
   4  -8   2 2249.31 386.807  19
  -4  -8  -2 1975.55 326.848   9
   4   8   2 3421.36 464.463  55
   4   8   4 2849.28 406.646  44
  -4   8  -4 2626.40 475.975  52
  -4  -8  -4 2030.18 315.449  24
  -4   8  -4 2793.24 438.148  56
  -4  -8  -4 2379.99 364.981  35
   4   8   4 3183.39 467.288  55
  -4  -8  -4 1946.78 318.872  20
   4  -8   4 2773.53 450.515  51
   4  -8   4 2089.14 357.963  21
   4  -8   4 2089.94 348.190  19
   4   8   4 2575.98 384.786  56
  -4   8  -4 2523.73 307.952  43
   4  -8   4 1866.34 328.944  45
  -4  -8  -6 2019.85 296.318  24
   4   8   6 2761.36 401.900  50
   4   8   6 2396.18 342.573  56
  -4   8  -6 2860.54 370.349  56
   4  -8   6 2037.46 421.834  51
   4  -8   6 2034.31 336.747  21
  -4  -8  -6 2381.55 324.605  20
  -4   8  -6 3037.86 462.334  52
  -4  -8  -6 2365.81 348.325  35
   4   8   6 3670.83 477.489  60
  -4   8  -6 2081.48 311.089  43
  -4   8  -6 3376.52 383.252  30
  -4  -8  -6 2460.52 368.086  26
   4  -8   6 2295.78 323.659  45
   4  -8   6 2092.60 356.342  19
   4   8   8 3010.51 456.693  60
   4  -8   8 2273.69 352.028  37
  -4   8  -8 2253.35 295.083  43
   4  -8   8 2285.13 413.775  51
   4   8   8 1728.82 275.117  56
   4   8   8 2280.34 366.452  50
  -4   8  -8 2504.84 299.391  56
   4  -8   8 2631.10 298.968  45
  -4  -8  -8 2727.21 339.286  26
   4   8  10 2620.03 419.205  60
  -4   8 -10 2339.12 226.747  56
   4   8  10 2511.45 317.054  50
  -4   8 -10 1613.37 246.621  43
   4  -8  10 2511.95 293.825  37
   4  -8  10 2001.90 355.817  51
  -4  -8 -10 1769.63 281.686  52
  -4   8 -10 2406.44 300.266  30
   4  -8  10 1941.74 239.157  45
  -4  -8 -10 1982.23 306.216  27
  -4   8 -12 2626.53 219.085  43
   4   8  12 2754.96 364.087  60
   4   8  12 3208.33 286.988  50
  -4  -8 -12 2458.61 269.950  49
   4  -8  12 3183.14 310.877  51
   4  -8  12 2446.76 220.988  45
   4   9 -11 672.048 200.356  60
  -4  -9  11 705.689 190.639  37
   4   9 -11 614.690 213.305  43
  -4  -9  11 564.777 249.686  57
   4   9  -9 1559.37 230.329  56
   4   9  -9 2480.20 291.784  43
   4   9  -9 1032.10 266.123  60
  -4  -9   9 1692.06 271.256  37
  -4  -9   9 2079.30 244.581  35
  -4  -9   9 1367.44 332.829  57
  -4  -9   7 2507.82 314.153  35
  -4   9   7 2145.00 227.719  56
   4   9  -7 3001.91 335.461  56
  -4  -9   7 2112.23 395.935  57
  -4  -9   7 2456.07 309.836  37
   4   9  -7 2235.97 324.045  60
  -4  -9   5 405.236 264.192  24
  -4  -9   5 279.354 234.235  37
   4   9  -5 189.704 320.419  56
  -4   9   5 134.435 219.782  56
   4   9  -5 249.721 281.486  55
   4  -9  -5 29.3268 193.536  37
   4   9  -5 44.4660 284.844  60
  -4  -9   5-30.9778 341.455  57
  -4  -9   5 289.559 297.919  35
  -4  -9   3 380.419 332.485  57
   4   9  -3 133.019 327.551  56
   4  -9  -3-16.5717 270.349  37
  -4  -9   3 192.596 302.213  35
  -4   9   3 237.359 267.624  56
  -4  -9   3 249.641 197.437  37
   4   9  -3 51.2374 285.826  55
  -4   9   3 245.247 205.854  60
   4   9  -3 148.623 285.500  60
   4   9  -1 299.703 236.250  44
  -4   9   1 65.4942 211.241  60
  -4  -9   1 206.968 262.274  57
   4   9  -1 394.156 322.175  56
  -4  -9   1-51.5881 284.154  35
   4  -9  -1-244.828 320.196  37
   4   9  -1 373.720 301.689  60
  -4  -9   1 51.5069 222.620  24
   4   9  -1 383.987 292.781  55
  -4   9   1 330.582 315.169  56
  -4  -9  -1 129.465 215.751  24
   4  -9   1 7.27551 248.775  51
  -4   9  -1 102.376 235.157  60
   4  -9   1-250.347 311.106  37
   4   9   1 810.024 300.367  55
   4   9   1 91.7862 276.097  56
  -4  -9  -1 443.285 276.635  35
  -4  -9  -3 171.964 213.303  26
  -4   9  -3 72.2398 285.903  56
  -4  -9  -3-50.5711 222.425  35
   4   9   3-144.823 236.274  56
   4  -9   3-77.3414 278.196  37
   4  -9   3 13.5996 243.133  51
  -4   9  -5 659.074 236.260  56
   4   9   5 716.072 208.533  56
   4  -9   5 429.779 222.113  51
   4   9   5 773.043 324.290  60
  -4  -9  -5 925.273 201.090  35
  -4   9  -7 2541.17 221.755  56
   4  -9   7 2520.74 239.855  37
   4  -9   7 2662.79 241.594  51
   4   9   7 2985.45 349.993  60
  -5   0  27 368.572 326.487  59
   5   0 -27 6.75347 219.409  46
  -5   0  27-101.414 249.533  45
   5   0 -27-273.552 251.550  44
   5   0 -25-221.759 273.800  54
  -5   0  25 567.513 418.482  59
   5   0 -25 177.360 332.977  46
  -5   0  25 241.239 353.893  50
   5   0 -25 62.6709 345.351  44
  -5   0  25 220.956 292.952  51
  -5   0  25-28.5492 341.769  45
   5   0 -23 10.0398 264.064  14
   5   0 -23 242.520 381.846  38
   5   0 -23 52.7872 324.152  54
  -5   0  23 662.458 440.021  50
  -5   0  23-65.0188 338.329  41
  -5   0  23 56.6792 285.513  16
  -5   0  23 363.769 373.663  45
  -5   0  23-31.4669 339.893  51
   5   0 -23 367.056 402.476  44
   5   0 -21 63.2061 298.531  14
   5   0 -21-148.602 306.602  54
  -5   0  21 126.768 264.829  16
   5   0 -21 132.296 343.185  38
  -5   0  21 316.577 362.184  51
  -5   0  21 15.0621 421.245  50
  -5   0  21-162.698 384.789  47
  -5   0  21 104.029 385.308  45
   5   0 -21 332.305 398.139  44
  -5   0  21-314.120 360.849  41
  -5   0  19-89.2005 366.747  47
   5   0 -19 396.498 295.535  54
   5   0 -19-35.1504 317.939  38
  -5   0  19 223.797 326.366  51
   5   0 -19-82.6237 289.656  14
  -5   0  19 198.257 364.622  41
  -5   0  19 172.383 294.268  16
  -5   0  19 114.463 316.715  45
  -5   0  19 243.081 385.613  50
   5   0 -17 29.3037 271.789  14
  -5   0  17-36.3687 322.692  47
   5   0 -17 647.991 270.261  54
  -5   0  17 219.846 392.019  50
   5   0 -17 307.020 272.580  38
  -5   0  17 267.916 289.094  16
  -5   0  17-66.5053 362.994  45
  -5   0  17 109.917 329.424  41
  -5   0  17-214.840 340.402  51
   5   0 -17 110.884 275.640  25
  -5   0  15-208.262 273.568  41
  -5   0  15 114.855 162.138  39
   5   0 -15 179.446 234.246  38
  -5   0  15-285.054 300.480  47
  -5   0  15 120.004 274.580  16
   5   0 -15-55.2340 243.298  25
  -5   0  13 109.443 216.093  41
   5   0 -13 155.273 212.221  38
  -5   0  13 98.0704 129.878  22
   5   0 -13-32.0969 213.787  25
   5   0 -11 19.1619 190.050  14
   5   0 -11 17.8202 138.977   2
  -5   0  11-82.4801 199.952   1
   5   0 -11 51.5133 170.690  25
   5   0  -9 171.831 157.405  14
  -5   0   9 58.2653 171.855   1
   5   0  -9-69.8476 101.685   2
   5   0  -9 76.4088 93.2980   3
   5   0  -9 66.2234 127.070   1
  -5   0   9 36.1116 135.588  16
   5   0  -9-80.5833 138.580  25
   5   0  -7-50.1087 100.471  14
   5   0  -7 84.8845 88.6736   1
  -5   0   7 167.552 115.818   1
   5   0  -7 3.25140 85.2612   3
  -5   0   7 53.3437 86.2305  16
   5   0  -5 49.6858 85.4586  14
   5   0  -5 122.097 85.8720   2
   5   0  -5 34.6758 77.8973   3
   5   0  -5-31.9115 106.854  13
  -5   0   5 13.6941 85.8728   1
  -5   0   5 41.6247 90.3361  16
   5   0  -3 21.0321 76.0417   2
   5   0  -3 66.2983 99.4600  13
   5   0  -3 15.2971 80.1801   3
  -5   0   3 10.9959 67.3379   1
  -5   0   3 161.258 86.4531   3
   5   0  -3 63.0266 87.3405  15
   5   0  -1 42.7085 73.8157   3
  -5   0   1 30.1935 52.1020   1
  -5   0   1-7.42875 85.0047   3
   5   0  -1 31.8979 83.1379   7
  -5   0   1 50.8171 47.6006   4
   5   0  -1 30.0315 89.6371  15
   5   0   1-13.7074 77.2510   7
  -5   0  -1 67.8807 93.2752   3
   5   0   1 28.6354 87.4322   3
  -5   0  -3 76.6201 128.907  11
   5   0   3 37.5964 102.679   7
  -5   0  -3 13.2469 101.903   3
   5   0   3 87.0240 93.8201   3
   5   0   3 8.25455 75.1927  17
  -5   0  -3 7.13265 84.5561   1
  -5   0  -5-104.231 120.380   1
  -5   0  -5 202.862 158.177  11
  -5   0  -5-12.3802 121.919   3
   5   0   5 27.7437 116.690   3
  -5   0  -5 137.228 187.489   5
   5   0   5 75.4205 149.904   7
   5   0   7 78.0402 199.805   7
  -5   0  -7 75.2256 149.295   3
  -5   0  -7 112.182 129.539   1
   5   0   7 499.956 253.323  18
  -5   0  -7 133.635 195.441   5
   5   0   7 271.111 127.820   4
   5   0   7 3.62336 108.199   2
  -5   0  -7 296.224 209.699  28
   5   0   9 72.5148 218.132   7
  -5   0  -9 242.232 207.868  42
  -5   0  -9 47.7880 161.022   3
   5   0   9-87.4191 224.431  34
   5   0   9-301.150 277.435  18
  -5   0  -9 17.9729 158.814   5
  -5   0  -9 87.1271 195.615  28
   5   0   9 31.8694 137.549   4
   5   0  11 149.184 246.611  34
   5   0  11 196.259 243.312   7
   5   0  11 11.7607 373.515  58
  -5   0 -11 595.825 266.976  49
   5   0  11 82.5146 316.874  60
   5   0  11 197.947 316.349  47
  -5   0 -11 102.789 173.906   5
  -5   0 -11 245.744 242.993  28
  -5   0 -11 622.163 256.731  42
   5   0  13 305.283 259.217   7
  -5   0 -13 249.925 291.181  42
  -5   0 -13 428.666 301.688  49
   5   0  13 546.799 394.863  47
   5   0  13 88.6029 415.907  58
  -5   0 -13-79.5582 280.428  28
   5   0  15 98.2687 393.234  47
   5   0  15 487.427 353.561  10
  -5   0 -15 573.189 396.179  54
  -5   0 -15 49.3294 320.747  49
   5   0  15 39.6081 468.212  58
  -5   0 -15 146.550 336.932  42
  -5   0 -15-507.388 355.941  28
  -5   0 -17-409.841 386.924  42
   5   0  17 793.230 483.448  58
  -5   0 -17 423.124 419.263  54
  -5   0 -17-48.2596 327.985  49
  -5   0 -17 198.603 279.237  30
   5   0  17-194.714 429.440  47
   5   0  17 584.638 391.831  41
  -5   0 -19 524.409 417.254  54
  -5   0 -19-354.935 384.297  42
   5   0  19-37.2275 490.142  58
  -5   0 -19 217.965 245.608  30
   5   0  19-495.269 396.949  47
  -5   0 -19-24.7014 276.357  49
  -5   0 -21-180.427 339.955  54
  -5   0 -21 5.51658 170.359  30
   5   0  21 174.840 326.871  47
  -5   0 -21 47.6982 248.882  28
   5   0  23 198.856 212.530  47
  -5   0 -23 12.4486 201.552  43
  -5   0 -23-52.5352 226.871  54
  -5   1  28-70.8608 270.495  59
  -5  -1  28 112.621 181.264  59
   5  -1 -28 529.162 196.359  46
  -5  -1  28 264.283 181.267  45
   5  -1 -28 285.008 194.139  44
   5   1 -28 477.364 172.821  44
  -5   1  26 2148.96 454.656  59
   5   1 -26 3283.52 321.329  46
  -5   1  26 3332.44 345.920  45
   5  -1 -26 3741.41 354.610  38
   5   1 -26 3410.14 328.625  54
  -5  -1  26 2525.81 325.290  51
  -5  -1  26 3620.38 387.514  45
  -5   1  26 3914.33 428.381  50
   5  -1 -26 4172.81 407.302  44
   5   1 -26 3926.93 363.631  44
  -5  -1  24 3432.02 517.357  59
  -5   1  24 5267.72 621.290  59
  -5  -1  24 6224.87 514.497  51
  -5   1  24 6746.59 611.438  50
   5  -1 -24 6122.73 476.208  54
   5  -1 -24 7227.45 523.894  38
   5   1 -24 7008.32 542.065  38
  -5   1  24 5349.41 448.377  51
  -5  -1  24 5876.23 515.316  50
  -5   1  24 5426.80 504.614  41
   5   1 -24 6517.14 505.548  46
  -5  -1  24 5785.47 460.923  41
   5   1 -24 5604.87 481.959  54
  -5  -1  24 7967.90 484.996  16
  -5  -1  24 7693.76 579.706  45
  -5   1  24 6266.79 506.014  45
   5   1 -24 7294.14 547.316  44
   5  -1 -24 7780.65 487.386  14
   5  -1 -22 974.589 321.126  14
   5   1 -22 1368.39 310.258  14
  -5   1  22 509.958 377.172  41
   5   1 -22 836.175 353.022  54
   5  -1 -22 904.983 364.425  38
  -5  -1  22 772.671 418.744  50
  -5   1  22 335.875 320.177  51
   5   1 -22 1083.58 409.635  44
   5  -1 -22 1520.20 338.672  54
  -5   1  22 931.172 481.628  50
  -5  -1  22 1416.78 436.040  45
  -5  -1  22 113.591 319.715  41
  -5   1  22 1074.34 439.008  47
  -5  -1  22 1236.85 326.488  16
  -5   1  22 891.096 284.178  16
  -5  -1  22 1012.68 390.018  51
  -5   1  22 800.369 384.663  45
   5  -1 -22 799.313 351.603  25
   5   1 -20 876.728 260.053  43
   5   1 -20 472.410 319.670  14
   5   1 -20 494.473 396.811  44
  -5   1  20 773.928 350.722  51
   5  -1 -20 834.173 303.316  54
  -5   1  20-47.7642 495.726  50
   5   1 -20 456.006 341.042  54
  -5   1  20 174.406 368.669  41
   5  -1 -20 749.603 359.638  38
  -5   1  20 441.148 432.139  47
  -5  -1  20 432.631 327.066  41
  -5  -1  20 611.656 276.224  16
  -5   1  20 427.330 270.506  16
  -5   1  20 345.541 363.455  45
  -5  -1  20 454.881 404.810  50
   5  -1 -20 1021.82 407.542  44
  -5  -1  20 479.371 402.636  51
   5  -1 -20 355.042 359.745  25
   5   1 -18 4542.14 379.663  43
  -5   1  18 4952.76 463.905  51
   5   1 -18 4342.74 448.425  54
   5  -1 -18 5701.27 453.018  38
  -5   1  18 3663.95 458.127  41
  -5  -1  18 4863.89 523.997  50
  -5  -1  18 4273.63 418.193  41
  -5  -1  18 4320.87 454.345  51
  -5   1  18 4163.99 527.795  50
  -5   1  18 3859.17 493.253  47
  -5  -1  18 3995.69 437.292  47
  -5   1  18 5080.72 495.007  45
  -5   1  18 4673.78 414.424  16
   5   1 -18 4721.32 503.383  44
   5  -1 -18 4359.18 437.305  25
   5   1 -18 4691.90 443.041  14
  -5  -1  18 4431.01 403.291  16
   5  -1 -16 727.698 302.440  14
   5   1 -16 964.666 298.826  14
   5   1 -16 960.421 346.674  44
   5   1 -16 586.344 317.152  38
  -5   1  16 291.938 307.530  41
  -5   1  16 1039.82 315.803  51
  -5  -1  16 1047.16 322.753  51
  -5  -1  16 773.917 211.566  39
  -5   1  16 825.620 416.870  50
  -5  -1  16 1356.91 379.629  50
  -5   1  16-138.107 377.966  47
  -5  -1  16 459.768 267.885  47
  -5   1  16 794.022 280.477  16
  -5  -1  16 784.293 290.645  45
  -5   1  16 620.635 332.085  45
  -5  -1  16 664.699 273.734  41
   5  -1 -16 1202.75 293.799  25
   5  -1 -14 2924.96 331.702  14
   5   1 -14 2064.26 306.919  14
  -5  -1  14 2313.68 253.591  39
   5   1 -14 2436.77 317.966  38
  -5   1  14 2179.13 316.642  16
  -5   1  14 2557.23 312.636  41
  -5  -1  14 2614.34 285.562  41
  -5   1  14 2872.08 376.315  47
  -5  -1  14 2968.85 316.432  45
  -5   1  14 2375.44 335.255  45
   5  -1 -14 3274.97 300.211  25
   5   1 -14 2176.06 309.166  25
  -5   1  12 13313.7 645.938  41
  -5  -1  12 11878.6 653.294   1
   5   1 -12 14584.1 679.677  38
  -5   1  12 12328.3 580.572  22
  -5  -1  12 13186.5 636.684  19
  -5   1  12 12908.5 642.933   1
  -5   1  12 12862.4 635.818  16
   5  -1 -12 12389.4 585.277   2
   5   1 -12 11347.2 602.820   2
   5  -1 -12 11744.4 641.525  14
   5  -1 -12 12598.8 633.544  25
   5   1 -12 12996.8 658.689  14
   5   1 -12 12831.7 657.353  25
   5   1 -10 662.431 184.615  25
   5  -1 -10 667.451 200.123  14
  -5   1  10 936.357 171.432  22
   5  -1 -10 864.424 182.724   1
   5  -1 -10 724.799 141.814   2
  -5  -1  10 943.889 107.119   6
  -5  -1  10 1342.71 215.373   1
  -5   1  10 783.401 201.092   1
  -5   1  10 804.160 176.585  16
   5  -1 -10 1006.33 203.999  25
   5  -1  -8 4878.35 256.054   2
   5   1  -8 4152.46 256.331  13
  -5   1   8 4539.64 302.871  22
   5  -1  -8 4575.97 287.018  14
  -5  -1   8 5324.49 293.361   1
  -5  -1   8 4629.49 234.477   6
  -5  -1   8 4506.33 304.471  19
  -5  -1   8 5130.09 268.244   2
   5  -1  -8 4979.12 270.153   1
   5   1  -8 4339.84 277.521  14
  -5   1   8 4937.64 312.808   1
   5   1  -8 4749.22 260.777   3
   5   1  -8 4802.25 265.744   2
   5  -1  -8 4290.28 267.643   3
   5   1  -6 15540.2 649.850  13
  -5  -1   6 14818.7 651.184   1
  -5   1   6 14272.5 681.750  22
   5   1  -6 15491.1 629.897  12
   5  -1  -6 14989.6 639.958   2
   5  -1  -6 14354.7 601.662   6
  -5  -1   6 15261.0 631.740   6
  -5  -1   6 16407.8 656.987  19
  -5   1   6 16014.8 622.503   8
  -5   1   6 13727.8 660.291   1
   5  -1  -6 14097.9 627.932   1
  -5  -1   6 15029.2 638.955  16
   5   1  -6 15292.7 645.967   3
   5   1  -6 14591.8 642.360   2
   5  -1  -6 15018.9 645.460  14
   5   1  -4 15707.7 682.606   2
   5  -1  -4 15985.2 666.114   1
  -5   1   4 16597.2 682.515   5
  -5   1   4 17741.3 683.051   1
  -5  -1   4 15736.3 679.055  16
  -5   1   4 17092.2 730.596  22
   5   1  -4 16360.7 685.853  15
   5  -1  -4 15643.1 705.982  13
   5   1  -4 16525.0 688.273   3
  -5  -1   4 16198.2 695.623   1
   5  -1  -4 16608.8 685.899  14
   5   1  -2 416868. 16171.0   3
  -5  -1   2 435987. 16201.7  20
   5  -1  -2 403785. 16188.2   3
  -5   1   2 413126. 16200.4   5
  -5   1   2 418463. 16199.2  22
   5  -1  -2 404148. 16189.8  13
   5   1  -2 416946. 16189.6   7
   5  -1  -2 399144. 16155.5   7
  -5   1   2 411074. 16189.0   3
  -5   1   0 275013. 11387.0  22
  -5  -1   0 291935. 11402.6  20
   5  -1   0 291654. 11391.2   3
  -5  -1   0 291661. 11380.1   4
   5   1   0 287132. 11366.5   3
   5   1   0 286450. 11388.8   7
  -5  -1   0 298818. 11368.4   3
   5  -1   0 286478. 11354.5   7
  -5   1   0 292893. 11394.8   3
  -5   1   0 282328. 11415.3   5
   5  -1   2 13303.9 562.390   7
  -5   1  -2 13749.5 598.703   3
   5  -1   2 12482.4 593.819  23
  -5  -1  -2 13409.0 578.159   4
   5  -1   2 13522.3 591.741   3
   5   1   2 13910.3 563.677   3
  -5   1  -2 15048.4 632.047   5
  -5   1  -2 12599.8 580.052  22
   5  -1   2 12655.7 578.870  17
   5   1   2 12923.7 591.894   7
  -5  -1  -2 13161.0 565.946   3
  -5  -1  -4 64233.7 2489.13   3
  -5  -1  -4 64329.2 2523.08  11
  -5   1  -4 63627.2 2522.90   3
   5  -1   4 61418.8 2505.66   3
   5   1   4 64617.9 2485.32   3
  -5   1  -4 56938.9 2466.50   1
  -5  -1  -4 63228.3 2503.62   1
  -5   1  -4 63770.0 2493.90  22
   5  -1   4 62745.5 2494.32  17
   5  -1   4 58730.5 2494.23   7
   5   1   4 63782.8 2511.06   7
   5  -1   6 182755. 6948.20   7
   5  -1   6 181697. 6940.74  17
  -5   1  -6 155530. 6915.77   1
   5  -1   6 178733. 6922.36   4
  -5   1  -6 191345. 6971.09   5
   5  -1   6 178233. 6918.31  19
   5   1   6 184275. 6968.54   7
  -5  -1  -6 177749. 6960.00   1
   5   1   6 170401. 6906.64   2
  -5   1  -6 173727. 6971.03   3
  -5  -1  -6 163836. 6968.98  11
  -5  -1  -6 175942. 6981.73  26
  -5  -1  -6 176898. 6937.60   3
   5   1   8 312578. 11640.5   7
   5   1   8 288636. 11651.8  18
   5  -1   8 280190. 11562.8  19
   5   1   8 281720. 11633.7  10
   5   1   8 292171. 11654.6  34
  -5  -1  -8 284824. 11591.8   3
   5  -1   8 296953. 11622.8  18
   5  -1   8 294426. 11593.4   7
  -5  -1  -8 297886. 11632.0  11
  -5   1  -8 298606. 11604.9   5
  -5   1  -8 306726. 11634.8  28
  -5  -1  -8 298205. 11634.3  27
   5   1  10 86513.9 3546.55   7
   5   1  10 94209.0 3543.13  10
  -5  -1 -10 85647.3 3517.56  11
   5  -1  10 83729.4 3514.20  34
  -5  -1 -10 85081.4 3498.16   5
   5  -1  10 84896.8 3479.06   7
   5  -1  10 84473.3 3522.51  18
   5   1  10 90993.1 3569.00  18
   5  -1  10 82940.1 3551.05  47
   5   1  10 81656.7 3561.29  46
   5   1  10 85487.2 3560.02  34
  -5  -1 -10 84913.4 3531.77  28
  -5   1 -10 90230.1 3529.49  42
  -5   1 -10 87375.1 3517.67  28
   5  -1  10 83276.8 3510.91  45
  -5  -1 -10 83780.1 3512.60  27
   5   1  12 21935.9 1043.81   7
  -5  -1 -12 21553.3 1036.76  42
  -5   1 -12 22696.0 1058.60  54
  -5   1 -12 21563.0 1004.99  28
   5  -1  12 21168.9 1033.27  10
   5  -1  12 20335.5 1062.09  47
   5   1  12 21071.4 1035.39  10
   5   1  12 20863.6 1052.28  50
  -5  -1 -12 22441.7 1048.85  49
  -5   1 -12 20721.8 1013.92  49
   5   1  12 22177.2 1085.27  58
   5  -1  12 21809.4 1109.16  58
  -5   1 -12 20368.2 945.769   8
  -5  -1 -12 20455.3 965.486   5
  -5  -1 -12 20421.1 1020.77  28
   5  -1  12 21357.4 1006.04  45
  -5   1 -12 20520.3 1019.26  42
   5   1  14 1043.60 473.619  60
   5  -1  14 1614.01 491.274  58
   5  -1  14 1132.62 348.907  10
  -5   1 -14 1128.57 356.667  54
  -5   1 -14 630.847 313.821  49
   5  -1  14 961.262 397.099  47
   5   1  14 1093.18 380.216  10
   5   1  14 1240.73 350.646  50
  -5  -1 -14 1475.00 377.085  42
   5   1  14 1102.78 313.113   7
  -5  -1 -14 1215.97 344.878  49
   5   1  14 1330.96 458.365  58
  -5   1 -14 864.713 298.671  30
   5   1  14 1401.06 462.516  47
  -5   1 -14 1234.25 203.086   8
  -5   1 -14 933.589 298.417  28
  -5   1 -14 551.931 309.838  42
   5  -1  14 932.180 292.734  45
  -5   1 -16 443.044 373.247  42
  -5   1 -16 705.802 383.732  54
   5   1  16 544.897 286.463   7
   5  -1  16 271.661 324.806  10
  -5  -1 -16 1131.92 394.486  42
  -5   1 -16 865.022 350.607  49
  -5   1 -16 618.064 310.060  30
   5  -1  16 582.418 389.235  47
   5   1  16 912.338 453.942  58
   5  -1  16 895.322 447.132  58
  -5   1 -16 572.986 354.793  28
   5  -1  16 604.155 282.749  45
  -5  -1 -16 692.146 342.784  49
   5   1  16 1286.12 405.463  41
  -5  -1 -16 817.479 243.787  25
   5   1  16 920.775 473.535  47
   5  -1  18 2872.59 437.491  41
   5   1  18 2705.51 536.677  58
  -5   1 -18 2806.21 383.676  49
  -5  -1 -18 3095.29 475.093  54
  -5   1 -18 3080.36 479.379  54
   5  -1  18 2612.04 521.121  58
  -5  -1 -18 3132.68 430.896  42
  -5  -1 -18 2309.87 355.943  49
  -5   1 -18 2382.63 339.578  30
   5   1  18 3050.71 535.429  47
   5   1  18 2845.08 467.586  41
   5  -1  18 2223.06 316.001  45
   5  -1  18 2660.24 428.939  47
   5   1  20 1640.12 392.530  41
  -5  -1 -20 1499.75 401.875  54
   5  -1  20 2026.85 461.031  58
   5  -1  20 1430.67 373.393  41
   5   1  20 1395.16 475.982  58
  -5   1 -20 1985.49 399.465  54
  -5  -1 -20 1781.35 272.865  49
  -5  -1 -20 1728.02 251.081  30
  -5  -1 -20 1626.11 361.753  42
  -5   1 -20 1591.03 251.105  30
   5   1  20 1690.67 439.488  47
  -5   1 -20 1563.11 289.796  49
   5  -1  20 2146.48 365.057  47
  -5  -1 -20 1674.35 322.819  28
  -5  -1 -20 1836.80 253.574  38
  -5   1 -22 339.868 247.360  43
   5  -1  22-77.8152 325.136  58
   5  -1  22 73.7673 260.635  41
  -5  -1 -22 378.663 285.755  54
  -5   1 -22 55.5113 257.005  54
   5   1  22 226.290 262.341  41
   5   1  22-40.9606 281.235  47
   5  -1  22 233.667 212.305  47
  -5  -1 -22 19.5002 194.695  28
   5   2 -27 536.741 188.928  54
  -5  -2  27 317.056 205.943  51
   5  -2 -27 162.332 207.276  38
  -5   2  27 787.098 287.890  50
  -5   2  27 283.693 312.807  59
  -5  -2  27 207.428 217.037  45
   5   2 -27 465.830 188.976  44
  -5   2  25 90.0401 422.495  59
   5   2 -25 331.837 276.633  54
   5  -2 -25 487.393 291.283  38
  -5  -2  25 611.319 333.616  51
   5  -2 -25 209.525 342.533  44
  -5   2  25 247.823 401.438  50
  -5   2  25 478.077 257.085  45
   5   2 -25 306.332 290.503  44
   5  -2 -25 224.508 260.108  25
   5   2 -23 2613.66 305.199  43
  -5  -2  23 1366.40 367.098  59
   5   2 -23 2612.52 407.644  54
   5  -2 -23 2809.76 401.748  38
  -5   2  23 2229.09 326.997  53
  -5  -2  23 2326.00 456.030  51
  -5   2  23 2462.32 539.186  50
   5   2 -23 2119.68 344.555  46
  -5  -2  23 2938.26 331.118  16
  -5   2  23 2559.74 383.318  45
   5  -2 -23 3133.60 460.753  44
   5   2 -23 2723.64 398.527  44
   5  -2 -23 2558.30 402.045  25
   5   2 -21 9031.46 575.718  43
   5   2 -21 9673.55 674.191  38
  -5   2  21 9533.55 776.443  50
   5   2 -21 8891.07 618.480  46
  -5  -2  21 9487.25 680.899  51
   5   2 -21 7799.66 640.916  54
   5  -2 -21 10092.5 635.877  38
  -5  -2  21 9518.92 701.902  45
  -5   2  21 8583.31 718.974  47
  -5   2  21 9342.04 655.065  45
  -5   2  21 8567.15 676.139  41
   5   2 -21 8508.68 666.347  44
   5  -2 -21 10736.5 627.752  14
   5  -2 -21 9716.36 622.390  25
   5   2 -19 20465.6 1011.72  43
  -5  -2  19 20682.7 1055.33  51
   5   2 -19 19871.6 1078.84  54
   5   2 -19 20536.0 1083.26  38
  -5  -2  19 18757.3 1060.54  50
  -5   2  19 19650.6 1153.13  50
  -5   2  19 19717.8 1117.60  47
   5   2 -19 21121.7 1060.69  46
  -5  -2  19 18683.2 981.134  41
  -5   2  19 18031.0 1011.24  51
  -5  -2  19 22008.3 1061.04  45
  -5   2  19 20318.8 1069.23  45
   5   2 -19 20946.8 1104.23  44
   5  -2 -19 21773.7 1027.28  14
   5  -2 -19 21958.5 1031.43  25
   5   2 -17 3533.53 368.724  43
   5   2 -17 3474.64 409.831  14
  -5   2  17 3944.79 434.429  51
   5   2 -17 2928.16 416.045  54
  -5  -2  17 3979.87 431.407  51
  -5  -2  17 3436.43 373.141  19
  -5   2  17 3839.81 527.619  47
  -5   2  17 3532.14 443.644  45
  -5  -2  17 3131.68 456.332  50
   5  -2 -17 3413.67 392.047  14
  -5  -2  17 3553.85 408.914  45
  -5  -2  17 3548.27 331.508  39
   5   2 -17 3870.72 434.675  46
   5  -2 -17 4554.42 395.057  25
   5   2 -17 3915.50 458.314  44
   5  -2 -15 942.661 273.919  14
   5   2 -15 1166.81 247.340  43
   5   2 -15 729.061 289.774  14
  -5   2  15 970.471 329.658  51
  -5   2  15 1352.44 411.956  50
  -5  -2  15 1005.80 269.138  19
   5   2 -15 1124.99 333.634  46
   5   2 -15 667.507 226.614  29
  -5   2  15 598.291 292.118  16
  -5  -2  15 1698.80 302.287  45
  -5   2  15 848.820 324.525  45
   5   2 -15 1087.58 361.463  44
   5  -2 -15 1498.09 267.949  25
   5   2 -13 407.305 253.982  14
  -5  -2  13 471.761 229.063  19
   5   2 -13 266.680 269.836  46
  -5  -2  13 470.507 197.550  37
  -5  -2  13 634.686 125.729   6
   5   2 -13 472.136 197.285  29
  -5  -2  13 484.076 229.832  45
  -5   2  13 427.864 233.585  45
   5   2 -13 500.644 246.102  44
   5  -2 -13 900.152 230.092  25
   5  -2 -13 657.458 240.704  14
  -5  -2  11 43704.3 1895.44   6
   5   2 -11 45051.8 1892.45  13
   5   2 -11 49515.8 1975.47  38
  -5   2  11 46802.3 1914.35  22
  -5  -2  11 50143.9 1949.74  37
   5  -2 -11 47957.0 1956.10  14
  -5   2  11 40385.1 1954.38   4
  -5  -2  11 47978.2 1927.38  21
   5  -2 -11 48388.7 1901.82   2
   5   2  -9 80452.1 3401.40  13
   5  -2  -9 88349.7 3412.39   2
  -5   2   9 87507.5 3453.61  22
   5  -2  -9 85218.1 3433.46   1
  -5  -2   9 88098.4 3449.34  21
  -5  -2   9 87846.8 3441.76   1
  -5  -2   9 87143.0 3414.69   6
  -5  -2   9 85327.3 3449.75  19
  -5  -2   9 82573.5 3401.17   9
   5   2  -9 85364.2 3442.07   2
  -5   2   9 86614.5 3449.06   4
   5  -2  -9 82072.3 3445.19  14
   5  -2  -7 165524. 6319.82   2
  -5  -2   7 168876. 6365.21  21
  -5   2   7 149448. 6363.31  22
  -5  -2   7 160847. 6316.95   6
  -5  -2   7 149354. 6338.14  19
  -5  -2   7 165669. 6324.14   2
  -5  -2   7 144549. 6315.33   9
   5  -2  -7 161386. 6321.30   1
   5   2  -7 151902. 6336.75   2
  -5   2   7 163781. 6317.68   4
  -5  -2   7 163657. 6338.42   1
   5  -2  -7 162060. 6333.69  14
   5   2  -7 163475. 6327.57  12
   5  -2  -7 160571. 6338.18   3
   5  -2  -5 48636.5 1961.24   3
  -5  -2   5 46484.4 1930.05   2
  -5  -2   5 46340.9 1939.54   6
  -5  -2   5 49402.1 1949.50  19
  -5   2   5 46839.0 1917.79   4
  -5  -2   5 49250.0 1952.63   9
   5   2  -5 48035.4 1945.07  12
  -5  -2   5 47941.1 1945.81  20
  -5   2   5 49614.9 1936.30   8
  -5   2   5 47849.2 1991.70  22
   5   2  -5 47915.5 1955.90   2
  -5   2   5 50327.5 1961.03   3
   5   2  -5 49044.8 1933.94   3
   5  -2  -5 47925.9 1919.93   1
   5  -2  -5 46655.9 1931.26  14
  -5  -2   5 47810.9 1958.35   1
   5  -2  -3 20617.3 864.257   3
  -5  -2   3 20950.4 834.623  19
  -5  -2   3 22109.0 861.045   9
  -5  -2   3 19491.3 856.685   1
  -5  -2   3 23854.1 893.992  21
  -5  -2   3 21754.6 858.210  20
   5  -2  -3 20774.9 862.314  13
  -5   2   3 21145.0 852.120   8
   5   2  -3 21693.6 875.658   7
   5   2  -3 20457.3 851.319   2
   5  -2  -3 18606.8 796.752   1
  -5  -2   3 20767.6 850.547   6
  -5   2   3 20837.3 860.077   3
[truncated: 662,114 more chars]
